# Supplementary material for: Deciphering the olfactory repertoire of the tiger mosquito Aedes albopictus
Source: BMC Genomics. 2017 Oct 11;18:770. doi: 10.1186/s12864-017-4144-1 (PMC5637092; doi:10.1186/s12864-017-4144-1)
Supplement: Supplementary file 1 — Alignment files. MEGA files of protein alignments and tree. (ZIP 93 kb) [file 12864_2017_4144_MOESM1_ESM.zip]

Archive with 7 entries (6 files):
- alignment_files/
- alignment_files/Figure_S3_Aedes_Albopictus_Classic_OBP.zip
- alignment_files/Figure_S4_Aedes_Albopictus_PlusC_OBP.zip
- alignment_files/Figure_S5_Aedes_Albopictus_Atypical_OBP.zip
- alignment_files/Figure_S6_OBP_Albopictus-Aegypti.zip
- alignment_files/Figure_S7_Aedes_Albopictus_OR61.zip
- alignment_files/Figure_S8_Aedes_Albopictus_IR41.zip
