# Supplementary material for: Deciphering the olfactory repertoire of the tiger mosquito Aedes albopictus
Source: BMC Genomics. 2017 Oct 11;18:770. doi: 10.1186/s12864-017-4144-1 (PMC5637092; doi:10.1186/s12864-017-4144-1)
Supplement: Supplementary file 4 — Dataset S1. Transcriptome: sequence features of contigs. (XLSX 12364 kb) [file 12864_2017_4144_MOESM4_ESM.xlsx]

## Sheet: Transcriptome
Contig ID (Pep)	Seq size	Contig ID (CDS)	Seq size	First residue	SigP Result	Cleavage Position	MW	pI	Mature MW	pI	TMHMM result	Predicted helices	% membrane	% outside	% inside	Possible GPI?	Length of peptide after last membrane helix	No. potential glyc sites	Percent Ser+Thr	Percent Gly	Percent Pro	Percent GGY	ProP furin cleavage predictions	Best match to CDD database	E value	All CDD domains	Best match to KOG database	E value	General class	Best match	Best match to PFAM database	E value	Best match to SMART database	E value	Best match to REPBASE-RPS database	E value	Match	% identity	% similarity	% Coverage	Best match to RRNA database	E value
Ae2SigPSigP-249045_FR6_266-359	81	Ae2SigPSigP-249045_FR6_266-359	246	M	SIG	27-28	8.746	5.99	5.609	5.47	ExpAA=20.08 First60=19.87 PredHel=1 Topology=i9-28o	1	23.5	65.4	11.1		53	1	12.3	9.9	1.2	.		DUF3770	0.64	DUF3770 | PRK13614 | PRK08965 |	Cytoplasmic protein Max-1, contains PH, MyTH4 and FERM domains	0.87	Cytoskeleton	KOG0248	DUF3770	0.15	GS	1.3
AALF019061-PA	320	AALF019061-PA	963	M	CYT		37.515	6.07			ExpAA=96.25 First60=23.47 PredHel=4 Topology=o30-52i130-152o172-194i199-216o	4	25.9	48.1	25.9			0	9.7	4.4	2.5	.		7tm_6	0.004	7tm_6 0.004| Type_IV_pilus_assembly_protein_PilF | PRK13841 | PLN03194 | DUF3537 |	Uncharacterized conserved coiled-coil protein	0.64	Function unknown	KOG4674	7tm_6	0.0007	B2-adapt-app_C	1.8
Ae2-203504	93	Ae2-203504	279	P	CYT		10.512	4.58			ExpAA=0.00 First60=0.00 PredHel=0 Topology=o	0						1	16.1	4.3	5.4	.		PRK09045	2.9	PRK09045 | Prp18 | STKc_BMPR2_AMHR2 | DUF455 | Adenylation_DNA_ligase_LigC | HABP4_PAI-RBP1 |	Splicing factor U2AF, large subunit (RRM superfamily)	0.017	RNA processing and modification	KOG0120	Prp18	1.5	Prim-Pol	0.43
Ae2SigPSigP-256023_FR6_86-173	82	Ae2SigPSigP-256023_FR6_86-173	249	M	SIG	45-46	9.111	10.3	4.314	9.89	ExpAA=6.30 First60=6.30 PredHel=0 Topology=o	0						0	20.7	4.9	6.1	.		Proteasom_PSMB	1.6	Proteasom_PSMB | MYSc_Myo45 | AmyAc_MTase_N | COG1824 | CIN1 | IPPc | TNFRSF9_teleost | COG3537 |	Uncharacterized conserved protein, contains DTW domain	0.38	Function unknown	KOG4382	Proteasom_PSMB	0.65	IPPc	0.11
Ae2SigPSigP-221634_FR2_1-400	362	Ae2SigPSigP-221634_FR2_1-400	1089	M	SIG	20-21	42.196	8.48	39.643	8.32	ExpAA=130.58 First60=36.63 PredHel=6 Topology=i7-26o31-53i93-115o146-168i226-248o253-275i	6	35.6	11.3	53			0	13.5	3.3	2.5	.	1 | 307 PYSRKHR|SC 0.701 *ProP* |	tyrosine_aminot	1.2	tyrosine_aminotransferase | PRK12595 | tyrosine_aminotransferase | UbiB |	Chaperone HSP104 and related ATP-dependent Clp proteases	0.097	Posttranslational modification, protein turnover, chaperones	KOG1051	TIM21	4.2	CAT	1.7
AALF019151-PA	395	AALF019151-PA	1188	M	CYT		45.431	9.04			ExpAA=136.86 First60=5.97 PredHel=6 Topology=o55-77i90-107o154-176i189-211o256-278i290-312o	6	32.2	58.2	9.6			0	11.1	4.3	3.8	.		7tm_6	1e-05	7tm_6 1e-005| sorted_by_XrtN | GST_C_Metaxin2 | CYTB |	Very long-chain acyl-CoA synthetase/fatty acid transporter	0.93	Lipid transport and metabolism	KOG1179	7tm_6	3e-06	CDC37_C	1.1
AALF011372-PA	347	AALF011372-PA	1044	M	CYT		39.842	7.03			ExpAA=129.02 First60=24.32 PredHel=6 Topology=i28-45o55-72i93-115o140-171i219-241o251-273i	6	37.8	13	49.3			0	11.8	4.6	3.2	.	1 | 18 VNARVWR|FW 0.548 *ProP* |	7tm_6	1e-44	7tm_6 1e-044| lanti_perm_MutG | STKc_JNK | STKc_JNK1 | PLN03151 |	Pleiotropic drug resistance proteins (PDR1-15), ABC superfamily	0.22	Secondary metabolites biosynthesis, transport and catabolism	KOG0065	7tm_6	2e-45	SPEC	0.18
AALF007898-PA	375	AALF007898-PA	1128	M	CYT		43.315	7.61			ExpAA=136.95 First60=23.40 PredHel=6 Topology=i31-49o59-78i121-143o168-199i247-269o279-301i	6	35.7	12	52.3			0	12	4.5	2.9	.	1 | 18 VNARVWR|FW 0.548 *ProP* |	7tm_6	3e-45	7tm_6 3e-045| lanti_perm_MutG | PLN03151 | TIGR04442 | FliG |	Predicted signaling-associated protein (contains a PDZ domain)	0.99	General function prediction only	KOG1421	7tm_6	5e-46	SPEC	0.22
Ae2SigPSigP-99956_FR3_1-55	53	Ae2SigPSigP-99956_FR3_1-55	162	M	SIG	28-29	5.967	7.98	2.77	6.18	ExpAA=19.28 First60=19.28 PredHel=1 Topology=i12-31o	1	35.8	41.5	22.6		22	6	28.3	.	3.8	.		MDN1	0.39	MDN1 | PHA02646 |	Uncharacterized conserved protein, contains double-stranded beta-helix domain	0.81	Function unknown	KOG2107			Endonuclease_NS	0.67
AALF007555-PA	365	AALF007555-PA	1098	M	CYT		43.324	9.32			ExpAA=0.00 First60=0.00 PredHel=0 Topology=o	0						0	8.2	3.3	4.9	.	1 | 278 DMRRFKR|FD 0.706 *ProP* |	GH94N_ChvB_NdvB	0.60	GH94N_ChvB_NdvB_1_like | MR_like_1 | TIP49 | hemA | KpsS | TIP49 | GlutR_dimer | Phosducin |	DNA-binding cell division cycle control protein	0.77	Cell cycle control, cell division, chromosome partitioning	KOG1126	TIP49	0.93	PUG	2.4
Ae2-258070	101	Ae2-258070	306	S	CYT		11.323	10.18			ExpAA=0.00 First60=0.00 PredHel=0 Topology=o	0						1	14.9	11.9	9.9	.		SLC6sbd_B0AT3	1.0	SLC6sbd_B0AT3 | AAA_27 | uvrD | glk | PRK08850 | Glk | HscA | AKAP_110 |	Predicted methyltransferase	1.2	General function prediction only	KOG2361	AAA_27	0.80	AKAP_110	0.094
Ae2SigPSigP-92460_FR5_1-57	52	Ae2SigPSigP-92460_FR5_1-57	159	M	SIG	24-25	5.944	10.53	3.309	10.17	ExpAA=7.98 First60=7.98 PredHel=0 Topology=o	0						0	13.5	5.8	.	.	1 | 32 SLHRKAR|QL 0.659 *ProP* |	NTP_transferase	9.7	NTP_transferase_like_1 |	Mitochondrial Fe-S cluster biosynthesis protein ISA2 (contains a HesB-like domain)	0.32	Energy production and conversion, Intracellular trafficking, secretion, and vesicular transport	KOG1119	Neur	2.8	Glyco_10	0.36
AALF021238-PA	61	AALF021238-PA	186	M	CYT		7.301	4.83			ExpAA=0.00 First60=0.00 PredHel=0 Topology=o	0						0	13.1	1.6	4.9	.		PRK09401	4.7	PRK09401 | PRK08309 | SERPIN | PLN02870 | PRK15340 |	Splicing factor hnRNP-F and related RNA-binding proteins	4.6	RNA processing and modification	KOG4211	DUF4249	3.1	SERPIN	0.076
Ae2SigPSigP-208280_FR6_149-217	62	Ae2SigPSigP-208280_FR6_149-217	189	M	SIG	19-20	7.327	5.06	5.14	4.79	ExpAA=0.01 First60=0.01 PredHel=0 Topology=o	0						1	6.5	4.8	3.2	.		SecA_DEAD	3.0	SecA_DEAD | PBP2_PnhD_4 | SecA_DEAD | secA | FATP_FACS |	Aspartyl beta-hydroxylase	1.5	Posttranslational modification, protein turnover, chaperones	KOG3696	SecA_DEAD	0.65	SecA_DEAD	0.092
Ae2-216959	308	Ae2-216959	924	E	SIG	21-22	35.253	7.25	32.652	7.76	ExpAA=107.56 First60=19.65 PredHel=5 Topology=o6-28i66-88o121-143i199-218o223-245i	5	34.7	14.3	51			0	13.3	5.8	2.3	.		PRK08344	0.12	PRK08344 | DUF3414 | 7tm_6 | secD | SLC6sbd_DAT1 | hypothetical_protein |	Phosphatidylinositol 3-kinase catalytic subunit (p110)	1.0	Signal transduction mechanisms	KOG0904	DUF3414	0.21	CRS1_YhbY	0.23
Ae2SigPSigP-252366_FR2_462-580	106	Ae2SigPSigP-252366_FR2_462-580	321	M	SIG	19-20	11.329	9.49	9.442	9.38	ExpAA=22.75 First60=1.20 PredHel=1 Topology=i81-103o	1	20.8	2.8	76.4	1	3	1	17	9.4	5.7	.		FeeA_FeeB_like	0.56	FeeA_FeeB_like | ubiA | PSI_PsaF | PBP1_ABC_sugar_binding_like_13 |	Uncharacterized conserved protein, contains RtcB domain	0.79	Function unknown	KOG3833	PSI_PsaF	1.0	UDPG_MGDP_dh_C	5.3
Ae2SigPSigP-220584_FR2_111-199	66	Ae2SigPSigP-220584_FR2_111-199	201	M	SIG	21-22	7.151	9.44	4.848	9.06	ExpAA=0.49 First60=0.43 PredHel=0 Topology=o	0						1	18.2	6.1	7.6	.		DsCS_like	7.2	DsCS_like | PRK14033 |	2-oxoglutarate dehydrogenase, E1 subunit	4.8	Carbohydrate transport and metabolism	KOG0450	Macro_2	3.6	ARM	0.59
Ae2SigPSigP-208879_FR6_150-233	74	Ae2SigPSigP-208879_FR6_150-233	225	M	SIG	24-25	8.273	11.22	5.667	12.04	ExpAA=6.38 First60=6.38 PredHel=0 Topology=o	0						0	21.6	.	2.7	.	1 | 72 ANKRTKK|FA 0.505 *ProP* |	SLC5sbd_PutP	0.17	SLC5sbd_PutP | D-galactonate_dehydratase |	Histone acetyltransferase SAGA, TRRAP/TRA1 component, PI-3 kinase superfamily	0.84	Signal transduction mechanisms, Chromatin structure and dynamics, Replication, recombination and repair, Cell cycle control, cell division, chromosome partitioning	KOG0889	SAD_SRA	3.5	HTH_ICLR	0.55
Ae2SigPSigP-73945_FR4_1-319	281	Ae2SigPSigP-73945_FR4_1-319	846	M	SIG	20-21	31.5	5.47	29.249	5.14	ExpAA=103.90 First60=22.67 PredHel=5 Topology=i5-23o58-77i149-171o176-198i242-264o	5	36.7	20.3	43.1			0	11	6	1.8	.		7tm_6	0.0008	7tm_6 8e-004| TSA 0.086| PLN02216 | hmsF | PRK13676 | DUF2567 | COG3396 | DUF964 | PRK13028 | PRK04128 |	Nucleosome remodeling factor, subunit NURF301/BPTF	0.026	Chromatin structure and dynamics, Transcription	KOG1473	7tm_6	0.0002	CorC_HlyC	0.90
Ae2SigPSigP-261350_FR4_38-120	62	Ae2SigPSigP-261350_FR4_38-120	189	M	SIG	27-28	7.165	8.49	4.002	8.05	ExpAA=28.89 First60=28.86 PredHel=1 Topology=o15-37i	1	35.5	24.2	40.3		25	0	12.9	8.1	4.8	.		PLN03142	0.14	PLN03142 | PRK15078 |	Plasma membrane glycoprotein CD36 and related membrane receptors	0.76	Signal transduction mechanisms	KOG3776	DUF793	1.2	SHR3_chaperone	2.3
Ae2SigPSigP-217870_FR3_434-519	63	Ae2SigPSigP-217870_FR3_434-519	192	M	SIG	26-27	8.415	11.17	4.715	9.3	ExpAA=0.93 First60=0.93 PredHel=0 Topology=o	0						0	7.9	3.2	.	.		Bac_Ubq_Cox	1.5	Bac_Ubq_Cox | C2A_SLP | ectC |	Mitochondrial RNA helicase SUV3, DEAD-box superfamily	0.45	RNA processing and modification	KOG0953	Bac_Ubq_Cox	0.34	B41	0.48
AALF003832-PA	199	AALF003832-PA	600	M	CYT		22.63	5.35			ExpAA=2.50 First60=0.00 PredHel=0 Topology=o	0						7	12.1	6.5	6	.		Rhabdo_ncap	0.62	Rhabdo_ncap | HAP1_N | ROM1 | PHA03269 | PRK15000 | Putative_6-carboxy-5678-tetrahydropter... 27 6.4 | FSA_C | CarB | Fe-S_oxidoreductase | PHA03195 |	T-type voltage-gated Ca2+ channel, pore-forming alpha1I subunit	2.8	Inorganic ion transport and metabolism, Signal transduction mechanisms	KOG2302	Rhabdo_ncap	0.16	DSPc	0.64
Ae2-15544	357	Ae2-15544	1071	R	SIG	33-34	40.606	9.02	36.788	9.07	ExpAA=141.03 First60=28.92 PredHel=7 Topology=o15-32i44-66o81-98i135-157o185-207i261-283o288-310i	7	40.3	17.6	42			0	12.6	4.8	1.1	.	1 | 133 KFNRTIR|RV 0.531 *ProP* |	7tm_6	1.2	7tm_6 | cytochrome_oxidase_component_FixO | SstT | PLN02885 |	E3 ubiquitin-protein ligase/Putative upstream regulatory element binding protein	0.65	Posttranslational modification, protein turnover, chaperones, Transcription	KOG0939	7tm_6	0.26	DM13	0.23
AALF000962-PA	415	AALF000962-PA	1248	M	CYT		48.101	9.14			ExpAA=117.95 First60=19.34 PredHel=5 Topology=i40-62o72-94i132-149o179-201i292-314o	5	25.3	34	40.7			0	12.8	3.9	1.9	0.7	1 | 363 RNHRHYK|YV 0.548 *ProP* |	7tm_6	0.0004	7tm_6 4e-004| PRK05582 | PRK01318 |	Voltage-gated Ca2+ channels, alpha1 subunits	1.5	Inorganic ion transport and metabolism, Signal transduction mechanisms	KOG2301	7tm_6	8e-05	TOP1Bc	0.77
AALF015018-PA	185	AALF015018-PA	558	M	CYT		20.865	5.73			ExpAA=0.00 First60=0.00 PredHel=0 Topology=o	0						3	14.1	6.5	5.4	.		metazoan_ACD	8e-27	metazoan_ACD 8e-027| ACD_HspB4-5-6 1e-019| HSP20 1e-019| ACD_HspB1_like 2e-018| ACD_alphaB-crystallin_HspB5 4e-017| ACD_sHsps-like 6e-016| ACD_alphaA-crystallin_HspB4 2e-014| ACD_sHsps_p23-like 2e-013| ACD_HspB2_like 4e-012| ACD_HspB3_Like 3e-010|	Alpha crystallins	4e-41	Posttranslational modification, protein turnover, chaperones	KOG3591	HSP20	3e-25	INB	1.9
Ae2-238025	54	Ae2-238025	165	V	CYT		6.309	9.9			ExpAA=0.23 First60=0.23 PredHel=0 Topology=i	0						0	18.5	1.9	1.9	.		PLN02559	4.7	PLN02559 | PBP2_TRAP_SBP_like_5 |					CHASE2	2.9	CHASE2	0.18
Ae2SigPSigP-243280_FR3_33-107	62	Ae2SigPSigP-243280_FR3_33-107	189	M	SIG	16-17	6.876	9.52	5.314	9.99	ExpAA=34.27 First60=34.27 PredHel=2 Topology=i2-19o24-46i	2	62.9	8.1	29		16	1	14.5	8.1	1.6	.		tRNA-synt_1c	1.6	tRNA-synt_1c | GlnS |	SATB1 matrix attachment region binding protein	0.78	Transcription	KOG3755	tRNA-synt_1c	0.35	Alpha_kinase	1.5
AALF010302-PA	321	AALF010302-PA	966	M	SIG	19-20	36.974	5.91	34.927	5.73	ExpAA=117.49 First60=10.90 PredHel=5 Topology=i55-77o108-130i186-208o213-235i295-317o	5	34.3	12.5	53.3			0	13.1	4	2.5	.		7tm_6	1e-05	7tm_6 1e-005| AmyAc_bac_euk_BE | PLN02447 | RecBCD_enzyme_subunit_RecB | PTZ00228 |	Uncharacterized conserved protein	1.0	Function unknown	KOG4463	7tm_6	2e-06	PI3Ka	1.7
Ae2SigPSigP-220663_FR6_309-391	78	Ae2SigPSigP-220663_FR6_309-391	237	M	SIG	19-20	9.039	6.01	6.936	5.61	ExpAA=7.30 First60=5.53 PredHel=0 Topology=o	0						0	7.7	5.1	3.8	.		PRK11102	8.8	PRK11102 | cobN |	RING1 interactor RYBP and related Zn-finger-containing proteins	0.41	Transcription	KOG4477	DUF3291	8.4	BRO1	4.0
Ae2SigPSigP-244604_FR3_212-396	177	Ae2SigPSigP-244604_FR3_212-396	534	M	SIG	30-31	20.028	5.96	16.858	5.81	ExpAA=16.11 First60=16.11 PredHel=1 Topology=i12-34o	1	12.4	80.8	6.8		143	0	10.7	5.1	5.1	.		Hexokinase_1	1.0	Hexokinase_1 | PRK13501 | PRK13150 | NOZZLE | glpQ | A | DMRL_synthase | A | PLN02840 | rSAM_pep_methan |	Uncharacterized conserved protein	1.6	Function unknown	KOG3931	Hexokinase_1	0.23	ADEAMc	6.0
AALF026445-PA	142	AALF026445-PA	429	M	CYT		16.197	8.45			ExpAA=0.00 First60=0.00 PredHel=0 Topology=o	0						2	10.6	5.6	10.6	.		PEBP_euk	1e-45	PEBP_euk 1e-045| PBP 1e-032| PEBP 4e-021| PLN00169 5e-020| COG1881 3e-011| PEBP_bact_arch 4e-009| PRK10257 7e-007| Uncharacterized_protein_YxkA 1e-006| PRK09818 6e-005| POB3 |	Phosphatidylethanolamine binding protein	1e-46	General function prediction only	KOG3346	PBP	1e-26	Alpha_kinase	0.14
Ae2SigPSigP-233124_FR2_113-167	52	Ae2SigPSigP-233124_FR2_113-167	159	M	BL	17-18	5.497	9.99	3.84	8.75	ExpAA=18.08 First60=18.08 PredHel=0 Topology=o	0						2	28.8	5.8	7.7	.					Translation initiation factor 2B, epsilon subunit (eIF-2Bepsilon/GCD6)	4.4	Translation, ribosomal structure and biogenesis	KOG1461	RNA_pol	3.6
AALF009940-PA	627	AALF009940-PA	1884	M	CYT		71.126	5.67			ExpAA=100.29 First60=4.29 PredHel=4 Topology=o338-360i367-389o394-413i588-610o	4	13.6	57.4	29			0	11.8	5.9	4.1	.		PBP2_iGluR_Kain	2e-07	PBP2_iGluR_Kainate_GluR7 2e-007| PBP2_iGluR_kainate_KA1 8e-004| PBP2_iGluR_NMDA_Nr2 0.022| PBP2_iGluR_putative 0.057| PBP2_iGluR_non_NMDA_like | PBP2_iGluR_Kainate_GluR5 | Amino_oxidase | archaeo_STT3 | PBP2_iGluR_Kainate | PBP2_iGluR_NMDA |	Glutamate-gated kainate-type ion channel receptor subunit GluR5 and related subunits	2e-12	Inorganic ion transport and metabolism, Amino acid transport and metabolism, Signal transduction mechanisms	KOG1052	Amino_oxidase	0.061	Lig_chan-Glu_bd	0.13
Ae2SigPSigP-227407_FR3_835-991	99	Ae2SigPSigP-227407_FR3_835-991	299	M	SIG	26-27	12.307	12.16	9.272	12.11	ExpAA=24.57 First60=20.67 PredHel=1 Topology=i7-24o	1	17.2	75.8	7.1		75	0	13.1	7.1	1	.		VirK	2.4	VirK | PHA02992 |	Calcium transporting ATPase	0.045	Inorganic ion transport and metabolism	KOG0204	EVC2_like	0.60	PTN	0.33
AALF011348-PA	403	AALF011348-PA	1212	M	CYT		45.478	7.8			ExpAA=0.01 First60=0.00 PredHel=0 Topology=o	0						2	16.1	5	9.9	.	1 | 246 GQSRCKR|KA 0.716 *ProP* |	TBOX	2e-90	TBOX 2e-090| T-box 3e-083| TBOX 1e-079| STKc_MSK_N | STKc_MSK1_N | PRK10808 | STKc_MSK2_N | 3KS_SDR_c | Glyceraldehyde-3-phosphate_dehydrogena... 30 1.7 | NifH |	TBX2 and related T-box transcription factors	9e-75	Transcription	KOG3585	T-box	6e-84	TBOX	9e-82
Ae2SigPSigP-30735_FR4_218-310	91	Ae2SigPSigP-30735_FR4_218-310	276	M	SIG	20-21	10.464	8.94	8.283	8.27	ExpAA=38.37 First60=19.56 PredHel=2 Topology=i7-26o69-88i	2	41.8	47.3	11	1	3	0	9.9	.	12.1	.		STKc_TAO2	0.25	STKc_TAO2 | PRK11414 | Argos | AF6_RA_repeat1 | PRK13570 | PRK06588 | DUF523 |	Serine/threonine protein kinase	0.51	Signal transduction mechanisms	KOG0577	Argos	0.45	PTB	1.1
Ae2-180195	60	Ae2-180195	180	S	ANC		6.7	4.94	2.548	6.14	ExpAA=22.88 First60=22.88 PredHel=1 Topology=i12-34o	1	36.7	43.3	20		26	2	23.3	3.3	6.7	.		IgaA	3.0	IgaA |	Pleiotropic drug resistance proteins (PDR1-15), ABC superfamily	0.34	Secondary metabolites biosynthesis, transport and catabolism	KOG0065	IgaA	0.66	TR_THY	3.1
Ae2-71889	122	Ae2-71889	369	R	CYT		13.957	6.75			ExpAA=0.11 First60=0.00 PredHel=0 Topology=i	0						0	19.7	3.3	4.1	.		CARD_CASP1-like	0.11	CARD_CASP1-like | GH31_transferase_CtsY | DUF2408 | Tox-MPTase2 | tgt | Tgt | PTZ00280 | PRK05500 | Queuine_tRNA-ribosyltransferase | PRK14344 |	SNARE protein Syntaxin 18/UFE1	0.45	Intracellular trafficking, secretion, and vesicular transport	KOG3894	DUF2408	0.33	RGS	0.41
Ae2-262667	55	Ae2-262667	168	H	CYT		6.712	7.24			ExpAA=0.70 First60=0.70 PredHel=0 Topology=i	0						1	14.5	3.6	.	.		IDH	0.46	IDH | Icd | FCB2_FMN | SLC6sbd_CT1 | YhhN | ValS |	GTP-binding protein SEC4, small G protein superfamily, and related Ras family GTP-binding proteins	8.7	Signal transduction mechanisms, Intracellular trafficking, secretion, and vesicular transport	KOG0078	IDH	0.52	RAN	3.1
Ae2SigPSigP-241583_FR3_221-296	67	Ae2SigPSigP-241583_FR3_221-296	204	M	SIG	26-27	7.802	10.85	4.81	6.52	ExpAA=24.41 First60=23.78 PredHel=1 Topology=i13-35o	1	32.8	47.8	19.4		32	0	14.9	4.5	4.5	.		PRK07908	2.7	PRK07908 |	Endosomal membrane proteins, EMP70	1.5	Intracellular trafficking, secretion, and vesicular transport	KOG1278	DUF1673	4.7	DEXDc	0.75
Ae2-23917	68	Ae2-23917	207	T	CYT		8.277	10.24			ExpAA=0.02 First60=0.02 PredHel=0 Topology=o	0						1	14.7	2.9	5.9	.	1 | 63 LRSRERR|HH 0.667 *ProP* |	PTZ00297	7.6	PTZ00297 | PRK15016 |	Uncharacterized conserved protein	2.4	Function unknown	KOG3044	Lgl_C	8.4	Elp3	1.4
Ae2SigPSigP-261048_FR6_1-105	88	Ae2SigPSigP-261048_FR6_1-105	267	M	SIG	18-19	9.943	6.38	7.872	7.08	ExpAA=0.56 First60=0.55 PredHel=0 Topology=o	0						0	8	10.2	.	.		DUF1042	5.5	DUF1042 | glyox_carbo_lig | COG2603 |	Uncharacterized conserved protein	1.3	Amino acid transport and metabolism	KOG0280	DUF1042	0.75	CNH	0.93
Ae2SigPSigP-93163_FR5_1-272	261	Ae2SigPSigP-93163_FR5_1-272	786	M	SIG	20-21	30.27	7.57	27.995	8.11	ExpAA=60.48 First60=9.51 PredHel=2 Topology=o130-152i159-181o	2	16.9	80.5	2.7			0	12.3	4.6	1.9	.		PLN02980	1.2	PLN02980 | Rota_NS35 | carb_red_sniffer_like_SDR_c | Pat_PLPL |	Uncharacterized coiled-coil protein	0.39	Function unknown	KOG4643	Rota_NS35	0.72	TilS_C	1.1
Ae2SigPSigP-242123_FR3_769-856	74	Ae2SigPSigP-242123_FR3_769-856	225	M	SIG	28-29	8.194	9.59	5.132	8.01	ExpAA=7.52 First60=5.99 PredHel=0 Topology=o	0						2	23	1.4	9.5	.		GLTP	0.25	GLTP | TLV_coat | PBP1_mGluR_groupIII | PRK06253 | PRK12405 |	Predicted C2H2-type Zn-finger protein	4.5	Transcription	KOG2482	GLTP	0.012	PLAc	0.36
Ae2SigPSigP-27703_FR2_127-213	79	Ae2SigPSigP-27703_FR2_127-213	240	M	SIG	17-18	8.722	3.67	6.891	3.67	ExpAA=0.05 First60=0.05 PredHel=0 Topology=o	0						0	8.9	6.3	.	.		PRK00180	4.6	PRK00180 | XisH | ndhD |	Predicted phospholipase	2.7	Lipid transport and metabolism	KOG2508	XisH	1.2	EKR	0.63
Ae2SigPSigP-229488_FR6_1-129	116	Ae2SigPSigP-229488_FR6_1-129	351	M	SIG	31-32	13.298	6.01	9.754	5.56	ExpAA=45.23 First60=22.22 PredHel=2 Topology=o10-32i88-110o	2	37.9	13.8	48.3		6	0	12.9	4.3	0.9	.		PLN03009	0.66	PLN03009 | PLN02308 | PLN02493 | STKc_Nek2 | transport/processing_ATP-binding_prote... 26 5.1 | 7tm_6 |	NIMA (never in mitosis)-related G2-specific serine/threonine protein kinase	1.1	Cell cycle control, cell division, chromosome partitioning	KOG0591	Dapper	0.42	SH3b	1.5
Ae2SigPSigP-224717_FR1_25-148	115	Ae2SigPSigP-224717_FR1_25-148	348	M	SIG	21-22	12.169	5.02	10.001	4.81	ExpAA=1.70 First60=1.70 PredHel=0 Topology=o	0						31	31.3	5.2	5.2	.		PRK11907	0.007	PRK11907 0.007| COG3889 0.039| PHA03273 | Dicty_REP | motB | Sec_Non_Glob | SSP160 | PRK11530 | halo_surf_glyco | PRK12495 |	Predicted GTPase-activating protein	0.033	Signal transduction mechanisms	KOG0706	Dicty_REP	0.048	PLAc	3.4
AALF019174-PA	132	AALF019174-PA	399	M	SIG	18-19	14.484	5.02	12.656	4.87	ExpAA=1.64 First60=1.64 PredHel=0 Topology=o	0						0	10.6	6.1	0.8	.		PBP_GOBP	1e-15	PBP_GOBP 1e-015| PhBP 9e-010| PRK08594 | TEBP_beta | Electron_transport_complex_subunit_G | PLN02319 | PRK14985 |	UDP-Gal:glucosylceramide beta-1,4-galactosyltransferase	3.6	Carbohydrate transport and metabolism	KOG3916	PBP_GOBP	2e-20	PhBP	1e-11
Ae2-203605	180	Ae2-203605	540	R	CYT		20.899	6.41			ExpAA=0.00 First60=0.00 PredHel=0 Topology=o	0						1	13.3	2.8	.	.		Chromosome_part	0.001	Chromosome_partition_protein_Smc 0.001| Smc 0.001| PRK11281 0.004| COG2433 0.010| Macoilin 0.048| PRK12704 | Myosin_tail_1 | chromosome_segregation_protein_related... 29 1.1 | hypothetical_protein | COG1322 |	Structural maintenance of chromosome protein 3 (sister chromatid cohesion complex Cohesin, subunit SMC3)	0.003	Cell cycle control, cell division, chromosome partitioning	KOG0964	Macoilin	0.010	SecA_DEAD	1.2
Ae2SigPSigP-142558_FR4_1-68	58	Ae2SigPSigP-142558_FR4_1-68	175	M	SIG	18-19	6.348	8.16	4.323	6.9	ExpAA=5.70 First60=5.70 PredHel=0 Topology=o	0						0	15.5	5.2	3.4	.		ApoLp-III_like	2.0	ApoLp-III_like | PHA01514 | Glypican |	Heparin sulfate cell surface proteoglycan	1.0	Signal transduction mechanisms	KOG3821	Glypican	0.47	Arfaptin	1.8
Ae2-209900	120	Ae2-209900	360	I	CYT		13.635	4.69			ExpAA=0.00 First60=0.00 PredHel=0 Topology=o	0						0	15	7.5	0.8	.		PHA03247	0.015	PHA03247 0.015| APG6 | BAR_SH3BP1 | hsdR | Macoilin | TBPIP | Chromosome_partition_protein_Smc | Sec8_exocyst | IFT20 | PRK09343 |	Integral membrane protein	0.24	General function prediction only	KOG2296	APG6	0.044	AIP3	0.44
Ae2-203809	381	Ae2-203809	1143	Q	CYT		43.992	6.01			ExpAA=0.00 First60=0.00 PredHel=0 Topology=o	0						0	10.8	5.2	3.4	.		PHD_SF	8e-07	PHD_SF 8e-007| PHD 5e-006| PHD 6e-006| Smc 1e-005| Chromosome_partition_protein_Smc 3e-004| APG6 0.002| GBP_C 0.009| chromosome_segregation_protein_related... 38 0.009 0.009| Mitofilin 0.019| COG2433 0.023|	Myosin class VI heavy chain	2e-06	Cytoskeleton	KOG0163	PHD	1e-06	PHD	5e-08	BEL-643_AA-I	1E-033	BEL-643_AA-I	19	35	17
Ae2-229489	249	Ae2-229489	747	Y	BL	39-40	29.06	8.72	24.426	8.96	ExpAA=104.89 First60=34.24 PredHel=5 Topology=o15-34i46-65o69-91i130-152o167-189i	5	41.8	13.7	44.6			0	12	5.2	2	.		7tm_6	0.12	7tm_6 | PRK08636 | YfhO | CstA | ABC_transporter_related | EutH | COG3356 | COG3083 | DUF4446 |	Cytochrome P450 CYP11/CYP12/CYP24/CYP27 subfamilies	2.6	Secondary metabolites biosynthesis, transport and catabolism	KOG0159	7tm_6	0.025	Pro_CA	0.88
AALF018383-PA	349	AALF018383-PA	1050	M	CYT		40.819	6.45			ExpAA=139.15 First60=4.04 PredHel=6 Topology=i57-79o83-105i147-169o200-222i278-300o310-332i	6	37.8	12.9	49.3			0	12	4.9	2.3	.		7tm_6	4e-08	7tm_6 4e-008| NR_LBD_Fxr | PRK12704 | RhoGAP_DLC1 | PRK08238 |	Myosin class II heavy chain	0.050	Cytoskeleton	KOG0161	7tm_6	7e-09	FCH	0.39
Ae2SigPSigP-88317_FR1_11-90	55	Ae2SigPSigP-88317_FR1_11-90	168	M	SIG	20-21	6.302	5.45	4.053	4.15	ExpAA=1.31 First60=1.31 PredHel=0 Topology=o	0						1	18.2	1.8	10.9	.					Sodium/hydrogen exchanger protein	1.5	Inorganic ion transport and metabolism	KOG1966	Calici_coat	3.0	RasGEFN	3.4
Ae2SigPSigP-244534_FR5_876-1011	120	Ae2SigPSigP-244534_FR5_876-1011	363	M	BL/SIG		12.167	8.96			ExpAA=65.38 First60=41.52 PredHel=3 Topology=o5-27i34-56o71-93i	3	55	16.7	28.3			1	23.3	3.3	3.3	.	1 | 29 NVFRAAR|AV 0.501 *ProP* |				PHD Zn-finger protein	0.86	General function prediction only	KOG3612	DUF2663	0.73	G2F	0.029
Ae2SigPSigP-261547_FR5_415-487	53	Ae2SigPSigP-261547_FR5_415-487	162	M	SIG	25-26	6.018	8.02	3.156	9.61	ExpAA=11.27 First60=11.27 PredHel=0 Topology=o	0						1	22.6	5.7	3.8	.		HLH	6.2	HLH |	Tubulin-tyrosine ligase-related protein	2.9	Posttranslational modification, protein turnover, chaperones	KOG2156	DUF2716	3.0	HLH	1.3
Ae2SigPSigP-233566_FR5_713-788	73	Ae2SigPSigP-233566_FR5_713-788	222	M	SIG	26-27	7.73	10.09	5.083	10.05	ExpAA=12.22 First60=12.22 PredHel=0 Topology=o	0						4	24.7	9.6	4.1	.		opgC	7.1	opgC |	Nuclear-export-signal (NES)-containing protein/polyadenylated-RNA export factor	0.53	RNA processing and modification	KOG2412	MaoC_dehydratas	3.1	EH	2.6
Ae2SigPSigP-237436_FR3_27-219	191	Ae2SigPSigP-237436_FR3_27-219	576	M	SIG	20-21	21.33	8.59	19.143	8.67	ExpAA=6.82 First60=6.81 PredHel=0 Topology=o	0						1	9.9	5.8	7.9	.		PHA00458	0.32	PHA00458 | PRK05092 | GDPD_TtGDE_like | OSBS | pyruvate_flavodoxin/ferrodoxin_oxidore... 28 2.8 | Arteri_GP4 | SecB | PRK12474 |	Cl- channel CLC-7 and related proteins (CLC superfamily)	1.7	Inorganic ion transport and metabolism	KOG0474	Arteri_GP4	0.61	WH2	0.95
Ae2SigPSigP-217871_FR6_636-719	79	Ae2SigPSigP-217871_FR6_636-719	240	M	SIG	20-21	9.044	9.3	6.836	11.16	ExpAA=8.51 First60=8.50 PredHel=0 Topology=o	0						1	11.4	6.3	6.3	.		Alg14	2.8	Alg14 | PLN03192 | Citrate-sodium_symporter |	DNA-binding proteins Bright/BRCAA1/RBP1 and related proteins containing BRIGHT domain	0.53	Transcription	KOG2744	Alg14	0.64	B41	0.22
Ae2-24375	136	Ae2-24375	408	S	CYT		13.924	9.67			ExpAA=0.92 First60=0.92 PredHel=0 Topology=o	0						24	27.2	6.6	9.6	.		PRK12323	0.17	PRK12323 | PLN03064 | PRK14954 | UPF0560 | PRK13335 |	RNA polymerase II transcription termination factor TTF2/lodestar, DEAD-box superfamily	3.0	Transcription, Replication, recombination and repair	KOG4439	UPF0560	1.2	LamB	0.41
Ae2SigPSigP-231642_FR1_112-206	55	Ae2SigPSigP-231642_FR1_112-206	168	M	SIG	24-25	6.044	11.57	3.505	11.74	ExpAA=1.53 First60=1.53 PredHel=0 Topology=o	0						2	25.5	3.6	9.1	.		NDT80_PhoG	2.6	NDT80_PhoG |	F-box protein containing LRR	1.8	General function prediction only	KOG4341	NDT80_PhoG	0.57	IPT	1.2
Ae2SigPSigP-233209_FR5_140-296	144	Ae2SigPSigP-233209_FR5_140-296	435	M	SIG	30-31	16.139	11.39	13.143	11.27	ExpAA=43.92 First60=20.10 PredHel=3 Topology=o10-32i65-82o92-109i	3	38.9	13.9	47.2			0	9.7	6.9	5.6	.	1 | 129 DPAVSRR|DV 0.516 *ProP* |	COG2014	0.083	COG2014 0.083| PRK12646 | COX4_pro | CATSPERD | AnsP |	Na+/H+ antiporter	9.8	Inorganic ion transport and metabolism	KOG4505	CATSPERD	0.83	ALBUMIN	1.4
Ae2SigPSigP-36533_FR6_60-130	63	Ae2SigPSigP-36533_FR6_60-130	192	M	SIG	31-32	7.581	9.3	3.933	7.95	ExpAA=15.53 First60=15.47 PredHel=1 Topology=i13-30o	1	27	52.4	20.6		33	0	15.9	.	1.6	.		COX2	5.6	COX2 | PGM3 |	Membrane protein Patched/PTCH	1.9	Signal transduction mechanisms	KOG1935	GTP_cyclohydroI	3.5	TBOX	2.0
Ae2-241935	382	Ae2-241935	1146	M	CYT		42.775	6.52			ExpAA=0.02 First60=0.00 PredHel=0 Topology=o	0						3	17	5.8	3.7	.	1 | 76 TGYRRIR|TV 0.620 *ProP* |	STKc_Nek	1e-147	STKc_Nek e-147| STKc_Nek8 5e-099| STKc_FA2-like 2e-090| STKc_Nek2 3e-090| STKc_Nek9 5e-087| S_TKc 6e-087| STKc_Nek1 2e-083| STKc_Nek6_7 3e-079| STKc_Nek11 2e-078| STKc_CNK2-like 2e-078|	Serine/threonine protein kinase	1e-101	General function prediction only	KOG0589	Pkinase	4e-62	S_TKc	7e-89
AALF000084-PA	703	AALF000084-PA	2112	M	CYT		81.488	9.05			ExpAA=253.89 First60=14.77 PredHel=12 Topology=i47-66o76-98i130-152o162-184i248-270o280-299i369-386o396-415i447-469o498-520i564-586o601-620i	12	35.1	11.9	52.9			1	12.1	4.6	2.8	.		7tm_6	2e-10	7tm_6 2e-010| 7tm_7 0.004| PRK10893 |	Permease of the major facilitator superfamily	0.11	Carbohydrate transport and metabolism	KOG2533	7tm_6	1e-10	CLH	1.8
AALF018005-PA	258	AALF018005-PA	777	A	CYT		27.781	7.36			ExpAA=1.41 First60=1.41 PredHel=0 Topology=o	0						22	24.8	7	10.5	.		PRK14971	0.057	PRK14971 0.057| DUF605 0.064| PRK05733 | PRK03427 | PRK07764 | DUF4106 | PAT1 | COG5099 | PRK12757 | TFIIA |	Serine/threonine-protein kinase involved in autophagy	0.026	Posttranslational modification, protein turnover, chaperones, Intracellular trafficking, secretion, and vesicular transport, Signal transduction mechanisms	KOG0595	DUF605	0.013	SpoVT_AbrB	0.43
Ae2SigPSigP-221723_FR1_48-144	55	Ae2SigPSigP-221723_FR1_48-144	168	M	SIG	33-34	6.452	8.76	2.463	5.71	ExpAA=18.29 First60=18.29 PredHel=1 Topology=i13-31o	1	32.7	43.6	23.6		24	0	9.1	3.6	.	.		PI-PLCc_Rv2075c	1.3	PI-PLCc_Rv2075c_like | Pox_mRNA-cap |	RNA polymerase II, large subunit	4.2	Transcription	KOG0260	Pox_mRNA-cap	0.84	PSN	7.0
AALF021480-PA	151	AALF021480-PA	456	M	SIG	21-22	16.621	8.14	14.238	7.72	ExpAA=16.78 First60=16.78 PredHel=1 Topology=i7-29o	1	14.6	80.8	4.6		122	0	6.6	7.9	4	.		PBP_GOBP	8e-17	PBP_GOBP 8e-017| PhBP 3e-011| ProS | COG3068 | GH31_CPE1046 | MYSc_Myh13 | MYSc_Myh2_mammals | MYSc_Myh1_mammals | INT_IntI_C | UPF0104 |	Voltage-gated A-type K+ channel KCND	0.40	Inorganic ion transport and metabolism	KOG4390	PBP_GOBP	8e-22	PhBP	4e-13
Ae2-44558	207	Ae2-44558	621	F	SIG	17-18	24.201	8.15	22.391	7.85	ExpAA=47.18 First60=0.69 PredHel=2 Topology=i60-82o97-119i	2	21.3	7.2	71.5			0	12.6	5.3	1.9	.		PLN03130	1.3	PLN03130 | DUF4137 | PI4Kc_III_alpha | PI3Kc_III | PRK14397 |	Dipeptidyl aminopeptidases/acylaminoacyl-peptidases	0.37	Posttranslational modification, protein turnover, chaperones	KOG2281	DUF4137	0.40	PI3Kc	2.2
Ae2-166115	250	Ae2-166115	750	V	CYT		28.284	9.05			ExpAA=0.00 First60=0.00 PredHel=0 Topology=o	0						3	14.4	3.6	4	.		tdh	0.34	tdh | PRK13922 | PRK13709 | MreC | CASP_C | DNA_topoisoIV |	Ubiquitin-conjugating enzyme	1.1	Posttranslational modification, protein turnover, chaperones	KOG0895	CASP_C	0.94	NurA	0.098	GYPSY-133_AA-LTR	1E-024	Gypsy-133_AA-LTR_frame1_280-573	37	57	80
Ae2SigPSigP-2728_FR2_115-201	67	Ae2SigPSigP-2728_FR2_115-201	204	M	SIG	15-16	7.488	10	5.837	9.87	ExpAA=0.00 First60=0.00 PredHel=0 Topology=o	0						2	17.9	1.5	3	.					Voltage-gated A-type K+ channel KCND	1.5	Inorganic ion transport and metabolism	KOG4390	Peptidase_M35	3.8	INB	1.9
Ae2SigPSigP-27703_FR4_475-543	54	Ae2SigPSigP-27703_FR4_475-543	165	M	SIG	29-30	6.234	8.08	2.9	6.74	ExpAA=21.09 First60=21.09 PredHel=1 Topology=o5-27i	1	40.7	9.3	50		27	0	11.1	.	5.6	.					U3 small nucleolar ribonucleoprotein (snoRNP) component	0.92	RNA processing and modification	KOG2781			B12-binding_2	8.6
Ae2SigPSigP-8450_FR4_96-156	50	Ae2SigPSigP-8450_FR4_96-156	153	M	SIG	23-24	5.885	5.97	3.313	6.17	ExpAA=0.53 First60=0.53 PredHel=0 Topology=o	0						0	8	2	.	.		PLN00104	6.3	PLN00104 |	Transcription factor (contains Zn finger)	0.13	Transcription	KOG3993	TSSC4	1.2	EH	2.0
Ae2SigPSigP-65698_FR1_60-166	83	Ae2SigPSigP-65698_FR1_60-166	251	M	SIG	32-33	9.597	6.16	5.815	5.44	ExpAA=1.55 First60=1.48 PredHel=0 Topology=o	0						3	10.8	7.2	6	.		PLN00164	1.2	PLN00164 | gatY | Fba | NigD | F_bP_aldolase | DUF2863 |	Uncharacterized conserved protein	0.36	Function unknown	KOG4376	NigD	0.96	Aha1_N	0.79
Ae2SigPSigP-62873_FR3_1-68	63	Ae2SigPSigP-62873_FR3_1-68	192	M	SIG	19-20	7.337	9.06	5.129	8.92	ExpAA=42.37 First60=41.82 PredHel=2 Topology=o4-26i39-61o	2	69.8	9.5	20.6	1	2	0	11.1	3.2	.	.					Voltage-gated Ca2+ channels, alpha1 subunits	0.057	Inorganic ion transport and metabolism, Signal transduction mechanisms	KOG2301
Ae2SigPSigP-31972_FR6_174-273	90	Ae2SigPSigP-31972_FR6_174-273	273	M	SIG	15-16	9.765	9.63	8.019	9.45	ExpAA=5.82 First60=5.28 PredHel=0 Topology=o	0						4	25.6	1.1	6.7	.		PLN02484	5.0	PLN02484 | PRK05298 | hypothetical_protein_SAO11_2114 | UvrB |	Multidrug/pheromone exporter, ABC superfamily	0.89	Secondary metabolites biosynthesis, transport and catabolism	KOG0055	ACR_tran	4.3	ILWEQ	4.0
Ae2SigPSigP-254408_FR2_97-154	55	Ae2SigPSigP-254408_FR2_97-154	168	M	SIG	19-20	6.219	9.3	4.176	9.3	ExpAA=0.09 First60=0.09 PredHel=0 Topology=o	0						0	21.8	.	5.5	.		Probable_sucros	0.78	Probable_sucrose-phosphate_synthase |					Arena_RNA_pol	7.0	ERCC4	0.37
Ae2SigPSigP-220156_FR3_195-269	51	Ae2SigPSigP-220156_FR3_195-269	156	M	SIG	23-24	5.786	8.8	3.311	9.99	ExpAA=5.54 First60=5.54 PredHel=0 Topology=o	0						1	23.5	2	3.9	.		DUF4380	2.3	DUF4380 | PRK05910 |					DUF4380	2.5	DEXDc	5.9
AALF006126-PA	113	AALF006126-PA	342	M	SIG	19-20	13.556	4.67	11.544	4.54	ExpAA=1.93 First60=1.50 PredHel=0 Topology=o	0						1	7.1	2.7	9.7	.		XdhB	0.023	XdhB 0.023| xanthine_dehydrogenase | Hns | PRK15005 | ATP_synthase_epsilon_chain | AmyAc_CMD | Slp | PBP_sp32 | rpoB | PRK09709 |	Apoptosis-promoting RNA-binding protein TIA-1/TIAR (RRM superfamily)	0.45	RNA processing and modification, Translation, ribosomal structure and biogenesis	KOG0148	Slp	0.24	eIF6	4.2
Ae2SigPSigP-223567_FR6_5-126	109	Ae2SigPSigP-223567_FR6_5-126	330	M	SIG	19-20	11.716	5.25	9.733	4.9	ExpAA=5.42 First60=5.39 PredHel=0 Topology=o	0						0	13.8	9.2	4.6	.		PHA03291	1.2	PHA03291 | PRK11131 | Asparaginase_2 | MYSc_Myo34 | hypothetical_protein_AaLAA1DRAFT_1703 | COG1446 | PRK09238 | RbcL | UxaA |	Histone acetyltransferase SAGA associated factor SGF29	1.0	General function prediction only	KOG3038	Asparaginase_2	0.66	Sec63	0.76
Ae2SigPSigP-245707_FR2_11-195	159	Ae2SigPSigP-245707_FR2_11-195	480	M	SIG	24-25	17.675	5.36	15.269	5.39	ExpAA=5.54 First60=5.54 PredHel=0 Topology=o	0						0	6.3	4.4	2.5	.		PBP_GOBP	2e-12	PBP_GOBP 2e-012| PhBP 4e-010| DUF4437 | Ptr | mltA_B_like | PRK03776 | conserved_hypothetical_protein | CcmF | LRRC37AB_C | PRK08850 |	Anion exchanger adaptor protein Kanadaptin, contains FHA domain	1.1	General function prediction only	KOG1881	PBP_GOBP	3e-16	PhBP	1e-14
Ae2-89582	199	Ae2-89582	597	Q	ANC		23.035	8.34	19.178	8.21	ExpAA=86.91 First60=37.47 PredHel=4 Topology=o15-37i44-66o113-135i165-187o	4	44.2	37.2	18.6			0	9	4	3.5	.		PRK11466	0.21	PRK11466 | PRK05636 | Lhr | fixJ | PRK07773 | TtrR | Pumilio | VP4_haemagglut | RPW8 |	Phosphoribosylformylglycinamidine synthase	0.56	Nucleotide transport and metabolism	KOG1907	VP4_haemagglut	0.96	B_lectin	2.0
Ae2SigPSigP-95857_FR6_9-98	88	Ae2SigPSigP-95857_FR6_9-98	264	M	SIG	27-28	9.092	3.85	6.252	3.9	ExpAA=18.64 First60=18.42 PredHel=0 Topology=o	0						0	12.5	15.9	2.3	.		PLN00050	4e-25	PLN00050 4e-025| PLN00193 3e-024| PLN03023 1e-010| DPBB_1 7e-006| DPBB_1 4e-004| flgA | CbiN | COG4278 | PLPDE_III_AR_proteobact | PLN02841 |	Subtilisin-like proprotein convertase	0.33	Posttranslational modification, protein turnover, chaperones	KOG3526	DPBB_1	9e-05	DPBB_1	8e-08
Ae2-223384	129	Ae2-223384	390	I	BL	34-35	14.797	7.99	10.751	9.15	ExpAA=4.03 First60=2.98 PredHel=0 Topology=o	0						1	13.2	3.9	7.8	.		PRK11644	0.090	PRK11644 0.090| hmd_rel | Alpha_L_fucos | UhpB | IMPDH | PRK14705 | PRK06519 | ETR_like_1 | UTase_glnD | PRK14902 |	Arp2/3 complex-interacting protein VIP1/Asp1, involved in regulation of actin cytoskeleton	6.1	Cytoskeleton	KOG1057	IMPDH	0.79	Alpha_L_fucos	0.045
AALF003848-PA	498	AALF003848-PA	1497	M	CYT		57.329	8.89			ExpAA=17.99 First60=11.49 PredHel=0 Topology=o	0						0	11	4.6	5.6	.		p450	2e-67	p450 2e-067| PLN02738 5e-032| PLN02290 1e-031| CypX 2e-029| PLN03195 2e-026| PLN03112 2e-023| PTZ00404 8e-023| PLN02966 9e-023| PLN02936 1e-021| PLN02183 3e-021|	Cytochrome P450 CYP4/CYP19/CYP26 subfamilies	1e-90	Secondary metabolites biosynthesis, transport and catabolism, Lipid transport and metabolism	KOG0157	p450	2e-79	CRM1_C	2.5
AALF015401-PA	180	AALF015401-PA	543	M	SIG	20-21	20.34	5.07	18.08	4.72	ExpAA=0.09 First60=0.08 PredHel=0 Topology=o	0						0	10.6	6.7	3.3	.		DUF3414	3.0	DUF3414 | rocD |	DNA mismatch repair protein - MLH3 family	0.17	Replication, recombination and repair	KOG1977	DUF3414	0.65	INB	0.25
AALF010976-PA	175	AALF010976-PA	528	M	CYT		20.207	6.49			ExpAA=0.03 First60=0.00 PredHel=0 Topology=o	0						0	9.7	6.9	2.9	.		DUF4470	2e-21	DUF4470 2e-021| DUF4471 8e-008| Pox_G7 | Psu | DUF2502 | PRK03761 | PLN02664 | DUF2847 | FAM198 | PRK13243 |	Protein kinase of the PI-3 kinase family involved in mitotic growth, DNA repair and meiotic recombination	0.31	Signal transduction mechanisms, Chromatin structure and dynamics, Replication, recombination and repair, Cell cycle control, cell division, chromosome partitioning	KOG0890	DUF4470	4e-22	TyrKc	0.84
Ae2SigPSigP-25011_FR2_10-121	111	Ae2SigPSigP-25011_FR2_10-121	335	M	SIG	20-21	12.386	9.04	10.147	9.08	ExpAA=0.14 First60=0.14 PredHel=0 Topology=o	0						1	14.4	5.4	7.2	.		DUF2142	2.3	DUF2142 | PRK10760 | DUF3261 | DUF221 | FHY3 | PRT_C |	Cl- channel CLC-7 and related proteins (CLC superfamily)	0.071	Inorganic ion transport and metabolism	KOG0474	DUF2142	0.51	GatB_Yqey	0.63
Ae2-22285	67	Ae2-22285	201	F	CYT		7.816	10.41			ExpAA=0.00 First60=0.00 PredHel=0 Topology=o	0						0	10.4	7.5	1.5	.		PRK05621	1.9	PRK05621 | PLN00133 | ATP-synt | F1-ATPase_gamma | PRK13024 | PRK15389 | PLN02908 | ATP_synthase_gamma_chain | DUF4617 | DUF1255 |	Transcription factor (contains Zn finger)	0.021	Transcription	KOG3993	ATP-synt	0.53	B3_4	1.7
Ae2SigPSigP-254550_FR3_97-173	67	Ae2SigPSigP-254550_FR3_97-173	204	M	SIG	25-26	8.042	5.34	5.067	5.26	ExpAA=10.43 First60=10.43 PredHel=0 Topology=o	0						0	16.4	1.5	1.5	.		PRK11560	0.58	PRK11560 | SAM_TFCP2 | PH_4 |	Ankyrin repeat protein	1.6	General function prediction only	KOG0510	PH_4	1.5	IL7	1.3
Ae2SigPSigP-169752_FR3_1-73	60	Ae2SigPSigP-169752_FR3_1-73	183	M	SIG	26-27	7.198	8.65	4.07	9.49	ExpAA=22.47 First60=22.47 PredHel=1 Topology=o10-32i	1	36.7	16.7	46.7		28	0	10	3.3	.	.		rpoH2	0.17	rpoH2 | PRK05434 | PLN03030 | SPX_PHO81_NUC-2_like | Sec24-like | Corona_S1 |	Membrane-associated protein FER-1 and related ferlins, contain multiple C2 domains	9.7	Cell wall/membrane/envelope biogenesis	KOG1326	iPGM_N	4.9	CpcD	0.67
Ae2SigPSigP-226573_FR5_680-737	53	Ae2SigPSigP-226573_FR5_680-737	162	M	SIG	17-18	6.213	9.45	4.251	9.45	ExpAA=1.60 First60=1.60 PredHel=0 Topology=o	0						0	9.4	.	1.9	.		PRK10559	1.6	PRK10559 |					Hanta_G1	5.3	P-II	4.1
AALF026202-PA	533	AALF026202-PA	1602	M	SIG	23-24	60.924	8.02	58.294	8.29	ExpAA=22.17 First60=17.60 PredHel=1 Topology=i5-22o	1	3.2	95.9	0.9		511	0	11.6	5.6	5.1	.		p450	8e-69	p450 8e-069| CypX 7e-039| PLN02290 2e-037| PTZ00404 2e-027| PLN02936 7e-020| PLN02738 7e-020| PLN00168 2e-017| PLN02500 3e-016| PLN02655 6e-016| PLN02196 1e-015|	Cytochrome P450 CYP3/CYP5/CYP6/CYP9 subfamilies	1e-141	Secondary metabolites biosynthesis, transport and catabolism	KOG0158	p450	1e-69	CA	3.9
Ae2SigPSigP-253912_FR2_1-85	79	Ae2SigPSigP-253912_FR2_1-85	240	M	SIG	15-16	9.196	5.63	7.459	6	ExpAA=11.83 First60=11.83 PredHel=0 Topology=o	0						0	16.5	1.3	6.3	.		PROCN	0.23	PROCN | ITI_HC_C | benzyl_alcohol_DH | PTZ00051 | HTH_Tnp_Mu_2 | PRP8 | PRD_Mga | Carotenoid_isomerase |	U5 snRNP spliceosome subunit	0.44	RNA processing and modification	KOG1795	PROCN	0.053	AKAP_110	0.41
Ae2-228351	85	Ae2-228351	255	L	CYT		10.049	10.88			ExpAA=0.00 First60=0.00 PredHel=0 Topology=o	0						0	17.6	3.5	5.9	.		MDFI	0.96	MDFI | PRK14281 | hypothetical_protein_LEP1GSC192_0546 | AMPD |	Uncharacterized conserved protein	0.83	Function unknown	KOG3685	MDFI	0.092	VPS10	0.79
Ae2SigPSigP-9424_FR6_880-938	53	Ae2SigPSigP-9424_FR6_880-938	162	M	SIG	16-17	6.262	9.7	4.308	9.51	ExpAA=14.47 First60=14.47 PredHel=0 Topology=o	0						0	18.9	.	1.9	.		PLN02248	9.8	PLN02248 |	Predicted peptidyl prolyl cis-trans isomerase	2.4	Posttranslational modification, protein turnover, chaperones	KOG0415	Gemini_BL1	4.2	ADEAMc	2.4
Ae2SigPSigP-225473_FR6_9-169	149	Ae2SigPSigP-225473_FR6_9-169	450	M	SIG	20-21	17.472	5.93	15.113	5.53	ExpAA=8.46 First60=8.46 PredHel=0 Topology=o	0						0	6.7	4.7	4	.		PBP_GOBP	5e-12	PBP_GOBP 5e-012| PhBP 5e-007| PRK08645 | PTZ00269 | PRK10062 | psbU | Ribosomal_S17e | DUF2553 |	Oxoprolinase	3.3	Amino acid transport and metabolism	KOG1939	PBP_GOBP	1e-12	PhBP	6e-09
AALF013541-PA	191	AALF013541-PA	576	M	SIG	24-25	21.29	5.28	18.801	4.97	ExpAA=4.66 First60=4.65 PredHel=0 Topology=o	0						0	14.1	6.3	4.2	.		PBP_GOBP	9e-09	PBP_GOBP 9e-009| PhBP 0.002| AraA | Phytoreo_S7 | cas_Csc3 | Cas10d_I-D | COG4764 | PRK10060 | PRK08291 | COG5077 |	Exosomal 3'-5' exoribonuclease complex, subunit Rrp45	0.12	Translation, ribosomal structure and biogenesis	KOG1614	PBP_GOBP	2e-11	PhBP	2e-05
Ae2SigPSigP-224730_FR2_1-94	75	Ae2SigPSigP-224730_FR2_1-94	228	M	SIG	18-19	8.204	6.16	6.385	5.22	ExpAA=1.66 First60=1.66 PredHel=0 Topology=o	0						4	12	1.3	12	.		PBP_GOBP	2.7	PBP_GOBP | ArgD | PRK05755 | Pox_F12L |	FAD-dependent sulfhydryl oxidase/quiescin and related proteins	2.8	Cell cycle control, cell division, chromosome partitioning	KOG1731	PBP_GOBP	0.62	RasGAP	0.43
Ae2SigPSigP-245019_FR1_170-253	63	Ae2SigPSigP-245019_FR1_170-253	192	M	SIG	28-29	6.89	8.79	3.908	8.94	ExpAA=13.03 First60=13.02 PredHel=0 Topology=o	0						0	14.3	4.8	9.5	.		nlpD	1.6	nlpD | COG4854 | Nitrate/nitrite_transporter_NarK | PRK08042 | DUF4590 |	LAR-interacting protein and related proteins	2.0	General function prediction only	KOG0249	DUF4590	4.1	ILWEQ	2.2
Ae2SigPSigP-224714_FR1_155-257	80	Ae2SigPSigP-224714_FR1_155-257	242	M	SIG	16-17	9.101	4.98	7.342	4.98	ExpAA=0.00 First60=0.00 PredHel=0 Topology=o	0						0	6.3	3.8	6.3	.		PBP_GOBP	2e-08	PBP_GOBP 2e-008| PhBP 7e-005| PRK13165 | CcmE | DUF1249 | ACT_PSP_2 | PRK06066 |	Predicted unusual protein kinase	0.040	General function prediction only	KOG1235	PBP_GOBP	5e-09	PhBP	7e-07
Ae2SigPSigP-18986_FR5_42-129	86	Ae2SigPSigP-18986_FR5_42-129	260	M	SIG	30-31	9.66	6.8	6.413	6.06	ExpAA=9.82 First60=9.82 PredHel=0 Topology=o	0						0	14	5.8	4.7	.		A	0.29	A | A | UPF0097_protein_AF_2157 | PRK10854 |	Helicase of the DEAD superfamily	1.4	Replication, recombination and repair	KOG1132	DUF4239	4.6	Glyco_32	0.59
Ae2SigPSigP-57086_FR3_1-53	52	Ae2SigPSigP-57086_FR3_1-53	160	M	SIG	20-21	5.639	8.35	3.485	8.5	ExpAA=15.65 First60=15.65 PredHel=1 Topology=o4-21i	1	32.7	7.7	59.6		31	1	17.3	5.8	9.6	.		Arteri_GP4	3.8	Arteri_GP4 |	WW domain-containing protein	4.6	General function prediction only	KOG3209	Arteri_GP4	0.84	TOP2c	0.89
AALF019254-PA	416	AALF019254-PA	1251	M	CYT		48.472	6.25			ExpAA=126.20 First60=15.49 PredHel=6 Topology=i20-42o74-96i137-159o174-196i280-302o307-329i	6	31.7	12.5	55.8			0	10.6	4.8	1.7	.		7tm_6	4e-07	7tm_6 4e-007| prfC | Herpes_U5 | PLN02882 | PRK15433 | CE4_u9 |	Cation transport ATPase	0.24	Inorganic ion transport and metabolism	KOG0207	7tm_6	4e-08	CHASE2	0.67
Ae2SigPSigP-253913_FR6_252-383	76	Ae2SigPSigP-253913_FR6_252-383	228	M	SIG	23-24	8.699	11.56	6.003	10.97	ExpAA=0.41 First60=0.28 PredHel=0 Topology=o	0						1	21.1	2.6	7.9	.		PLN02650	0.61	PLN02650 | COG4122 | PLN03229 | AKAP28 | DUF2325 | PRK03881 | M20_dipept_like_1 | Putative_transposase_MJ0751 | NuoG | MopB_NADH-Q-OR-NuoG2 |	Dosage compensation complex, subunit MLE	0.31	Transcription	KOG0921	AKAP28	0.39	Pro-kuma_activ	0.55
Ae2-242323	67	Ae2-242323	204	L	ANC		8.365	6.13	2.338	8.16	ExpAA=40.91 First60=40.90 PredHel=2 Topology=i2-20o25-47i	2	59.7	7.5	32.8		20	0	9	1.5	1.5	.					Chitin synthase/hyaluronan synthase (glycosyltransferases)	0.24	Cell wall/membrane/envelope biogenesis	KOG2571			LITAF	0.47
Ae2SigPSigP-246894_FR3_61-234	143	Ae2SigPSigP-246894_FR3_61-234	432	M	SIG	18-19	16.436	5.72	14.56	5.57	ExpAA=0.68 First60=0.68 PredHel=0 Topology=o	0						1	6.3	3.5	5.6	.		PBP_GOBP	1e-18	PBP_GOBP 1e-018| PhBP 3e-012| PRK01862 | PLN02364 | COG4373 | COG1943 | PLN02710 | Macro_Appr_pase_like | Pox_F12L | MPH1 |	Kinesin-like protein	1.3	Cytoskeleton	KOG0245	PBP_GOBP	3e-19	PhBP	4e-14
Ae2SigPSigP-234243_FR2_1321-1427	68	Ae2SigPSigP-234243_FR2_1321-1427	207	M	SIG	18-19	7.91	4.53	5.941	4.35	ExpAA=0.05 First60=0.05 PredHel=0 Topology=o	0						0	10.3	1.5	7.4	.		CDC50	0.11	CDC50 |	ATP-dependent RNA helicase pitchoune	0.33	RNA processing and modification	KOG0342	CDC50	0.025	DM13	0.24
AALF023075-PA	235	AALF023075-PA	708	M	CYT		27.365	5.33			ExpAA=20.92 First60=0.00 PredHel=1 Topology=i203-225o	1	9.4	4.3	86.4		10	1	6	4.7	5.1	.		PBP_GOBP	5e-18	PBP_GOBP 5e-018| PhBP 3e-011| PRK04123 | PLN02946 | FGGY_RBK | CofD_like | ROS_MUCR | COG1943 | RimK-like_ATP-grasp_domain_protein |	GABA receptor	0.38	Signal transduction mechanisms	KOG3642	PBP_GOBP	9e-19	PhBP	1e-15
Ae2-14862	73	Ae2-14862	219	G	CYT		7.614	11.47			ExpAA=0.00 First60=0.00 PredHel=0 Topology=o	0						1	17.8	23.3	5.5	.		Imelysin-like_E	2.4	Imelysin-like_EfeO | YABBY | Astro_capsid | BCD | PTZ00374 |	Ubiquitin carboxyl-terminal hydrolase	1.6	Posttranslational modification, protein turnover, chaperones	KOG1863	YABBY	0.61	VPS10	1.3
Ae2SigPSigP-238922_FR2_751-810	54	Ae2SigPSigP-238922_FR2_751-810	165	M	SIG	27-28	6.402	9.62	3.245	8.92	ExpAA=19.62 First60=19.62 PredHel=1 Topology=o5-24i	1	35.2	9.3	55.6		30	0	16.7	.	3.7	.		For_A_Pyridoxal	3.2	For_A_Pyridoxal-5-_Phosphate | Mem_trans |	Dolichyl-phosphate-mannose:protein O-mannosyl transferase	3.3	Posttranslational modification, protein turnover, chaperones	KOG3359	Mem_trans	7.3	POX	2.2
Ae2-229490	234	Ae2-229490	702	M	CYT		25.044	7.76			ExpAA=99.97 First60=22.24 PredHel=5 Topology=o35-57i69-91o109-131i169-186o201-223i	5	44.9	29.1	26.1			0	10.3	6	3	.		Foamy_virus_ENV	0.94	Foamy_virus_ENV | CstA | STKc_WNK1 | Tektin | STT3 | STKc_WNK2_like | cellulose_yhjU | PTZ00126 | COG3083 | Herpes_UL21 |	Peptide exporter, ABC superfamily	0.51	Intracellular trafficking, secretion, and vesicular transport	KOG0058	Foamy_virus_ENV	0.19	RelA_SpoT	2.9
Ae2SigPSigP-217483_FR2_163-239	55	Ae2SigPSigP-217483_FR2_163-239	168	M	SIG	19-20	6.169	9.49	4.177	10.64	ExpAA=7.65 First60=7.65 PredHel=0 Topology=o	0						1	23.6	3.6	.	.					Chromodomain-helicase DNA-binding protein	2.2	Transcription	KOG0384	Thioredox_DsbH	4.8	RAP	1.2
Ae2SigPSigP-88937_FR4_1-65	53	Ae2SigPSigP-88937_FR4_1-65	161	M	SIG	22-23	6.092	10.96	3.7	10.43	ExpAA=0.49 First60=0.49 PredHel=0 Topology=o	0						0	11.3	7.5	5.7	.		LpxK	1.5	LpxK | Bac_chlorC |	Serine/threonine protein kinase	2.5	Signal transduction mechanisms	KOG0577	LpxK	1.6	ILWEQ	7.2
Ae2-258980	92	Ae2-258980	279	S	CYT		10.506	9.27			ExpAA=1.89 First60=0.27 PredHel=0 Topology=o	0						0	9.8	3.3	2.2	.		PBP_GOBP	1e-06	PBP_GOBP 1e-006| PhBP 7e-005| PRK15407 | ribB | Ribosomal_L18e | ACSBG_like | DUF310 | PRK05367 | PRK15398 |	Predicted dual-specificity phosphatase	0.62	General function prediction only	KOG1090	PBP_GOBP	3e-09	PhBP	8e-07
Ae2-251020	279	Ae2-251020	837	L	CYT		31.735	6.05			ExpAA=0.26 First60=0.26 PredHel=0 Topology=o	0						0	13.3	5	3.9	.		FAR-N_SDR_e	9e-65	FAR-N_SDR_e 9e-065| NAD_binding_4 3e-049| PLN02996 5e-032| PLN02503 2e-026| MupV_like_SDR_e 8e-020| SDR_e1 4e-015| L-aminoadipate-semialdehyde_dehydrogen... 76 2e-014 2e-014| COG3320 5e-013| PRK07201 9e-008| AR_FR_like_1_SDR_e 2e-007|	Acyl-CoA reductase	2e-68	Lipid transport and metabolism	KOG1221	NAD_binding_4	6e-50	PKS_KR	0.050
AALF000221-PA	464	AALF000221-PA	1395	M	CYT		52.619	8.04			ExpAA=150.39 First60=23.86 PredHel=6 Topology=o27-49i118-140o172-194i325-347o367-389i438-460o	6	28.4	17.9	53.7			0	13.6	5	2.6	.		7tm_6	2e-28	7tm_6 2e-028| 7tm_7 0.007| Trehalose_recp | PRK13391 | HMG-CoA_reductase | PBP1_SBP_like_2 | ubiquinol_oxidase_subunit_2 | ALDH_GABALDH-PuuC | organic_anion_transporter |	Transcription initiation factor TFIID, subunit TAF1	0.53	Transcription	KOG0008	7tm_6	5e-29	DZF	1.3
Ae2TE-219073	297	Ae2TE-219073	891	G	CYT		35.451	9.61			ExpAA=21.76 First60=0.00 PredHel=1 Topology=o234-256i	1	7.4	78.8	13.8		41	0	8.1	5.7	4.4	.	2 | 36 CVQRKKR|EQ 0.512 *ProP* | 232 NIIRFLR|SI 0.541 *ProP* |	DDE_3	5e-18	DDE_3 5e-018| COG3415 4e-005| DDE_1 | COG3335 | HTH_33 | COG3888 | HTH_29 | Mpg | GpmA |	Chromatin-associated protein Dek and related proteins, contains SAP DNA binding domain	1.7	Chromatin structure and dynamics	KOG2266	DDE_3	4e-22	HTH_DTXR	0.84	MARINER-1_PTRIT	4E-051	Mariner-1_PTrit	22	36	22
AALF027920-PA	174	AALF027920-PA	525	M	CYT		21.147	10.79			ExpAA=6.41 First60=2.96 PredHel=0 Topology=o	0						0	12.1	3.4	2.3	.		FAR_C	2e-22	FAR_C 2e-022| Sterile 3e-018| PLN02503 3e-005| PLN02996 0.008| Pepsin-I3 | glucan_glucosid | ScCS-like | PLN02932 |	Acyl-CoA reductase	2e-10	Lipid transport and metabolism	KOG1221	Sterile	7e-19	MUTSac	2.4
Ae2TE-40744	165	Ae2TE-40744	495	T	CYT		19.348	8.5			ExpAA=0.00 First60=0.00 PredHel=0 Topology=o	0						0	12.1	4.8	5.5	.		PTZ00368	0.002	PTZ00368 0.002| AIR1 | zf-CCHC | pepsin_retropepsin_like | Retinal | PLN03232 | ZnF_C2HC | Herpes_gE | DNA-directed_RNA_polymerase_subunit_B'... 27 3.1 | FNR1 |	E3 ubiquitin ligase interacting with arginine methyltransferase	0.002	Posttranslational modification, protein turnover, chaperones	KOG4400	zf-CCHC	0.046	ZnF_C2HC	0.029	CIRCE	4E-019	CIRCE_frame3_1-168	17	34	99
AALF015049-PA	749	AALF015049-PA	2250	M	CYT		84.401	6.75			ExpAA=0.20 First60=0.00 PredHel=0 Topology=o	0						0	15.2	5.7	2.8	.	1 | 106 KSARVER|NV 0.619 *ProP* |	WD40	3e-17	WD40 3e-017| COG2319 9e-014| WD40 5e-004| WD40 7e-004| TPR 0.016| DAP2 | PTZ00421 | tolB | PRK10747 | Chromosome_partition_protein_Smc |	WD40 repeat-containing protein CHE-2	0.0	General function prediction only	KOG1524	WD40	2e-06	WD40	6e-06
Ae2SigPSigP-259412_FR6_1-113	100	Ae2SigPSigP-259412_FR6_1-113	303	M	SIG	22-23	10.655	4.57	8.258	4.41	ExpAA=18.92 First60=18.91 PredHel=1 Topology=i5-24o	1	19	76	5		76	4	16	8	6	.		Chitin_bind_4	3e-11	Chitin_bind_4 3e-011| PRK03881 | Fib_succ_major | OM_channels | CuRO_1_LCC_like | ED_3B_N_AMMECR1 | PRK11465 |	Homoserine dehydrogenase	0.12	Amino acid transport and metabolism	KOG0455	Chitin_bind_4	7e-12	BID_2	0.45
Ae2SigPSigP-15501_FR4_65-143	71	Ae2SigPSigP-15501_FR4_65-143	216	M	SIG	19-20	8.331	8.86	5.953	7.07	ExpAA=1.86 First60=1.86 PredHel=0 Topology=o	0						0	12.7	1.4	4.2	.		PLN03187	0.60	PLN03187 | Meiotic_recombination_protein_dmc1 | Rad51 | PTZ00035 | PLN03186 | DNA_repair_protein_RAD51 | PLDc_vPLD3_4_5_like_1 |	Vesicle coat complex COPI, beta subunit	0.58	Intracellular trafficking, secretion, and vesicular transport	KOG1058	Rad51	0.19	EPEND	4.6
Ae2SigPSigP-253913_FR4_275-358	75	Ae2SigPSigP-253913_FR4_275-358	228	M	SIG	29-30	8.358	6.37	5.076	6.18	ExpAA=0.29 First60=0.29 PredHel=0 Topology=o	0						0	17.3	4	6.7	.		ADCL_like	1.8	ADCL_like | benzyl_alcohol_DH | DUF2715 |	Predicted AMP-binding protein	0.83	General function prediction only	KOG3628	DUF2715	1.9	VPS10	2.4
AALF005057-PA	166	AALF005057-PA	501	M	SIG	24-25	18.489	4.94	15.985	4.72	ExpAA=5.16 First60=5.16 PredHel=0 Topology=o	0						0	14.5	6.6	4.2	.		PBP_GOBP	3e-11	PBP_GOBP 3e-011| PhBP 8e-006| AraA | cas_Csc3 | Cas10d_I-D | p70_Ku_lupus_autoantigen_partial | MYSc_Myo23 | PRK10060 | PRK08291 | NETI |	Exosomal 3'-5' exoribonuclease complex, subunit Rrp45	0.072	Translation, ribosomal structure and biogenesis	KOG1614	PBP_GOBP	7e-12	PhBP	1e-07
Ae2SigPSigP-250770_FR2_43-513	462	Ae2SigPSigP-250770_FR2_43-513	1389	M	SIG	27-28	51.13	9.47	48.492	9.39	ExpAA=42.67 First60=22.69 PredHel=2 Topology=o11-33i187-206o	2	8.9	57.8	33.3		256	1	14.1	11	3	.	2 | 454 MKYRRKR|RD 0.547 *ProP* | 455 KYRRKRR|DV 0.745 *ProP* |	QueT	0.030	QueT 0.030| COG3127 | Sigma70_ner | COG0675 | Tom22 | NTR2 | RNA_polI_A34 | PRK05256 | RNA_pol_3_Rpc31 | BLVR |	Nucleosome-binding factor SPN, POB3 subunit	0.029	Transcription, Replication, recombination and repair, Chromatin structure and dynamics	KOG0526	QueT	0.006	SPT2	0.017
Ae2SigPSigP-245019_FR5_303-456	147	Ae2SigPSigP-245019_FR5_303-456	444	M	SIG	26-27	16.188	8.74	13.364	8.54	ExpAA=12.41 First60=12.41 PredHel=1 Topology=i7-24o	1	11.6	83.7	4.8		123	0	5.4	8.2	2.7	.		PBP_GOBP	5e-18	PBP_GOBP 5e-018| PhBP 3e-008| PRK10718 | GvpD | PHA03239 | PRK14676 |	Uroporphyrin III methyltransferase	0.053	Coenzyme transport and metabolism	KOG1527	PBP_GOBP	5e-15	PhBP	2e-08
Ae2SigPSigP-80352_FR1_30-129	93	Ae2SigPSigP-80352_FR1_30-129	282	M	SIG	24-25	10.852	6.38	8.138	6.44	ExpAA=21.40 First60=21.28 PredHel=1 Topology=i7-26o	1	20.4	72	7.5		67	0	14	6.5	4.3	.		GH43_XYL_1	0.82	GH43_XYL_1 | PRK06231 | GH43_XYL_2 | PBP2_BenM_CatM_CatR | PBP2_HcaR | PBP2_LTTR_aromatics_like | Imm9 | BenE |	Transcription initiation factor TFIID, subunit TAF6 (also component of histone acetyltransferase SAGA)	0.63	Transcription	KOG2549	Imm9	1.3	PGRP	0.57
Ae2SigPSigP-239484_FR5_4-468	461	Ae2SigPSigP-239484_FR5_4-468	1383	M	SIG	33-34	53.139	8.51	49.497	8.44	ExpAA=26.59 First60=21.93 PredHel=1 Topology=i2-24o	1	4.8	94.8	0.4		437	0	11.1	3.9	5.2	.	1 | 236 LTQRSKK|EA 0.500 *ProP* |	p450	2e-60	p450 2e-060| CypX 1e-035| PLN02290 2e-034| PLN02738 1e-023| PLN03195 1e-019| PLN02169 2e-018| PLN02966 6e-018| PLN02936 3e-017| PTZ00404 3e-017| PLN03234 6e-014|	Cytochrome P450 CYP4/CYP19/CYP26 subfamilies	3e-70	Secondary metabolites biosynthesis, transport and catabolism, Lipid transport and metabolism	KOG0157	p450	2e-53	Endonuclease_NS	0.62
Ae2SigPSigP-257772_FR2_396-535	119	Ae2SigPSigP-257772_FR2_396-535	360	M	SIG	24-25	13.781	9.92	10.949	9.94	ExpAA=0.02 First60=0.01 PredHel=0 Topology=o	0						0	9.2	7.6	4.2	.		Retinal-specif	0.53	Retinal-specific_ATP-binding_cassette_... 29 0.53 | PseF | Pec_lyase | PHA03173 | VP40 | MM_CoA_mutase_beta | PRK10846 | Flagellar_basal-body_rod_protein_FlgG | COG1747 | FolC |	5,10-methylenetetrahydrofolate reductase	0.54	Amino acid transport and metabolism	KOG0564	Pec_lyase	0.67	HTH_DTXR	1.5
AALF028308-PA	346	AALF028308-PA	1041	M	CYT		36.778	8.54			ExpAA=0.00 First60=0.00 PredHel=0 Topology=o	0						10	9.5	8.1	19.1	.	1 | 207 TYARRFR|NV 0.593 *ProP* |	PHA03247	0.0001	PHA03247 1e-004|	Extracellular matrix glycoprotein Laminin subunit beta	0.005	Extracellular structures	KOG0994	IMCp	0.008	PIPKc	1.1
Ae2SigPSigP-70660_FR2_3-125	92	Ae2SigPSigP-70660_FR2_3-125	278	M	SIG	19-20	10.145	4.89	8.2	4.76	ExpAA=17.01 First60=17.01 PredHel=1 Topology=o4-26i	1	23.9	4.3	71.7		66	0	9.8	5.4	4.3	.		PBP_GOBP	2e-07	PBP_GOBP 2e-007| PhBP | PRK13188 | malE | Glyceraldehyde-3-phosphate_dehydrogena... 26 4.2 | PRK07729 | COG3825 |	5'-3' exonuclease HKE1/RAT1	1.9	Replication, recombination and repair, RNA processing and modification	KOG2044	PBP_GOBP	4e-08	PhBP	0.002
Ae2SigPSigP-71889_FR1_295-370	54	Ae2SigPSigP-71889_FR1_295-370	165	M	BL	22-23	6.046	4.94	3.522	4.79	ExpAA=4.81 First60=4.81 PredHel=0 Topology=o	0						0	11.1	5.6	7.4	.		PBP2_ModA3_like	1.9	PBP2_ModA3_like | gyrB | Pyridoxine_5'-phosphate_synthase | Adenylsuccinate_lyase_like |	Predicted E3 ubiquitin ligase	2.9	Posttranslational modification, protein turnover, chaperones	KOG1815	DUF4422	3.5	TOP2c	0.85
Ae2-159679	236	Ae2-159679	708	Y	CYT		27.445	8.62			ExpAA=0.20 First60=0.00 PredHel=0 Topology=i	0						0	14	3	3.4	.		Magnesium-chela	0.59	Magnesium-chelatase_subunit_H | PLN00164 | DPOR_bchL | PRK12440 | PRK15371 | dnaE | DUF4231 | nuc_hydro_IU_UC_XIUA | Bchl_like | Sulfate_adenylyltransferase |	Prefoldin subunit 6, KE2 family	0.53	Posttranslational modification, protein turnover, chaperones	KOG3478	3HBOH	1.0	LPD_N	0.15	ENSPM-3_DR	1E-023	EnSpm-3_DR	23	35	28
Ae2SigPSigP-233073_FR1_75-150	71	Ae2SigPSigP-233073_FR1_75-150	216	M	SIG	22-23	8.831	9.88	5.984	9.26	ExpAA=0.21 First60=0.21 PredHel=0 Topology=o	0						0	16.9	1.4	4.2	.		PRK13830	8.2	PRK13830 |	Uncharacterized conserved protein	0.61	Function unknown	KOG2300	Mononeg_RNA_pol	6.3	PH	0.68
AALF019175-PA	133	AALF019175-PA	402	M	SIG	18-19	14.364	4.97	12.544	4.81	ExpAA=8.14 First60=8.14 PredHel=0 Topology=o	0						0	11.3	8.3	0.8	.		PBP_GOBP	2e-20	PBP_GOBP 2e-020| PhBP 2e-009| Gnd | PEPCK | PLN02222 | PBP2_YofA_SoxR_like | 6-phosphogluconate_dehydrogenase_decar... 27 3.3 | anthran_1_2_A | PRK12384 | mltD |	Adenylate cyclase-coupled calcitonin receptor	0.53	Signal transduction mechanisms	KOG4564	PBP_GOBP	1e-26	PhBP	4e-11
Ae2SigPSigP-251660_FR6_119-191	57	Ae2SigPSigP-251660_FR6_119-191	174	M	SIG	24-25	6.341	8.84	3.776	10.05	ExpAA=2.99 First60=2.99 PredHel=0 Topology=o	0						2	14	3.5	10.5	.		ProV	4.7	ProV | nitrous_NosZ_Gp | ABC_Pro_Gly_Betaine |	Predicted histone deacetylase	3.3	Chromatin structure and dynamics	KOG1344	Arrestin_N	5.1	CysPc	2.0
Ae2TE-226619	127	Ae2TE-226619	381	A	CYT		12.816	4.84			ExpAA=0.00 First60=0.00 PredHel=0 Topology=o	0						58	48	0.8	14.2	.		COG3889	1e-05	COG3889 1e-005| PRK14950 7e-004| PRK10856 0.002| PHA03247 0.007| PRK11907 0.034| PRK13042 0.074| DUF605 0.079| Spc7_N 0.084| UV_excision_repair_protein_RAD23_homol... 30 0.24 | motB |	RNA polymerase II, large subunit	0.0008	Transcription	KOG0260	DUF605	0.019	AFOR_N	1.8
Ae2SigPSigP-237296_FR4_188-265	54	Ae2SigPSigP-237296_FR4_188-265	164	M	SIG	28-29	6.076	10.81	2.927	9.5	ExpAA=18.95 First60=18.95 PredHel=1 Topology=i12-31o	1	35.2	42.6	22.2		23	1	18.5	3.7	5.6	.		DUF2303	0.35	DUF2303 | DUF1258 | SSP160 | PRK07824 | PRK12493 | WcaG | CRM1 | CreD | eIF_4EBP | CRM1_C |	U5 snRNP-specific protein	2.2	Translation, ribosomal structure and biogenesis	KOG0468	DUF2303	0.45	CRM1_C	0.45
AALF009587-PA	152	AALF009587-PA	459	M	SIG	27-28	17.518	5.86	14.383	5.54	ExpAA=0.81 First60=0.81 PredHel=0 Topology=o	0						0	7.2	4.6	5.3	.		PBP_GOBP	1e-16	PBP_GOBP 1e-016| PhBP 3e-011| Stu0660_Csn2 | PTZ00468 | PBP2_NikA_DppA_OppA_like_10 | NcnH | Cypo_polyhedrin | GH16_fungal_Lam16A_glucanase |	Glutaminyl-tRNA synthetase	0.90	Translation, ribosomal structure and biogenesis	KOG1148	PBP_GOBP	2e-17	PhBP	3e-13
Ae2SigPSigP-210699_FR6_163-250	84	Ae2SigPSigP-210699_FR6_163-250	255	M	BL	28-29	9.414	9.2	6.345	9.11	ExpAA=4.30 First60=2.84 PredHel=0 Topology=o	0						1	17.9	3.6	9.5	.					mRNA cleavage and polyadenylation factor II complex, subunit CFT1 (CPSF subunit)	2.2	RNA processing and modification	KOG1896	DAO	4.7	Cadherin_pro	0.13
AALF026945-PA	147	AALF026945-PA	444	M	BL	26-27	16.875	7.52	13.816	8.23	ExpAA=1.24 First60=1.24 PredHel=0 Topology=o	0						0	9.5	4.8	4.1	.		PBP_GOBP	1e-14	PBP_GOBP 1e-014| PhBP 1e-008| mtnW | Tyrosine-protein_kinase_CpsD | PRK11582 | TarH | M20_dipept_like_2 | COG3233 | Leucine--tRNA_ligase | COG3367 |	26S proteasome regulatory complex, subunit RPN1/PSMD2	0.54	Posttranslational modification, protein turnover, chaperones	KOG2005	PBP_GOBP	4e-19	PhBP	1e-12
Ae2-234123	51	Ae2-234123	156	C	CYT		6.219	9.77			ExpAA=0.19 First60=0.19 PredHel=0 Topology=o	0						0	11.8	5.9	.	.		recQ	3.9	recQ | PRK15399 |	C4-type Zn-finger protein	2.2	General function prediction only	KOG2703	MTBP_mid	8.1	SEC63	1.7
Ae2SigPSigP-231857_FR4_82-188	71	Ae2SigPSigP-231857_FR4_82-188	216	M	SIG	21-22	6.793	3.91	4.999	3.91	ExpAA=0.68 First60=0.43 PredHel=0 Topology=o	0						20	40.8	4.2	5.6	.		PRK10856	3.6	PRK10856 | PRK11907 | PRK13042 |	Thyroid hormone receptor-associated protein complex, subunit TRAP230	0.21	Transcription	KOG3598	4HBT_3	5.1	Zpr1	3.0
Ae2SigPSigP-261906_FR1_239-302	51	Ae2SigPSigP-261906_FR1_239-302	153	M	SIG	20-21	5.787	11.72	3.39	9.61	ExpAA=18.50 First60=18.50 PredHel=1 Topology=o15-37i	1	43.1	29.4	27.5		14	3	15.7	5.9	.	.		Peptidase_G1	5.5	Peptidase_G1 |	Subunit of cis-Golgi transport vesicle tethering complex - Sec34p	9.0	Intracellular trafficking, secretion, and vesicular transport	KOG2604	DUF851	3.7	MAM	0.61
Ae2SigPSigP-13176_FR1_274-353	64	Ae2SigPSigP-13176_FR1_274-353	195	M	SIG	19-20	6.778	10.33	4.901	9.85	ExpAA=0.04 First60=0.04 PredHel=0 Topology=o	0						11	34.4	3.1	9.4	.		sdhA	0.79	sdhA | ROM1 |	Uncharacterized conserved protein	10.0	Function unknown	KOG2465	Thg1	8.5	KISc	2.5
AALF028521-PA	142	AALF028521-PA	429	M	SIG	17-18	15.922	8.49	13.961	8.51	ExpAA=0.00 First60=0.00 PredHel=0 Topology=o	0						0	10.6	2.1	3.5	.		PBP_GOBP	4e-13	PBP_GOBP 4e-013| PhBP 9e-010| RFX_DNA_binding | COG6 | MPP_PP1_PPKL | Sema_plexin_B2 | lambda-1 | PckA | flgL | DUF2874 |	Splicing regulator	0.16	RNA processing and modification	KOG2991	PBP_GOBP	9e-14	PhBP	1e-11
Ae2-235801	572	Ae2-235801	1716	S	CYT		61.797	5.29			ExpAA=126.86 First60=1.07 PredHel=4 Topology=o245-267i279-301o316-338i383-405o	4	15.4	74.7	10			0	10.7	7.9	3.5	.	1 | 478 TRARQRK|GA 0.546 *ProP* |	Short_transien	5e-70	Short_transient_receptor_potential_cha... 261 5e-070 5e-070| Ion_trans 7e-011| ANK 1e-007| Arp 5e-005| Ank_2 1e-004| PKD_channel 2e-004| Ank_5 0.002| PLN03223 0.002| PHA02736 0.010| putative_amino_acid_transporter 0.016|	Ca2+-permeable cation channel OSM-9 and related channels (OTRPC family)	1e-146	Inorganic ion transport and metabolism, Signal transduction mechanisms	KOG3676	Ion_trans	1e-11	ANK	0.18
Ae2SigPSigP-96631_FR2_73-229	111	Ae2SigPSigP-96631_FR2_73-229	336	M	SIG	18-19	12.703	6.73	10.718	6.88	ExpAA=8.42 First60=5.99 PredHel=0 Topology=o	0						0	10.8	8.1	5.4	.		F420_cofG	1.6	F420_cofG | fbiC | MHT1 | GHL5 | PRK14774 | XH | CRISPR-associated_protein_Cas8a2/Csa4 | Virul_fac_BrkB | PRK08005 | PRK14227 |	Glyoxylase	4.6	General function prediction only	KOG0813	GHL5	0.71	VKc	3.4
Ae2SigPSigP-217686_FR3_1569-1750	135	Ae2SigPSigP-217686_FR3_1569-1750	408	M	SIG	15-16	16.184	9.33	14.363	9.3	ExpAA=0.01 First60=0.00 PredHel=0 Topology=o	0						0	14.8	4.4	6.7	.		PRK09698	1.6	PRK09698 | LYS9 | PHA00736 | PRK07390 | ligD | Ornithine_aminotransferase | GH4_alpha_glucosidase_galactosidase |	Nuclear pore complex, Nup155 component (D Nup154, sc Nup157/Nup170)	0.93	Nuclear structure, Intracellular trafficking, secretion, and vesicular transport	KOG1900	RepB	5.1	WRKY	0.53
Ae2SigPSigP-223387_FR4_798-873	67	Ae2SigPSigP-223387_FR4_798-873	204	M	SIG	31-32	7.871	9.18	4.359	6.74	ExpAA=15.74 First60=15.74 PredHel=1 Topology=o15-32i	1	25.4	22.4	52.2		35	1	11.9	3	4.5	.		DUF4049	3.6	DUF4049 |	Uncharacterized conserved protein	1.7	Function unknown	KOG3620	DUF4049	0.81	KISc	2.5
Ae2-228261	109	Ae2-228261	330	S	CYT		13.399	9.94			ExpAA=0.32 First60=0.28 PredHel=0 Topology=o	0						0	18.3	.	4.6	.		Adeno_100	5.8	Adeno_100 | ND5 |	Predicted cleavage and polyadenylation specificity factor (CPSF subunit)	0.13	RNA processing and modification	KOG1138	Reovirus_M2	0.56	TOP4c	0.31
Ae2SigPSigP-243243_FR1_358-444	85	Ae2SigPSigP-243243_FR1_358-444	258	M	SIG	20-21	9.675	10.05	7.603	10.61	ExpAA=16.21 First60=15.59 PredHel=0 Topology=o	0						0	17.6	2.4	1.2	.		DUF1704	5.8	DUF1704 |	Flavohemoprotein b5+b5R	3.3	Energy production and conversion	KOG0536	DUF1704	1.3	CRS1_YhbY	0.38
AALF010917-PA	441	AALF010917-PA	1326	M	SIG	20-21	51.135	4.44	48.85	4.42	ExpAA=5.25 First60=5.23 PredHel=0 Topology=o	0						0	11.3	2.9	2.3	.		PRK12373	1.0	PRK12373 | alkaline_amylopullulanase | PBP2_ThiY_THI5_like_1 | PRK04132 | DUF1786 | PBP1_Amide_Urea_BP_like | ABCC_MRP_domain2 | nusB |	Isoleucyl-tRNA synthetase	3.2	Translation, ribosomal structure and biogenesis	KOG0433	DUF1786	1.2	PhBP	0.23
Ae2-36342	74	Ae2-36342	225	Y	BL/SIG		8.629	6.91			ExpAA=26.06 First60=25.56 PredHel=1 Topology=o10-32i	1	29.7	13.5	56.8		42	1	16.2	2.7	2.7	.		Pat_PNPLA1	4.6	Pat_PNPLA1 |	Ubiquitin carboxyl-terminal hydrolase	0.29	Posttranslational modification, protein turnover, chaperones	KOG1866	Exonuc_X-T_C	2.7	TR_FER	7.8
Ae2SigPSigP-261748_FR3_290-425	97	Ae2SigPSigP-261748_FR3_290-425	294	M	SIG	16-17	11.326	9.51	9.534	9.52	ExpAA=12.34 First60=1.19 PredHel=0 Topology=o	0						0	8.2	4.1	2.1	.		PRK06450	2.4	PRK06450 | aspA | PRK11700 | RE_AlwI |	NAD-dependent histone deacetylases and class I sirtuins (SIR2 family)	0.29	Chromatin structure and dynamics, Transcription	KOG2682	RE_AlwI	2.2	BPI1	2.2
Ae2SigPSigP-201522_FR5_108-186	68	Ae2SigPSigP-201522_FR5_108-186	205	M	SIG	17-18	7.997	8.81	5.914	8.83	ExpAA=8.60 First60=8.60 PredHel=0 Topology=o	0						0	22.1	2.9	5.9	.		Herpes_U30	6.2	Herpes_U30 | Glyco_hydro_100 |	Uncharacterized conserved protein	0.57	Function unknown	KOG4200	Herpes_U30	1.3	AlkA_N	0.16
Ae2SigPSigP-220157_FR3_1-192	188	Ae2SigPSigP-220157_FR3_1-192	567	M	SIG	18-19	20.61	5.19	18.65	4.97	ExpAA=2.73 First60=2.72 PredHel=0 Topology=o	0						0	13.3	2.7	2.7	.		ApoLp-III_like	1e-24	ApoLp-III_like 1e-024| ApoLp-III 1e-008| MutS 0.079| KpsE | PRK11466 |	Extracellular matrix glycoprotein Laminin subunit beta	8e-05	Extracellular structures	KOG0994	ApoLp-III	5e-08	MUTSd	0.12
AALF002302-PA	145	AALF002302-PA	438	M	CYT		16.637	5.95			ExpAA=0.00 First60=0.00 PredHel=0 Topology=o	0						0	11.7	3.4	5.5	.		PBP_GOBP	3e-16	PBP_GOBP 3e-016| PhBP 4e-013| PRK04940 | PRK01810 | PLN03073 | PLN02846 | PRK14332 | MDN1 | PHA03307 | PRK10549 |	DEAH-box RNA helicase	0.62	RNA processing and modification, Translation, ribosomal structure and biogenesis	KOG0926	PBP_GOBP	7e-17	PhBP	5e-15
Ae2SigPSigP-225540_FR2_1-192	187	Ae2SigPSigP-225540_FR2_1-192	564	M	SIG	20-21	20.76	4.43	18.515	4.19	ExpAA=1.32 First60=0.61 PredHel=0 Topology=o	0						1	9.6	9.1	7.5	.		PEBP_euk	3e-19	PEBP_euk 3e-019| PBP 5e-011| PLN00169 4e-004| PEBP 0.002| PEBP_bact_arch 0.059| COG1881 0.079| Lysine--tRNA_ligase | Uncharacterized_protein_YxkA | GPATase_N | PRK09087 |	Phosphatidylethanolamine binding protein	2e-12	General function prediction only	KOG3346	PBP	6e-10	PBPb	0.28
Ae2SigPSigP-245197_FR4_24-89	54	Ae2SigPSigP-245197_FR4_24-89	165	M	SIG	18-19	6.113	4.59	4.145	4.51	ExpAA=0.13 First60=0.13 PredHel=0 Topology=o	0						0	11.1	3.7	3.7	.		PRK12458	0.81	PRK12458 | PRK10718 | PTZ00005 |	Glutamate synthase	5.9	Amino acid transport and metabolism	KOG0399	BsuBI_PstI_RE	3.4	RAN	2.1
Ae2SigPSigP-170146_FR3_68-188	83	Ae2SigPSigP-170146_FR3_68-188	252	M	SIG	16-17	9.909	5.82	8.256	5.08	ExpAA=22.75 First60=21.62 PredHel=1 Topology=o26-48i	1	26.5	31.3	42.2		35	0	9.6	3.6	1.2	.		PLN02252	2.7	PLN02252 |	Glycosylphosphatidylinositol-specific phospholipase C	4.0	Signal transduction mechanisms	KOG4306	SID-1_RNA_chan	3.5	TR_FER	1.5
AALF023820-PA	208	AALF023820-PA	627	M	CYT		23.298	4.87			ExpAA=0.00 First60=0.00 PredHel=0 Topology=o	0						1	13.9	6.3	5.3	.		PIH1	6e-05	PIH1 6e-005| CLN3 | ACD_sHsps_p23-like | p23_like | PRK06023 | p23_NUDC_like | PRK04914 | XAP5 | ProRS-INS | p23_DYX1C1_like |	Uncharacterized conserved protein	0.20	Function unknown	KOG4833	PIH1	6e-06	Prim-Pol	1.5
AALF005090-PA	183	AALF005090-PA	552	M	CYT		20.603	5.2			ExpAA=0.00 First60=0.00 PredHel=0 Topology=o	0						0	8.7	2.7	3.3	.		PBP_GOBP	4e-14	PBP_GOBP 4e-014| PhBP 9e-011| DUF1887 | alpha-ketobutyrate_dehydrogenase_E1 | Peptide_chain_release_factor_2 | Putative_tyrosine-protein_kinase_EpsB | PRK12451 | CDC37_N | IQG1 | COG2210 |	Matricellular protein Osteonectin/SPARC/BM-40	0.35	Extracellular structures	KOG4004	PBP_GOBP	8e-15	PhBP	1e-12
Ae2-40931	238	Ae2-40931	714	M	CYT		27.816	9.79			ExpAA=0.01 First60=0.00 PredHel=0 Topology=o	0						0	11.8	2.5	5.5	.		zf-RVT	0.017	zf-RVT 0.017| GH25_BacA-like | minC | PLN02169 | DNA_pol_A_theta |	Glycosyl hydrolase, family 38 - alpha-mannosidase	1.8	Carbohydrate transport and metabolism	KOG1959	zf-RVT	0.004	AHS1	1.6	L1-4_CQ	2E-043	L1-4_CQ	41	55	17
Ae2SigPSigP-9607_FR2_1-77	59	Ae2SigPSigP-9607_FR2_1-77	180	M	SIG	20-21	6.537	11.41	4.393	11.13	ExpAA=0.03 First60=0.03 PredHel=0 Topology=i	0						0	20.3	6.8	1.7	.		RNA_pol_B_RPB2	9.8	RNA_pol_B_RPB2 |	Uncharacterized conserved protein	5.8	Function unknown	KOG0324	DUF1571	0.89	RQC	0.95
Ae2-205595	59	Ae2-205595	180	N	CYT		6.894	11.72			ExpAA=0.40 First60=0.40 PredHel=0 Topology=i	0						0	11.9	.	1.7	.		HsdM	0.65	HsdM | PRK03317 |	Enoyl-CoA hydratase	1.8	Lipid transport and metabolism	KOG1684	DUF4659	6.9	35EXOc	1.3
Ae2SigPSigP-223142_FR2_109-166	56	Ae2SigPSigP-223142_FR2_109-166	171	M	SIG	19-20	6.478	9.35	4.22	8.66	ExpAA=8.33 First60=8.33 PredHel=0 Topology=o	0						0	14.3	3.6	1.8	.		PLN02252	1.9	PLN02252 | Lyase_aromatic |	Intracellular membrane-bound Ca2+-independent phospholipase A2	0.85	Lipid transport and metabolism	KOG4231	Lyase_aromatic	1.2	CheW	6.3
AALF012338-PA	410	AALF012338-PA	1233	M	CYT		45.971	5.88			ExpAA=0.11 First60=0.00 PredHel=0 Topology=o	0						1	12.9	8	5.9	.		DUF4205	1e-156	DUF4205 e-156| MYSc_Myh7b | DUF819 | COG2373 | PckA | CR6_interact |	Uncharacterized conserved protein	8e-42	Function unknown	KOG2871	DUF4205	1e-126	EF1_GNE	0.89
AALF018890-PA	306	AALF018890-PA	921	M	SIG	29-30	35.811	6.26	32.566	6.19	ExpAA=18.72 First60=18.72 PredHel=1 Topology=i7-29o	1	7.2	90.5	2.3		277	1	12.7	8.5	1.6	1	1 | 168 QQGRYKR|QY 0.549 *ProP* |	PRK12678	2e-08	PRK12678 2e-008| PBP_GOBP 1e-004| Gag_spuma 4e-004| rne 0.016| transcription_coactivator_CAPER 0.062| Splicing_factor_U2AF_59_kDa_subunit | PRK10864 | Rubella_Capsid | Nucleocapsid-N | PRK08862 |	RNA polymerase II C-terminal domain-binding protein RA4, contains RPR and RRM domains	0.0008	RNA processing and modification, Transcription	KOG0132	PBP_GOBP	2e-05	PhBP	0.013
Ae2-69012	59	Ae2-69012	180	L	CYT		7.238	6.17			ExpAA=24.52 First60=24.52 PredHel=1 Topology=o15-37i	1	37.3	25.4	37.3		22	0	15.3	1.7	1.7	.		PRK13758	6.3	PRK13758 |	Glyceraldehyde 3-phosphate dehydrogenase	3.0	Carbohydrate transport and metabolism	KOG0657			SPT2	0.13
AALF002385-PA	513	AALF002385-PA	1542	M	CYT		58.556	5.28			ExpAA=63.30 First60=0.00 PredHel=3 Topology=o223-242i290-312o476-498i	3	12.3	75.4	12.3			0	10.5	5.1	2.5	.		Lig_chan	6e-15	Lig_chan 6e-015| PBP2_iGluR_non_NMDA_like 0.001| PBPe 0.002| PBP2_iGluR_delta_1 0.021| PBP2_iGluR_Kainate 0.051| PBP2_iGluR_Kainate_GluR7 0.062| PHA03231 | Glycoprotein_B | COG5653 | PBP2_GltI_DEBP |	Glutamate-gated kainate-type ion channel receptor subunit GluR5 and related subunits	7e-21	Inorganic ion transport and metabolism, Amino acid transport and metabolism, Signal transduction mechanisms	KOG1052	Lig_chan	2e-14	PBPe	9e-05
AALF013745-PA	2560	AALF013745-PA	7683	M	CYT		296.302	6.4			ExpAA=0.03 First60=0.00 PredHel=0 Topology=o	0						2	11.6	4.3	4.4	.	1 | 99 GRTRPDR|SS 0.524 *ProP* |	DHC_N2	1e-144	DHC_N2 e-144| AAA_6 1e-081| DYN1 4e-070| AAA_8 5e-060| AAA_7 1e-044| AAA_5 9e-007| MDN1 5e-004| COG0714 0.001| AAA 0.022| AAA |	Dyneins, heavy chain	1e-78	Cytoskeleton	KOG3595	DHC_N2	1e-144	AAA	0.006
Ae2-241229	287	Ae2-241229	861	M	BL/ANC		32.225	7.61			ExpAA=110.73 First60=25.90 PredHel=5 Topology=i23-45o55-77i116-138o172-194i254-276o	5	38.3	19.2	42.5			0	14.3	5.9	2.1	.		7tm_6	1e-05	7tm_6 1e-005|	Cell cycle-associated protein	0.061	Cell cycle control, cell division, chromosome partitioning	KOG1810	7tm_6	1e-06	C345C	0.92
Ae2SigPSigP-246168_FR5_409-475	60	Ae2SigPSigP-246168_FR5_409-475	183	M	SIG	16-17	5.938	3.93	4.277	3.93	ExpAA=0.05 First60=0.05 PredHel=0 Topology=o	0						12	41.7	6.7	1.7	.		PHA03308	2.9	PHA03308 | PRK06256 |	Vesicle coat complex AP-1, gamma subunit	0.25	Intracellular trafficking, secretion, and vesicular transport	KOG1062	DUF515	3.5	PreSET	0.31
Ae2SigPSigP-197952_FR2_26-119	71	Ae2SigPSigP-197952_FR2_26-119	216	M	SIG	19-20	8.237	10.59	5.998	11	ExpAA=0.01 First60=0.01 PredHel=0 Topology=i	0						0	9.9	4.2	4.2	.		PepX_N	1.2	PepX_N | PRK15198 | PepX_N |	Transcription factor CHX10 and related HOX domain proteins	0.37	General function prediction only	KOG0494	PepX_N	0.27	PepX_N	0.040
AALF002502-PA	564	AALF002502-PA	1695	M	CYT		62.931	6.1			ExpAA=44.63 First60=22.72 PredHel=2 Topology=i12-34o459-481i	2	7.8	75.4	16.8		83	2	11.5	9	6.9	.		CD36	1e-122	CD36 e-122| PRK14906 | ftsH | DUF4374 | gabD2 | ALDH_SSADH2_GabD2 | PRK03776 |	Plasma membrane glycoprotein CD36 and related membrane receptors	3e-96	Signal transduction mechanisms	KOG3776	CD36	1e-122	Glyco_32	0.94
Ae2SigPSigP-221679_FR3_200-306	85	Ae2SigPSigP-221679_FR3_200-306	258	M	SIG	16-17	9.621	10.02	7.873	10.01	ExpAA=3.06 First60=3.06 PredHel=0 Topology=o	0						0	20	2.4	1.2	.		Adeno_IVa2	1.1	Adeno_IVa2 | GuKc | PRTRC_parB | PRK11177 |	NADH:flavin oxidoreductase/12-oxophytodienoate reductase	1.8	Energy production and conversion, General function prediction only	KOG0134	Adeno_IVa2	0.25	GuKc	0.036
Ae2SigPSigP-217227_FR4_869-960	55	Ae2SigPSigP-217227_FR4_869-960	168	M	SIG	24-25	6.425	7.72	3.692	6.16	ExpAA=4.71 First60=4.71 PredHel=0 Topology=o	0						0	10.9	3.6	3.6	.		YtzH	1.2	YtzH | Molybdopterin-synthase_adenylyltransfe... 26 3.8 | Transcription-repair-coupling_factor | ThiF |	Molybdopterin biosynthesis-related protein	0.32	Coenzyme transport and metabolism	KOG2336	YtzH	0.026	PLAc	2.4
Ae2SigPSigP-240415_FR5_227-303	75	Ae2SigPSigP-240415_FR5_227-303	228	M	BL	32-33	8.894	11.35	5.021	11.05	ExpAA=13.19 First60=13.19 PredHel=0 Topology=i	0						0	13.3	8	.	.		Exoribonuclease	0.23	Exoribonuclease_2 | PRK13758 | Putative_sgc_region_protein_SgcQ |	N-acetylglucosaminyltransferase complex, subunit PIG-C/GPI2, required for phosphatidylinositol biosynthesis	4.1	Lipid transport and metabolism	KOG3059	BtpA	3.1	AICARFT_IMPCHas	0.18
Ae2SigPSigP-212053_FR3_1-374	314	Ae2SigPSigP-212053_FR3_1-374	945	M	SIG	23-24	36.041	6.3	33.533	5.37	ExpAA=100.17 First60=5.05 PredHel=3 Topology=i59-81o118-140i212-234o	3	21	37.3	41.7			0	11.1	4.8	3.8	.		7tm_6	1e-17	7tm_6 1e-017| ABC_sbcCD | Glo_EDI_BRP_like_19 | PHA00547 | DUF2244 | Purine_nucleoside_phosphorylase_1 |	Predicted methyltransferase	3.0	General function prediction only	KOG2940	7tm_6	2e-18	Alpha_kinase	0.97
Ae2SigPSigP-224827_FR4_257-337	63	Ae2SigPSigP-224827_FR4_257-337	192	M	SIG	18-19	7.226	10.63	5.224	10.89	ExpAA=4.49 First60=4.49 PredHel=0 Topology=o	0						1	11.1	3.2	3.2	.					DEAH-box RNA helicase	3.1	RNA processing and modification, Translation, ribosomal structure and biogenesis	KOG0926	EXS	5.1	STI	6.0
Ae2SigPSigP-235841_FR1_1-78	52	Ae2SigPSigP-235841_FR1_1-78	159	M	SIG	20-21	5.862	10.53	3.695	10.42	ExpAA=3.16 First60=3.16 PredHel=0 Topology=o	0						0	11.5	1.9	5.8	.		Carbon_monoxid	0.22	Carbon_monoxide_dehydrogenase_large_ch... 28 0.22 | nitroso_cyanin | PRK09664 | Protease_degS_precursor. | PRK10898 | PRK13665 | PRK09261 | YdfA_immunity | Tau95 |	Ephrin, ligand for Eph receptor tyrosine kinase	5.5	Signal transduction mechanisms	KOG3858	Potex_coat	2.9	Glyco_32	1.2
Ae2-253594	141	Ae2-253594	423	M	CYT		16.595	4.14			ExpAA=0.00 First60=0.00 PredHel=0 Topology=o	0						0	11.3	3.5	6.4	.	1 | 69 LDQRKKK|SD 0.776 *ProP* |	PRK09169	0.70	PRK09169 | CDC45 |	Prohibitin-like protein	2.0	Posttranslational modification, protein turnover, chaperones	KOG3090	NPP1	0.25	Glyco_18	0.060
Ae2SigPSigP-199531_FR4_67-230	106	Ae2SigPSigP-199531_FR4_67-230	321	M	SIG	24-25	11.723	9.06	9.061	8.63	ExpAA=27.51 First60=8.02 PredHel=0 Topology=o	0						0	21.7	2.8	8.5	.		Esterase_lipase	1.0	Esterase_lipase | Cas8a1_I-A | Probable_phospholipid-transporting_ATP... 26 4.8 | DUF3550 | PLN02909 |	P-type ATPase	0.058	General function prediction only	KOG0206	DUF3550	2.1	HTH_ARAC	3.2
AALF019028-PA	189	AALF019028-PA	570	M	CYT		21.458	6.12			ExpAA=0.00 First60=0.00 PredHel=0 Topology=o	0						7	17.5	3.2	7.4	.		Tektin	7e-30	Tektin 7e-030| chromosome_segregation_protein_related... 33 0.074 0.074| COG1340 0.085| Smc | Myosin_tail_1 | COG4752 | Sema_semaphorin | SbcC | PRK12705 | Cfa |	Cystoskeletal protein Tektin	9e-20	Cytoskeleton	KOG2685	Tektin	2e-30	BRLZ	0.046
Ae2SigPSigP-9222_FR2_32-101	68	Ae2SigPSigP-9222_FR2_32-101	207	M	SIG	21-22	7.558	7.62	5.255	8.07	ExpAA=0.73 First60=0.65 PredHel=0 Topology=o	0						2	17.6	1.5	13.2	.		PLN02483	8.4	PLN02483 |	Predicted lipid kinase	1.3	Lipid transport and metabolism, Signal transduction mechanisms	KOG4435	TRSP	8.7	JAB_MPN	1.2
AALF023682-PA	429	AALF023682-PA	1290	M	CYT		50.213	5.89			ExpAA=0.00 First60=0.00 PredHel=0 Topology=o	0						0	12.6	2.8	1.4	.		Tektin	1e-135	Tektin e-135| Chromosome_partition_protein_Smc 1e-004| chromosome_segregation_protein_related... 41 0.001 0.001| Smc 0.002| TIGR03545 0.015| E2F_DD | Dynamitin | THOC7 | PRK02224 | COG1579 |	Cystoskeletal protein Tektin	5e-82	Cytoskeleton	KOG2685	Tektin	1e-110	Flavokinase	1.6
Ae2SigPSigP-250453_FR3_380-501	101	Ae2SigPSigP-250453_FR3_380-501	306	M	SIG	29-30	10.716	11.21	7.709	10.85	ExpAA=5.21 First60=5.21 PredHel=0 Topology=o	0						5	20.8	7.9	6.9	.		PLN02662	1.4	PLN02662 | PLN03043 | PRK08219 | NPH3 | Poty_PP | CCDC84 | PLN02802 |	Transcription initiation factor IIE, alpha subunit	0.33	Transcription	KOG2593	GrpE	1.9	cNMP	0.38
AALF019763-PA	234	AALF019763-PA	705	M	SIG	39-40	25.776	7.18	21.357	6.69	ExpAA=22.38 First60=22.08 PredHel=1 Topology=i20-42o	1	9.4	82.1	8.5		192	0	12.4	3.8	4.7	.		Chitin_bind_4	5e-07	Chitin_bind_4 5e-007| dipZ 0.065| PRK13419 | hypothetical_protein_lp_2141 | ATP-dependent_zinc_metalloprotease_Fts... 29 2.2 | ROM1 | PTZ00207 | rne | dGTP_triPase |	RTK signaling protein MASK/UNC-44	1.9	Signal transduction mechanisms	KOG4369	Chitin_bind_4	9e-10	HECTc	1.6
Ae2-206652	74	Ae2-206652	225	S	CYT		8.983	6.77			ExpAA=21.81 First60=21.80 PredHel=1 Topology=o13-35i	1	29.7	17.6	52.7		39	0	12.2	5.4	2.7	.		PRK10658	0.88	PRK10658 | PRK10415 | DUF3116 | Hist_deacetyl | PRK13852 | NA37 |	WD40-repeat-containing subunit of the 18S rRNA processing complex	0.87	RNA processing and modification	KOG0306	DUF3116	1.3	LU	1.2
AALF013539-PA	129	AALF013539-PA	390	M	CYT		14.697	4.01			ExpAA=0.00 First60=0.00 PredHel=0 Topology=o	0						6	17.8	4.7	3.1	.		PBP_GOBP	0.002	PBP_GOBP 0.002| PhBP 0.057| PRK03059 | GlnD | Reo_P9 | HyaB | Cyclin_C | Indigoidine_A | PLN00151 | PRK06048 |	1,3-beta-glucan synthase/callose synthase catalytic subunit	0.39	Cell wall/membrane/envelope biogenesis	KOG0916	PBP_GOBP	7e-05	PhBP	0.0009
Ae2-182653	132	Ae2-182653	396	Y	CYT		15.799	9.61			ExpAA=0.01 First60=0.00 PredHel=0 Topology=o	0						0	9.8	4.5	3	.	1 | 23 HRRRSSR|LV 0.653 *ProP* |	PRK06559	1.1	PRK06559 | SpeD | USP7_ICP0_bdg | PRK08508 | PRK15129 | CAP_ED | cNMP_binding | biotin_synthase | 30S_ribosomal_protein_S1 | PTZ00427 |	Arginase	1.1	Amino acid transport and metabolism	KOG2965	USP7_ICP0_bdg	0.71	YqgFc	2.0
AALF022781-PA	110	AALF022781-PA	333	M	BL	36-37	12.474	4.82	8.372	4.6	ExpAA=21.37 First60=21.37 PredHel=1 Topology=i20-42o	1	20	61.8	18.2		68	0	10.9	6.4	2.7	.		Putative_Na+/H	0.006	Putative_Na+/H+_exchanger_Rv2287/MT234... 36 0.006 0.006| MDN1 | DUF1510 | PTZ00482 | FancD2 | PTZ00415 | SPFH_stomatin | XAP5 | PLN02859 | NARP1 |	A/G-specific adenine DNA glycosylase	0.057	Replication, recombination and repair	KOG2457	DUF1510	0.19	SHR3_chaperone	0.083
Ae2SigPSigP-15877_FR5_97-175	61	Ae2SigPSigP-15877_FR5_97-175	186	M	SIG	24-25	6.763	10.1	4.009	9.22	ExpAA=0.19 First60=0.19 PredHel=0 Topology=i	0						0	14.8	4.9	3.3	.		BAH_DCM_I	1.3	BAH_DCM_I |					DUF973	1.6	MutH	0.40
Ae2SigPSigP-246413_FR4_734-846	98	Ae2SigPSigP-246413_FR4_734-846	297	M	BL	21-22	10.599	10.75	8.476	11.34	ExpAA=0.12 First60=0.09 PredHel=0 Topology=o	0						20	37.8	.	5.1	.		PRK11864	1.4	PRK11864 | DUF3633 | MYSc_Myo26 | CBM9_like_HisKa | DUF515 | PRK15315 |	RTK signaling protein MASK/UNC-44	0.63	Signal transduction mechanisms	KOG4369	DUF3633	0.37	UreE_N	0.079
AALF027640-PA	452	AALF027640-PA	1359	M	SIG	24-25	53.888	6.7	51.392	6.67	ExpAA=14.74 First60=14.74 PredHel=1 Topology=i5-27o	1	4.9	94	1.1		425	1	11.5	3.3	8.6	.	2 | 71 RAIRDKR|EV 0.551 *ProP* | 110 VHKRHRR|SA 0.792 *ProP* |	PLN02681	0.95	PLN02681 | Splicing_factor_U2AF_59_kDa_subunit | PRK03719 | Eco | MPP_ACP5 | PLN03076 | COG3018 | FTZ | PLN02837 | COG3973 |	ACK and related non-receptor tyrosine kinases	0.14	Signal transduction mechanisms	KOG0199	Gly-zipper_OmpA	0.98	FA58C	0.64
Ae2SigPSigP-65453_FR2_30-121	57	Ae2SigPSigP-65453_FR2_30-121	174	M	BL	27-28	7.011	8.63	3.857	9.78	ExpAA=28.96 First60=28.96 PredHel=1 Topology=o15-37i	1	38.6	26.3	35.1		20	0	14	.	.	.					Adenylyl cyclase	1.3	General function prediction only	KOG3618	PC-Esterase	6.1	DZF	4.1
Ae2SigPSigP-24036_FR4_38-95	50	Ae2SigPSigP-24036_FR4_38-95	150	M	SIG	35-36	5.662	9.1	1.662	8.75	ExpAA=1.87 First60=1.87 PredHel=0 Topology=o	0						0	10	2	6	.		RPOL_N	5.9	RPOL_N | ADA | Spo7 |	Protein phosphatase 2 regulatory subunit	8.0	RNA processing and modification	KOG2562	RPOL_N	1.3	PLP	2.3
Ae2SigPSigP-234093_FR6_151-246	90	Ae2SigPSigP-234093_FR6_151-246	273	M	SIG	24-25	10.256	9.93	7.595	9.5	ExpAA=25.14 First60=24.18 PredHel=1 Topology=i7-29o	1	24.4	67.8	7.8		61	0	26.7	1.1	.	.		COG5636	0.33	COG5636 | PHA03160 | ligA | CysPc | TDT_like_1 |	Phospholipase C	3.4	Lipid transport and metabolism	KOG1265	DUF3092	4.9	MA	2.6
Ae2SigPSigP-5423_FR4_70-139	64	Ae2SigPSigP-5423_FR4_70-139	195	M	SIG	22-23	6.804	7.82	4.48	8.9	ExpAA=0.43 First60=0.43 PredHel=0 Topology=o	0						1	23.4	7.8	9.4	.		PRK15371	1.5	PRK15371 | DHR2_DOCK1 | STI |	DNA replication licensing factor, MCM4 component	2.0	Replication, recombination and repair	KOG0478	Cyt_c_ox_IV	2.9	ZipA_C	0.11
Ae2SigPSigP-237118_FR3_167-307	128	Ae2SigPSigP-237118_FR3_167-307	387	M	SIG	24-25	14.268	8.47	11.615	9.3	ExpAA=22.49 First60=22.43 PredHel=1 Topology=i7-29o	1	17.2	77.3	5.5		99	2	18	3.1	6.3	.		MtlA	1.2	MtlA | thiH | PBP1_CatR_like | COX1 |	Macrophage maturation-associated protein	0.14	Defense mechanisms	KOG4243	Vac7	0.32	NH	1.6
AALF010679-PA	174	AALF010679-PA	525	M	CYT		19.77	8.67			ExpAA=0.00 First60=0.00 PredHel=0 Topology=o	0						0	10.3	3.4	7.5	.		Arf_Arl	2e-15	Arf_Arl 2e-015| Arf 5e-012| Arl1 7e-010| Arl3 2e-006| Arf6 2e-006| Ras_like_GTPase 3e-006| Arl2 3e-006| Arl4_Arl7 2e-005| YihA_EngB 7e-005| Arf1_5_like 9e-005|	GTP-binding ADP-ribosylation factor-like protein ARL1	2e-39	Intracellular trafficking, secretion, and vesicular transport	KOG0072	Arf	8e-11	SAR	0.004
AALF020354-PA	190	AALF020354-PA	573	M	CYT		21.902	9.5			ExpAA=0.00 First60=0.00 PredHel=0 Topology=o	0						2	11.6	3.2	8.4	.		FAM183	2e-14	FAM183 2e-014| PBP2_ThiY_THI5_like_1 | DUF106 | o-succinylbenzoate_synthase | PRK06816 | PTZ00202 | Glyco_hydro_47 | COG4365 | DUF2771 | SleB |	COP9 signalosome, subunit CSN7	0.47	Posttranslational modification, protein turnover, chaperones, Signal transduction mechanisms	KOG3250	FAM183	1e-18	CobW_C	1.5
Ae2SigPSigP-176369_FR4_1-80	69	Ae2SigPSigP-176369_FR4_1-80	210	M	SIG	26-27	8.268	9.73	5.23	10.42	ExpAA=0.01 First60=0.01 PredHel=0 Topology=o	0						0	20.3	4.3	.	.		hypothetical_pr	1.1	hypothetical_protein_MMCAP2_0033 | RNAP_II_Rpb1_C | rpoC2 | DNA_methylase |	Transcription factor SIX and related HOX domain proteins	0.21	Transcription	KOG0775	DNA_methylase	3.8	Telo_bind	0.78
AALF015672-PA	180	AALF015672-PA	543	M	SIG	16-17	18.365	9.23	16.669	9.19	ExpAA=8.72 First60=1.95 PredHel=0 Topology=o	0						1	14.4	6.7	7.8	.		Cuticle_3	2e-08	Cuticle_3 2e-008| PRK11855 0.004| PRK06302 0.004| aceF 0.045| PHA02030 0.047| kgd 0.053| Heterogeneous_nuclear_ribonucleoprotei... 33 0.060 0.060| PRK10547 0.063| PRK14951 0.094| flhF |	Circadian clock protein period	0.16	Signal transduction mechanisms	KOG3753	Cuticle_3	4e-09	DSPc	5.6
Ae2SigPSigP-224231_FR3_403-517	110	Ae2SigPSigP-224231_FR3_403-517	333	M	BL/SIG		11.378	8.93			ExpAA=7.90 First60=7.90 PredHel=0 Topology=o	0						11	36.4	0.9	2.7	.		PRK02271	2.8	PRK02271 | PLN03126 | PTZ00491 | XK-related |	tRNA-binding protein	0.44	Translation, ribosomal structure and biogenesis	KOG2241	XK-related	1.7	PP2Ac	4.0
Ae2-218318	106	Ae2-218318	321	R	CYT		12.462	10.79			ExpAA=0.00 First60=0.00 PredHel=0 Topology=o	0						0	19.8	4.7	2.8	.		PLN03192	1.6	PLN03192 | Ig_Siglec_N | PRK13298 | PLN02166 | ACP53EA | GT1_ALG11_like |	Predicted membrane protein	0.087	Function unknown	KOG4418	ACP53EA	1.7	RIO	2.0
Ae2SigPSigP-243015_FR3_124-210	66	Ae2SigPSigP-243015_FR3_124-210	201	M	SIG	31-32	7.803	9.42	4.143	10.17	ExpAA=22.73 First60=22.73 PredHel=1 Topology=i7-29o	1	33.3	56.1	10.6		37	0	19.7	1.5	1.5	.		Cas7_I-C	0.65	Cas7_I-C | conserved_protein | FANCF |	Transporter, ABC superfamily (Breast cancer resistance protein)	3.2	Secondary metabolites biosynthesis, transport and catabolism	KOG0061	FANCF	0.32	alkPPc	5.7
AALF006432-PA	177	AALF006432-PA	534	M	CYT		20.638	9.42			ExpAA=0.42 First60=0.00 PredHel=0 Topology=o	0						0	9.6	5.6	2.8	.		Tctex-1	9e-10	Tctex-1 9e-010| Csb3_I-U | M32_Taq | ML_beta-AS_like | PRK10618 | PRK11067 | Mononeg_RNA_pol | NA37 | PRK06924 | HEC1 |	Dynein light chain	3e-16	Cell motility	KOG4108	Tctex-1	2e-10	PAZ	0.090
AALF002387-PA	1141	AALF002387-PA	3426	M	CYT		130.72	4.44			ExpAA=0.00 First60=0.00 PredHel=0 Topology=o	0						0	13.1	3	4.2	0.3		LRR_RI	9e-22	LRR_RI 9e-022| LRR_1 1e-018| LRR_8 5e-009| LRR_4 1e-007| PLN00113 5e-005| COG4886 1e-004| LRR_AMN1 3e-004| Daxx 0.034| Chromosome_partition_protein_Smc 0.050| chromosome_segregation_protein_related... 37 0.067 0.067|	Protein phosphatase 1, regulatory subunit, and related proteins	2e-11	Signal transduction mechanisms	KOG0531	LRR_8	1e-07	LRR_SD22	0.031	GYPSY-112_GM-I	6E-017	Gypsy-112_GM-I	22	38	19
AALF009945-PA	427	AALF009945-PA	1284	M	CYT		48.489	6.28			ExpAA=84.78 First60=0.00 PredHel=4 Topology=o139-161i168-187o197-219i393-415o	4	19.9	37.7	42.4			0	9.1	5.4	4.2	.		PBP2_iGluR_Kain	0.069	PBP2_iGluR_Kainate_GluR7 0.069| EspB | PTZ00407 | PKc_CLK3 | Lig_chan | U3snoRNP10 | Amiloride-sensitive_sodium_channel_sub... 29 6.4 | PBP2_iGluR_non_NMDA_like | quaternary_amine_transporter |	Glutamate-gated kainate-type ion channel receptor subunit GluR5 and related subunits	2e-12	Inorganic ion transport and metabolism, Amino acid transport and metabolism, Signal transduction mechanisms	KOG1052	EspB	0.060	Ku78	1.2
Ae2SigPSigP-238240_FR4_1-432	310	Ae2SigPSigP-238240_FR4_1-432	933	M	SIG	22-23	34.886	6.74	32.638	6.53	ExpAA=47.32 First60=1.49 PredHel=2 Topology=i61-83o257-279i	2	14.2	56.1	29.7			0	10.3	8.1	2.3	.		DUF3353	0.40	DUF3353 | nrdF | SLC5sbd | MYSc_Myo42 | DUF521 | Lig_chan | IVD | Gaa1 | PRK07566 | Pho86 |	Glutamate-gated kainate-type ion channel receptor subunit GluR5 and related subunits	7e-11	Inorganic ion transport and metabolism, Amino acid transport and metabolism, Signal transduction mechanisms	KOG1052	DUF3353	0.067	HELICc	0.61
AALF022133-PA	400	AALF022133-PA	1203	M	CYT		44.757	10.06			ExpAA=0.00 First60=0.00 PredHel=0 Topology=o	0						7	13.3	7	9	.	3 | 25 KRAQEKR|IA 0.565 *ProP* | 120 TMSRPSK|GV 0.589 *ProP* | 193 NRLRKSR|SS 0.598 *ProP* |	Trichoplein	1.3	Trichoplein | PRK14951 | F420_G6P_family | Glyco_hydro_1 | Plasmodium_falciparum | PRK14971 | PRK14950 | NAM-associated | HrpE | DUF959 |	Uncharacterized conserved protein	0.089	Function unknown	KOG4036	Trichoplein	0.25	G_patch	0.12
Ae2SigPSigP-181661_FR5_1-109	64	Ae2SigPSigP-181661_FR5_1-109	193	M	SIG	23-24	6.991	9.04	4.462	8.92	ExpAA=0.66 First60=0.59 PredHel=0 Topology=o	0						1	18.8	4.7	6.3	.		DUF777	2.8	DUF777 |	Predicted ubiquitin-protein ligase/hyperplastic discs protein, HECT superfamily	1.2	Posttranslational modification, protein turnover, chaperones	KOG0943	DUF777	0.62	calpain_III	2.6
Ae2-243490	122	Ae2-243490	369	P	CYT		12.892	5.48			ExpAA=0.15 First60=0.00 PredHel=0 Topology=o	0						0	8.2	6.6	9.8	.		Chitin_bind_4	1e-08	Chitin_bind_4 1e-008| Carbamoyl-phosphate_synthase_large_cha... 28 0.75 | COG4079 | Succinyl-diaminopimelate_desuccinylase... 26 3.8 | PRK05677 | carB | DUF763 | GOLD_2 | D-proline_reductase_PrdA_proprotein | TreA |	Animal-type fatty acid synthase and related proteins	3.3	Lipid transport and metabolism	KOG1202	Chitin_bind_4	3e-09	LIGANc	0.21
Ae2SigPSigP-248721_FR4_1249-1381	90	Ae2SigPSigP-248721_FR4_1249-1381	273	M	SIG	20-21	9.505	5.32	7.374	5	ExpAA=0.01 First60=0.01 PredHel=0 Topology=o	0						2	13.3	10	4.4	.		PRK10884	0.24	PRK10884 | PBP2_NikA_DppA_OppA_like_20 | PRK12492 | PLN02903 | PEPcase_2 | STKc_TBK1 |	Extracellular matrix protein slit, contains leucine-rich and EGF-like repeats	0.73	Extracellular structures, Signal transduction mechanisms	KOG4237	PEPcase_2	1.0	TOP1Ac	1.5
Ae2SigPSigP-9270_FR6_1-168	152	Ae2SigPSigP-9270_FR6_1-168	459	M	ANC		17.291	9.1	12.844	9.43	ExpAA=61.18 First60=24.95 PredHel=3 Topology=i25-44o59-76i89-111o	3	38.2	36.8	25			0	11.8	6.6	3.9	.		COG1835	0.0001	COG1835 1e-004| Acyl_transf_3 | lpxB | DUF1269 | DUF340 | Prolipoprotein_diacylglyceryl_transfer... 27 3.0 | NtpI | Probable_cytochrome_c_oxidase_subunit_... 26 5.5 |	Predicted acyltransferase	3e-13	General function prediction only	KOG3700	Acyl_transf_3	0.055	RAN	0.40
Ae2SigPSigP-244321_FR5_1769-1867	91	Ae2SigPSigP-244321_FR5_1769-1867	276	M	SIG	24-25	10.781	10.42	8.019	9.38	ExpAA=1.89 First60=1.84 PredHel=0 Topology=o	0						0	17.6	3.3	3.3	.		TyrA	0.31	TyrA | RNA_polymerase_ECF-type_sigma_factor_s... 28 1.2 | PLN02338 | PRK07502 | PTZ00038 | PDH | ATP-dependent_helicase/nuclease_subuni... 25 7.5 | PRK09641 | PLN02247 |	PHD finger protein	1.6	General function prediction only	KOG0954	PDH	0.71	THUMP	1.2
AALF019769-PA	457	AALF019769-PA	1374	M	CYT		53.812	7.52			ExpAA=146.16 First60=22.01 PredHel=7 Topology=o35-57i138-160o198-220i282-304o314-333i386-408o428-450i	7	33	22.5	44.4			1	9.4	5.5	4.4	.	1 | 271 IAQRHNR|TI 0.503 *ProP* |	7tm_6	5e-35	7tm_6 5e-035| 7tm_7 0.001| PRK08525 | Putative_lipid_II_flippase_FtsW | Phosphoadenosine_phosphosulfate_reduct... 29 5.0 | COG3083 | hypothetical_protein_MM_3356 | synaptic_vesicle_protein_2C |	Claspin, protein mediating phosphorylation and activation of Chk1 protein kinase in the DNA replication checkpoint response	0.17	Cell cycle control, cell division, chromosome partitioning, Signal transduction mechanisms	KOG4156	7tm_6	2e-40	BATS	0.81
AALF009677-PA	428	AALF009677-PA	1287	M	CYT		48.808	5.8			ExpAA=6.21 First60=0.03 PredHel=0 Topology=o	0						1	11.4	4.7	4.2	.		EcKinase	1e-65	EcKinase 1e-065| CHK 1e-040| DUF1679 1e-008| APH 0.016| DDOST_48kD | APH_ChoK_like | Fructosamin_kin | Med23 | PTZ00325 | Choline_kinase |	Phosphatidylinositol 3-kinase VPS34, involved in signal transduction	0.038	Signal transduction mechanisms, Intracellular trafficking, secretion, and vesicular transport	KOG0906	EcKinase	5e-80	CHK	9e-43
Ae2SigPSigP-218581_FR4_17-171	139	Ae2SigPSigP-218581_FR4_17-171	420	M	SIG	19-20	15.773	5.34	13.701	5.13	ExpAA=19.32 First60=19.27 PredHel=1 Topology=o4-23i	1	13.7	2.9	83.5		116	0	11.5	5	5	.		PBP_GOBP	4e-19	PBP_GOBP 4e-019| PhBP 1e-010| PRK11660 | PRK03826 | PLN02516 | SpoVAB |	Predicted translation factor, contains W2 domain	0.14	Translation, ribosomal structure and biogenesis	KOG2297	PBP_GOBP	8e-16	PhBP	2e-10
Ae2SigPSigP-229494_FR4_228-304	71	Ae2SigPSigP-229494_FR4_228-304	216	M	SIG	21-22	8.552	9.88	6.057	10.2	ExpAA=0.86 First60=0.86 PredHel=0 Topology=o	0						0	11.3	2.8	2.8	.		DUF1792	1.4	DUF1792 | PRK06925 |	Rhomboid family proteins	2.1	Signal transduction mechanisms	KOG2290	DUF1792	0.30	Candida_ALS_N	2.5
Ae2SigPSigP-217227_FR6_1126-1241	69	Ae2SigPSigP-217227_FR6_1126-1241	210	M	SIG	23-24	7.605	9.3	5.078	9.25	ExpAA=11.43 First60=8.38 PredHel=0 Topology=o	0						2	15.9	5.8	7.2	.		DUF777	2.2	DUF777 |	PolyC-binding proteins alphaCP-1 and related KH domain proteins	1.1	RNA processing and modification, General function prediction only	KOG2190	DUF777	0.15	Arrestin_C	6.6
Ae2SigPSigP-261719_FR6_973-1084	110	Ae2SigPSigP-261719_FR6_973-1084	333	M	ANC		12.607	10.18	8.45	10.55	ExpAA=25.09 First60=24.48 PredHel=1 Topology=i21-43o	1	20	60.9	19.1		67	2	23.6	0.9	5.5	.		PHA03144	0.007	PHA03144 0.007| KdpD 0.079| Sm_multidrug_ex | DUF3413 | PRK12291 | VIT1 | GpcrRhopsn4 | Anoctamin |	Adenylyl cyclase	2.7	General function prediction only	KOG3618	DUF3413	0.83	THN	3.9
Ae2SigPSigP-72151_FR5_1-144	128	Ae2SigPSigP-72151_FR5_1-144	386	M	BL	24-25	14.404	6.15	11.679	5.8	ExpAA=47.65 First60=29.56 PredHel=2 Topology=i2-19o23-45i	2	30.5	3.1	66.4		83	0	20.3	4.7	0.8	.		Alginate_lyase	0.75	Alginate_lyase | RhoGAP_fRGD1 |	UDP-glucose pyrophosphorylase	0.83	Carbohydrate transport and metabolism	KOG2638	Alginate_lyase	0.18	FRI	4.2
AALF002616-PA	1328	AALF002616-PA	3987	M	CYT		146.387	4.48			ExpAA=0.11 First60=0.00 PredHel=0 Topology=o	0						1	16.3	5.7	4.1	.	2 | 363 ENGRTSR|ST 0.508 *ProP* | 930 LARFMKR|SV 0.588 *ProP* |	eukaryotic_phos	1e-74	eukaryotic_phosphagen_kinases 1e-074| ATP-gua_Ptrans 9e-069| arginine_kinase_like 2e-040| phosphagen_kinases 3e-020| creatine_kinase_like 5e-015| bacterial_phosphagen_kinase 2e-013| ANK 4e-012| COG3869 6e-012| PRK01059 9e-012| MDN1 5e-011|	Creatine kinases	9e-27	Energy production and conversion	KOG3581	ATP-gua_Ptrans	2e-69	CLb	0.081
Ae2SigPSigP-242964_FR5_389-453	63	Ae2SigPSigP-242964_FR5_389-453	192	M	SIG	31-32	7.389	11.91	3.841	12.18	ExpAA=1.68 First60=1.57 PredHel=0 Topology=o	0						0	17.5	6.3	1.6	.		PTZ00448	5.6	PTZ00448 | PLN02248 |	DNA repair protein RHP57	7.8	Replication, recombination and repair	KOG1564			SPK	0.47
AALF009448-PA	127	AALF009448-PA	384	M	CYT		15.416	10.04			ExpAA=0.00 First60=0.00 PredHel=0 Topology=i	0						0	11.8	0.8	4.7	.	1 | 7 MVGRKKR|AS 0.741 *ProP* |	PHA03139	0.043	PHA03139 0.043| PRK09532 | PRK13873 | CDC45 | dnaE | PHA00729 | DUF608 | Nif-specific_regulatory_protein | PRK12648 |	Protein geranylgeranyltransferase type II, alpha subunit	0.85	Posttranslational modification, protein turnover, chaperones	KOG0529	CDC45	0.57	KISc	1.6
Ae2-245671	54	Ae2-245671	162	S	SIG	24-25	6.014	9.05	3.183	8.94	ExpAA=18.69 First60=18.69 PredHel=1 Topology=o15-37i	1	40.7	27.8	31.5		17	0	11.1	5.6	3.7	.		Alpha_E1_glycop	2.3	Alpha_E1_glycop | BROMI | Prominin |	Mitochondrial elongation factor	3.1	Translation, ribosomal structure and biogenesis	KOG0465	Alpha_E1_glycop	2.1	IPPc	1.3
Ae2-225987	237	Ae2-225987	714	E	CYT		26.225	5.91			ExpAA=0.08 First60=0.00 PredHel=0 Topology=o	0						0	12.2	8.4	8.9	.		PRK15399	0.031	PRK15399 0.031| PRK15400 | Glycerol_kinase | FGGY_GK | COG5307 | PrmA | SpoIIM | SDR_c8 | PRK00971 | Glutaminase_1 |	DNA replication licensing factor, MCM3 component	1.9	Replication, recombination and repair	KOG0479	CENP-M	1.6	HELICc2	0.15
Ae2-259585	337	Ae2-259585	1011	F	CYT		38.867	9.34			ExpAA=125.21 First60=0.00 PredHel=6 Topology=i64-86o96-118i161-180o200-222i274-296o311-333i	6	38.3	13.4	48.4			0	14.5	5.9	2.7	.	1 | 262 YFSRMER|DV 0.663 *ProP* |	ALDH_DDALDH	7.2	ALDH_DDALDH | PHA02699 | WzzB |	Spliceosomal protein FBP11/Splicing factor PRP40	0.35	RNA processing and modification	KOG0152	Myosin_tail_1	1.2	NADH_4Fe-4S	2.1
Ae2SigPSigP-219424_FR1_120-186	61	Ae2SigPSigP-219424_FR1_120-186	186	M	SIG	27-28	6.878	8.61	3.793	9.06	ExpAA=1.57 First60=1.57 PredHel=0 Topology=o	0						1	21.3	.	4.9	.					G2/Mitotic-specific cyclin A	0.27	Cell cycle control, cell division, chromosome partitioning	KOG0654	TMEM247	3.1	dDENN	5.4
Ae2-238638	427	Ae2-238638	1281	S	CYT		48.676	7.18			ExpAA=13.47 First60=6.35 PredHel=0 Topology=o	0						0	9.4	5.9	6.3	.		p450	2e-55	p450 2e-055| PLN02290 5e-022| CypX 1e-019| PLN03195 1e-019| PTZ00404 1e-015| PLN02687 4e-015| PLN02655 2e-013| PLN00168 3e-011| PLN02183 4e-011| PLN03234 9e-011|	Cytochrome P450 CYP4/CYP19/CYP26 subfamilies	2e-71	Secondary metabolites biosynthesis, transport and catabolism, Lipid transport and metabolism	KOG0157	p450	4e-56	MYSc	0.15
Ae2SigPSigP-221593_FR5_1-74	58	Ae2SigPSigP-221593_FR5_1-74	177	M	BL	21-22	6.516	10.1	4.196	10.1	ExpAA=9.96 First60=9.96 PredHel=0 Topology=o	0						1	29.3	1.7	1.7	.		Sema_3E	0.54	Sema_3E | PRK15034 |	Transcription factor EVX1, contains HOX domain	2.0	Transcription	KOG0844	Ninjurin	2.3	DEXDc2	0.92
AALF007130-PA	124	AALF007130-PA	375	M	CYT		14.378	6.25			ExpAA=0.00 First60=0.00 PredHel=0 Topology=o	0						0	13.7	4.8	4.8	.		PHA02646	0.59	PHA02646 | PRK09603 | dinG_rel | AmyAc_TreS | PRK10938 | PRK04914 | RNRR2 | pgi | PRK10695 | MPP_Cdc1 |	Predicted dehydrogenase	0.40	Secondary metabolites biosynthesis, transport and catabolism	KOG1205	Fork_head	2.7	alkPPc	0.49
AALF012735-PA	141	AALF012735-PA	426	M	SIG	16-17	15.16	6.01	13.491	5.91	ExpAA=3.64 First60=3.64 PredHel=0 Topology=o	0						1	11.3	9.9	5.7	.		Chitin_bind_4	1e-12	Chitin_bind_4 1e-012| PTZ00429 | COG4079 | ALDH_F21_LactADH-like | M14_CPD_I | CE4_u2 | Pellino | DUF4109 | 2H-phosphodiest | PTZ00092 |	Uroporphyrinogen decarboxylase	0.090	Coenzyme transport and metabolism	KOG2872	Chitin_bind_4	3e-10	HELICc	1.1
Ae2SigPSigP-4119_FR4_135-204	61	Ae2SigPSigP-4119_FR4_135-204	186	M	SIG	28-29	6.851	10.25	3.571	9.04	ExpAA=0.47 First60=0.47 PredHel=0 Topology=o	0						1	9.8	6.6	4.9	.		salivary_gland_	3.5	salivary_gland_growth_factor-2 | Glu_cys_ligase |	Predicted sugar transporter	2.5	Carbohydrate transport and metabolism	KOG4686	Glu_cys_ligase	2.1	IL10	2.6
Ae2-193527	50	Ae2-193527	150	M	SIG	24-25	5.167	5.6	2.512	4.65	ExpAA=20.13 First60=20.13 PredHel=1 Topology=i7-26o	1	38	48	14		24	3	20	8	.	.		ND5	0.44	ND5 | PRK05192 | GIDA |	NAD/FAD-utilizing protein possibly involved in translation	4.1	Translation, ribosomal structure and biogenesis	KOG2311	GIDA	1.7	HELICc2	4.2
Ae2SigPSigP-159188_FR4_37-182	124	Ae2SigPSigP-159188_FR4_37-182	375	M	ANC		14.164	10.43	10.653	10.43	ExpAA=90.73 First60=45.78 PredHel=4 Topology=o4-26i33-55o65-87i94-116o	4	71	17.7	11.3			0	8.9	.	1.6	.		MdoB	1.3	MdoB | COG2194 | COG4652 |	Chitin synthase/hyaluronan synthase (glycosyltransferases)	0.86	Cell wall/membrane/envelope biogenesis	KOG2571	YfhO	2.2	RHO	8.2
Ae2SigPSigP-65412_FR2_4-70	52	Ae2SigPSigP-65412_FR2_4-70	159	M	SIG	26-27	5.7	5.56	2.838	8	ExpAA=14.38 First60=14.38 PredHel=0 Topology=o	0						1	17.3	11.5	1.9	.		PRK14197	0.15	PRK14197 | PRK04143 | Macro_GDAP2_like |	Ubiquitin-conjugating enzyme-related protein Ft1, involved in programmed cell death	4.9	Posttranslational modification, protein turnover, chaperones	KOG0429	DUF190	9.0	UAS	1.8
AALF009840-PA	218	AALF009840-PA	657	M	CYT		24.343	4.71			ExpAA=0.02 First60=0.00 PredHel=0 Topology=o	0						0	11	6.9	6.4	.		GST_C_Delta_Eps	4e-40	GST_C_Delta_Epsilon 4e-040| GST_N_Delta_Epsilon 1e-032| Gst 5e-032| Maleylacetoacetate_isomerase 1e-019| GST_N_family 9e-018| GST_N_Theta 2e-015| GST_N_GTT1_like 7e-015| GST_N_Phi 3e-014| GST_N_Ure2p_like 5e-012| GST_N_3 8e-012|	Glutathione S-transferase	4e-53	Posttranslational modification, protein turnover, chaperones	KOG0867	GST_N_3	2e-12	CSF2	0.82
Ae2SigPSigP-242412_FR1_86-422	331	Ae2SigPSigP-242412_FR1_86-422	996	M	BL	15-16	37.827	7.32	36.196	7.41	ExpAA=0.00 First60=0.00 PredHel=0 Topology=o	0						0	10.9	6.9	3.6	.	1 | 215 VNERHVR|YV 0.502 *ProP* |	IIGP	1.5	IIGP | rbcR | XRCC4 | PHA03362 | PRK05454 | FIBP | Glutamine_synthetase | PRK01862 | sdhA |	Sister chromatid cohesion protein	4.2	Cell cycle control, cell division, chromosome partitioning	KOG2152	IIGP	0.29	AHS2	2.1
Ae2SigPSigP-73981_FR6_1-62	57	Ae2SigPSigP-73981_FR6_1-62	175	M	SIG	22-23	6.137	9.19	3.745	9.99	ExpAA=22.47 First60=22.47 PredHel=1 Topology=i7-29o	1	38.6	49.1	12.3		28	4	21.1	5.3	5.3	.		Firefly_Luc_lik	1e-10	Firefly_Luc_like 1e-010| AMP-binding 6e-007| BACL_like 6e-007| AFD_class_I 7e-005| CaiC 0.002| FACL_like_2 0.005| PRK08316 0.006| MACS_like_3 0.007| PLN02246 0.011| PRK07788 0.037|	Acyl-CoA synthetase	6e-10	Lipid transport and metabolism	KOG1176	AMP-binding	1e-07	VIT	5.2
AALF009942-PA	635	AALF009942-PA	1908	M	CYT		71.769	5.49			ExpAA=91.36 First60=3.71 PredHel=4 Topology=o319-341i383-405o420-442i579-601o	4	13.9	58	28.2			0	14.3	4.7	4.3	.		PBP2_iGluR_Kain	1e-09	PBP2_iGluR_Kainate_GluR7 1e-009| Lig_chan 2e-007| PBP2_iGluR_Kainate_GluR6 7e-004| PBP2_iGluR_non_NMDA_like 0.001| PBP2_iGluR_putative 0.004| PBP2_iGluR_Kainate_GluR5 0.005| PBP2_iGluR_ligand_binding 0.007| PBP2_iGluR_kainate_KA1 0.010| PBP2_iGluR_kainate_KA2 0.024| SLC5sbd 0.081|	Glutamate-gated kainate-type ion channel receptor subunit GluR5 and related subunits	2e-24	Inorganic ion transport and metabolism, Amino acid transport and metabolism, Signal transduction mechanisms	KOG1052	Lig_chan	8e-08	PBPb	2.8
Ae2-222071	60	Ae2-222071	183	A	CYT		7.102	10.89			ExpAA=0.00 First60=0.00 PredHel=0 Topology=o	0						0	10	1.7	5	.		PTZ00194	0.17	PTZ00194 | scpA | PLN03081 | 50S_ribosomal_protein_L24P | INTS2 |	60S ribosomal protein L26	0.003	Translation, ribosomal structure and biogenesis	KOG3401	INTS2	0.37	Sorb	1.1
AALF000712-PA	416	AALF000712-PA	1251	M	CYT		48.435	8.77			ExpAA=152.12 First60=8.93 PredHel=6 Topology=i56-78o148-170i191-213o277-299i306-328o391-413i	6	31.7	47.4	20.9			0	12.7	3.6	2.2	.		7tm_6	0.003	7tm_6 0.003| urease-associated_hypothetical_protein... 31 1.1 | COG4748 | RocR | Nup54 | RT_like_1 |	RhoA GTPase effector DIA/Diaphanous	0.24	Signal transduction mechanisms, Cytoskeleton	KOG1924	7tm_6	0.0006	53EXOc	0.075
Ae2SigPSigP-36691_FR3_101-245	61	Ae2SigPSigP-36691_FR3_101-245	186	M	SIG	21-22	6.85	6.88	4.452	6.76	ExpAA=0.00 First60=0.00 PredHel=0 Topology=o	0						0	6.6	3.3	8.2	.					Uncharacterized conserved protein, contains BTB/POZ domain	0.043	General function prediction only	KOG2715	Intimin_C	2.7	Endonuclease_NS	1.5
Ae2SigPSigP-220583_FR1_65-118	50	Ae2SigPSigP-220583_FR1_65-118	153	M	BL	29-30	5.815	9.06	2.436	8.2	ExpAA=6.16 First60=6.16 PredHel=0 Topology=o	0						0	8	2	2	.		PTZ00265	0.46	PTZ00265 | PRK11768 |	LST7 amino acid permease Golgi transport protein	9.6	Intracellular trafficking, secretion, and vesicular transport, Amino acid transport and metabolism	KOG3715			Cir_N	0.005
Ae2-60686	62	Ae2-60686	189	I	CYT		7.417	5.2			ExpAA=0.04 First60=0.04 PredHel=0 Topology=o	0						0	11.3	.	3.2	.					Homeobox protein	0.74	General function prediction only	KOG1146	MCLC	5.5	FF	2.5
Ae2-222208	84	Ae2-222208	255	G	CYT		8.98	9.3			ExpAA=0.00 First60=0.00 PredHel=0 Topology=o	0						1	8.3	17.9	2.4	.		PLN03083	0.040	PLN03083 0.040| PBP1_TM | DUF444 | PRK14552 | mrcB | COG2718 | PRK04195 | RR_TM4-6 |	Metallopeptidase	0.025	General function prediction only	KOG2775	PBP1_TM	0.12	FRI	0.031
Ae2SigPSigP-220538_FR1_223-283	51	Ae2SigPSigP-220538_FR1_223-283	156	M	SIG	25-26	5.755	9.59	3.183	9.82	ExpAA=1.50 First60=1.50 PredHel=0 Topology=o	0						0	11.8	5.9	3.9	.		STKc_Kin1_2	2.1	STKc_Kin1_2 |	Ribosome biogenesis protein - Nop56p/Sik1p	8.4	RNA processing and modification, Translation, ribosomal structure and biogenesis	KOG2573	Mnd1	8.0	SR	7.3
AALF004920-PA	239	AALF004920-PA	720	M	CYT		27.397	5.05			ExpAA=0.00 First60=0.00 PredHel=0 Topology=o	0						1	10.9	4.2	2.9	.		PRK05901	0.66	PRK05901 | PTZ00108 | MDN1 | Daxx | PTZ00121 |	TPR-containing nuclear phosphoprotein that regulates K(+) uptake	0.17	Inorganic ion transport and metabolism	KOG2002	Atg14	0.19	IPPc	0.49
AALF003583-PA	545	AALF003583-PA	1638	M	CYT		62.245	5.58			ExpAA=80.79 First60=0.01 PredHel=3 Topology=o238-257i301-323o502-524i	3	11.6	76.5	11.9			0	13.2	7	3.5	.		Lig_chan	0.005	Lig_chan 0.005| NtrY | PRK10160 | 30 | PLN02786 | repair_helicase_RAD25 | PRK13307 | DUF3414 | COG2035 |	Glutamate-gated kainate-type ion channel receptor subunit GluR5 and related subunits	4e-12	Inorganic ion transport and metabolism, Amino acid transport and metabolism, Signal transduction mechanisms	KOG1052	Lig_chan	0.001	MoCF_biosynth	1.00
Ae2SigPSigP-216905_FR2_203-293	74	Ae2SigPSigP-216905_FR2_203-293	225	M	SIG	21-22	8.135	4.32	5.687	4.09	ExpAA=25.86 First60=25.11 PredHel=1 Topology=i7-29o	1	29.7	60.8	9.5		45	1	21.6	4.1	4.1	.		INT_C_like_1	4.6	INT_C_like_1 | COG4582 |	Transcription elongation factor SPT6	0.52	RNA processing and modification	KOG1856			CHROMO	1.2
Ae2SigPSigP-209948_FR5_283-351	60	Ae2SigPSigP-209948_FR5_283-351	180	M	ANC		6.888	9.9	4.437	9.78	ExpAA=22.99 First60=22.99 PredHel=1 Topology=o5-27i	1	36.7	8.3	55		33	0	11.7	3.3	1.7	.		PRK11929	6.1	PRK11929 |	60S acidic ribosomal protein P2	1.3	Translation, ribosomal structure and biogenesis	KOG3449	Lipase_2	9.1	RQC	1.6
AALF017496-PA	352	AALF017496-PA	1059	M	CYT		37.896	9.3			ExpAA=0.18 First60=0.15 PredHel=0 Topology=o	0						1	11.6	13.6	2.8	.		EFh	5e-08	EFh 5e-008| FRQ1 5e-008| EF-hand_7 9e-008| PLN03138 9e-006| PTZ00146 3e-005| COG4907 7e-005| PRK07772 1e-004| PRK06958 5e-004| DUF2763 0.002| PRK13875 0.002|	Ca2+ sensor (EF-Hand superfamily)	2e-35	Signal transduction mechanisms	KOG0044	EF-hand_7	2e-08	PRP	2e-05
Ae2SigPSigP-254959_FR1_417-526	105	Ae2SigPSigP-254959_FR1_417-526	318	M	SIG	22-23	11.03	11.28	8.552	10.66	ExpAA=18.21 First60=6.90 PredHel=0 Topology=o	0						4	25.7	4.8	2.9	.		MT	0.68	MT | 10 | SAM_VTS1_fungal | SAM_BICC1 | PLN03234 | SAM_ANKS3 | Putative_maltooligosyl_trehalose_synth... 26 4.5 | RRM3_CELF3_4_5_6 | CoA_binding_3 | PLN02687 |	Deoxyribose-phosphate aldolase	1.0	Nucleotide transport and metabolism	KOG3981	MT	0.19	PGA_cap	0.11
Ae2SigPSigP-259585_FR2_75-131	50	Ae2SigPSigP-259585_FR2_75-131	153	M	SIG	25-26	5.551	9.3	2.742	9.7	ExpAA=0.61 First60=0.61 PredHel=0 Topology=o	0						4	18	6	4	.		ML_beta-AS_like	0.56	ML_beta-AS_like | FUSC |	Secretory carrier membrane protein	3.3	Intracellular trafficking, secretion, and vesicular transport	KOG3088	FUSC	1.1	Piwi	0.98
AALF012733-PA	4503	AALF012733-PA	13512	M	CYT		515.634	5.38			ExpAA=11.14 First60=3.66 PredHel=0 Topology=o	0						2	11.1	4.3	4.2	.		Dynein_heavy	0.0	Dynein_heavy | MT e-177| DHC_N1 e-162| AAA_6 e-157| AAA_7 e-153| AAA_8 e-152| DHC_N2 e-150| AAA_9 e-129| DYN1 2e-091| AAA_5 8e-013|	Dyneins, heavy chain	0.0	Cytoskeleton	KOG3595	Dynein_heavy	0.0	Spc7	0.026
AALF003707-PA	1636	AALF003707-PA	4911	M	CYT		186.427	5.25			ExpAA=0.52 First60=0.00 PredHel=0 Topology=o	0						0	11	4.5	4.8	.		Dynein_heavy	0.0	Dynein_heavy | AAA_9 7e-051| DYN1 1e-050| MT 4e-038| AAA_8 1e-030| tolA 1e-004| PRK04950 0.002| Chromosome_partition_protein_Smc 0.002| Protein_TolA 0.002| COG3883 0.004|	Dyneins, heavy chain	0.0	Cytoskeleton	KOG3595	Dynein_heavy	0.0	OmpH	0.069
AALF017792-PA	303	AALF017792-PA	912	M	CYT		34.717	8.96			ExpAA=0.00 First60=0.00 PredHel=0 Topology=o	0						1	11.9	6.9	9.6	.		DUF2475	2e-20	DUF2475 2e-020| Glyceraldehyde-3-phosphate_dehydrogena... 29 2.2 | DUF2849 | COG1379 | Peptidase_C37 | DUF3893 | ABC_subfamily_A | PRK01212 | PRK10325 |	Gpi-anchor transamidase	0.30	Posttranslational modification, protein turnover, chaperones	KOG1349	DUF2475	3e-17	SH2	1.2
AALF012862-PA	595	AALF012862-PA	1788	M	CYT		65.205	5.17			ExpAA=11.96 First60=0.00 PredHel=0 Topology=o	0						1	12.6	9.2	5	.	1 | 583 ILRRKCR|DV 0.660 *ProP* |	Firefly_Luc_lik	1e-132	Firefly_Luc_like e-132| CaiC 3e-088| 4CL 2e-082| FC-FACS_FadD_like 9e-074| AMP-binding 5e-073| BACL_like 2e-070| FACL_like_2 3e-070| PRK06187 8e-070| PLN02246 6e-066| AFD_class_I 2e-064|	Acyl-CoA synthetase	1e-116	Lipid transport and metabolism	KOG1176	AMP-binding	1e-73	CG-1	1.7
AALF016897-PA	505	AALF016897-PA	1518	M	SIG	16-17	57.149	8.4	55.654	8.41	ExpAA=22.52 First60=22.34 PredHel=1 Topology=i2-24o	1	4.4	95.2	0.4		481	0	11.5	5.9	5.1	.		p450	3e-94	p450 3e-094| CypX 7e-050| PLN02738 1e-036| PLN02290 8e-035| PLN02936 1e-034| PTZ00404 2e-034| PLN02394 7e-033| PLN03195 3e-030| PLN02687 3e-030| PLN02426 4e-027|	Cytochrome P450 CYP4/CYP19/CYP26 subfamilies	1e-120	Secondary metabolites biosynthesis, transport and catabolism, Lipid transport and metabolism	KOG0157	p450	5e-95	CENPB	2.7
AALF009957-PA	239	AALF009957-PA	720	M	CYT		27.39	9.32			ExpAA=0.00 First60=0.00 PredHel=0 Topology=o	0						1	15.9	5.4	5	.		HLH	3e-15	HLH 3e-015| HLH 5e-015| HLH 7e-015| fur | PLN02304 | PRK10019 | COG4421 | MAK16 | PRK08150 | Cas_Csy4 |	Transcription factor HAND2/Transcription factor TAL1/TAL2/LYL1	6e-18	Transcription	KOG4029	HLH	7e-16	HLH	5e-21
Ae2SigPSigP-260238_FR4_81-151	66	Ae2SigPSigP-260238_FR4_81-151	201	M	SIG	23-24	7.815	9.3	5.014	9.79	ExpAA=43.34 First60=43.34 PredHel=2 Topology=i2-20o30-52i	2	60.6	15.2	24.2		14	0	13.6	.	3	.		Poly-beta-16-N	0.31	Poly-beta-16-N-acetyl-D-glucosamine_sy... 30 0.31 | sorted_by_XrtN |	Ankyrin repeat protein	1.7	General function prediction only	KOG0510
Ae2-259363	123	Ae2-259363	372	M	CYT		14.367	9.21			ExpAA=0.00 First60=0.00 PredHel=0 Topology=i	0						1	16.3	0.8	3.3	.		DUF4570	0.055	DUF4570 0.055| MDN1 | PRK09034 | gatB | PRK01286 | Cas10_III | MCM | GTPase_Era | Nup54 |	Uncharacterized conserved protein	1.4	Function unknown	KOG4365	DUF4570	0.012	MCM	0.059
AALF008783-PA	445	AALF008783-PA	1338	M	CYT		50.59	4.54			ExpAA=249.85 First60=18.66 PredHel=12 Topology=i21-40o87-106i113-132o137-159i171-193o198-220i244-266o286-308i315-332o336-358i365-387o397-416i	12	55.5	20.4	24			3	10.8	6.1	3.1	.		DUF2215	8.0	DUF2215 |	Multidrug/pheromone exporter, ABC superfamily	0.19	Secondary metabolites biosynthesis, transport and catabolism	KOG0055	H_kinase_N	0.13	CDC37_C	0.77
Ae2SigPSigP-242237_FR1_48-118	67	Ae2SigPSigP-242237_FR1_48-118	204	M	SIG	20-21	7.654	10.76	5.143	11.7	ExpAA=0.17 First60=0.17 PredHel=0 Topology=o	0						0	4.5	9	4.5	.		PRK12740	2.2	PRK12740 | PRK07608 | valS | FtsY | MutS_V | PRK13356 |	Golgi apparatus protein (cysteine-rich fibroblast growth factor receptor)	3.4	Intracellular trafficking, secretion, and vesicular transport	KOG3648	MutS_V	0.36	STE	1.6
Ae2SigPSigP-29780_FR5_19-90	61	Ae2SigPSigP-29780_FR5_19-90	186	M	SIG	18-19	6.941	4.96	4.902	5.41	ExpAA=0.40 First60=0.40 PredHel=0 Topology=o	0						0	11.5	6.6	3.3	.		PTZ00417	2.5	PTZ00417 |	mRNA export protein (contains WD40 repeats)	3.2	RNA processing and modification	KOG0647	DUF3564	1.6	TOP2c	6.0
Ae2SigPSigP-219859_FR1_584-656	70	Ae2SigPSigP-219859_FR1_584-656	212	M	SIG	29-30	8.128	11.22	4.86	11.62	ExpAA=15.73 First60=15.73 PredHel=1 Topology=o10-29i	1	27.1	14.3	58.6		41	0	12.9	5.7	7.1	.		PLN02718	2.8	PLN02718 | DUF4579 | PTZ00110 | ATP6 | PRK10727 |	F1-ATP synthase assembly protein	2.3	Energy production and conversion	KOG3015	CotE	0.67	SHR3_chaperone	2.1
AALF011758-PA	395	AALF011758-PA	1188	M	CYT		45.896	8.55			ExpAA=138.93 First60=22.49 PredHel=6 Topology=i31-53o63-82i128-145o184-206i250-272o276-298i	6	31.4	13.4	55.2			0	10.1	4.3	3.5	.		7tm_6	5e-36	7tm_6 5e-036| CFTR_protein | repair_helicase_RAD25 | PRK08417 | ABC_membrane | SunT |	RNA polymerase II transcription initiation/nucleotide excision repair factor TFIIH, 3'-5' helicase subunit SSL2	0.096	Transcription, Replication, recombination and repair	KOG1123	7tm_6	1e-36	CHASE2	1.7
Ae2SigPSigP-217188_FR2_96-312	193	Ae2SigPSigP-217188_FR2_96-312	582	M	SIG	21-22	21.495	4.81	19.417	4.72	ExpAA=1.22 First60=0.89 PredHel=0 Topology=o	0						0	7.3	6.7	5.7	.		Microvir_H	1.7	Microvir_H | MPP_PP7 | COG3007 | H | PRK07431 | RfbD |	Glycerol-3-phosphate dehydrogenase	2.1	Energy production and conversion	KOG0042	Microvir_H	0.30	GGL	0.17
AALF018956-PA	294	AALF018956-PA	885	M	CYT		32.87	8.92			ExpAA=0.03 First60=0.01 PredHel=0 Topology=o	0						0	13.9	6.5	4.4	.		CR6_interact	0.24	CR6_interact | ATPase-IB1_Cu | PTZ00209 | PBP2_TAXI_TRAP_like_2 | PLN02439 | RanBD_NUP2 | Cu2_monoox_C | 67 | COG3566 | Recombination_protein_2 |	WD40 repeat-containing protein	2e-55	General function prediction only	KOG3602	CR6_interact	0.048	OSTEO	0.83
Ae2SigPSigP-12127_FR4_22-122	93	Ae2SigPSigP-12127_FR4_22-122	282	M	SIG	29-30	11.012	10.19	7.688	10.06	ExpAA=18.74 First60=16.42 PredHel=0 Topology=o	0						0	20.4	.	4.3	.	1 | 41 YCRRHTR|LA 0.501 *ProP* |	NYAP_N	0.73	NYAP_N | CTH1 | BsuBI_PstI_RE | ureacarb_perm |	Gamma-glutamyl phosphate reductase	0.49	Amino acid transport and metabolism	KOG4165	NYAP_N	0.16	Aerolysin	0.70
Ae2SigPSigP-248833_FR2_1543-1644	89	Ae2SigPSigP-248833_FR2_1543-1644	270	M	SIG	29-30	10.625	12.26	7.128	11.79	ExpAA=0.06 First60=0.06 PredHel=0 Topology=i	0						4	36	1.1	4.5	.		proteasome_alph	0.72	proteasome_alpha_type_3 |	Electron transfer flavoprotein ubiquinone oxidoreductase	1.6	Energy production and conversion	KOG2415	BicD	2.7	Alpha_TIF	3.0
Ae2-264422	126	Ae2-264422	381	G	CYT		14.903	9.89			ExpAA=21.34 First60=20.38 PredHel=1 Topology=o24-46i	1	17.5	19	63.5		80	0	18.3	5.6	3.2	.		DYN1	1.6	DYN1 | helicase_insert_domain | CLAG | PHA03311 | B56 |	DNA topoisomerase I	0.019	Replication, recombination and repair	KOG0981	Glypican	0.40	AKAP_110	0.12
Ae2SigPSigP-230376_FR3_481-548	66	Ae2SigPSigP-230376_FR3_481-548	201	M	SIG	16-17	7.813	10.28	5.943	9.82	ExpAA=0.08 First60=0.08 PredHel=0 Topology=o	0						1	18.2	1.5	4.5	.		PLN02832	4.5	PLN02832 | lpxB | DctP |	Mannose lectin ERGIC-53, involved in glycoprotein traffic	1.5	Intracellular trafficking, secretion, and vesicular transport	KOG3838	Gypsy	4.1	btg1	3.1
Ae2SigPSigP-35447_FR3_462-554	79	Ae2SigPSigP-35447_FR3_462-554	240	M	SIG	27-28	8.882	4.7	5.946	4.18	ExpAA=21.50 First60=21.50 PredHel=1 Topology=i7-29o	1	27.8	63.3	8.9		50	0	10.1	2.5	3.8	.		LytB	1.6	LytB | COG0733 | MVIN | Stage_VI_sporulation_protein_D | TLV_coat | COG1079 | HTLV-1-like_HR1-HR2 |	Selective LIM binding factor	0.99	Transcription	KOG3616	Glyco_hydro_18	0.57	Glyco_18	0.078
AALF001833-PA	2389	AALF001833-PA	7170	M	CYT		272.779	6.5			ExpAA=0.91 First60=0.00 PredHel=0 Topology=o	0						0	12.1	4.9	3.9	.	4 | 644 WYHRQFR|DT 0.505 *ProP* | 737 HLVRSRR|FT 0.691 *ProP* | 1392 WYHRQFR|DT 0.505 *ProP* | 1485 HLVRSRR|FT 0.691 *ProP* |	WD40	2e-14	WD40 2e-014| COG2319 8e-012| AAA_16 9e-007| Arch_ATPase 3e-004| NACHT 0.001| PRK04195 | AAA | HolB | DUF4062 | Rho4_like |	WD40 repeat-containing protein	0.0	General function prediction only	KOG3602	AAA_16	2e-07	AAA	0.014
AALF021770-PA	637	AALF021770-PA	1914	M	CYT		73.386	5.42			ExpAA=93.73 First60=0.88 PredHel=4 Topology=i328-350o370-387i394-416o596-618i	4	13	31.4	55.6			0	11.1	5.2	5	.		PBP2_iGluR_Kain	4e-06	PBP2_iGluR_Kainate_GluR7 4e-006| PBP2_iGluR_non_NMDA_like 8e-005| PBP2_iGluR_kainate_KA1 7e-004| PBP2_iGluR_delta_like 0.001| PBP2_iGluR_delta_1 0.001| PBP2_iGluR_Kainate 0.003| PBP2_iGluR_NMDA 0.005| PBP2_iGluR_putative 0.007| PBP2_iGluR_Kainate_GluR6 0.010| PBP2_iGluR_NMDA_Nr1 0.013|	Glutamate-gated kainate-type ion channel receptor subunit GluR5 and related subunits	1e-14	Inorganic ion transport and metabolism, Amino acid transport and metabolism, Signal transduction mechanisms	KOG1052	Lig_chan	0.39	Lig_chan-Glu_bd	0.082
AALF021383-PA	124	AALF021383-PA	375	M	SIG	15-16	14.166	5.52	12.565	5.21	ExpAA=0.04 First60=0.04 PredHel=0 Topology=o	0						0	7.3	4	4.8	.		OS-D	5e-43	OS-D 5e-043| PQQ_ABC_bind 0.028| PLN02443 | PRK08248 | Salp15 | PRK09603 | NrdD | M20_CPDG2 | PRK12390 | DUF1340 |	D-arabinono-1, 4-lactone oxidase	0.21	Defense mechanisms	KOG4730	OS-D	1e-43	MIF4G	1.6
AALF017252-PA	184	AALF017252-PA	555	M	SIG	30-31	20.922	9.57	17.597	9.72	ExpAA=44.54 First60=21.68 PredHel=2 Topology=i13-35o71-93i	2	23.9	19.6	56.5		91	0	15.8	6.5	1.6	.		Rota_NSP4	0.24	Rota_NSP4 | fbiC | PRK14012 | COG5369 | PRK10856 |	Mitochondrial translation elongation factor Tu	0.32	Translation, ribosomal structure and biogenesis	KOG0460	Rota_NSP4	0.053	Adenylsucc_synt	3.0
Ae2-222568	112	Ae2-222568	339	K	CYT		13.159	10.1			ExpAA=0.05 First60=0.05 PredHel=0 Topology=o	0						1	14.3	6.3	8	.		ESP1	4.1	ESP1 | PRK11465 | DUF2333 | FANCL_C | COG5452 | RGS_GRK2_GRK3 | VirB4 |	Predicted 2-oxoglutarate dehydrogenase, E1 subunit	0.17	Carbohydrate transport and metabolism	KOG0451	DUF2333	0.97	PAS	1.1
Ae2-254470	325	Ae2-254470	975	S	CYT		35.49	4.88			ExpAA=20.90 First60=0.00 PredHel=1 Topology=i115-137o	1	6.8	57.8	35.4		188	0	14.2	8.6	3.4	.		Firefly_Luc_lik	1e-91	Firefly_Luc_like 1e-091| AMP-binding 6e-061| FACL_like_2 2e-058| CaiC 2e-057| 4CL 5e-057| BACL_like 6e-057| AFD_class_I 8e-056| FC-FACS_FadD_like 2e-049| PRK06187 4e-049| PRK07656 4e-045|	Acyl-CoA synthetase	2e-85	Lipid transport and metabolism	KOG1176	AMP-binding	1e-61	RRM	2.8
AALF006894-PA	235	AALF006894-PA	708	M	CYT		27.08	4.9			ExpAA=17.33 First60=0.00 PredHel=0 Topology=o	0						0	12.3	3	4.3	.		PTZ00184	2e-15	PTZ00184 2e-015| FRQ1 5e-014| PTZ00183 6e-008| EFh 0.001| rph | PRK08691 | Imelysin-like_IrpA | EF-hand_7 | EF-hand_6 | SET |	Calmodulin and related proteins (EF-Hand superfamily)	1e-22	Signal transduction mechanisms	KOG0027	EF-hand_7	0.19	SET	0.026
Ae2SigPSigP-227135_FR6_1-108	76	Ae2SigPSigP-227135_FR6_1-108	231	M	SIG	27-28	8.953	9.04	5.671	7.02	ExpAA=20.14 First60=20.10 PredHel=1 Topology=i7-24o	1	22.4	68.4	9.2		52	0	7.9	7.9	2.6	.		MMTV_SAg	3.9	MMTV_SAg |	Transcription coactivator	0.35	Transcription	KOG1904	MMTV_SAg	0.85	AHS1	2.7
Ae2-230921	189	Ae2-230921	570	M	CYT		21.927	4.82			ExpAA=0.01 First60=0.01 PredHel=0 Topology=o	0						3	14.3	4.2	4.8	.		metazoan_ACD	1e-29	metazoan_ACD 1e-029| ACD_HspB4-5-6 2e-024| ACD_HspB1_like 3e-024| ACD_alphaB-crystallin_HspB5 1e-021| HSP20 2e-020| ACD_alphaA-crystallin_HspB4 3e-019| ACD_HspB2_like 7e-019| ACD_sHsps-like 1e-015| ACD_HspB8_like 1e-013| ACD_HspB3_Like 2e-013|	Alpha crystallins	2e-38	Posttranslational modification, protein turnover, chaperones	KOG3591	HSP20	5e-21	LIGANc	1.5
AALF021317-PA	4265	AALF021317-PA	12798	M	CYT		491.767	5.87			ExpAA=3.41 First60=0.00 PredHel=0 Topology=o	0						0	11	4.3	4.6	.		Dynein_heavy	0.0	Dynein_heavy | DHC_N2 e-122| DYN1 e-102| AAA_6 2e-082| MT 3e-050| AAA_8 8e-047| AAA_9 3e-044| AAA_7 2e-036| AAA_5 4e-005| COG0714 7e-005|	Dyneins, heavy chain	0.0	Cytoskeleton	KOG3595	Dynein_heavy	0.0	AAA	0.0002
Ae2SigPSigP-214195_FR5_4-112	98	Ae2SigPSigP-214195_FR5_4-112	297	M	BL	23-24	10.732	8.84	8.482	9.24	ExpAA=1.29 First60=0.93 PredHel=0 Topology=o	0						1	16.3	9.2	2	.		NPDC1	0.62	NPDC1 | PRK15407 | PTKc_Trk |	Cytoplasmic exosomal RNA helicase SKI2, DEAD-box superfamily	4.7	RNA processing and modification	KOG0947	NPDC1	0.20	STYKc	1.1
Ae2SigPSigP-15454_FR6_227-287	59	Ae2SigPSigP-15454_FR6_227-287	180	M	SIG	15-16	6.603	10.95	4.764	11.54	ExpAA=17.49 First60=17.49 PredHel=1 Topology=o20-42i	1	37.3	33.9	28.8		17	0	16.9	3.4	1.7	.		Sial-lect-inser	1.3	Sial-lect-inser |					Sial-lect-inser	0.064	Prim-Pol	4.1
AALF014607-PA	997	AALF014607-PA	2994	M	CYT		118.127	9.82			ExpAA=0.00 First60=0.00 PredHel=0 Topology=o	0						0	11.1	3.3	4	.		COG3421	0.44	COG3421 | MMS22L_C | MiaB-like-C | Chromosome_partition_protein_Smc | REV | PKc_CLK1_4 |	Protein tyrosine phosphatase	0.011	Signal transduction mechanisms	KOG0793	MMS22L_C	0.56	CHAD	1.5
Ae2SigPSigP-207479_FR6_1-95	87	Ae2SigPSigP-207479_FR6_1-95	263	M	SIG	16-17	10.121	8.42	8.238	7.86	ExpAA=3.51 First60=3.51 PredHel=0 Topology=o	0						0	14.9	2.3	.	.		silicon_transpo	2.5	silicon_transporter | Herpes_PAP | ALDH_EutE | PRK12663 | PRK07056 | PTZ00150 | Methionine_import_ATP-binding_protein_... 25 7.3 | flgA | cobD | Terminase_6 |	Ubiquinone biosynthesis methyltransferase COQ5	0.59	Coenzyme transport and metabolism	KOG1540	Herpes_PAP	0.64	Glyco_18	1.8
Ae2-242237	419	Ae2-242237	1257	M	CYT		47.551	6.61			ExpAA=0.00 First60=0.00 PredHel=0 Topology=o	0						5	16.5	3.3	4.3	.		Tektin	1e-120	Tektin e-120| chromosome_segregation_protein_related... 43 2e-004 2e-004| Smc 3e-004| SbcC 0.093| conj_TIGR03752 | PRK02224 | COG1340 | Chromosome_partition_protein_Smc | COG4752 | IncA |	Cystoskeletal protein Tektin	2e-98	Cytoskeleton	KOG2685	Tektin	1e-120	BRLZ	0.19
AALF010412-PA	327	AALF010412-PA	984	M	CYT		38.167	9.1			ExpAA=117.97 First60=0.38 PredHel=5 Topology=i87-109o119-138i181-198o227-249i307-326o	5	30.3	12.2	57.5			0	10.7	5.2	3.4	.	1 | 179 KFNRAAR|KV 0.574 *ProP* |	urea_ABC_arch	0.93	urea_ABC_arch | 7tm_6 | PycA | EII-Sor | FACL_like_4 | PelA | Pyruvate_carboxylase_1 | Nitric_oxide_synthase | PRK12999 |	WD40 repeat-containing protein	0.029	General function prediction only	KOG3602	7tm_6	0.21	LIGANc	0.26
Ae2SigPSigP-231170_FR4_726-784	54	Ae2SigPSigP-231170_FR4_726-784	165	M	SIG	30-31	5.988	6.69	2.642	6.96	ExpAA=16.33 First60=16.33 PredHel=1 Topology=i7-29o	1	40.7	46.3	13		25	0	9.3	3.7	3.7	.		PBP2_MetR	0.071	PBP2_MetR 0.071| PRK15421 | PBP2_CysL_like | XFP_N | PBP2_GcdR_like | TYW3 | PBP2_OxyR | PRK07119 | PRK11151 | PBP2_LTTR_like_3 |	RNA-binding protein (RRM superfamily)	1.3	General function prediction only	KOG0110	XFP_N	0.068	ZP	8.9
Ae2-221594	93	Ae2-221594	279	S	ANC		10.337	9.1	6.772	6.49	ExpAA=28.21 First60=13.80 PredHel=1 Topology=o51-73i	1	23.7	54.8	21.5		20	0	12.9	4.3	.	.		Ninjurin	2e-24	Ninjurin 2e-024| Caveolin |	Sucrose transporter and related proteins	0.94	Carbohydrate transport and metabolism	KOG0637	Ninjurin	6e-25	Mad3_BUB1_I	0.85
AALF004811-PA	77	AALF004811-PA	234	M	CYT		8.776	6.82			ExpAA=4.57 First60=1.13 PredHel=0 Topology=o	0						0	5.2	9.1	2.6	.		Dynein_light	9e-19	Dynein_light 9e-019| PTZ00059 2e-010| PLN03058 2e-004| GARS_A 0.010| Phosphoribosylamine--glycine_ligase 0.036| Ground-like | PRK06630 | COG3761 | DUF4299 | PHA02937 |	Dynein light chain type 1	3e-16	Cytoskeleton	KOG3430	Dynein_light	1e-14	WIF	0.52
Ae2SigPSigP-200474_FR3_296-412	68	Ae2SigPSigP-200474_FR3_296-412	207	M	BL	16-17	7.383	5.91	5.662	4.23	ExpAA=18.45 First60=16.72 PredHel=0 Topology=o	0						1	25	.	.	.		UbiB	3.1	UbiB | Cyclophilin_PPIL3_like | V-ATPase_C |	Uncharacterized conserved protein	1.5	Function unknown	KOG4558	TMEM173	6.7	MBD	1.8
Ae2SigPSigP-243635_FR6_80-215	69	Ae2SigPSigP-243635_FR6_80-215	210	M	SIG	14-15	7.904	10.85	6.341	11.45	ExpAA=0.20 First60=0.20 PredHel=0 Topology=o	0						0	5.8	5.8	4.3	.		Glycogen_phosph	4.9	Glycogen_phosphorylase | CuRO_2_CotA_like | Soli_TIGR03435 |	Rhomboid family proteins	2.8	Signal transduction mechanisms	KOG2290	YukC	2.9	Catalase	1.7
Ae2SigPSigP-8748_FR3_75-163	69	Ae2SigPSigP-8748_FR3_75-163	210	M	SIG	25-26	7.921	7.08	5.036	6.62	ExpAA=6.04 First60=5.53 PredHel=0 Topology=o	0						0	10.1	2.9	5.8	.		Rep_fac-A_C	7.5	Rep_fac-A_C | PRK10929 |	Predicted lipid kinase	0.16	Lipid transport and metabolism, Signal transduction mechanisms	KOG4435	Rep_fac-A_C	1.7	PAS	0.66
Ae2SigPSigP-261928_FR4_2-86	68	Ae2SigPSigP-261928_FR4_2-86	207	M	BL	19-20	8.387	9.39	6.043	9.52	ExpAA=10.74 First60=10.74 PredHel=0 Topology=o	0						0	4.4	2.9	2.9	.		ubiA	9.6	ubiA |	Uncharacterized conserved protein	5.6	Function unknown	KOG4611	GTP_cyclohydro2	3.2	Gp_dh_N	2.6
Ae2SigPSigP-56402_FR4_1-67	56	Ae2SigPSigP-56402_FR4_1-67	171	M	SIG	16-17	5.662	5.58	4.148	5.82	ExpAA=12.36 First60=12.36 PredHel=0 Topology=o	0						3	30.4	10.7	1.8	.		Hox9_act	0.16	Hox9_act | hypothetical_protein_HMPREF0179_02238 | PLDc_PPK1_C2_unchar |	Neurochondrin/leucine-rich protein (Neurochondrin)	1.5	Function unknown	KOG2611	Hox9_act	0.035	B3_4	0.50
AALF020974-PA	249	AALF020974-PA	750	M	CYT		27.104	6.13			ExpAA=0.02 First60=0.00 PredHel=0 Topology=o	0						2	13.3	13.7	1.2	.		FAIM1	3e-55	FAIM1 3e-055| SLC6sbd_CT1 | APOBEC_C | Fe-S_biosyn | LcnDR2 | 46 | YodA | PLN02243 | SrfB | GT1_Glycogen_synthase_DULL1_like |	Fas-mediated apoptosis inhibitor FAIM	1e-55	Signal transduction mechanisms	KOG4352	FAIM1	6e-56	VWD	0.29
Ae2-221593	113	Ae2-221593	342	L	CYT		12.25	6.03			ExpAA=22.33 First60=22.33 PredHel=1 Topology=i24-46o	1	19.5	59.3	21.2		67	2	16.8	6.2	9.7	.		Ninjurin	4e-07	Ninjurin 4e-007| cat_per_HPI | TFIIA | RAB3GAP2_N | SLC5sbd_NIS-SMVT |	RAS effector RIN1 (contains VPS domain)	0.23	Intracellular trafficking, secretion, and vesicular transport	KOG2320	Ninjurin	9e-08	GHA	0.42
Ae2SigPSigP-40415_FR4_1-122	86	Ae2SigPSigP-40415_FR4_1-122	258	M	SIG	25-26	9.885	10.66	6.879	9.98	ExpAA=40.40 First60=22.24 PredHel=2 Topology=o4-26i55-77o	2	51.2	15.1	33.7		9	0	8.1	4.7	2.3	.	2 | 21 IMIRLGR|SV 0.630 *ProP* | 52 QRMKFKR|SA 0.566 *ProP* |	PRK06241	2.0	PRK06241 | GalT |	Actin-binding LIM Zn-finger protein Limatin involved in axon guidance	1.5	Signal transduction mechanisms, Cytoskeleton	KOG1044	RSS_P20	2.7	H15	0.076
AALF012784-PA	356	AALF012784-PA	1071	M	CYT		41.292	5.59			ExpAA=149.24 First60=5.30 PredHel=7 Topology=i57-76o81-99i111-133o156-178i235-257o262-284i324-346o	7	41.3	12.1	46.6			1	12.4	3.1	1.1	.		7tm_6	2e-20	7tm_6 2e-020| 7tm_7 0.019| HSPA5-like_NBD 0.055| HSPA1-2_6-8-like_NBD | Bestrophin |	Uncharacterized conserved protein, contains RWD domain	0.16	Function unknown	KOG4445	7tm_6	5e-21	ClpB_D2-small	0.90
AALF015458-PA	179	AALF015458-PA	540	M	BL/ANC		19.574	6.05			ExpAA=63.88 First60=18.41 PredHel=2 Topology=i46-68o83-105i	2	24.6	8.4	67			0	10.1	5.6	1.1	.		Ninjurin	5e-26	Ninjurin 5e-026| COG4244 | PRK15406 | Xylose_import_ATP-binding_protein_XylG... 26 7.3 | DNA_pol_A_exo1 |	tRNA(1-methyladenosine) methyltransferase, subunit GCD10	0.19	Translation, ribosomal structure and biogenesis	KOG1416	Ninjurin	1e-26	Mad3_BUB1_I	1.7
AALF013299-PA	294	AALF013299-PA	885	M	SIG	18-19	32.475	7.21	30.377	7.87	ExpAA=0.03 First60=0.00 PredHel=0 Topology=o	0						0	12.6	5.8	5.4	.		Pancreat_lipase	9e-68	Pancreat_lipase_like 9e-068| Lipase 2e-042| Lipoprotein_lipase 4e-024| Lipase 1e-016| Abhydrolase_6 5e-006| PRK14875 0.004| MhpC 0.007| Abhydrolase_5 0.084| CBS_like 0.088| Cysteine_synthase 0.096|	Kynurenine formamidase	0.008	Amino acid transport and metabolism	KOG4627	Lipase	4e-43	PKS_AT	0.044
AALF014710-PA	1145	AALF014710-PA	3438	M	CYT		128.93	5.66			ExpAA=127.63 First60=0.00 PredHel=4 Topology=o484-506i518-540o555-577i622-644o	4	7.7	87.3	5			8	10.9	6.8	5.2	.	2 | 14 RMCRKKR|KV 0.837 *ProP* | 717 TRARQRK|GA 0.536 *ProP* |	Short_transien	6e-90	Short_transient_receptor_potential_cha... 328 6e-090 6e-090| ANK 2e-015| Ion_trans 4e-015| Ank_2 1e-006| Arp 9e-006| PHA03095 2e-005| PRK14950 3e-005| PKD_channel 5e-005| putative_amino_acid_transporter 2e-004| PHA03100 0.001|	Ca2+-permeable cation channel OSM-9 and related channels (OTRPC family)	0.0	Inorganic ion transport and metabolism, Signal transduction mechanisms	KOG3676	Ion_trans	8e-16	Amelogenin	0.007
Ae2SigPSigP-23474_FR2_1-244	233	Ae2SigPSigP-23474_FR2_1-244	701	M	SIG	24-25	27.1	4.76	24.375	4.81	ExpAA=5.16 First60=5.10 PredHel=0 Topology=o	0						0	11.2	3.9	1.7	.		infB	4.1	infB | Pyruvate_phosphate_dikinase |	Multifunctional pyrimidine synthesis protein CAD (includes carbamoyl-phophate synthetase, aspartate transcarbamylase, and glutamine amidotransferase)	2.7	General function prediction only	KOG0370	Pyrophosphatase	3.5	PI3Ka	2.0
AALF019898-PA	1120	AALF019898-PA	3363	M	SIG	23-24	121.09	5.11	118.319	5.15	ExpAA=21.16 First60=0.05 PredHel=1 Topology=o1046-1068i	1	2	93.4	4.6		52	49	20	6.5	6.1	.	1 | 695 GPARESR|EV 0.644 *ProP* |	PHA03247	2e-06	PHA03247 2e-006| PRK13042 1e-005| Herpes_BLLF1 2e-005| Pneumo_att_G 2e-005| COG3889 3e-005| PRK14950 1e-004| PRK10856 1e-004| SOG2 2e-004| UV_excision_repair_protein_RAD23_homol... 45 2e-004 2e-004| PRK11907 2e-004|	RNA polymerase II, large subunit	4e-06	Transcription	KOG0260	Herpes_BLLF1	3e-06	DSL	0.25
AALF007260-PA	492	AALF007260-PA	1479	M	BL	20-21	57.065	9.07	54.673	9.13	ExpAA=28.76 First60=23.66 PredHel=1 Topology=i2-21o	1	3.9	95.7	0.4		471	1	12	4.3	5.3	.	1 | 405 SIHRSRR|YW 0.787 *ProP* |	p450	8e-64	p450 8e-064| PLN02290 1e-032| CypX 2e-031| PLN02738 2e-027| PLN02936 4e-024| PTZ00404 2e-023| PLN03195 2e-023| PLN03234 7e-020| PLN02169 5e-019| PLN02966 2e-018|	Cytochrome P450 CYP4/CYP19/CYP26 subfamilies	1e-78	Secondary metabolites biosynthesis, transport and catabolism, Lipid transport and metabolism	KOG0157	p450	9e-75	TyrKc	1.1
Ae2-100891	64	Ae2-100891	195	S	BL/SIG		7.506	8.66			ExpAA=10.52 First60=10.51 PredHel=0 Topology=o	0						0	12.5	6.3	4.7	.		PRK13354	2.6	PRK13354 | PRK05912 | PRK15340 |	Oligophrenin-1 and related Rho GTPase-activating proteins	2.5	Signal transduction mechanisms	KOG1451	Hydantoinase_B	1.5	L27	2.7
Ae2SigPSigP-201375_FR3_1-105	104	Ae2SigPSigP-201375_FR3_1-105	315	M	SIG	28-29	11.841	9.18	8.575	8.21	ExpAA=2.70 First60=2.69 PredHel=0 Topology=o	0						3	22.1	.	6.7	.		NuoC	0.64	NuoC | PLN02392 | COG1103 | MUG113 | SepCysS | eukaryotic_phosphagen_kinases |	G protein-coupled seven transmembrane receptor	0.82	Signal transduction mechanisms	KOG2569	MUG113	2.6	BPI1	0.83
Ae2SigPSigP-219838_FR4_669-759	56	Ae2SigPSigP-219838_FR4_669-759	171	M	SIG	27-28	6.196	5.99	3.355	6.02	ExpAA=26.68 First60=26.68 PredHel=1 Topology=i5-27o	1	39.3	51.8	8.9		29	1	16.1	10.7	3.6	.		PRK11893	0.27	PRK11893 | PLN03140 | MTTB | PRK12267 | LptF_YjgP | Glutamate/gamma-aminobutyrate_antiport... 23 9.4 |	Inhibitor of type V adenylyl cyclases/Neuronal presynaptic protein Highwire/PAM/RPM-1	0.094	Signal transduction mechanisms	KOG1428	MTTB	1.7	POLXc	3.1
AALF013481-PA	570	AALF013481-PA	1713	M	CYT		62.928	5.18			ExpAA=4.84 First60=0.00 PredHel=0 Topology=o	0						0	13.3	6.8	4.9	.		Firefly_Luc_lik	1e-154	Firefly_Luc_like e-154| CaiC 4e-094| BACL_like 3e-084| 4CL 1e-083| AMP-binding 5e-081| FACL_like_2 7e-080| FC-FACS_FadD_like 1e-074| PRK07656 3e-073| AFD_class_I 2e-069| PRK06187 4e-067|	Acyl-CoA synthetase	1e-109	Lipid transport and metabolism	KOG1176	AMP-binding	5e-70	TNF	0.89
AALF010712-PA	1415	AALF010712-PA	4248	M	CYT		160.696	9.82			ExpAA=0.00 First60=0.00 PredHel=0 Topology=o	0						3	19.6	4	6	.	4 | 656 PICRHRR|SD 0.618 *ProP* | 704 DLWRKVR|DQ 0.524 *ProP* | 981 VVMRKSR|TV 0.561 *ProP* | 1204 SRKRKER|AH 0.508 *ProP* |	DUF936	0.26	DUF936 | V_ATPase_I | PRK05771 | GroS | ATG16 | Cpn10 | GlutR_dimer | cpn10 | conserved_hypothetical_protein | FliJ |	Chitinase	0.031	Cell wall/membrane/envelope biogenesis	KOG4701	DUF936	0.034	Cpn10	0.033
Ae2SigPSigP-261781_FR2_296-463	118	Ae2SigPSigP-261781_FR2_296-463	357	M	SIG	24-25	13.827	6.03	11.033	7.1	ExpAA=0.33 First60=0.15 PredHel=0 Topology=o	0						0	13.6	3.4	0.8	.		RT_Rtv	1.5	RT_Rtv | PLN03000 | 7tm_6 | RVT_1 | AHP1 | Phytoreo_S7 | STKc_SRPK3 |	Predicted protein kinase (contains TBC and RHOD domains)	1.1	General function prediction only	KOG1093	7tm_6	1.3	CAP_GLY	1.2
Ae2TE-94437	112	Ae2TE-94437	336	N	CYT		12.175	4.86			ExpAA=0.00 First60=0.00 PredHel=0 Topology=o	0						0	17	7.1	1.8	.		COG1423	0.70	COG1423 | PFLE_PFLC | PLN02727 | CBM-Fa | Uncharacterized_protein_MJ0414 | Arna_like_SDR_e | PLN02545 |	Metalloendopeptidase family - mitochondrial intermediate peptidase	1.00	Posttranslational modification, protein turnover, chaperones	KOG2090	Pro_racemase	2.6	COG6	0.54	HAT1_SB	5E-020	hAT1_SB	26	42	18
Ae2SigPSigP-39064_FR6_20-88	65	Ae2SigPSigP-39064_FR6_20-88	198	M	SIG	20-21	7.225	7.94	5.016	5.5	ExpAA=0.98 First60=0.98 PredHel=0 Topology=o	0						0	16.9	3.1	9.2	.		Hypothetical_p	1.2	Hypothetical_protein_Rv3410c/MT3518/Mb... 28 1.2 | radical_SAM_family_protein |	Hexokinase	3.2	Carbohydrate transport and metabolism	KOG1369	CMS1	2.3	RasGEF	1.7
Ae2SigPSigP-237163_FR4_8-278	262	Ae2SigPSigP-237163_FR4_8-278	789	M	SIG	25-26	29.315	6.31	26.659	6.34	ExpAA=1.10 First60=1.02 PredHel=0 Topology=o	0						0	13.7	5.7	3.8	.		JHBP	6e-54	JHBP 6e-054| JHBP 3e-043| BPI1 | PTZ00491 | PRK05976 | RasGAP_DAB2IP | MYSc_Myo34 | PRK06915 | hypothetical_protein | MYSc_Myh19 |	Anthranilate phosphoribosyltransferase	0.24	Amino acid transport and metabolism	KOG1438	JHBP	1e-54	JHBP	3e-45
AALF000149-PA	229	AALF000149-PA	690	M	CYT		25.853	8.71			ExpAA=1.78 First60=0.00 PredHel=0 Topology=o	0						0	8.3	6.1	7	.		DD_R_PKA	1.9	DD_R_PKA | seadorna_VP2 | BAR_SNX30 | ALDH_F6_MMSDH | DD_RII_PKA | PRK02870 | SAHH | AroG | PRK13797 | PRK12755 |	Uncharacterized conserved protein	0.90	Function unknown	KOG2933	TonB_dep_Rec	2.4	RIIa	0.065
AALF002134-PA	409	AALF002134-PA	1230	M	CYT		45.654	6.24			ExpAA=0.00 First60=0.00 PredHel=0 Topology=o	0						4	13.9	4.6	3.7	.	1 | 163 FIARISR|SA 0.596 *ProP* |	SucC	1.0	SucC | TmCorA-like_u2 | M14_CPA6 | PRK09529 | PTZ00102 | PLN02362 | PRK15361 | Chromosome_partition_protein_Smc | PRK03355 | PRK15348 |	WD40 repeat-containing protein	0.85	General function prediction only	KOG3602	DUF2146	1.9	MUTSd	0.49
Ae2-243635	91	Ae2-243635	273	M	CYT		10.437	4.94			ExpAA=0.30 First60=0.00 PredHel=0 Topology=o	0						0	6.6	5.5	2.2	.		Dynein_light	1e-18	Dynein_light 1e-018| PTZ00059 9e-010| PLN03058 0.010| GARS_A | PRK06630 | Phosphoribosylamine--glycine_ligase | PRK00885 | COG3761 | Lys-AminoMut_A | Ground-like |	Dynein light chain type 1	4e-23	Cytoskeleton	KOG3430	Dynein_light	3e-19	RhoGEF	0.22
Ae2SigPSigP-237138_FR5_1-62	53	Ae2SigPSigP-237138_FR5_1-62	162	M	SIG	20-21	5.941	8.68	3.693	8.23	ExpAA=30.40 First60=30.40 PredHel=1 Topology=o5-27i	1	41.5	9.4	49.1		26	0	9.4	9.4	.	.		Nckap1	1.8	Nckap1 | LuxC |	Membrane-associated hematopoietic protein	7.4	General function prediction only	KOG1917	Nckap1	0.41	Connexin_CCC	6.1
AALF015893-PA	276	AALF015893-PA	831	M	CYT		32.182	5.81			ExpAA=0.01 First60=0.00 PredHel=0 Topology=o	0						3	11.2	4.3	4.7	.		COG1110	3.4	COG1110 | PLN03218 | L_thr_O3P_dcar | TCP1_beta | Peptidase_S66_mccF_like |	TANK binding protein kinase TBK1	1.7	Signal transduction mechanisms	KOG4250	Zw10	6.5	SATase_N	0.35
Ae2SigPSigP-157000_FR6_30-102	65	Ae2SigPSigP-157000_FR6_30-102	198	M	SIG	22-23	7.433	10.17	5.025	10.66	ExpAA=0.03 First60=0.03 PredHel=0 Topology=o	0						0	10.8	1.5	4.6	.		PRK00955	0.47	PRK00955 |	CDK5 activator-binding protein	1.9	Signal transduction mechanisms	KOG2492	Zot	4.7	G_alpha	3.0
AALF007131-PA	763	AALF007131-PA	2292	M	CYT		85.712	5.18			ExpAA=0.40 First60=0.00 PredHel=0 Topology=o	0						3	13.6	4.5	4.7	.		DUF4495	1e-142	DUF4495 e-142| PRK00068 | PLN02299 | COG4984 | Glyco_trans_1_2 | PRK12440 | DIT1_PvcA | PRK09548 |	Mitofusin 1 GTPase, involved in mitochondrila biogenesis	0.15	Posttranslational modification, protein turnover, chaperones	KOG0448	DUF4495	1e-143	Cpn10	0.77
Ae2SigPSigP-41734_FR6_131-204	70	Ae2SigPSigP-41734_FR6_131-204	212	M	SIG	24-25	7.789	5.41	5.058	5.3	ExpAA=0.16 First60=0.16 PredHel=0 Topology=o	0						3	20	2.9	12.9	.		thiH	0.81	thiH | ARD | PHA02620 | MtlA |	Endonuclease MUS81	1.7	Replication, recombination and repair	KOG2379	ARD	0.30	PKS_KS	6.7
AALF019852-PA	330	AALF019852-PA	993	M	CYT		38.251	8.15			ExpAA=113.11 First60=21.53 PredHel=5 Topology=o40-62i137-159o179-201i274-296o300-322i	5	33.3	19.4	47.3			0	16.4	2.4	3.6	.		7tm_6	0.002	7tm_6 0.002| COG5412 | COG1084 | COG3956 | Membrane-bound_lytic_murein_transglyco... 28 4.7 | COG1112 | Exonuc_VII_L |	Uncharacterized conserved protein	0.047	Function unknown	KOG4446	7tm_6	0.0004	COG6	0.19
Ae2SigPSigP-219347_FR5_364-459	92	Ae2SigPSigP-219347_FR5_364-459	279	M	SIG	17-18	10.709	11.59	8.821	11.66	ExpAA=6.41 First60=6.40 PredHel=0 Topology=o	0						0	20.7	1.1	4.3	.		PRK15346	4.4	PRK15346 | PRK13614 | DUF3715 | PRK01617 | PHA02693 |	AAA+-type ATPase	0.33	Posttranslational modification, protein turnover, chaperones	KOG0737	DUF3715	1.4	BATS	1.6
AALF014034-PA	1520	AALF014034-PA	4563	M	CYT		173.853	8.72			ExpAA=173.23 First60=0.00 PredHel=5 Topology=o481-503i542-564o1216-1235i1294-1316o1482-1504i	5	7	85.5	7.5			0	14.1	5.3	2.8	0.8	2 | 767 GIARVKR|GG 0.610 *ProP* | 1381 GIARVKR|GG 0.619 *ProP* |	Lig_chan	4e-17	Lig_chan 4e-017| PBP2_iGluR_Kainate_GluR7 7e-009| PBP2_iGluR_putative 5e-008| PBP2_iGluR_Kainate 8e-008| PBP2_iGluR_non_NMDA_like 4e-007| PBPe 1e-006| PBP2_iGluR_kainate_KA1 3e-006| PBP2_iGluR_ligand_binding 9e-005| PBP2_iGluR_AMPA_GluR1 1e-004| PBP2_iGluR_AMPA_GluR3 2e-004|	Glutamate-gated kainate-type ion channel receptor subunit GluR5 and related subunits	8e-33	Inorganic ion transport and metabolism, Amino acid transport and metabolism, Signal transduction mechanisms	KOG1052	Lig_chan	3e-19	PBPe	1e-08
Ae2SigPSigP-237403_FR4_65-141	73	Ae2SigPSigP-237403_FR4_65-141	222	M	SIG	17-18	8.179	11.35	6.298	11.33	ExpAA=0.21 First60=0.21 PredHel=0 Topology=o	0						2	9.6	2.7	15.1	.		PLN02540	2.6	PLN02540 | DUF3488 | pseT |	Uncharacterized CH domain protein	0.19	Cytoskeleton	KOG3654	DUF3488	1.1	RasGEFN	1.2
Ae2SigPSigP-243635_FR5_62-141	76	Ae2SigPSigP-243635_FR5_62-141	231	M	SIG	23-24	9.416	11.59	6.514	11.88	ExpAA=0.18 First60=0.18 PredHel=0 Topology=o	0						0	15.8	1.3	5.3	.		PRK08276	0.13	PRK08276 | PRK05340 | PRK13391 | COG4386 | PRK06061 | SLC6sbd_SIT1 | radical_SAM_family_protein | AcrB | Peptidase_M90 | iraD |	Predicted forkhead transcription factor	4.6	Transcription	KOG4385	Peptidase_M90	1.1	BRLZ	1.4
Ae2-202258	104	Ae2-202258	315	Q	CYT		12.561	10.5			ExpAA=20.78 First60=19.85 PredHel=1 Topology=o15-32i	1	16.3	14.4	69.2		72	0	8.7	5.8	2.9	.		COG3333	4.5	COG3333 | RasGAP |	Histone acetyltransferase SAGA, TRRAP/TRA1 component, PI-3 kinase superfamily	0.50	Signal transduction mechanisms, Chromatin structure and dynamics, Replication, recombination and repair, Cell cycle control, cell division, chromosome partitioning	KOG0889	DUF2125	0.20	RasGAP	0.066
AALF008954-PA	306	AALF008954-PA	921	M	CYT		35.341	9.1			ExpAA=0.00 First60=0.00 PredHel=0 Topology=o	0						0	10.1	5.6	4.6	.		DUF3523	0.013	DUF3523 0.013| Ax_dynein_light 0.062| DUF1151 0.082| SbcC 0.088| Nop14 0.096| PRK12704 | COG2433 | PTZ00217 | AKAP2_C | Utp11 |	Cytoplasmic dynein intermediate chain	3e-50	Cytoskeleton	KOG1587	DUF3523	0.003	CobW_C	0.053
Ae2-234808	79	Ae2-234808	240	V	CYT		8.881	10.28			ExpAA=0.01 First60=0.01 PredHel=0 Topology=o	0						2	12.7	3.8	6.3	.		PTZ00018	7e-21	PTZ00018 7e-021| PLN00121 5e-018| H3 2e-012| PLN00161 4e-009| PLN00160 0.004| HHT1 0.016| PBP2_NocR |	Histones H3 and H4	4e-16	Chromatin structure and dynamics	KOG1745	Endonuclease_5	2.6	H3	2e-14
Ae2SigPSigP-62709_FR6_142-200	56	Ae2SigPSigP-62709_FR6_142-200	171	M	SIG	19-20	6.478	11.34	4.158	11.73	ExpAA=0.32 First60=0.32 PredHel=0 Topology=o	0						6	21.4	1.8	5.4	.		COG2369	9.8	COG2369 |	Anaphase-promoting complex (APC), subunit 1 (meiotic check point regulator/Tsg24)	3.8	Cell cycle control, cell division, chromosome partitioning, Posttranslational modification, protein turnover, chaperones	KOG1858			PRP	0.45
Ae2SigPSigP-207966_FR5_1-132	121	Ae2SigPSigP-207966_FR5_1-132	366	M	SIG	20-21	13.972	4.37	11.829	4.51	ExpAA=56.42 First60=39.82 PredHel=3 Topology=o4-22i27-49o101-120i	3	48.8	46.3	5			0	11.6	3.3	1.7	.		7tm_6	0.0002	7tm_6 2e-004| Csm6_III-A | PRK12535 | PRK10150 | KBL_like | CAML | PLN02304 | RdgC |	Chromatin remodeling complex WSTF-ISWI, large subunit (contains heterochromatin localization, PHD and BROMO domains)	0.12	Chromatin structure and dynamics	KOG1245	7tm_6	4e-05	Aerolysin	5.7
Ae2-3875	228	Ae2-3875	684	T	CYT		25.259	5.48			ExpAA=0.00 First60=0.00 PredHel=0 Topology=o	0						18	17.5	3.9	7.5	.		FH	5e-23	FH 5e-023| Fork_head 6e-023| FH 3e-022| COG5025 2e-009| IglC | Glyco_hydro_88 | COG1110 | PLN02773 | PHA00540 | Transaldolase_NQM1 |	Transcription factor of the Forkhead/HNF3 family	8e-17	Transcription	KOG2294	Fork_head	2e-29	FH	3e-24
Ae2SigPSigP-217537_FR2_1-272	262	Ae2SigPSigP-217537_FR2_1-272	789	M	SIG	21-22	29.669	8.59	27.4	8.41	ExpAA=0.03 First60=0.03 PredHel=0 Topology=o	0						0	15.3	5.7	3.8	.		CLECT	0.028	CLECT 0.028| CLECT_collectin_like 0.089| CLECT_TC14_like | Lectin_C | PRK12597 | PRK09280 | AdeC | aksA | PLN02174 | CLECT_chondrolectin_like |	Highly conserved protein containing a thioredoxin domain	1.4	General function prediction only	KOG2244	Lectin_C	0.18	CLECT	0.063
Ae2SigPSigP-247765_FR5_219-297	57	Ae2SigPSigP-247765_FR5_219-297	174	M	SIG	24-25	6.358	3.95	3.639	3.29	ExpAA=0.15 First60=0.15 PredHel=0 Topology=o	0						4	17.5	5.3	12.3	.		PI3Ka	1.2	PI3Ka | CReP_N | gltB |	Uncharacterized conserved protein	0.73	Function unknown	KOG1972	CReP_N	0.17	CDT1	0.64
Ae2SigPSigP-246427_FR1_1-95	81	Ae2SigPSigP-246427_FR1_1-95	246	M	SIG	20-21	9.203	9.57	6.978	10.18	ExpAA=26.39 First60=25.95 PredHel=1 Topology=i7-29o	1	27.2	64.2	8.6		52	0	14.8	3.7	1.2	.		PRK06176	0.007	PRK06176 0.007| PRK08861 | PRK07050 | PRK04974 | Cys_Met_Meta_PP | PRK08045 | Cystathionine_gamma-synthase | PLA2_inh |	Predicted serine protease	0.20	Posttranslational modification, protein turnover, chaperones	KOG2237	Cys_Met_Meta_PP	1.2	MyTH4	0.50
Ae2SigPSigP-106476_FR1_1-52	51	Ae2SigPSigP-106476_FR1_1-52	155	M	SIG	22-23	5.822	6.52	3.22	4.83	ExpAA=2.55 First60=2.55 PredHel=0 Topology=o	0						2	23.5	2	5.9	.		ftsH	3.9	ftsH | 17 | PRK10914 |	Nuclear transport receptor LGL2 (importin beta superfamily)	3.9	Nuclear structure, Intracellular trafficking, secretion, and vesicular transport	KOG2022	Rota_NS53	3.2	MYSc	5.0
Ae2SigPSigP-155027_FR3_1-87	70	Ae2SigPSigP-155027_FR3_1-87	214	M	SIG	14-15	7.846	10.55	6.216	10.18	ExpAA=0.00 First60=0.00 PredHel=0 Topology=o	0						0	10	11.4	4.3	.		PHA02932	1.7	PHA02932 | Cep3_C | STKc_Twitchin_like | PRK10308 |	mRNA splicing factor/probable chromatin binding snw family nuclear protein	0.68	RNA processing and modification, Chromatin structure and dynamics	KOG2441	Pox_E8	3.8	AlkA_N	1.6
AALF017540-PA	153	AALF017540-PA	462	M	SIG	21-22	17.149	4.95	14.848	4.76	ExpAA=2.32 First60=2.32 PredHel=0 Topology=o	0						2	9.2	2.6	5.2	.		OS-D	2e-50	OS-D 2e-050| PRK13878 0.072| DUF1133 0.079| DUF758 | lys_2_3_AblA | aceF | PRK12579 | kgd | COG2260 | PRK00770 |	Neural adherens junction protein Plakophilin and related Armadillo repeat proteins	0.21	Signal transduction mechanisms, Extracellular structures	KOG1048	OS-D	1e-39	RasGEF	0.14
Ae2SigPSigP-99274_FR4_75-165	69	Ae2SigPSigP-99274_FR4_75-165	210	M	SIG	28-29	8.122	11.89	4.741	12.01	ExpAA=34.58 First60=30.27 PredHel=2 Topology=i7-29o49-68i	2	59.4	29	11.6	1	1	0	14.5	5.8	2.9	.		PRK13726	2.2	PRK13726 |	Peroxisomal membrane anchor protein (peroxin)	0.024	Cell wall/membrane/envelope biogenesis,Posttranslational modification, protein turnover, chaperones , Intracellular trafficking, secretion, and vesicular transport	KOG2629	Glypican	3.8	Alpha_TIF	0.14
AALF007571-PA	153	AALF007571-PA	462	M	CYT		17.752	7.77			ExpAA=0.24 First60=0.03 PredHel=0 Topology=o	0						0	8.5	4.6	3.3	.		GST_C_Delta_Eps	1e-36	GST_C_Delta_Epsilon 1e-036| Gst 6e-012| GST_C_family 4e-005| GST_C_Theta 1e-004| GST_C 1e-004| GST_C_Beta 3e-004| GST_C_7 6e-004| GST_C_GTT2_like 6e-004| GST_C_2 0.001| PRK10542 0.007|	Glutathione S-transferase	2e-17	Posttranslational modification, protein turnover, chaperones	KOG0867	GST_C	3e-05	POLAc	0.082
AALF019029-PA	186	AALF019029-PA	561	M	CYT		21.456	9.14			ExpAA=0.00 First60=0.00 PredHel=0 Topology=o	0						0	14	1.1	2.7	.		Tektin	3e-72	Tektin 3e-072| Chromosome_partition_protein_Smc | EcCorA-like | TMCO5 | Myosin_tail_1 | proteasome_alpha_type_7 | GlnD_UR_UTase | chromosome_segregation_protein_related... 28 3.5 | Smc | HeLo |	Cystoskeletal protein Tektin	8e-40	Cytoskeleton	KOG2685	Tektin	1e-59	COG6	0.84
Ae2-227135	594	Ae2-227135	1782	M	CYT		68.598	6.23			ExpAA=0.00 First60=0.00 PredHel=0 Topology=o	0						1	13.1	5.2	3.9	.	1 | 111 VTARYRR|KQ 0.590 *ProP* |	COG2319	2e-09	COG2319 2e-009| WD40 3e-006| DUF3523 0.010| DUF1151 0.041| SbcC 0.056| Ax_dynein_light 0.069| Nop14 | COG2433 | PRK12704 | PTZ00217 |	Cytoplasmic dynein intermediate chain	2e-92	Cytoskeleton	KOG1587	DUF3523	0.002	WD40	0.010
Ae2SigPSigP-217686_FR2_1156-1262	66	Ae2SigPSigP-217686_FR2_1156-1262	201	M	SIG	18-19	7.463	9.13	5.369	9.24	ExpAA=8.88 First60=8.88 PredHel=0 Topology=o	0						1	19.7	4.5	4.5	.		ThdF	7.6	ThdF | trmE |	Multifunctional pyrimidine synthesis protein CAD (includes carbamoyl-phophate synthetase, aspartate transcarbamylase, and glutamine amidotransferase)	0.91	General function prediction only	KOG0370	DUF3260	6.0	CPSase_L_D3	2.8
Ae2SigPSigP-95850_FR2_1-59	52	Ae2SigPSigP-95850_FR2_1-59	158	M	SIG	20-21	5.704	7.66	3.49	4.68	ExpAA=12.14 First60=12.14 PredHel=0 Topology=o	0						0	5.8	3.8	9.6	.		GDNF	0.28	GDNF | PLN02251 |	Uncharacterized conserved protein	2.8	Function unknown	KOG4422	GDNF	0.062	GDNF	1.4
AALF013912-PA	201	AALF013912-PA	606	M	CYT		22.819	5.3			ExpAA=0.00 First60=0.00 PredHel=0 Topology=o	0						0	13.4	4.5	3.5	.		LRR_RI	2e-09	LRR_RI 2e-009| LRR_1 4e-007| COG4886 2e-005| LRR_NTF 2e-004| LRR_4 0.001| LRR_8 0.096| LRR_9 0.098| Dicty_REP | PTZ00418 | Peptidase_M35 |	Protein phosphatase 1, regulatory subunit, and related proteins	1e-18	Signal transduction mechanisms	KOG0531	LRR_4	0.0002	LRR_SD22	0.15
AALF008953-PA	220	AALF008953-PA	663	M	CYT		25.79	5.61			ExpAA=0.00 First60=0.00 PredHel=0 Topology=o	0						1	16.8	4.1	3.2	.	1 | 111 VTARYRR|KQ 0.590 *ProP* |	Het-C	0.64	Het-C | UBA_e1_C | RNA_pol | PA_M28_2 | COG2605 | RGS | UvrA | PAXNEB | LbH_eIF2B_epsilon | ABC_UvrA_II |	Cytoplasmic dynein intermediate chain	7e-12	Cytoskeleton	KOG1587	Het-C	0.13	RGS	0.021
AALF012785-PA	401	AALF012785-PA	1206	M	CYT		46.661	5.67			ExpAA=160.29 First60=4.87 PredHel=8 Topology=i57-76o81-99i148-170o190-212i217-234o280-302i309-331o381-400i	8	40.1	30.2	29.7			0	12	3.2	1.5	.		7tm_6	1e-16	7tm_6 1e-016| 7tm_7 0.015| Nic96 | COG1511 | COG4135 | PRK10929 | SLC5sbd_NIS-like | SLC5sbd_u2 |	Uncharacterized conserved protein	2.5	Function unknown	KOG2514	7tm_6	2e-17	Connexin_CCC	1.3
Ae2SigPSigP-229388_FR2_26-554	520	Ae2SigPSigP-229388_FR2_26-554	1563	M	SIG	20-21	59.219	8.29	57.008	8.12	ExpAA=43.38 First60=20.95 PredHel=2 Topology=i5-27o484-506i	2	8.5	87.9	3.7		14	0	10	5.4	5.2	.		egt	5e-58	egt 5e-058| UDPGT 6e-052| GT1_Gtf_like 1e-019| Glycosyl_transferase 1e-019| COG1819 4e-018| PLN00164 3e-011| PLN02992 1e-008| PLN02207 2e-008| PLN02410 1e-007| probable_glycosyltransferase 1e-007|	UDP-glucuronosyl and UDP-glucosyl transferase	1e-41	Carbohydrate transport and metabolism, Energy production and conversion	KOG1192	UDPGT	1e-52	CoA_binding	1.4
Ae2SigPSigP-251861_FR2_284-462	78	Ae2SigPSigP-251861_FR2_284-462	237	M	SIG	19-20	9.117	7.02	6.849	7.03	ExpAA=2.60 First60=2.56 PredHel=0 Topology=o	0						0	2.6	3.8	5.1	.		SbcB	8.8	SbcB | DUF2419 |	Cobyrinic acid a,c-diamide synthase	1.4	Coenzyme transport and metabolism	KOG2524	DUF2419	2.2	ENTH	1.1
AALF021251-PA	403	AALF021251-PA	1212	M	CYT		47.175	5.06			ExpAA=1.34 First60=0.40 PredHel=0 Topology=o	0						0	10.4	3.2	2.5	.		IFT57	1e-118	IFT57 e-118| Smc 0.003| chromosome_segregation_protein_related... 38 0.008 0.008| DUF812 0.008| DUF342 0.024| COG1579 | 46 | AAA_13 | SF-assemblin | conserved_hypothetical_protein |	Huntingtin interacting protein 1 (Hip1) interactor Hippi	2e-91	Signal transduction mechanisms	KOG0972	IFT57	1e-119	SynN	0.060
Ae2SigPSigP-217227_FR5_1198-1313	78	Ae2SigPSigP-217227_FR5_1198-1313	237	M	SIG	20-21	9.124	8.84	6.79	8.51	ExpAA=0.20 First60=0.20 PredHel=0 Topology=o	0						1	15.4	1.3	5.1	.		PKc_DYRK_like	4.2	PKc_DYRK_like | PKc_MKK5 | Chorismate_synthase | Mercuric_resistance_operon_regulatory_... 25 8.2 | PKc_DYRK2_3 |	ER-Golgi vesicle-tethering protein p115	2.7	Intracellular trafficking, secretion, and vesicular transport	KOG0946	FBA	3.2	CRM1_C	0.31
Ae2SigPSigP-257674_FR1_253-318	61	Ae2SigPSigP-257674_FR1_253-318	186	M	SIG	25-26	7.348	10.53	4.508	10.82	ExpAA=3.31 First60=3.31 PredHel=0 Topology=i	0						0	8.2	1.6	4.9	.		PRK12325	5.1	PRK12325 | PRK12386 |	Cytoplasm to vacuole targeting protein	1.9	Intracellular trafficking, secretion, and vesicular transport	KOG2993	CLN3	5.7	AP2Ec	2.7
Ae2SigPSigP-201018_FR6_12-193	79	Ae2SigPSigP-201018_FR6_12-193	240	M	SIG	29-30	8.551	10.05	5.461	10.55	ExpAA=0.68 First60=0.68 PredHel=0 Topology=o	0						0	13.9	7.6	6.3	.		NR_LBD_HNF4_lik	0.22	NR_LBD_HNF4_like | NR_LBD_COUP-TF | TIGR02597 | STKc_WNK2_like | DUF1180 | Developmental_protein_eyes_absent |	Hepatocyte nuclear factor 4 and similar steroid hormone receptors	0.062	Transcription	KOG4215	DUF1180	1.6	AHS1	1.0
Ae2SigPSigP-249603_FR1_428-521	91	Ae2SigPSigP-249603_FR1_428-521	276	M	ANC		10.046	9.03	6.451	11.46	ExpAA=24.66 First60=23.72 PredHel=1 Topology=i13-35o	1	24.2	61.5	14.3		56	0	12.1	7.7	2.2	.		pyrB	5.8	pyrB | PRK13886 |	1,3-beta-glucan synthase/callose synthase catalytic subunit	1.3	Cell wall/membrane/envelope biogenesis	KOG0916	Alpha_E1_glycop	2.7	CaM_binding	0.92
AALF004606-PA	433	AALF004606-PA	1302	M	CYT		49.344	4.8			ExpAA=0.08 First60=0.00 PredHel=0 Topology=o	0						0	9.9	5.3	5.1	.		ABC_transp_aux	2e-09	ABC_transp_aux 2e-009| gliding_motility_protein_GldG 0.024| DUF4350 0.047| COG5463 | COG1385 | DUF2139 | rpsR | DUF1355 | PRK13585 | Orthopox_A47 |	Sensory cilia assembly protein	1e-136	Extracellular structures	KOG3861	ABC_transp_aux	2e-09	INB	0.19
AALF008367-PA	292	AALF008367-PA	879	M	CYT		33.753	7.66			ExpAA=0.04 First60=0.00 PredHel=0 Topology=o	0						0	9.6	5.8	6.2	.		STKc_CCRK	1e-130	STKc_CCRK e-130| STKc_CDK_like 8e-087| STKc_CDK7 9e-084| STKc_CDK9_like 2e-078| STKc_MAPK 5e-069| STKc_CDC2L1 1e-068| STKc_CDK1_CdkB_like 2e-068| Pkinase 2e-066| STKc_CDK10 8e-066| STKc_GSK3 8e-066|	Cdk activating kinase (CAK)/RNA polymerase II transcription initiation/nucleotide excision repair factor TFIIH/TFIIK, kinase subunit CDK7	1e-117	Cell cycle control, cell division, chromosome partitioning, Transcription, Replication, recombination and repair	KOG0659	Pkinase	4e-67	S_TKc	3e-64	GYPSY-13_ST-I	5E-019	Gypsy-13_ST-I	12	24	32
Ae2TE-221563	723	Ae2TE-221563	2169	S	CYT		81.614	7.54			ExpAA=47.83 First60=0.00 PredHel=2 Topology=o201-223i284-306o	2	6.1	85.5	8.4			0	14.5	4.7	3.5	.		PLN02738	0.45	PLN02738 | DUF4218 | PLN03193 | PTZ00418 | Pox_E2-like | MAK16 | RNAP_II_RPB1_N | BNIP2 | DUF1286 | PHA02917 |	Anaphase-promoting complex (APC), Cdc23 subunit	0.88	Cell cycle control, cell division, chromosome partitioning, Posttranslational modification, protein turnover, chaperones	KOG1155	DUF4218	0.47	ANTAR	0.77	CACTA-1_AA	1E-068	CACTA-1_AA_frame1_433-865	71	82	97
Ae2SigPSigP-193031_FR3_31-119	65	Ae2SigPSigP-193031_FR3_31-119	196	M	SIG	29-30	7.487	11.33	4.279	9.5	ExpAA=5.77 First60=5.76 PredHel=0 Topology=o	0						0	12.3	6.2	9.2	.		UreI_AmiS_like_	2.5	UreI_AmiS_like_1 | PRK05962 | UreI_AmiS_like_2 | PH_Obscurin | Putative_maltooligosyl_trehalose_synth... 25 8.1 | SRPBCC_1 |	Uncharacterized conserved protein	0.96	Function unknown	KOG2149	TrfA	2.7	MIF4G	0.31
AALF019109-PA	124	AALF019109-PA	375	M	CYT		13.659	7.77			ExpAA=2.50 First60=0.68 PredHel=0 Topology=o	0						2	11.3	4.8	5.6	.		Cby_like	1e-27	Cby_like 1e-027| Chibby 2e-014| SidE | PHA02869 | homoserine-kinase_isozyme | PRK13922 | CGS_like | Cys_Met_Meta_PP | Flavin_utilizing_monoxygenases | MH2_SMAD_4 |	FERM domain-containing protein KRIT1	1.8	Signal transduction mechanisms	KOG4335	Chibby	5e-15	C6	1.3
AALF002384-PA	539	AALF002384-PA	1620	I	CYT		62.112	8.54			ExpAA=87.88 First60=0.00 PredHel=4 Topology=i178-195o215-237i336-358o476-498i	4	15.4	25.6	59			0	13.7	5.4	2.6	.	1 | 391 GLQRVRR|GN 0.551 *ProP* |	Lig_chan	8e-13	Lig_chan 8e-013| PBP2_iGluR_Kainate_GluR7 2e-009| PBP2_iGluR_kainate_KA1 0.010| Brr6_like_C_C | Brr6_like_C_C | ABC_efflux_transporter_permease_protei... 31 1.1 | PBPe | TM_helix | HSD3 | PSD4 |	Glutamate-gated kainate-type ion channel receptor subunit GluR5 and related subunits	4e-31	Inorganic ion transport and metabolism, Amino acid transport and metabolism, Signal transduction mechanisms	KOG1052	Lig_chan	1e-12	Brr6_like_C_C	0.012
AALF027527-PA	413	AALF027527-PA	1242	S	CYT		45.014	8.19			ExpAA=0.01 First60=0.00 PredHel=0 Topology=o	0						24	20.8	6.5	5.1	.	1 | 220 FANRIRR|SQ 0.522 *ProP* |	MopB_NDH-1_NuoG	1.4	MopB_NDH-1_NuoG2 | Plasmodium_Vir | COG5098 | PRK09129 | putative_RNA-dependent_RNA_polymerase_... 29 4.3 | TOP4c | FISNA | PTZ00108 | Filo_glycop |	Uncharacterized conserved protein	0.031	Function unknown	KOG2514	AgrB	0.37	ClpB_D2-small	0.43
AALF001353-PA	149	AALF001353-PA	450	M	SIG	21-22	17.053	8.29	14.84	7.06	ExpAA=0.12 First60=0.12 PredHel=0 Topology=o	0						0	10.7	5.4	3.4	.		PLN02478	1.8	PLN02478 | PRK03007 | prsA | DUF169 | ArgH | Scytalone_dh |	Molecular chaperone (DnaJ superfamily)	4.6	Posttranslational modification, protein turnover, chaperones	KOG0715	DUF169	1.8	G_alpha	2.7
Ae2SigPSigP-21669_FR2_1-141	63	Ae2SigPSigP-21669_FR2_1-141	190	M	ANC		7.165	5.25	4.144	5.23	ExpAA=46.46 First60=45.43 PredHel=2 Topology=i13-35o40-62i	2	69.8	7.9	22.2	1	1	0	19	.	.	.		DUF4131	2.2	DUF4131 | Prominin |	Chitin synthase/hyaluronan synthase (glycosyltransferases)	0.83	Cell wall/membrane/envelope biogenesis	KOG2571	DUF4131	1.6	EPH_lbd	0.10
Ae2SigPSigP-223629_FR3_15-87	53	Ae2SigPSigP-223629_FR3_15-87	162	M	SIG	33-34	6.126	10.2	2.216	7.78	ExpAA=5.88 First60=5.88 PredHel=0 Topology=o	0						1	26.4	5.7	5.7	.					Inward rectifier K+ channel	5.5	Inorganic ion transport and metabolism	KOG3827	IRK	5.6	AAA	2.8
AALF017037-PA	389	AALF017037-PA	1170	M	ANC		45.329	9.17	41.759	9.01	ExpAA=133.10 First60=20.38 PredHel=6 Topology=i34-56o66-88i129-151o182-204i264-286o296-318i	6	33.9	13.1	53			0	9.3	4.9	2.6	.		7tm_6	5e-23	7tm_6 5e-023| potE | FGGY_GK1-3_metazoa | Glyco_hydro_25 | PRK09293 | PRK01184 | ComJ | HpnL | TrbL | 7tm_7 |	Peroxisomal assembly protein PEX3	0.64	Cell wall/membrane/envelope biogenesis, Intracellular trafficking, secretion, and vesicular transport	KOG4444	7tm_6	1e-23	AD	1.1
Ae2SigPSigP-3480_FR5_1-146	128	Ae2SigPSigP-3480_FR5_1-146	387	M	SIG	23-24	14.93	8.33	12.327	8.54	ExpAA=15.58 First60=15.54 PredHel=1 Topology=o4-21i	1	13.3	3.1	83.6		107	0	8.6	4.7	2.3	.		PTZ00351	0.35	PTZ00351 | PRK10027 | IOR_alpha | PRK05776 | GP4 | PTZ00121 | DUF753 | PRK12775 | PTZ00470 | BAF |	Serine carboxypeptidases (lysosomal cathepsin A)	3.1	Amino acid transport and metabolism, Posttranslational modification, protein turnover, chaperones	KOG1282	GP4	1.1	BAF	0.17
Ae2SigPSigP-253906_FR3_1-69	62	Ae2SigPSigP-253906_FR3_1-69	189	M	SIG	20-21	7.361	7.8	5.003	5.03	ExpAA=0.00 First60=0.00 PredHel=0 Topology=o	0						0	16.1	3.2	1.6	.		RRM_NCBP2	0.79	RRM_NCBP2 |	Golgi transport complex COD1 protein	1.6	Intracellular trafficking, secretion, and vesicular transport	KOG0412	RBP_receptor	3.2	AMA-1	1.5
Ae2SigPSigP-254843_FR1_128-240	92	Ae2SigPSigP-254843_FR1_128-240	279	M	SIG	22-23	10.718	5.31	8.062	4.74	ExpAA=13.40 First60=13.26 PredHel=0 Topology=o	0						0	2.2	3.3	2.2	.		PRK00625	7.9	PRK00625 | proteasome_beta_type_1 | MetAP2 |	bHLHZip transcription factor BIGMAX	0.61	Transcription	KOG1319	N2227	2.5	FtsA	1.6
Ae2SigPSigP-250115_FR1_109-164	52	Ae2SigPSigP-250115_FR1_109-164	156	M	SIG	28-29	6.042	10.31	2.654	12	ExpAA=17.94 First60=17.94 PredHel=1 Topology=i9-28o	1	36.5	46.2	17.3		24	5	21.2	.	3.8	.		PLN02906	5.6	PLN02906 |	FAD-binding protein DIMINUTO	3.6	General function prediction only	KOG1262			Beach	3.6
Ae2SigPSigP-222993_FR2_1485-1601	111	Ae2SigPSigP-222993_FR2_1485-1601	336	M	SIG	29-30	12.107	6.5	8.966	8.72	ExpAA=18.08 First60=18.08 PredHel=1 Topology=i5-27o	1	19.8	75.7	4.5		84	0	18.9	7.2	4.5	.		Ig5_Contactin-1	0.95	Ig5_Contactin-1 | COG4174 | Ig5_NCAM-1_like | Lyase_8_C | znuA | secY | vWA_Matrilin | JmjC | SERPIN | Ig5_NCAM-1 |	Neural cell adhesion molecule L1	0.28	Signal transduction mechanisms	KOG3513	Lyase_8_C	1.5	IG_like	0.15
AALF027387-PA	375	AALF027387-PA	1128	M	CYT		42.967	9.29			ExpAA=145.76 First60=26.69 PredHel=6 Topology=i22-44o54-76i114-136o164-186i260-282o350-372i	6	35.2	28.3	36.5			0	12.3	4.3	2.7	.	1 | 112 KFNRSAR|KV 0.625 *ProP* |	PRK13296	6.4	PRK13296 | SieB | STKc_PAK6 |	Glucose-repressible protein and related proteins	0.053	General function prediction only	KOG2343	SieB	1.3	CPDc	0.92
AALF000020-PA	55	AALF000020-PA	168	M	SIG	29-30	5.713	11.11	2.681	11	ExpAA=22.34 First60=22.34 PredHel=1 Topology=i13-35o	1	40	36.4	23.6		20	5	27.3	9.1	5.5	.		fliL	1.9	fliL | Nup188 | conjugal_transfer_protein | FliL | FIG | 7TM_GPCR_Srj |	Predicted short chain-type dehydrogenase	2.5	General function prediction only	KOG1611	Nup188	0.72	Pept_C1	7.0
AALF009939-PA	571	AALF009939-PA	1716	M	CYT		65.108	5.74			ExpAA=89.09 First60=0.00 PredHel=4 Topology=o250-272i285-303o313-335i508-530o	4	14.7	52.7	32.6			0	12.6	5.3	4	.		PBP2_iGluR_Kain	9e-11	PBP2_iGluR_Kainate_GluR7 9e-011| Lig_chan 8e-007| PBP2_iGluR_NMDA 0.001| PBP2_iGluR_NMDA_Nr2 0.003| PBP2_iGluR_kainate_KA1 0.008| PBP2_iGluR_NMDA_Nr1 0.012| PBP2_iGluR_non_NMDA_like 0.021| PBP2_iGluR_putative 0.022| PBP2_iGluR_Kainate 0.030| PBP2_iGluR_ligand_binding 0.042|	Glutamate-gated kainate-type ion channel receptor subunit GluR5 and related subunits	5e-25	Inorganic ion transport and metabolism, Amino acid transport and metabolism, Signal transduction mechanisms	KOG1052	Lig_chan	2e-07	Lig_chan-Glu_bd	0.31
AALF002615-PA	404	AALF002615-PA	1215	M	CYT		45.132	5.16			ExpAA=0.02 First60=0.00 PredHel=0 Topology=o	0						0	12.4	5.9	4.2	.	1 | 200 ELYRTAR|DV 0.633 *ProP* |	Dpy-30	1e-11	Dpy-30 1e-011| ANK 5e-011| Ank_2 7e-008| PHA02875 4e-004| PLN03192 0.001| PHA02878 0.012| PHA03100 0.040| PHA02736 0.047| Ank_4 | Ank |	26S proteasome regulatory complex, subunit PSMD10	3e-06	Posttranslational modification, protein turnover, chaperones	KOG4412	Dpy-30	2e-12	ANK	0.21
Ae2SigPSigP-227975_FR4_193-260	60	Ae2SigPSigP-227975_FR4_193-260	183	M	SIG	28-29	6.729	10.83	3.514	11.55	ExpAA=1.64 First60=1.64 PredHel=0 Topology=o	0						0	18.3	10	3.3	.		Latexin	4.6	Latexin |	Protein kinase of the PI-3 kinase family involved in mitotic growth, DNA repair and meiotic recombination	0.29	Signal transduction mechanisms, Chromatin structure and dynamics, Replication, recombination and repair, Cell cycle control, cell division, chromosome partitioning	KOG0890	Latexin	1.0
Ae2SigPSigP-1103_FR4_35-441	350	Ae2SigPSigP-1103_FR4_35-441	1053	M	SIG	27-28	40.633	6.44	37.784	6.76	ExpAA=107.06 First60=20.75 PredHel=2 Topology=o6-28i209-231o	2	12.6	35.7	51.7		119	0	15.1	2.9	2.3	.		7tm_6	6e-07	7tm_6 6e-007| MSA_2 | COG1480 | SH2_Cterm_SPT6_like |	Thiamine pyrophosphokinase	4.7	Coenzyme transport and metabolism	KOG3153	7tm_6	1e-07	RasGEFN	0.61
AALF024313-PA	476	AALF024313-PA	1431	M	CYT		54.451	6.11			ExpAA=72.71 First60=0.02 PredHel=3 Topology=i189-211o251-273i448-470o	3	13.9	9.7	76.5			0	12.6	5.7	3.6	.		PBP2_iGluR_non_	8e-07	PBP2_iGluR_non_NMDA_like 8e-007| PBP2_iGluR_Kainate_GluR7 1e-006| Lig_chan 3e-004| PBP2_iGluR_Kainate 3e-004| PBP2_iGluR_putative 5e-004| PBP2_iGluR_delta_like 0.001| PBP2_iGluR_delta_1 0.004| PBP2_iGluR_kainate_KA1 0.006| PBP2_iGluR_kainate_KA2 0.007| PBP2_iGluR_NMDA 0.068|	Glutamate-gated kainate-type ion channel receptor subunit GluR5 and related subunits	2e-19	Inorganic ion transport and metabolism, Amino acid transport and metabolism, Signal transduction mechanisms	KOG1052	Lig_chan	5e-05	Lig_chan-Glu_bd	0.18
Ae2SigPSigP-258630_FR5_549-625	72	Ae2SigPSigP-258630_FR5_549-625	219	M	SIG	23-24	8.018	9.51	5.575	9.39	ExpAA=38.45 First60=37.11 PredHel=1 Topology=o5-27i	1	30.6	6.9	62.5		45	1	18.1	2.8	4.2	.		osmC	0.33	osmC | DUF3584 |	MAPKKK (MAP kinase kinase kinase) SSK2 and related serine/threonine protein kinases	4.3	Signal transduction mechanisms	KOG4645	DUF3584	0.17	btg1	2.6
Ae2SigPSigP-248641_FR6_1-82	56	Ae2SigPSigP-248641_FR6_1-82	171	M	SIG	25-26	5.745	6.8	2.917	6.74	ExpAA=0.70 First60=0.70 PredHel=0 Topology=o	0						8	19.6	8.9	12.5	.		DUF4246	4.2	DUF4246 |	Mismatch repair ATPase MSH6 (MutS family)	0.83	Replication, recombination and repair	KOG0217	DUF4246	0.94	PI3Ka	6.5
Ae2SigPSigP-243795_FR1_90-235	138	Ae2SigPSigP-243795_FR1_90-235	414	M	SIG	25-26	14.735	9.33	12.033	9.51	ExpAA=1.86 First60=1.83 PredHel=0 Topology=o	0						2	18.8	7.2	2.2	.		JHBP	6e-17	JHBP 6e-017| JHBP 7e-011| DUF3827 | PTZ00491 | PRK05976 | hypothetical_protein | Probable_cation-transporting_ATPase | PRK13341 | citrate_synt_like_1_1 | PRK14036 |	Anthranilate phosphoribosyltransferase	0.20	Amino acid transport and metabolism	KOG1438	JHBP	9e-21	JHBP	1e-14
Ae2-38086	74	Ae2-38086	225	F	ANC		8.422	9.3	2.811	4.56	ExpAA=20.72 First60=20.61 PredHel=1 Topology=i25-47o	1	29.7	36.5	33.8		27	0	.	2.7	1.4	.		PRK13935	0.72	PRK13935 | G_glu_transpept |	Putative ubiquitin fusion degradation protein	2.3	Posttranslational modification, protein turnover, chaperones	KOG0168	G_glu_transpept	0.13	TSPc	0.56
Ae2SigPSigP-224227_FR5_1173-1270	96	Ae2SigPSigP-224227_FR5_1173-1270	291	M	SIG	17-18	10.894	10.07	8.871	9.5	ExpAA=7.36 First60=6.41 PredHel=0 Topology=o	0						0	19.8	4.2	5.2	.		COG5557	3.6	COG5557 | PBP2_Ylib_like | PRK15387 |	RNA-binding protein (RRM superfamily)	0.84	General function prediction only	KOG0110	Glycogen_syn	2.6	BURP	0.69
AALF010487-PA	648	AALF010487-PA	1947	M	CYT		71.839	5.36			ExpAA=0.18 First60=0.00 PredHel=0 Topology=o	0						1	10.3	6.6	4.5	.		TPR	7e-05	TPR 7e-005| TPR_domain_protein 0.010| DUF1987 0.012| Apc3 0.024| TPR_16 | ACE1-Sec16-like | COG4394 | TPR_11 | COG4235 | TPR_19 |	Uncharacterized conserved protein	1e-137	Function unknown	KOG4340	DUF1987	0.013	TPR	0.20
Ae2SigPSigP-99554_FR1_1-102	58	Ae2SigPSigP-99554_FR1_1-102	174	M	ANC		6.881	8.77	2.58	9.6	ExpAA=23.03 First60=23.03 PredHel=1 Topology=i21-43o	1	37.9	25.9	36.2		15	0	15.5	.	.	.		TMCO5	0.14	TMCO5 |	Exostosin EXT1L	2.3	Signal transduction mechanisms	KOG2264	TMCO5	0.033	EPH_lbd	0.27
AALF000581-PA	232	AALF000581-PA	699	M	CYT		25.759	4.92			ExpAA=0.00 First60=0.00 PredHel=0 Topology=o	0						6	15.5	6	6	.		COG4321	3.5	COG4321 | PHA00451 | Selenocysteine-specific_elongation_fac... 28 5.4 | COG0535 | PHA03246 |	Predicted E3 ubiquitin ligase	6.2	Posttranslational modification, protein turnover, chaperones	KOG4628	DDE_Tnp_IS1595	3.8	TR_FER	4.6
AALF003635-PA	269	AALF003635-PA	810	M	CYT		31.57	8.83			ExpAA=0.16 First60=0.13 PredHel=0 Topology=o	0						0	8.9	5.2	3	.	1 | 73 KKVRGKR|QC 0.522 *ProP* |	COG5191	0.36	COG5191 | hydr2_PEP | HofQ | PRK12833 | COG2308 | PRK10896 | PRK08508 | PRK15331 | PRK05478 |	C2C2-type Zn-finger protein	1.5	Function unknown	KOG2990	Poxvirus_B22R_C	2.3	GGDEF	2.4
Ae2SigPSigP-38618_FR4_38-93	51	Ae2SigPSigP-38618_FR4_38-93	156	M	SIG	28-29	5.775	3.78	2.515	3.38	ExpAA=21.42 First60=21.42 PredHel=1 Topology=i13-35o	1	43.1	31.4	25.5		16	0	9.8	11.8	.	.					Voltage-gated Ca2+ channels, alpha1 subunits	3.3	Inorganic ion transport and metabolism, Signal transduction mechanisms	KOG2301			WNT1	5.2
AALF018151-PA	186	AALF018151-PA	561	M	SIG	16-17	18.626	7.79	17.105	8.05	ExpAA=29.93 First60=2.30 PredHel=0 Topology=o	0						6	17.2	15.6	5.9	1.6	1 | 42 SKRNEKR|GV 0.521 *ProP* |	ThrRS_core	1.5	ThrRS_core | PRK09414 | PTZ00240 |	Glutamate/leucine/phenylalanine/valine dehydrogenases	0.65	Amino acid transport and metabolism	KOG2250	BioW	4.5	DysFN	0.61
Ae2-198848	75	Ae2-198848	225	P	CYT		7.914	5.49			ExpAA=0.63 First60=0.35 PredHel=0 Topology=o	0						7	17.3	8	20	.		Chlide_reductas	1.2	Chlide_reductase_Z | chlorin_reductase_subunit |	P-type ATPase	0.46	Inorganic ion transport and metabolism	KOG0209	NPL4	2.9	HECTc	0.36
AALF004521-PA	137	AALF004521-PA	414	M	SIG	19-20	15.592	8.8	13.58	8.11	ExpAA=0.23 First60=0.15 PredHel=0 Topology=o	0						0	8.8	9.5	4.4	.		PTZ00407	2.7	PTZ00407 | PRK05398 | PBS_linker_poly | FGAM_synth_I | LEDGF | CVT17 | Formyl-CoA:oxalate_CoA-transferase | TcdA_TcdB_pore | SalY | mesacon_CoA_iso |	Putative lipase essential for disintegration of autophagic bodies inside the vacuole	1.7	Intracellular trafficking, secretion, and vesicular transport, Lipid transport and metabolism	KOG4540	LEDGF	0.95	BRO1	0.75
Ae2SigPSigP-259309_FR6_536-604	63	Ae2SigPSigP-259309_FR6_536-604	192	M	SIG	32-33	6.953	10.94	3.357	8.27	ExpAA=0.07 First60=0.07 PredHel=0 Topology=o	0						2	23.8	3.2	9.5	.		gltX	0.15	gltX | Cas1_I-C | cas1_DVULG |	Putative ATP-dependent Clp-type protease (AAA+ ATPase superfamily)	6.2	Posttranslational modification, protein turnover, chaperones	KOG0745	Memo	2.8	WGR	3.3
Ae2SigPSigP-201070_FR1_31-90	51	Ae2SigPSigP-201070_FR1_31-90	156	M	SIG	29-30	5.479	10.93	2.393	8.96	ExpAA=1.41 First60=1.41 PredHel=0 Topology=o	0						0	29.4	5.9	2	.		GMPK	0.026	GMPK 0.026| Gmk | PLN03140 | DUF2151 | MobB | Med16 | Syja_N | heterocyst_DevA | CitS |	Signal transducing adaptor protein STAM/STAM2	0.45	Signal transduction mechanisms	KOG2199	DUF2151	1.9	PP2Cc	2.6
AALF007804-PA	1915	AALF007804-PA	5748	M	CYT		221.471	5.32			ExpAA=0.38 First60=0.02 PredHel=0 Topology=o	0						2	12	4.1	4.4	.	1 | 994 AKYRERK|SK 0.505 *ProP* |	WD40	3e-16	WD40 3e-016| COG2319 5e-013| Smc 6e-006| SbcC 8e-006| SCP-1 8e-005| PRK03918 8e-004| conserved_hypothetical_protein 0.002| Chromosome_partition_protein_Smc 0.005| chromosome_segregation_protein_related... 41 0.006 0.006| DUF869 0.015|	Uncharacterized conserved protein, contains HELP and WD40 domains	1e-11	Function unknown	KOG2106	SCP-1	2e-05	WD40	7e-05
Ae2SigPSigP-201018_FR4_48-128	75	Ae2SigPSigP-201018_FR4_48-128	228	M	BL	20-21	8.219	7.86	6.174	8.19	ExpAA=36.03 First60=34.47 PredHel=0 Topology=o	0						0	14.7	6.7	1.3	.		M20_Dipept_like	0.16	M20_Dipept_like | PLN02732 | gabD1 | FRD2 | PRK07907 |	Uncharacterized conserved protein	2.6	Function unknown	KOG4604	FRD2	0.58	FBD	1.0
AALF017532-PA	163	AALF017532-PA	492	M	CYT		18.017	6.21			ExpAA=0.05 First60=0.04 PredHel=0 Topology=o	0						2	8	12.3	6.7	.		DUF4090	0.31	DUF4090 | PRK02910 | PRK07201 | Rubella_E2 | DUF4374 | egt |	Transcription factor PRD and related proteins, contain PAX and HOX domains	1.3	Transcription	KOG0849	DUF4090	0.070	PRP	0.17
Ae2SigPSigP-261786_FR6_1-222	210	Ae2SigPSigP-261786_FR6_1-222	633	M	SIG	20-21	23.741	4.54	21.605	4.46	ExpAA=72.16 First60=25.47 PredHel=3 Topology=i7-29o89-111i118-140o	3	31.4	61.9	6.7			0	11	5.7	.	.		7tm_6	1e-17	7tm_6 1e-017| 7tm_7 0.002| PRK08289 | 2a6301s01 | AAK_NAGK-NC | AGTRAP |	Vesicle coat complex AP-1, gamma subunit	5.5	Intracellular trafficking, secretion, and vesicular transport	KOG1062	7tm_6	3e-18	POL3Bc	1.7
AALF018004-PA	1324	AALF018004-PA	3975	V	CYT		147.009	8.18			ExpAA=0.16 First60=0.12 PredHel=0 Topology=o	0						9	15.1	5.3	7.7	.	5 | 443 RSHRKSR|HK 0.628 *ProP* | 446 RKSRHKR|KG 0.690 *ProP* | 454 GSHRSRR|TS 0.744 *ProP* | 1061 RKLKKRR|SK 0.509 *ProP* | 1180 ESALVKR|AV 0.519 *ProP* |	ANK	1e-31	ANK 1e-031| PHA03095 1e-019| Arp 3e-016| PHA02874 2e-015| Ank_2 6e-015| PHA03100 2e-014| PHA02875 4e-012| PHA03247 8e-012| PLN03192 1e-011| Atrophin-1 4e-010|	Ankyrin	4e-34	Cell wall/membrane/envelope biogenesis	KOG4177	Ank_2	1e-15	ANK	2e-09	DNA-8-2A_NV	3E-082	DNA-8-2A_NV_frame2_1-447	12	30	85
Ae2-251366	195	Ae2-251366	585	M	SIG	18-19	21.738	8.75	19.739	8.77	ExpAA=0.27 First60=0.27 PredHel=0 Topology=o	0						5	12.8	6.2	8.2	.		PEBP_euk	1e-46	PEBP_euk 1e-046| PBP 5e-030| PLN00169 4e-021| PEBP 7e-020| COG1881 5e-011| PEBP_bact_arch 5e-008| Uncharacterized_protein_YxkA 3e-006| PRK10257 3e-006| PRK09818 1e-004| PLN02266 |	Phosphatidylethanolamine binding protein	2e-56	General function prediction only	KOG3346	PBP	1e-30	Alpha_TIF	1.1
AALF018282-PA	321	AALF018282-PA	966	M	CYT		35.264	9.16			ExpAA=8.97 First60=1.14 PredHel=0 Topology=o	0						0	8.1	7.5	3.7	.		17beta-HSDXI-li	1e-50	17beta-HSDXI-like_SDR_c 1e-050| SDR_c 1e-043| BKR_SDR_c 4e-038| PRK12826 2e-035| fabG 4e-035| fabG 6e-035| COG4221 6e-033| fabG 1e-032| FabG 1e-032| PRK07825 2e-032|	Hydroxysteroid 17-beta dehydrogenase 11	5e-63	Secondary metabolites biosynthesis, transport and catabolism	KOG1201	adh_short	1e-22	PKS_KR	0.0003	DNA8-8B_MAD	2E-025	DNA8-8B_Mad_frame5_44-296	15	30	71
Ae2SigPSigP-207685_FR1_314-366	51	Ae2SigPSigP-207685_FR1_314-366	156	M	SIG	26-27	5.765	11.58	2.865	11.1	ExpAA=0.60 First60=0.60 PredHel=0 Topology=o	0						0	17.6	3.9	.	.		PRK04155	1.9	PRK04155 | PRK11619 |	Structural maintenance of chromosome protein 3 (sister chromatid cohesion complex Cohesin, subunit SMC3)	1.1	Cell cycle control, cell division, chromosome partitioning	KOG0964	Vps16_C	4.7	PP2Ac	3.4
Ae2-257532	85	Ae2-257532	255	P	BL/ANC		10.035	8.77			ExpAA=32.69 First60=26.87 PredHel=1 Topology=o15-37i	1	25.9	17.6	56.5		48	2	21.2	2.4	7.1	.		DNA_primase	3.4	DNA_primase | RecC |	Cytochrome P450 CYP11/CYP12/CYP24/CYP27 subfamilies	0.38	Secondary metabolites biosynthesis, transport and catabolism	KOG0159	ATPgrasp_Ter	0.42	TOPEUc	1.3
Ae2SigPSigP-219178_FR2_1581-1691	98	Ae2SigPSigP-219178_FR2_1581-1691	297	M	SIG	21-22	10.894	10.72	8.51	10.21	ExpAA=0.10 First60=0.10 PredHel=0 Topology=o	0						1	17.3	5.1	11.2	.		Homoserine_O-ac	0.53	Homoserine_O-acetyltransferase | phn_thr-fam | PRK02134 | COG3394 | Cnd1_N | PRK14103 |	Gelatinase A and related matrix metalloproteases	0.42	Posttranslational modification, protein turnover, chaperones, Extracellular structures	KOG1565	Cnd1_N	2.0	PRP	1.8
AALF003675-PA	552	AALF003675-PA	1659	M	CYT		62.325	5.7			ExpAA=0.09 First60=0.00 PredHel=0 Topology=o	0						1	9.1	5.1	2.5	.		TPR_19	0.002	TPR_19 0.002| TPR_domain_protein 0.003| TPR 0.007| COG4783 | NrfG | TPR_YbbN | Low_calcium_response_locus_protein_H | COG3496 | COG3118 | COG1729 |	Uncharacterized conserved protein	0.0	Function unknown	KOG3785	TPR_19	0.0003	CYCc	0.26
Ae2SigPSigP-156164_FR3_13-108	71	Ae2SigPSigP-156164_FR3_13-108	215	M	SIG	24-25	8.227	10.02	5.528	9.62	ExpAA=0.18 First60=0.17 PredHel=0 Topology=o	0						0	22.5	1.4	5.6	.		PRK00254	1.3	PRK00254 | CCA-adding_enzyme | PRK08244 | Calreticulin | PRK07811 | PRK13300 | PRK12382 | PLN02844 |	Uncharacterized conserved protein	3.8	Function unknown	KOG4653	Calreticulin	1.0	DEXDc2	1.4
Ae2SigPSigP-44171_FR4_1-70	50	Ae2SigPSigP-44171_FR4_1-70	151	M	ANC		5.565	5.26	1.674	5.51	ExpAA=34.52 First60=34.52 PredHel=1 Topology=o15-48i	1	66	30	4	1	2	0	18	2	2	.					ER-Golgi vesicle-tethering protein p115	0.64	Intracellular trafficking, secretion, and vesicular transport	KOG0946	Fijivirus_P9-2	1.7	EPH_lbd	4.2
Ae2SigPSigP-203690_FR4_165-231	52	Ae2SigPSigP-203690_FR4_165-231	159	M	ANC		6.427	8.12	1.816	8.59	ExpAA=20.67 First60=20.67 PredHel=1 Topology=o20-42i	1	42.3	38.5	19.2		10	0	15.4	.	1.9	.		R_switched_YkoY	9.4	R_switched_YkoY |	RNA polymerase II, large subunit	0.74	Transcription	KOG0260	Apocytochr_F_C	4.7	MUTSac	3.0
Ae2-254695	1286	Ae2-254695	3858	M	CYT		144.12	5.78			ExpAA=0.76 First60=0.00 PredHel=0 Topology=o	0						0	11	6.1	2.9	.		WD40	5e-18	WD40 5e-018| COG2319 2e-017| Protein_TolB 0.004| TPR_domain_protein 0.032| PRK11788 0.037| tolB 0.056| COG5290 0.072| Clathrin | IKI3 | WD40 |	Selective LIM binding factor	0.0	Transcription	KOG3616	IKI3	0.016	WD40	0.001
AALF019062-PA	341	AALF019062-PA	1026	M	CYT		39.779	5.45			ExpAA=133.35 First60=15.18 PredHel=6 Topology=o64-86i124-146o156-178i185-207o245-267i307-329o	6	38.7	36.4	24.9			0	11.1	4.4	2.9	.		7tm_6	0.0007	7tm_6 7e-004| PLN03004 | CRISPR-associated_endonuclease/helicas... 31 0.95 | putative_Di/Tri_peptide_transporter | Peptide_transporter_family_1 | COG1449 | PRK08487 |	Predicted membrane protein	5.6	Function unknown	KOG4550	7tm_6	0.0001	VHS	3.0
Ae2-245234	172	Ae2-245234	516	S	CYT		18.571	10.61			ExpAA=19.28 First60=0.00 PredHel=1 Topology=o140-162i	1	12.8	81.4	5.8		10	9	22.7	8.1	9.3	.		PRK12838	0.49	PRK12838 | PRK08074 | Nitrogen_fixation_protein_NifU | flgD | ND3 | Sortase | hGDE_central | TPPII_N | ND2 | PRK15105 |	DNA mismatch repair protein - MLH1 family	0.31	Replication, recombination and repair	KOG1979	hGDE_central	0.61	AICARFT_IMPCHas	0.13
AALF016784-PA	198	AALF016784-PA	597	M	CYT		23.13	10.03			ExpAA=0.00 First60=0.00 PredHel=0 Topology=o	0						7	14.6	2.5	7.6	.		KIAA1430	1e-11	KIAA1430 1e-011| Atrophin-1 | 8-amino-7-oxononanoate_synthase_1 | PRK07785 | ePHD_KMT2A_like | YlxS_C | Aerobic_cobaltochelatase_subunit_CobN | PRK14597 | Tho2 |	Integral membrane protein	0.26	General function prediction only	KOG2173	KIAA1430	4e-10	OmpH	1.0
AALF013191-PA	131	AALF013191-PA	396	M	SIG	18-19	14.15	8.69	12.299	8.5	ExpAA=16.85 First60=16.85 PredHel=1 Topology=o4-21i	1	13	3.1	84		110	0	9.2	6.1	1.5	.		PBP_GOBP	2e-17	PBP_GOBP 2e-017| PhBP 6e-011| PLN02319 | Phosphatidylserine_decarboxylase_proen... 29 0.75 | Flagellar_biosynthesis_protein_FlhA | RseB | SHR3_chaperone | SQR_TypeC_SdhD | PRK06975 | PRK05035 |	Intracellular membrane-bound Ca2+-independent phospholipase A2	0.89	Lipid transport and metabolism	KOG4231	PBP_GOBP	4e-18	PhBP	9e-13
AALF011146-PA	495	AALF011146-PA	1488	M	CYT		55.779	6.17			ExpAA=0.31 First60=0.00 PredHel=0 Topology=o	0						1	12.9	6.7	5.7	.		COG2319	6e-11	COG2319 6e-011| WD40 2e-007| WD40 0.011| WD40 0.056| conserved_hypothetical_protein | TFIIIC_delta | 2-O-methyltransferase_NoeI | PTZ00420 | PRK06129 | COG2433 |	Cytoplasmic dynein intermediate chain	5e-52	Cytoskeleton	KOG1587	WD40	0.0005	WD40	0.0001
AALF025140-PA	412	AALF025140-PA	1239	M	CYT		46.741	9.33			ExpAA=0.01 First60=0.00 PredHel=0 Topology=o	0						0	9.7	5.6	5.1	.		TPR	2e-10	TPR 2e-010| TPR_11 7e-004| Mitochondrial_import_receptor_subunit_... 41 0.001 0.001| NrfG 0.002| PLN03088 0.004| TPR_domain_protein 0.026| Uncharacterized_protein_HI_0366 0.032| Apc3 0.079| BTAD | TPR_12 |	Molecular co-chaperone STI1	2e-09	Posttranslational modification, protein turnover, chaperones	KOG0548	TPR_11	7e-06	BTAD	0.001
Ae2SigPSigP-175203_FR5_1-115	100	Ae2SigPSigP-175203_FR5_1-115	303	M	SIG	17-18	11.461	5.14	9.698	5.16	ExpAA=0.74 First60=0.28 PredHel=0 Topology=o	0						0	9	5	2	.		Peptidase_A17	3e-27	Peptidase_A17 3e-027| RRM_like_Smg4_UPF3 | MDR_enoyl_red | Foie-gras_1 | Smg4_UPF3 | Oxygen-dependent_choline_dehydrogenase... 26 3.5 | PLN02435 | SrfB | PRK06588 | Ribonuclease_D |	AAA+-type ATPase containing the bromodomain	0.26	Posttranslational modification, protein turnover, chaperones	KOG0732	Peptidase_A17	2e-35	CW	1.5	BEL-121_AA-I	5E-034	BEL-121_AA-I	51	73	5
AALF006301-PA	400	AALF006301-PA	1203	M	CYT		46.888	5.96			ExpAA=0.00 First60=0.00 PredHel=0 Topology=o	0						0	10.8	2.8	3.8	.		LRR_9	4e-11	LRR_9 4e-011| LRR_RI 3e-009| LRR_1 4e-008| COG4886 7e-005| LRR_8 1e-004| LRR_4 8e-004| PLN03150 0.031| LRR_NTF 0.065| PLN00113 0.093| LRR_RI |	Protein phosphatase 1, regulatory subunit, and related proteins	5e-19	Signal transduction mechanisms	KOG0531	LRR_9	8e-12	LRRcap	0.003
AALF006637-PA	515	AALF006637-PA	1548	M	CYT		60.068	8.07			ExpAA=24.17 First60=18.03 PredHel=0 Topology=o	0						0	8.5	7.2	4.9	.		p450	1e-61	p450 1e-061| PLN03112 2e-035| PTZ00404 2e-026| PLN02394 1e-023| PLN02183 1e-022| PLN02655 3e-022| PLN02966 6e-022| PLN03234 2e-021| PLN02971 5e-021| PLN02687 1e-020|	Cytochrome P450 CYP2 subfamily	2e-70	Secondary metabolites biosynthesis, transport and catabolism	KOG0156	p450	2e-62	Tim44	0.94
Ae2SigPSigP-126360_FR4_10-68	54	Ae2SigPSigP-126360_FR4_10-68	164	M	SIG	27-28	5.958	11.52	2.899	8.02	ExpAA=2.94 First60=2.94 PredHel=0 Topology=o	0						1	18.5	1.9	7.4	.					Myosin class I heavy chain	2.7	Cytoskeleton	KOG0162	HOOK	5.9	IPPc	0.28
Ae2SigPSigP-253632_FR3_191-256	62	Ae2SigPSigP-253632_FR3_191-256	189	M	BL	19-20	6.953	9.07	4.821	8.77	ExpAA=20.59 First60=20.59 PredHel=1 Topology=i29-51o	1	35.5	17.7	46.8		11	0	24.2	3.2	3.2	.		DUF3987	7.8	DUF3987 |	Uncharacterized conserved protein	4.2	Function unknown	KOG3929	DUF3987	1.7	Glyco_32	0.23
Ae2SigPSigP-23196_FR3_67-133	56	Ae2SigPSigP-23196_FR3_67-133	171	M	SIG	27-28	6.858	11.4	3.642	10.27	ExpAA=0.08 First60=0.08 PredHel=0 Topology=o	0						0	8.9	3.6	5.4	.		Zwint	1.2	Zwint | DUF3550 | PHA00742 | RNAP_III_RPC1_N |	Pyruvate carboxylase	2.6	Energy production and conversion	KOG0369	Zwint	1.1	RNAse_Pc	3.1
Ae2-236169	870	Ae2-236169	2610	M	CYT		91.451	4.11			ExpAA=0.00 First60=0.00 PredHel=0 Topology=o	0						3	16.3	7.1	7.5	.	2 | 119 TRGRRKK|RV 0.704 *ProP* | 120 RGRRKKR|VR 0.674 *ProP* |	MDN1	2e-12	MDN1 2e-012| DD_CABYR_SP17 9e-009| retinal_rod 7e-006| PRK13108 2e-005| rne 5e-005| PHA03307 2e-004| PTZ00121 0.004| CDC27 0.023| AF-4 0.077| MIP-T3 0.081|	Transcription regulator XNP/ATRX, DEAD-box superfamily	1e-06	Transcription	KOG1015	CDC27	0.006	RIIa	0.002	VANDAL14	2E-016	VANDAL14	11	25	26
AALF000126-PA	2259	AALF000126-PA	6780	M	CYT		251.143	8.75			ExpAA=6.48 First60=0.00 PredHel=0 Topology=o	0						4	17.7	4.6	7.3	.	7 | 38 SPARYRR|VL 0.531 *ProP* | 867 DRGRSRR|RS 0.564 *ProP* | 870 RSRRRSR|SA 0.631 *ProP* | 915 SPNRVRR|KS 0.803 *ProP* | 1022 LSARSTR|SK 0.568 *ProP* | 1212 AVDRKKR|VR 0.587 *ProP* | 2247 IPPRTYR|NI 0.534 *ProP* |	CLASP_N	2e-08	CLASP_N 2e-008| PHA03307 5e-005| PRK14949 0.002| PHA03247 0.002| DNA_repair_protein_complementing_XP-G_... 40 0.014 0.014| COG5099 0.018| Pneumo_att_G 0.026| CDC27 0.036| PTZ00449 0.062| Uncharacterized_lipoprotein_lpp 0.083|	Uncharacterized conserved protein	3e-34	Function unknown	KOG2933	CLASP_N	3e-09	POLBc	0.48
Ae2-73281	114	Ae2-73281	342	P	CYT		12.923	5.79			ExpAA=0.36 First60=0.36 PredHel=0 Topology=o	0						1	21.9	4.4	3.5	.		RNase_HI_RT_Ty3	5e-11	RNase_HI_RT_Ty3 5e-011| STKc_DRAK2 | DUF328 | selenium_YgeY | PLN02369 | PhnB | M14_CPX_like | DDE_Tnp_1_7 | PRK07220 | FACL_like_1 |	3-phosphoinositide-dependent protein kinase (PDK1)	0.53	Signal transduction mechanisms	KOG0592	DUF328	1.0	IG_FLMN	1.5	GYPSY-49_AA-I	5E-037	Gypsy-49_AA-I	67	81	11
Ae2-235900	70	Ae2-235900	213	F	CYT		8.801	7.16			ExpAA=0.04 First60=0.04 PredHel=0 Topology=o	0						0	4.3	1.4	2.9	.		HisB	3.2	HisB | radical_SAM_domain_protein | PRK09885 | Alpha-E | Putative_riboflavin_biosynthesis_prote... 25 9.7 |	UDP-Gal:glucosylceramide beta-1,4-galactosyltransferase	2.0	Carbohydrate transport and metabolism	KOG3916	Alpha-E	0.92	CPDc	0.53
Ae2SigPSigP-216878_FR4_641-745	85	Ae2SigPSigP-216878_FR4_641-745	258	M	SIG	20-21	9.965	4.92	7.665	5.01	ExpAA=0.00 First60=0.00 PredHel=0 Topology=o	0						0	10.6	.	7.1	.		Indigoidine_A	4.1	Indigoidine_A | ftsH | PRK14985 | STKc_nPKC_epsilon | IndA | PLN00093 |	DNA repair protein, member of the recA/RAD51 family	0.40	Replication, recombination and repair	KOG2859	Indigoidine_A	0.91	Malic_M	3.0
Ae2SigPSigP-261467_FR6_531-936	361	Ae2SigPSigP-261467_FR6_531-936	1086	M	BL/SIG		40.831	7.73			ExpAA=13.45 First60=11.59 PredHel=0 Topology=o	0						1	18	6.6	8.6	.		PrmA	2.9	PrmA | Peptidase_M17 | ABC_Metallic_Cations | PRK09250 | AmyAc_maltase | gshA_cyano | methionine_synthase_red | PLN03225 |	Intracellular Cl- channel CLIC, contains GST domain	1.2	Inorganic ion transport and metabolism	KOG1422	PrmA	0.57	Malic_M	0.18
Ae2SigPSigP-232875_FR2_278-333	52	Ae2SigPSigP-232875_FR2_278-333	159	M	SIG	19-20	6.261	5.97	4.048	6.75	ExpAA=22.58 First60=22.58 PredHel=1 Topology=o10-32i	1	42.3	19.2	38.5		20	0	15.4	.	1.9	.		DNA_polymerase_	7.2	DNA_polymerase_III_PolC-type | M14_CP_A-B_like_1 |	Uncharacterized conserved protein	4.1	Function unknown	KOG2103	Med28	0.37	PWWP	0.78
Ae2SigPSigP-5274_FR1_27-105	78	Ae2SigPSigP-5274_FR1_27-105	235	M	SIG	22-23	9.133	9.76	6.439	9.77	ExpAA=6.29 First60=5.94 PredHel=0 Topology=o	0						1	16.7	6.4	3.8	.		DUF2515	4.9	DUF2515 | TIGR04442 | Nitric_oxide_synthase |	DNA polymerase iota/DNA damage inducible protein	1.9	Replication, recombination and repair	KOG2095	DUF2515	1.1	HMG	0.34
AALF027024-PA	805	AALF027024-PA	2418	M	CYT		91.139	6.27			ExpAA=6.72 First60=0.00 PredHel=0 Topology=o	0						0	11.9	3.7	4.5	.		CCDC142	2e-74	CCDC142 2e-074| PRK10070 | PIKKc_SMG1 | hypothetical_protein_WD_0725 | PRK11861 | Surface_antigen | COG0220 | crt_membr | Sec10 | PRK15116 |	Transcription initiation factor TFIID, subunit TAF5 (also component of histone acetyltransferase SAGA)	1.6	Transcription	KOG0263	CCDC142	4e-75	MCM	1.6
Ae2SigPSigP-202375_FR4_91-177	79	Ae2SigPSigP-202375_FR4_91-177	240	M	SIG	16-17	9.08	10.68	7.21	10.68	ExpAA=0.02 First60=0.02 PredHel=0 Topology=o	0						0	19	1.3	3.8	.		hypothetical_pr	1.2	hypothetical_protein_DESPIG_00326 | COX1 | 2-hydroxymuconic_semialdehyde_dehydrog... 25 8.2 | COG5023 | PRK07030 |	Anthranilate synthase, beta chain	2.0	Amino acid transport and metabolism	KOG0026	HD_3	3.1	Pro_CA	0.61
Ae2-172574	53	Ae2-172574	159	K	CYT		6.354	10.18			ExpAA=14.01 First60=14.01 PredHel=0 Topology=i	0						0	20.8	.	.	.		mtEFG2_II_like	2.9	mtEFG2_II_like | PRK12740 | PlsB |	Mitochondrial elongation factor	3.0	Translation, ribosomal structure and biogenesis	KOG0465	ACR_tran	0.51	CPDc	0.63
AALF008906-PA	377	AALF008906-PA	1134	M	CYT		43.141	5.24			ExpAA=95.24 First60=21.77 PredHel=4 Topology=o38-60i134-156o248-270i277-299o	4	23.3	55.2	21.5			0	10.1	6.1	3.4	.	1 | 37 PKGRFYR|FV 0.602 *ProP* |	7tm_6	2e-19	7tm_6 2e-019| S2P-M50 | S2P-M50_like_1 | Gtr1_RagA | RPI_A | DUF1273 | MATE_like_13 |	Uncharacterized conserved protein	0.70	Function unknown	KOG3680	7tm_6	3e-20	THN	0.45
Ae2SigPSigP-241742_FR5_1-125	94	Ae2SigPSigP-241742_FR5_1-125	285	M	SIG	34-35	11.24	12.01	7.354	11.88	ExpAA=0.44 First60=0.44 PredHel=0 Topology=i	0						0	23.4	5.3	2.1	.	1 | 39 RSGREFR|YW 0.593 *ProP* |	PRK10218	2.5	PRK10218 | HPPR | PRK00711 | PLN02988 | COG3127 |	Dihydrolipoamide succinyltransferase (2-oxoglutarate dehydrogenase, E2 subunit)	0.64	Energy production and conversion	KOG0559	Carboxyl_trans	1.8	IGc1	0.37
Ae2SigPSigP-87716_FR1_248-320	54	Ae2SigPSigP-87716_FR1_248-320	165	M	SIG	32-33	5.97	10.75	2.346	5.85	ExpAA=0.46 First60=0.46 PredHel=0 Topology=i	0						4	22.2	7.4	.	.											TarH	8.0
Ae2TE-262579	450	Ae2TE-262579	1350	R	BL/ANC		45.786	11.58			ExpAA=0.00 First60=0.00 PredHel=0 Topology=o	0						66	25.6	4.9	15.6	.	1 | 333 PPSPRRR|SS 0.565 *ProP* |	PRK07003	0.0003	PRK07003 3e-004| PHA03307 0.004| PRK12323 0.005| PRK07764 0.010| Spc7_N 0.014| PHA03247 0.096| PTZ00449 | DUF566 | dnaA | Retinal |	Amphiphysin	0.002	Intracellular trafficking, secretion, and vesicular transport	KOG3771	Spc7_N	0.002	Fungal_trans	3.0
Ae2SigPSigP-179619_FR1_1-86	69	Ae2SigPSigP-179619_FR1_1-86	207	M	SIG	20-21	8.196	11.39	5.95	11.2	ExpAA=2.45 First60=2.45 PredHel=0 Topology=o	0						0	7.2	4.3	11.6	.		PRK13879	0.12	PRK13879 | SLC6sbd_u1 | SLC6sbd_SERT-like_u1 |	Homocysteine S-methyltransferase	1.6	Amino acid transport and metabolism	KOG1579	SpoVAD	2.0	UTRA	1.3
Ae2SigPSigP-233577_FR5_87-237	138	Ae2SigPSigP-233577_FR5_87-237	414	M	SIG	21-22	15.406	9.6	13.013	9.94	ExpAA=20.75 First60=16.91 PredHel=0 Topology=o	0						0	11.6	8.7	2.9	.		COG4982	1.3	COG4982 | Phage_terminase | FANCI_HD2 | COG4728 | tRNA_synt_2f | Cas_Csx9 | Cas8a2_I-A | Cas8a2_I-A | hypothetical_protein_conserved | PRK06132 |	Transcription-associated recombination protein - Thp1p	0.72	Cell cycle control, cell division, chromosome partitioning	KOG2688	Phage_terminase	0.32	Sec63	2.3
Ae2-74885	102	Ae2-74885	306	T	CYT		11.664	11.78			ExpAA=0.01 First60=0.01 PredHel=0 Topology=o	0						0	18.6	6.9	5.9	.		DUF1361	0.95	DUF1361 | PTKc_HER4 | DASH_Spc34 | PTKc_HER2 | PTKc_Ack_like | lucif_BA3436 | COG2373 | Nitrogen_assimilation_regulatory_prote... 25 6.8 | MutS | OMP_MtrB_PioB |	WD40 repeat-containing protein	1.6	General function prediction only	KOG3602	DUF1361	0.22	MUTSd	1.0
Ae2SigPSigP-224807_FR6_1-64	60	Ae2SigPSigP-224807_FR6_1-64	183	M	SIG	21-22	6.738	6.69	4.434	5.52	ExpAA=1.78 First60=1.78 PredHel=0 Topology=o	0						0	16.7	10	.	.		PLN02961	7.4	PLN02961 |	Transcription factor TCF20	0.031	Transcription	KOG1084			EAL	0.48
AALF020567-PA	193	AALF020567-PA	582	M	SIG	19-20	20.896	6.92	18.926	7.06	ExpAA=1.22 First60=1.22 PredHel=0 Topology=o	0						1	14.5	5.7	10.4	.		PBP_GOBP	0.29	PBP_GOBP | PhBP | PRK09133 | PTZ00470 | Baculo_helicase | NB-ARC | PTZ00092 |	rRNA processing protein Rrp5	0.33	RNA processing and modification	KOG1070	PBP_GOBP	0.063	PhBP	0.004
Ae2SigPSigP-9424_FR5_852-910	55	Ae2SigPSigP-9424_FR5_852-910	168	M	SIG	23-24	6.254	9.6	3.658	10	ExpAA=20.72 First60=20.72 PredHel=1 Topology=o4-26i	1	40	7.3	52.7		29	2	20	.	3.6	.		PH_3	5.0	PH_3 |	Predicted nucleic-acid-binding protein, contains PIN domain	0.55	General function prediction only	KOG3165	PH_3	1.1	CPW_WPC	3.7
Ae2SigPSigP-207405_FR1_88-170	71	Ae2SigPSigP-207405_FR1_88-170	216	M	SIG	21-22	8.381	9.95	5.83	9.82	ExpAA=40.83 First60=37.43 PredHel=2 Topology=o4-21i41-63o	2	54.9	16.9	28.2		8	0	12.7	1.4	.	.		sensor_protein_	3.2	sensor_protein_TorS | DUF4407 | Folate_transporter_1 |	Protein kinase of the PI-3 kinase family involved in mitotic growth, DNA repair and meiotic recombination	0.38	Signal transduction mechanisms, Chromatin structure and dynamics, Replication, recombination and repair, Cell cycle control, cell division, chromosome partitioning	KOG0890	DUF4407	1.2	PKS_AT	2.3
Ae2-229251	190	Ae2-229251	570	C	CYT		21.56	6.13			ExpAA=0.01 First60=0.00 PredHel=0 Topology=o	0						0	11.1	5.8	5.8	.		STKc_MAPKAPK2	0.81	STKc_MAPKAPK2 | RRM3_CELF1-6 | zf-CCHC | RRM_eIF3G_like | HATPase_c | RRM_Nup53_like | AIR1 | RRM1_MSSP | tsf | MurF |	E3 ubiquitin ligase interacting with arginine methyltransferase	0.084	Posttranslational modification, protein turnover, chaperones	KOG4400	zf-CCHC	0.24	HATPase_c	0.018	TX1-1_AAE	3E-037	Tx1-1_AAe	47	67	13
Ae2-219073	352	Ae2-219073	1059	Y	CYT		40.154	5.07			ExpAA=0.00 First60=0.00 PredHel=0 Topology=o	0						0	12.5	4.5	3.7	.		PRK07048	0.68	PRK07048 | Pex14_N | DUF684 | PRK15127 | PBP2_GluB | PTZ00322 | PLN03237 | DNA-directed_RNA_polymerase_subunit_A'... 28 7.5 | Probable_sensor_protein_PcoS | RNAP_archeal_A' |	DNA helicase, TBP-interacting protein	1.6	Replication, recombination and repair	KOG1942	Pex14_N	0.32	SWIB	0.52
Ae2SigPSigP-5033_FR2_240-370	101	Ae2SigPSigP-5033_FR2_240-370	306	M	SIG	34-35	11.211	10.37	7.658	10.81	ExpAA=41.13 First60=32.81 PredHel=2 Topology=o15-34i47-69o	2	40.6	46.5	12.9		32	0	19.8	5.9	2	.	1 | 84 TASRTCR|SA 0.664 *ProP* |	PLN02624	2.8	PLN02624 | PLN02500 |	Mannosyltransferase	0.65	Cell wall/membrane/envelope biogenesis, Intracellular trafficking, secretion, and vesicular transport	KOG2515	VitK2_biosynth	2.5	ADEAMc	0.64
AALF021777-PA	308	AALF021777-PA	927	M	CYT		35.741	9.01			ExpAA=0.06 First60=0.00 PredHel=0 Topology=o	0						0	11	3.9	3.9	.		ANK	9e-24	ANK 9e-024| Ank_2 6e-017| PHA03100 3e-015| PHA02874 9e-015| PHA03095 5e-012| PHA02878 2e-011| Arp 8e-010| PHA02876 1e-008| PHA02875 1e-008| PHA02791 2e-007|	Ankyrin repeat and DHHC-type Zn-finger domain containing proteins	7e-17	General function prediction only	KOG0509	Ank_2	1e-17	ANK	1e-06	DNA-8-2A_NV	3E-029	DNA-8-2A_NV_frame2_1-447	9	29	41
Ae2SigPSigP-228941_FR2_274-340	54	Ae2SigPSigP-228941_FR2_274-340	165	M	SIG	19-20	6.338	6.51	4.086	4.14	ExpAA=21.54 First60=21.54 PredHel=1 Topology=i7-29o	1	40.7	46.3	13		25	0	20.4	1.9	1.9	.		PLN02850	0.025	PLN02850 0.025| PLN02532 |	Aspartyl-tRNA synthetase	0.25	Translation, ribosomal structure and biogenesis	KOG0556	Chondroitinas_B	2.9
Ae2SigPSigP-640_FR2_104-223	80	Ae2SigPSigP-640_FR2_104-223	243	M	SIG	19-20	9.482	9.68	7.491	10.37	ExpAA=2.03 First60=2.03 PredHel=0 Topology=o	0						0	11.3	2.5	3.8	.	1 | 73 QSRRVRR|CV 0.710 *ProP* |	STE3	0.56	STE3 | PRK08660 | GepA | abgT | COG3653 | Nickel-cobalt-cadmium_resistance_prote... 25 8.6 | SH2_Src_Fyn_isoform_b_like | PLN03137 |	Predicted polypeptide N-acetylgalactosaminyltransferase	0.73	Posttranslational modification, protein turnover, chaperones	KOG3738	STE3	0.13	SERPIN	0.83
Ae2SigPSigP-71975_FR2_22-178	108	Ae2SigPSigP-71975_FR2_22-178	327	M	SIG	20-21	13.076	5.74	10.87	5.51	ExpAA=11.88 First60=11.88 PredHel=0 Topology=o	0						0	3.7	3.7	2.8	.		ProRS_anticodon	0.013	ProRS_anticodon_zinc 0.013| UPF0228 | tig | DNA_topoisomerase_1 | PTZ00324 | COG5543 | MetA | Sec-ASP3 | tig | Phd_like_VIAF |	Tumor necrosis factor-alpha-converting enzyme (TACE/ADAM17) and related metalloproteases	0.46	Extracellular structures	KOG3658	UPF0228	0.11	CDT1	0.27
Ae2SigPSigP-36967_FR2_1-90	82	Ae2SigPSigP-36967_FR2_1-90	249	M	SIG	17-18	9.331	9.49	7.53	7.99	ExpAA=3.37 First60=3.36 PredHel=0 Topology=o	0						0	13.4	2.4	7.3	.		3-hydroxy-3-me	1.3	3-hydroxy-3-methylglutaryl-coenzyme_A_... 28 1.3 | Phytoreo_S7 | PRK04443 | DUF459 | ycf1 | nusA |	Predicted Zn2+-dependent endopeptidase, insulinase superfamily	1.4	Posttranslational modification, protein turnover, chaperones	KOG0961	Phytoreo_S7	0.33	TarH	1.4
AALF001250-PA	494	AALF001250-PA	1485	M	CYT		55.848	4.97			ExpAA=28.69 First60=1.71 PredHel=1 Topology=o463-485i	1	4.5	93.7	1.8		9	1	12.1	7.1	5.3	.		COesterase	8e-72	COesterase 8e-072| Esterase_lipase 9e-057| PnbA 3e-039| PTZ00385 | SerC | Aes | PLN02802 | Hypoth_Ymh | PRK08322 | PLN02324 |	Acetylcholinesterase/Butyrylcholinesterase	4e-50	Signal transduction mechanisms	KOG4389	COesterase	2e-84	HELICc2	0.38
Ae2SigPSigP-223684_FR3_426-513	81	Ae2SigPSigP-223684_FR3_426-513	246	M	SIG	25-26	9.421	9.81	6.528	8.51	ExpAA=0.23 First60=0.23 PredHel=0 Topology=o	0						0	12.3	8.6	3.7	.		Branch_AA_trans	0.77	Branch_AA_trans | Branched-chain_amino_acid_transport_sy... 27 2.1 | PRK07106 | putative_dihydropyrimidine | BrnQ | beta_tubulin | CoB_CoM_SS_B |	Apurinic/apyrimidinic endonuclease and related enzymes	2.5	Replication, recombination and repair	KOG1294	Branch_AA_trans	0.17	PRP	2.1
Ae2SigPSigP-216878_FR2_818-890	55	Ae2SigPSigP-216878_FR2_818-890	168	M	SIG	23-24	6.659	10.29	3.876	11.74	ExpAA=0.50 First60=0.50 PredHel=0 Topology=i	0						0	10.9	1.8	5.5	.		DUF1768	4.4	DUF1768 |	mRNA cleavage and polyadenylation factor II complex, subunit CFT1 (CPSF subunit)	0.11	RNA processing and modification	KOG1896	DUF1768	0.98	BP28CT	6.3
Ae2-248918	212	Ae2-248918	636	M	CYT		23.825	6.22			ExpAA=0.00 First60=0.00 PredHel=0 Topology=o	0						1	15.1	5.2	4.2	.		WD40	3e-32	WD40 3e-032| COG2319 2e-019| PTZ00421 5e-005| WD40 1e-004| WD40 2e-004| PLN00181 0.045| PTZ00420 0.057| Nop14 | purC | COG5125 |	U4/U6 small nuclear ribonucleoprotein Prp4 (contains WD40 repeats)	5e-26	RNA processing and modification	KOG0272	WD40	4e-05	WD40	1e-06	GYPSY36-ZM_I	8E-020	Gypsy36-ZM_I	7	22	18
AALF021557-PA	374	AALF021557-PA	1125	M	CYT		42.752	8.33			ExpAA=0.04 First60=0.04 PredHel=0 Topology=o	0						0	11.5	7	5.9	.		COG1353	0.15	COG1353 | PRK14238 | scpA | PLN02893 | PRK14620 |	Histone acetyltransferase SAGA, TRRAP/TRA1 component, PI-3 kinase superfamily	0.041	Signal transduction mechanisms, Chromatin structure and dynamics, Replication, recombination and repair, Cell cycle control, cell division, chromosome partitioning	KOG0889	3H	2.4	MYSc	0.14
Ae2SigPSigP-260817_FR4_1311-1411	77	Ae2SigPSigP-260817_FR4_1311-1411	234	M	SIG	29-30	9.026	10.25	5.566	10.67	ExpAA=3.95 First60=3.95 PredHel=0 Topology=o	0						0	16.9	2.6	1.3	.					Uncharacterized conserved protein, contains BSD domain	5.9	Function unknown	KOG2690	RolB_RolC	3.2	HTH_LUXR	2.6
Ae2SigPSigP-221396_FR5_102-169	64	Ae2SigPSigP-221396_FR5_102-169	195	M	SIG	16-17	6.403	7.93	4.776	8.26	ExpAA=22.99 First60=20.50 PredHel=1 Topology=o41-63i	1	34.4	64.1	1.6	1	1	9	28.1	6.3	14.1	.		PRK11466	0.67	PRK11466 | PRP8 | PLN02712 | ArgArg_F420 | PLN02305 | DUF3275 | PHA03247 | Heme_Cu_Oxidase_III_1 | CAP_N | PRK12438 |	RhoA GTPase effector DIA/Diaphanous	0.23	Signal transduction mechanisms, Cytoskeleton	KOG1924	DUF3275	0.71	FH2	3.0
Ae2SigPSigP-256026_FR2_9-122	106	Ae2SigPSigP-256026_FR2_9-122	321	M	SIG	33-34	11.963	10.9	8.163	11.28	ExpAA=14.50 First60=14.48 PredHel=0 Topology=o	0						0	17	9.4	3.8	.	1 | 72 GFPRGFR|SV 0.702 *ProP* |	PRK06354	0.18	PRK06354 | ND5 | COG5280 | PLN02826 | PLN02758 | SH2_Cterm_SPT6_like | oorA | RRM_RCAN2 | PRK08270 |	Tomosyn and related SNARE-interacting proteins	0.30	Intracellular trafficking, secretion, and vesicular transport	KOG1983	GLTSCR1	2.1	RhoGAP	3.5
AALF012562-PA	694	AALF012562-PA	2085	M	SIG	17-18	79.254	5.56	77.242	5.5	ExpAA=82.11 First60=0.01 PredHel=4 Topology=i398-420o435-454i461-483o654-676i	4	12.2	26.8	61			0	12.1	5.5	4.3	.		Lig_chan	0.012	Lig_chan 0.012| SBP_bac_3 0.021| LFG_like 0.085| PBP2_peptides_like | PBP2_Arg_3 | GTP_cyclohydrolase-2 | PBPb | fliL | hypothetical_protein_HMPREF9455_00034 | NrfD_2 |	Glutamate-gated kainate-type ion channel receptor subunit GluR5 and related subunits	2e-27	Inorganic ion transport and metabolism, Amino acid transport and metabolism, Signal transduction mechanisms	KOG1052	Lig_chan	0.002	PBPb	0.011
Ae2-243886	60	Ae2-243886	180	F	SIG	22-23	7.091	9.59	4.626	9.51	ExpAA=22.25 First60=22.25 PredHel=1 Topology=o31-53i	1	36.7	51.7	11.7		7	0	13.3	3.3	3.3	.		COG4814	4.4	COG4814 |	P-type ATPase	3.6	General function prediction only	KOG0206	DUF915	4.1	RQC	4.6
Ae2SigPSigP-228331_FR2_65-147	60	Ae2SigPSigP-228331_FR2_65-147	183	M	SIG	22-23	6.175	10.46	4.01	10.46	ExpAA=0.41 First60=0.41 PredHel=0 Topology=o	0						16	40	1.7	8.3	.		PRK06481	0.050	PRK06481 0.050| PTZ00462 | LEAP-2 | PLN02648 | DUF1183 | PTZ00115 | PTZ00112 | PLN02370 |	PHD finger protein BR140/LIN-49	0.23	General function prediction only	KOG0955	LEAP-2	0.74	IL2	1.8
AALF018036-PA	161	AALF018036-PA	486	M	SIG	19-20	17.574	6.29	15.708	6.13	ExpAA=25.28 First60=24.94 PredHel=2 Topology=i7-26o41-60i	2	23.6	9.3	67.1		101	0	7.5	21.1	1.2	3.7		Chitin_bind_4	0.0007	Chitin_bind_4 7e-004| COG4907 | Alpha_E1_glycop | PRK15445 | PLN03138 | PRK13566 | SH2_nSH2_p85_like | PRK07772 | PRK14276 | PRK10767 |	Calcium/calmodulin-dependent serine protein kinase/membrane-associated guanylate kinase	0.031	Signal transduction mechanisms	KOG0609	Chitin_bind_4	0.0002	Cg6151-P	5.3
Ae2SigPSigP-98576_FR2_1-93	88	Ae2SigPSigP-98576_FR2_1-93	267	M	SIG	15-16	9.814	9.77	8.042	9.77	ExpAA=0.21 First60=0.03 PredHel=0 Topology=o	0						5	25	8	6.8	.		Rubrum_tdh	0.025	Rubrum_tdh 0.025| PRK12452 | PHA03065 | glyox_carbo_lig | ATPgrasp_Ter | HTH_32 | Aminopeptidase_N | Pox_G5 | PRK15388 | DUF2170 |	Peroxisomal membrane anchor protein (peroxin)	0.21	Cell wall/membrane/envelope biogenesis,Posttranslational modification, protein turnover, chaperones , Intracellular trafficking, secretion, and vesicular transport	KOG2629	Gp-FAR-1	0.31	EKR	1.3
Ae2TE-245083	943	Ae2TE-245083	2832	M	CYT		108.452	9.25			ExpAA=0.32 First60=0.00 PredHel=0 Topology=o	0						1	14	3.3	4.1	.		RT_nLTR_like	2e-40	RT_nLTR_like 2e-040| RVT_1 4e-023| hypothetical_protein 4e-010| RT_G2_intron 5e-008| Exo_endo_phos 0.002| L1-EN 0.013| Exo_endo_phos_2 0.025| COG3344 | RT_Rtv | LysA |	Mitochondrial mRNA maturase	0.001	RNA processing and modification	KOG4768	RVT_1	7e-24	TyrKc	0.92	KIRI-7_AAE	0.0	Kiri-7_AAe	78	89	77
Ae2SigPSigP-213522_FR2_28-84	56	Ae2SigPSigP-213522_FR2_28-84	170	M	SIG	21-22	6.188	6.67	3.823	6	ExpAA=0.04 First60=0.04 PredHel=0 Topology=o	0						3	16.1	1.8	14.3	.		D123	4.4	D123 |	Predicted lipid kinase	1.9	Lipid transport and metabolism, Signal transduction mechanisms	KOG4435	D123	0.22	CAT	1.6
Ae2-176132	74	Ae2-176132	222	K	CYT		9.02	9.45			ExpAA=0.00 First60=0.00 PredHel=0 Topology=i	0						0	8.1	1.4	2.7	.		Cation_ATPase_N	2.3	Cation_ATPase_N | RNase_E_G | FNIP_M | PLN03140 | SPOB_ab |	P-type ATPase	1.3	Inorganic ion transport and metabolism	KOG0210	Cation_ATPase_N	0.53	Cation_ATPase_N	0.077
AALF026197-PA	186	AALF026197-PA	561	M	CYT		21.762	6.37			ExpAA=0.01 First60=0.00 PredHel=0 Topology=o	0						0	12.4	3.8	4.8	.		DUF587	3.4	DUF587 | GDI |	Uncharacterized conserved protein WDR10, contains WD40 repeats	1.3	General function prediction only	KOG1538	DUF587	0.74	BROMO	1.7
Ae2SigPSigP-222945_FR1_536-593	54	Ae2SigPSigP-222945_FR1_536-593	165	M	SIG	18-19	6.218	7.96	4.178	8.18	ExpAA=22.32 First60=22.32 PredHel=1 Topology=o15-37i	1	40.7	27.8	31.5		17	0	14.8	3.7	5.6	.		PRK12652	2.1	PRK12652 | PRK11519 |	Protein involved in dolichol pathway for N-glycosylation (mannosyltransferase family)	6.3	Cell wall/membrane/envelope biogenesis, Intracellular trafficking, secretion, and vesicular transport	KOG2516	KbaA	1.1	SHR3_chaperone	0.59
Ae2SigPSigP-244888_FR2_789-852	59	Ae2SigPSigP-244888_FR2_789-852	180	M	SIG	17-18	6.895	11.38	4.881	10.08	ExpAA=3.66 First60=3.66 PredHel=0 Topology=o	0						0	13.6	6.8	.	.		PLN02993	0.57	PLN02993 | PLN03189 | COG2253 | DUF1796 | PRK10755 |	Predicted membrane protein (patched superfamily)	5.0	General function prediction only	KOG1934	DUF1796	3.0	Bet_v_1	3.0
Ae2SigPSigP-244209_FR5_1132-1235	89	Ae2SigPSigP-244209_FR5_1132-1235	270	M	SIG	20-21	10.031	11.6	8.112	11.77	ExpAA=4.95 First60=4.95 PredHel=0 Topology=o	0						2	27	4.5	.	.		hypothetical_pr	8.4	hypothetical_protein_LEP1GSC071_3095 |	Tumor-specific antigen (contains WD repeats)	1.0	Cytoskeleton	KOG1445	HATPase_c_5	3.3	G2F	6.9
AALF009205-PA	728	AALF009205-PA	2187	M	CYT		81.39	5.71			ExpAA=0.01 First60=0.00 PredHel=0 Topology=o	0						4	15.7	5.9	4.8	.		ATS1	2e-10	ATS1 2e-010| RCC1 1e-006| RCC1_2 5e-004| Fungal_trans_2 | VacB | GSDH | PPP4R2 | COG1633 | motB | Hamartin |	Uncharacterized conserved protein, contains ankyrin and BTB/POZ domains	7e-07	Function unknown	KOG0783	RCC1	2e-09	CSF2	0.21
Ae2SigPSigP-208854_FR5_320-391	59	Ae2SigPSigP-208854_FR5_320-391	180	M	SIG	19-20	6.752	6.89	4.348	4.62	ExpAA=1.36 First60=1.36 PredHel=0 Topology=o	0						0	6.8	10.2	3.4	.		PRK13820	3.4	PRK13820 | M28_Pgcp_like | THUMP_THUMPD1_like |	Uncharacterized conserved protein	4.0	Function unknown	KOG4487	US2	4.2	BowB	4.1
Ae2SigPSigP-174084_FR6_19-88	53	Ae2SigPSigP-174084_FR6_19-88	162	M	SIG	23-24	6.432	7.77	3.661	8.43	ExpAA=20.27 First60=20.27 PredHel=1 Topology=i5-27o	1	41.5	49.1	9.4		26	0	18.9	1.9	1.9	.					Sorting nexin SNX9/SH3PX1 and related proteins	1.5	Intracellular trafficking, secretion, and vesicular transport	KOG2528	Oxidored_nitro	0.54	Sema	2.9
Ae2-170727	57	Ae2-170727	171	S	CYT		6.884	10.46			ExpAA=0.00 First60=0.00 PredHel=0 Topology=o	0						0	12.3	3.5	3.5	.		recC	0.25	recC | PLN02786 | RecC | EURL | rlmL | NatA | PRK09146 | DUF2800 | COG1379 |	Myosin class I heavy chain	0.87	Cytoskeleton	KOG0162	EURL	2.7	AraC_E_bind	0.94
AALF004710-PA	115	AALF004710-PA	348	M	SIG	17-18	13.165	6.44	11.427	6.35	ExpAA=8.86 First60=8.86 PredHel=0 Topology=o	0						0	9.6	9.6	2.6	.		Chitin_bind_4	5e-08	Chitin_bind_4 5e-008| TIGR03943 | ompX | PRK06590 | znuA | BAF1_ABF1 | M20_ArgE_DapE_like_fungal |	T-type voltage-gated Ca2+ channel, pore-forming alpha1I subunit	0.11	Inorganic ion transport and metabolism, Signal transduction mechanisms	KOG2302	Chitin_bind_4	1e-06	PSN	0.52
Ae2SigPSigP-256043_FR6_253-319	56	Ae2SigPSigP-256043_FR6_253-319	171	M	SIG	30-31	6.32	6.51	2.899	3.43	ExpAA=0.01 First60=0.01 PredHel=0 Topology=i	0						0	12.5	1.8	1.8	.		Tex	2.4	Tex | PLN03223 | DUF1423 | rplS |	Uncharacterized conserved protein	4.9	Function unknown	KOG4570	DUF1423	1.7	GGL	0.36
Ae2SigPSigP-27859_FR6_22-453	403	Ae2SigPSigP-27859_FR6_22-453	1212	M	SIG	28-29	41.663	7.38	38.474	5.68	ExpAA=27.80 First60=14.43 PredHel=0 Topology=o	0						9	16.9	11.4	7.7	.		Tryp_SPc	1e-49	Tryp_SPc 1e-049| Tryp_SPc 3e-048| Trypsin 7e-037| COG5640 6e-012| POLBc_Pol_II_B | GT1_like_2 | PHA02670 | RNA_pol_B_RPB2 | COG4318 |	Trypsin	4e-45	Amino acid transport and metabolism	KOG3627	Trypsin	1e-37	Tryp_SPc	2e-50
Ae2SigPSigP-233236_FR1_152-221	66	Ae2SigPSigP-233236_FR1_152-221	201	M	BL	19-20	8.105	9.4	5.731	7.11	ExpAA=35.18 First60=35.17 PredHel=2 Topology=i7-29o33-55i	2	66.7	6.1	27.3		11	0	16.7	3	.	.		PLN02605	0.87	PLN02605 |	RNA polymerase I transcription factor	0.32	Transcription	KOG2434			VPS10	2.9
Ae2SigPSigP-214903_FR3_277-350	69	Ae2SigPSigP-214903_FR3_277-350	210	M	SIG	16-17	8.194	9.18	6.326	8.62	ExpAA=0.22 First60=0.22 PredHel=0 Topology=o	0						0	15.9	2.9	.	.		PRK09111	4.0	PRK09111 | DUF4421 |	WD repeat protein WDR4	2.9	Function unknown	KOG3914	DUF4421	3.3	LPD_N	5.5
Ae2-63937	96	Ae2-63937	288	R	CYT		11.352	10.32			ExpAA=0.00 First60=0.00 PredHel=0 Topology=o	0						0	14.6	6.3	7.3	.		Peptidase_C19A	2.1	Peptidase_C19A | urea_t_UrtC_arc | ACR_tran | PLN02350 |	DNA topoisomerase III alpha	0.58	Replication, recombination and repair	KOG1956	ACR_tran	0.60	PKS_MT	0.63
Ae2SigPSigP-258974_FR4_299-366	61	Ae2SigPSigP-258974_FR4_299-366	186	M	SIG	16-17	7.295	9.56	5.376	9.39	ExpAA=21.79 First60=21.79 PredHel=1 Topology=i26-48o	1	36.1	21.3	42.6		13	1	13.1	1.6	1.6	.		TPP_E1_PDC_ADC_	2.4	TPP_E1_PDC_ADC_BCADC | PRK13898 | DUF3308 |	Fry-like conserved proteins	0.97	General function prediction only	KOG1825	DUF3435	3.1	NurA	0.90
Ae2SigPSigP-211576_FR1_10-273	251	Ae2SigPSigP-211576_FR1_10-273	756	M	SIG	17-18	27.866	8.53	26.151	8.08	ExpAA=0.33 First60=0.30 PredHel=0 Topology=o	0						1	6.4	2.8	9.2	.		Chitin_bind_4	2e-06	Chitin_bind_4 2e-006| PRK03427 0.001| rne 0.003| PRK14951 0.097| Rib_recp_KP_reg | PTZ00436 | PRK07764 | PRK12757 | PRK14971 | DUF4139 |	Uncharacterized conserved protein	0.20	Function unknown	KOG4425	Chitin_bind_4	3e-07	SPK	1.7
AALF021895-PA	4486	AALF021895-PA	13461	M	CYT		516.442	5.42			ExpAA=10.05 First60=1.43 PredHel=0 Topology=o	0						2	10	4.3	4.3	.		Dynein_heavy	0.0	Dynein_heavy | AAA_6 e-157| AAA_8 e-145| DHC_N2 e-144| AAA_7 e-143| DHC_N1 e-122| AAA_9 e-111| MT 5e-079| DYN1 2e-077| AAA_5 6e-009|	Dyneins, heavy chain	0.0	Cytoskeleton	KOG3595	Dynein_heavy	0.0	AAA	0.070
Ae2-216047	121	Ae2-216047	366	Q	CYT		15.136	8.42			ExpAA=0.00 First60=0.00 PredHel=0 Topology=o	0						0	19.8	0.8	1.7	.		BKR_2_SDR_c	0.090	BKR_2_SDR_c 0.090| PLN02842 | ORC5_C | EH_Signature | CHS_like | CRISPR-associated_endonuclease/helicas... 26 5.1 | Cas3_I | ebgA | Topoisom_I_N |	Predicted dehydrogenase	0.069	Carbohydrate transport and metabolism	KOG1203	ORC5_C	0.34	CRM1_C	0.51
Ae2-230522	470	Ae2-230522	1410	M	CYT		52.736	6.24			ExpAA=2.73 First60=0.00 PredHel=0 Topology=o	0						6	11.7	4.5	3	.		TPR_domain_prot	8e-14	TPR_domain_protein 8e-014| TPR 1e-012| NrfG 2e-009| Uncharacterized_protein_HI_0366 3e-006| TPR_11 2e-004| PRK11788 0.002| PilF 0.002| TPR_19 0.003| TadD 0.037| TPR_16 0.038|	TPR repeat-containing protein	3e-17	General function prediction only	KOG1129	TPR_11	4e-05	TPR	0.006
AALF013149-PA	275	AALF013149-PA	828	M	SIG	16-17	30.47	8.67	28.866	8.69	ExpAA=22.50 First60=21.86 PredHel=1 Topology=o10-32i	1	8	3.6	88.4		243	1	14.2	8.4	3.3	.		17beta-HSD1_lik	3e-42	17beta-HSD1_like_SDR_c 3e-042| DltE 5e-030| PLN02780 3e-021| FabG 6e-016| SDR_c 1e-015| retinol-DH_like_SDR_c_like 1e-015| fabG 2e-013| 11beta-HSD1_like_SDR_c 3e-012| PRK07454 2e-011| fabG 3e-011|	17 beta-hydroxysteroid dehydrogenase type 3, HSD17B3	3e-53	Lipid transport and metabolism	KOG1014	adh_short	5e-08	PKS_KR	0.001
Ae2SigPSigP-27180_FR4_34-124	76	Ae2SigPSigP-27180_FR4_34-124	228	M	SIG	19-20	8.422	8.86	6.146	8.82	ExpAA=0.08 First60=0.08 PredHel=0 Topology=o	0						6	17.1	2.6	15.8	.		LPA1	0.009	LPA1 0.009| PLN03078 | PHA03347 |	Circadian clock protein period	0.86	Signal transduction mechanisms	KOG3753	CLPTM1	3.8	Amelin	2.2
Ae2-223684	814	Ae2-223684	2442	M	CYT		93.514	5.45			ExpAA=152.62 First60=0.19 PredHel=6 Topology=o512-531i552-574o579-596i617-639o659-678i690-712o	6	14.9	78.5	6.6			0	10	5.3	3.4	.		Short_transien	7e-72	Short_transient_receptor_potential_cha... 268 7e-072 7e-072| ANK 4e-015| Ion_trans 1e-011| Ank_2 1e-008| PHA03095 2e-007| Arp 1e-005| PHA02875 4e-005| PHA03100 5e-004| PKD_channel 6e-004| PHA02874 8e-004|	Ca2+-permeable cation channel OSM-9 and related channels (OTRPC family)	0.0	Inorganic ion transport and metabolism, Signal transduction mechanisms	KOG3676	Ion_trans	2e-12	ANK	0.001
AALF006757-PA	397	AALF006757-PA	1194	M	CYT		41.968	6.33			ExpAA=0.01 First60=0.01 PredHel=0 Topology=o	0						35	21.4	6.8	10.8	.		PRK07994	0.023	PRK07994 0.023| PHA03247 0.025| PRK14950 0.037| PHA03307 0.065| DUF605 | Herpes_BLLF1 | PTZ00395 | PHA03378 | PRK12323 | Hamartin |	RNA polymerase II, large subunit	7e-06	Transcription	KOG0260	DUF605	0.035	AMPKBI	0.83
Ae2SigPSigP-4560_FR2_1-190	166	Ae2SigPSigP-4560_FR2_1-190	501	M	SIG	19-20	17.993	7.82	16.176	7.02	ExpAA=1.29 First60=1.27 PredHel=0 Topology=o	0						2	15.7	7.8	5.4	.		Reeler	2e-29	Reeler 2e-029| Reeler 1e-022| Q | Prismane | DUF3319 | COG2322 | PLN00150 | mnmA | COG2936 |	Vacuolar H+-ATPase V0 sector, subunits c/c'	0.44	Energy production and conversion	KOG0232	Reeler	2e-23	PepX_C	0.68
AALF001771-PA	156	AALF001771-PA	471	M	BL/ANC		17.458	6.73			ExpAA=62.62 First60=13.68 PredHel=3 Topology=i44-63o73-95i107-129o	3	40.4	23.7	35.9			0	12.2	6.4	4.5	.	1 | 24 RRHRSER|RN 0.539 *ProP* |	archaeo_STT3	0.030	archaeo_STT3 0.030| SecD 0.066| COG5617 | Ninjurin | CYTB | Nodulin-like | Uncharacterized_protein_HI_1671 | ND3 | secD | hypothetical_protein |	K+-dependent Ca2+/Na+ exchanger NCKX1 and related proteins	0.23	Inorganic ion transport and metabolism, Signal transduction mechanisms	KOG1307	Ninjurin	0.13	B561	0.46
Ae2-44171	65	Ae2-44171	195	L	ANC		7.455	6.65	4.779	6.44	ExpAA=45.95 First60=44.99 PredHel=2 Topology=o10-32i39-61o	2	67.7	21.5	10.8	1	4	0	18.5	.	.	.					Rab3 GTPase-activating protein, non-catalytic subunit	1.1	Intracellular trafficking, secretion, and vesicular transport	KOG2727			GEL	3.0
Ae2-200724	73	Ae2-200724	222	T	CYT		8.642	7.55			ExpAA=3.01 First60=3.01 PredHel=0 Topology=o	0						0	9.6	5.5	11	.		DPPIV_N	1.1	DPPIV_N | DUF1925 | alaS | PLN02915 | COG4670 | DUF4186 | TDH_SDR_e | PHA03323 | PRK15233 | PLN02195 |	ATP-dependent DNA helicase	0.81	General function prediction only	KOG0353	DPPIV_N	0.60	WHy	0.42
Ae2SigPSigP-240093_FR3_145-224	54	Ae2SigPSigP-240093_FR3_145-224	165	M	SIG	20-21	5.982	6.81	3.986	6.78	ExpAA=0.07 First60=0.07 PredHel=0 Topology=o	0						0	20.4	5.6	11.1	.		enoyl_reductase	0.12	enoyl_reductase_like | Ig4_PDGFR-alpha | MDR6 | enoyl_red | p450 | PLN02196 | PKS_ER | PTZ00326 | PRK15447 |	Cytochrome P450 CYP3/CYP5/CYP6/CYP9 subfamilies	0.023	Secondary metabolites biosynthesis, transport and catabolism	KOG0158	p450	0.12	PKS_ER	0.053
AALF007079-PA	644	AALF007079-PA	1935	M	SIG	19-20	73.669	8.73	71.662	8.71	ExpAA=72.20 First60=3.09 PredHel=3 Topology=o341-363i397-419o590-607i	3	9.5	79.5	11			0	11.5	5.6	3	.		Lig_chan	4e-23	Lig_chan 4e-023| PBP2_iGluR_NMDA_Nr2 3e-005| PBP2_iGluR_Kainate_GluR7 3e-004| PBP2_iGluR_NMDA 0.001| PBP2_iGluR_kainate_KA1 0.014| PBP2_iGluR_kainate_KA2 0.024| PBP2_iGluR_NMDA_Nr3 0.046| PBP2_iGluR_putative 0.051| PBPe 0.092| Lig_chan-Glu_bd |	Glutamate-gated kainate-type ion channel receptor subunit GluR5 and related subunits	2e-34	Inorganic ion transport and metabolism, Amino acid transport and metabolism, Signal transduction mechanisms	KOG1052	Lig_chan	8e-24	PBPe	0.0008
Ae2-248662	441	Ae2-248662	1323	F	CYT		50.377	5.91			ExpAA=78.74 First60=0.00 PredHel=3 Topology=o146-168i213-235o408-430i	3	15	72.3	12.7			0	12.7	5	3.9	.		Lig_chan	0.0001	Lig_chan 1e-004| PBP2_iGluR_Kainate_GluR7 | MATE_like_10 | DUF4173 | PalH | PiuB | PHA03283 | COG1476 | CaKB | FruA |	Glutamate-gated kainate-type ion channel receptor subunit GluR5 and related subunits	4e-21	Inorganic ion transport and metabolism, Amino acid transport and metabolism, Signal transduction mechanisms	KOG1052	Lig_chan	2e-05	PRP	2.0
Ae2SigPSigP-187601_FR2_1-60	58	Ae2SigPSigP-187601_FR2_1-60	177	M	BL	21-22	6.983	9.86	4.493	9.52	ExpAA=0.94 First60=0.94 PredHel=0 Topology=o	0						0	6.9	3.4	3.4	.		PRK06814	8.5	PRK06814 |	Predicted hormone receptor interactor	3.2	General function prediction only	KOG4276			Glyco_32	3.5
Ae2-240598	420	Ae2-240598	1263	M	CYT		49.169	8.39			ExpAA=149.01 First60=17.04 PredHel=6 Topology=i43-65o75-97i138-160o198-220i296-318o322-344i	6	31.4	12.4	56.2			0	12.6	2.6	2.6	.		7tm_6	2e-28	7tm_6 2e-028| TnrB3 | PRK12409 |	Uncharacterized conserved protein	0.46	Function unknown	KOG4611	7tm_6	1e-32	PSN	3.0
Ae2SigPSigP-20218_FR1_7-158	137	Ae2SigPSigP-20218_FR1_7-158	413	M	ANC		15.657	10.15	13.188	10.64	ExpAA=29.60 First60=6.05 PredHel=1 Topology=i54-76o	1	16.1	44.5	39.4		61	5	11.7	3.6	8.8	.		Ubiquinone_bio	0.22	Ubiquinone_biosynthesis_monooxygenase_... 30 0.22 | PLN02708 | PHA02757 | COG3204 | Herpes_gE | ST7 | LIF_OSM | COG5617 | Ttg2B | SOBP |	Monooxygenase involved in coenzyme Q (ubiquinone) biosynthesis	0.14	Coenzyme transport and metabolism, Energy production and conversion	KOG3855	VAD1-2	0.38	LIF_OSM	0.14
Ae2-236224	85	Ae2-236224	258	M	CYT		9.321	10.16			ExpAA=0.01 First60=0.01 PredHel=0 Topology=o	0						12	20	4.7	12.9	.		Oxygen-indepen	4.7	Oxygen-independent_coproporphyrinogen-... 26 4.7 | lectin_legume_LecRK_Arcelin_ConA | PRK09782 |	Ubiquitin-conjugating enzyme	1.2	Posttranslational modification, protein turnover, chaperones	KOG0895	Lectin_legB	1.5	S_TK_X	1.6
Ae2-206403	51	Ae2-206403	153	R	BL/SIG		5.716	11.72			ExpAA=12.03 First60=12.03 PredHel=0 Topology=o	0						0	17.6	13.7	3.9	.					Phosphatidylinositol 4-kinase	2.5	Signal transduction mechanisms	KOG2381	Glyco_hydro_42	4.0	Catalase	5.0
AALF017605-PA	153	AALF017605-PA	462	M	SIG	17-18	17.015	5.47	15.287	5.33	ExpAA=2.61 First60=2.60 PredHel=0 Topology=o	0						0	5.9	20.3	1.3	2		Chitin_bind_4	0.0002	Chitin_bind_4 2e-004| SGIII | MDN1 | acon_putative | cat_per_HPI | PRK07772 | EII-Sor | PRK01156 | ManY | PLN03138 |	WD40 repeat protein	0.10	General function prediction only	KOG2109	Chitin_bind_4	2e-06	DAGKa	2.4
AALF022237-PA	101	AALF022237-PA	306	M	CYT		11.805	9.07			ExpAA=0.00 First60=0.00 PredHel=0 Topology=i	0						1	14.9	1	4	.		rpoB	1.3	rpoB | DUF4570 | PRK06565 | PRK04439 | PRK01286 |	Uncharacterized conserved protein	1.8	Function unknown	KOG3711	DUF4570	0.31	SMC_hinge	0.65
Ae2SigPSigP-230966_FR2_371-470	90	Ae2SigPSigP-230966_FR2_371-470	273	M	SIG	15-16	9.932	9.78	8.162	9.66	ExpAA=3.38 First60=3.04 PredHel=0 Topology=o	0						4	26.7	.	6.7	.	1 | 34 TAQRSIR|SI 0.570 *ProP* |	glnA	0.35	glnA | ppnK | PRK15173 | PRK14575 | Probable_aminoglycoside_efflux_pump |	AAA+-type ATPase containing the bromodomain	1.8	Posttranslational modification, protein turnover, chaperones	KOG0732	Peptidase_C12	4.7	ILWEQ	1.2
Ae2SigPSigP-236040_FR3_872-997	113	Ae2SigPSigP-236040_FR3_872-997	340	M	ANC		12.989	5.68	10.632	5.88	ExpAA=90.31 First60=44.66 PredHel=4 Topology=i7-29o39-61i63-85o90-112i	4	77.9	13.3	8.8			0	14.2	.	0.9	.					Adenylate/guanylate cyclase	0.053	Energy production and conversion	KOG3619			EPH_lbd	0.28
AALF011507-PA	1778	AALF011507-PA	5337	M	SIG	26-27	195.108	4.93	192.367	4.91	ExpAA=12.80 First60=12.80 PredHel=0 Topology=o	0						41	18.3	8.3	5.7	.		Laminin_G_2	2e-21	Laminin_G_2 2e-021| LamG 8e-021| LamG 9e-020| Laminin_G_1 2e-011| Herpes_BLLF1 4e-007| EGF_CA 7e-007| EGF_CA 1e-005| EGF 7e-004| Late_protein_L2 0.001| Herpes_TAF50 0.002|	Basement membrane-specific heparan sulfate proteoglycan (HSPG) core protein	2e-71	Posttranslational modification, protein turnover, chaperones	KOG3509	Laminin_G_2	4e-22	LamG	7e-22	DNA-8-2A_NV	5E-025	DNA-8-2A_NV_frame1_25-440	8	13	68
Ae2SigPSigP-225173_FR1_573-630	55	Ae2SigPSigP-225173_FR1_573-630	168	M	SIG	16-17	6.223	11.57	4.44	10.28	ExpAA=0.04 First60=0.04 PredHel=0 Topology=o	0						2	14.5	5.5	7.3	.		PRK08566	0.96	PRK08566 | RNAP_archeal_A' | DNA-directed_RNA_polymerase_subunit_A'... 27 2.4 | ThiF_MoeB_HesA_family | PRK14977 |	RNA polymerase II, large subunit	1.00	Transcription	KOG0260	FBPase_2	5.1	BACK	2.0
AALF017530-PA	382	AALF017530-PA	1149	M	BL	38-39	43.778	8	39.054	8.06	ExpAA=150.11 First60=29.16 PredHel=7 Topology=i29-48o53-75i105-127o147-169i241-263o268-290i351-373o	7	39.5	10.2	50.3			0	12.6	5.8	2.1	.		chlN	0.89	chlN | Pchlide_reductase_N | AroB |	mRNA splicing factor PRP31	0.001	RNA processing and modification	KOG2574	PBS_linker_poly	2.0	KRAB	0.95
Ae2SigPSigP-224828_FR6_340-400	56	Ae2SigPSigP-224828_FR6_340-400	170	M	SIG	18-19	6.943	10.14	4.739	10.15	ExpAA=0.00 First60=0.00 PredHel=0 Topology=o	0						0	7.1	1.8	1.8	.		hypothetical_pr	0.37	hypothetical_protein | CYPOR_like | PRK13698 |	K+-channel KCNQ	1.1	Inorganic ion transport and metabolism	KOG0501	PLRV_ORF5	1.5	Candida_ALS_N	3.4
Ae2SigPSigP-213410_FR4_1-112	87	Ae2SigPSigP-213410_FR4_1-112	263	M	SIG	18-19	9.345	4.7	7.535	4.53	ExpAA=22.36 First60=22.36 PredHel=1 Topology=i7-29o	1	25.3	66.7	8		58	4	13.8	8	4.6	.		Chitin_bind_4	3e-06	Chitin_bind_4 3e-006| NhaC | PLN03165 | Na_H_antiporter | PRK06065 | PBP2_transferrin_N | BCCT | COG4079 | Transferrin |	Transcriptional corepressor NAB1	2.0	Transcription	KOG3835	Chitin_bind_4	2e-09	TR_FER	1.1
AALF005289-PA	155	AALF005289-PA	468	M	BL/SIG		15.538	6.57			ExpAA=7.46 First60=5.91 PredHel=0 Topology=o	0						6	9.7	5.8	12.9	.		rne	2.4	rne | PRK14951 | PRK12323 | PHA02030 |	Polypyrimidine tract-binding protein PUF60 (RRM superfamily)	0.22	RNA processing and modification	KOG0124	M3	0.51	BOP1NT	1.3
Ae2-223665	625	Ae2-223665	1875	M	CYT		72.775	6.65			ExpAA=0.05 First60=0.04 PredHel=0 Topology=o	0						1	12.3	1.9	3.5	.	1 | 562 TNLRMKR|TS 0.623 *ProP* |	DUF3508	3e-27	DUF3508 3e-027| COG1353 | HmuY | SPFH_eoslipins_u3 | GH57N_MJA1_like | PRK00247 |	Histone acetyltransferase SAGA, TRRAP/TRA1 component, PI-3 kinase superfamily	0.14	Signal transduction mechanisms, Chromatin structure and dynamics, Replication, recombination and repair, Cell cycle control, cell division, chromosome partitioning	KOG0889	DUF3508	6e-28	MYSc	0.27
AALF017281-PA	574	AALF017281-PA	1725	M	CYT		64.023	6.65			ExpAA=0.66 First60=0.00 PredHel=0 Topology=o	0						2	12.9	4.2	6.1	.		BBS1	2e-75	BBS1 2e-075| DNA_topoisomerase_4_subunit_A | PRK01156 | MSL5 | FwdA | DNA_topoisomerase_3 | SPRY_PRY_TRIM7 | PRK03356 |	Vacuolar assembly/sorting protein PEP5/VPS11	0.13	Intracellular trafficking, secretion, and vesicular transport	KOG2114	BBS1	4e-76	AICARFT_IMPCHas	1.4
Ae2SigPSigP-23931_FR4_54-112	56	Ae2SigPSigP-23931_FR4_54-112	170	M	SIG	16-17	5.637	7.93	4.009	8.26	ExpAA=3.72 First60=3.72 PredHel=0 Topology=o	0						9	28.6	5.4	10.7	.		FTP	2.0	FTP | treA | Heme_Cu_Oxidase_III_1 | Band_3_anion_transport_protein | PLN02448 |	Mitochondrial ribosomal protein L32	0.87	Translation, ribosomal structure and biogenesis	KOG4080	TEBP_beta	5.6	FTP	0.021
Ae2SigPSigP-23686_FR4_2-286	275	Ae2SigPSigP-23686_FR4_2-286	828	M	SIG	29-30	29.412	7.53	26.325	6.08	ExpAA=38.89 First60=37.62 PredHel=2 Topology=i12-29o39-58i	2	13.1	3.6	83.3		217	1	12.4	9.5	6.5	1.1		Tryp_SPc	2e-39	Tryp_SPc 2e-039| Tryp_SPc 2e-037| Trypsin 1e-027| COG5640 7e-013| DUF1986 0.002| Trypsin_2 0.010| PTZ00332 0.028| COG3591 | PLN02749 | PRK04056 |	Trypsin	1e-31	Amino acid transport and metabolism	KOG3627	Trypsin	3e-24	Tryp_SPc	8e-35
AALF012734-PA	148	AALF012734-PA	447	M	SIG	24-25	16.575	5.5	13.526	5.5	ExpAA=21.24 First60=21.24 PredHel=1 Topology=i2-24o	1	14.9	83.8	1.4		124	2	9.5	9.5	6.1	.		Chitin_bind_4	3e-13	Chitin_bind_4 3e-013| COG5563 | PTZ00429 | Pellino | PHA03413 | COG4652 | SAICAR_synt_Sc | STKc_MLK | Regulator_TrmB | PRK13959 |	Predicted importin 9	6.0	Intracellular trafficking, secretion, and vesicular transport, Nuclear structure	KOG2274	Chitin_bind_4	9e-11	Alpha_TIF	0.22
AALF017738-PA	263	AALF017738-PA	792	M	SIG	30-31	30.048	6.87	26.654	6	ExpAA=18.70 First60=18.68 PredHel=1 Topology=i13-32o	1	7.2	87.8	4.9		231	0	8.4	10.3	6.8	1.1		Chitin_bind_3	5e-20	Chitin_bind_3 5e-020| PRK13211 0.039| COG3397 0.053| YIP3 | Rnd | thiP | M14_ASTE | PRK08722 | flgE | hisG |	Prenylated rab acceptor 1	1.6	Intracellular trafficking, secretion, and vesicular transport	KOG3142	Chitin_bind_3	1e-20	DM7	1.2
AALF005181-PA	204	AALF005181-PA	615	M	CYT		23.861	9.6			ExpAA=63.29 First60=15.96 PredHel=3 Topology=i43-65o80-102i172-194o	3	32.4	12.3	55.4			0	11.3	3.9	2.9	.		7tm_6	0.004	7tm_6 0.004| COG5285 | PRK00855 | Peptidase_M17 | PRK09736 | PLN02646 | PRK05015 | psaA |	Uncharacterized mRNA-associated protein RAP55	1.0	Intracellular trafficking, secretion, and vesicular transport	KOG1073	7tm_6	0.0008	Aamy_C	1.1
Ae2-105232	60	Ae2-105232	183	L	CYT		7.104	9.46			ExpAA=0.00 First60=0.00 PredHel=0 Topology=i	0						0	6.7	3.3	1.7	.		PH_SynGAP	5.5	PH_SynGAP | MtrB |	Adenylate cyclase-associated protein (CAP/Srv2p)	6.5	Cytoskeleton, Signal transduction mechanisms	KOG2675	MtrB	0.25	SF_P	0.53
Ae2SigPSigP-244209_FR1_1087-1180	75	Ae2SigPSigP-244209_FR1_1087-1180	228	M	SIG	16-17	8.462	9.43	6.701	8.87	ExpAA=7.27 First60=3.44 PredHel=0 Topology=o	0						0	25.3	2.7	5.3	.	1 | 15 TSVRFIR|SL 0.511 *ProP* |	PLN02527	5.0	PLN02527 |	Transforming growth factor beta/activin receptor subfamily of serine/threonine kinases	4.8	Signal transduction mechanisms	KOG3653	DUF1910	7.3	LPD_N	3.2
Ae2SigPSigP-92866_FR1_48-145	80	Ae2SigPSigP-92866_FR1_48-145	243	M	SIG	19-20	9.521	11.17	7.53	11.84	ExpAA=0.01 First60=0.01 PredHel=0 Topology=o	0						4	22.5	2.5	3.8	.		FlaH	2.5	FlaH | PLN00095 | hypothetical_protein_P700755_05002 | muHD |	Chromatin remodeling complex RSC, subunit RSC1/Polybromo and related proteins	0.96	Chromatin structure and dynamics, Transcription	KOG1827	muHD	2.2	TOP2c	3.9
Ae2SigPSigP-16655_FR6_192-255	52	Ae2SigPSigP-16655_FR6_192-255	159	M	BL	20-21	5.547	6.5	3.384	6.06	ExpAA=21.79 First60=21.79 PredHel=1 Topology=o20-42i	1	42.3	38.5	19.2		10	0	15.4	5.8	1.9	.		PTZ00311	5.0	PTZ00311 |	Cell adhesion complex protein bystin	0.66	Extracellular structures	KOG3871	DUF159	3.1	PBPb	1.8
Ae2SigPSigP-37101_FR4_63-144	75	Ae2SigPSigP-37101_FR4_63-144	227	M	SIG	37-38	8.748	9.52	4.672	10.26	ExpAA=9.53 First60=9.53 PredHel=0 Topology=o	0						0	13.3	2.7	4	.		PRK09978	2.8	PRK09978 | Cas_Csd1 | PRK15122 | A_NRPS_TubE_like | PRK07380 | COG5360 | Dip2 | COG3614 |					Cas_Csd1	0.75	Alpha_kinase	0.62	BEL-4-I_NV	3E-017	BEL-4-I_NV_frame2_411-1268	36	57	7
AALF009941-PA	489	AALF009941-PA	1470	M	CYT		54.649	4.46			ExpAA=0.02 First60=0.02 PredHel=0 Topology=o	0						7	17.4	3.7	5.7	0.6		FH	3e-32	FH 3e-032| Fork_head 3e-028| FH 5e-027| COG5025 9e-012| PHA03247 | Splicing_factor_U2AF_59_kDa_subunit | ELH | NapB | PRK14462 | Ebola_NP |	Transcription factor of the Forkhead/HNF3 family	8e-20	Transcription	KOG2294	Fork_head	2e-24	FH	6e-29
Ae2SigPSigP-204042_FR3_267-352	52	Ae2SigPSigP-204042_FR3_267-352	159	M	SIG	23-24	6.105	9.1	3.427	9.51	ExpAA=19.43 First60=19.43 PredHel=1 Topology=o5-24i	1	36.5	9.6	53.8		28	0	15.4	3.8	.	.					Membrane component of ER protein translocation complex	1.6	Intracellular trafficking, secretion, and vesicular transport	KOG2927	DUF3363	5.3	SCY	5.6
Ae2TE-225090	1062	Ae2TE-225090	3186	R	CYT		119.61	9.13			ExpAA=0.03 First60=0.00 PredHel=0 Topology=o	0						2	18.5	3.3	4.2	.		RT_nLTR_like	5e-37	RT_nLTR_like 5e-037| RVT_1 1e-016| RT_G2_intron 3e-008| hypothetical_protein 1e-006| Exo_endo_phos 2e-005| RT_Bac_retron_I 5e-004| Exo_endo_phos_2 | PLN02217 | R1-I-EN | PLN03138 |	Leucine-rich repeat proteins	0.67	General function prediction only	KOG1859	RVT_1	2e-19	DM10	0.60	CR1-78_AAE	0.0	CR1-78_AAe	68	79	80
Ae2SigPSigP-25000_FR6_1-202	181	Ae2SigPSigP-25000_FR6_1-202	547	M	SIG	18-19	20.746	4.87	18.733	4.96	ExpAA=0.07 First60=0.07 PredHel=0 Topology=o	0						7	17.1	4.4	6.1	.		idi	3.1	idi | PTZ00387 | COG4044 | bcp |	Predicted transmembrane protein of the immunoglobulin family of cell adhesion molecules	1.3	General function prediction only	KOG3515	DUF1387	2.5	Gp_dh_N	0.52
Ae2SigPSigP-44171_FR6_4-69	53	Ae2SigPSigP-44171_FR6_4-69	161	M	ANC		5.897	7.56	2.364	5.24	ExpAA=37.33 First60=37.33 PredHel=1 Topology=o15-49i	1	64.2	28.3	7.5	1	4	0	20.8	1.9	.	.					Adenylate/guanylate cyclase	5.9	Energy production and conversion	KOG3619			EPH_lbd	0.094
Ae2-9020	86	Ae2-9020	258	M	CYT		10.318	4.56			ExpAA=0.11 First60=0.11 PredHel=0 Topology=o	0						0	1.2	4.7	7	.		PRK15377	0.43	PRK15377 | EH_Signature | PHA03374 | LcnDR2 | Baculo_p74 | AMS1 | Fmp27 |	Na+/K+ ATPase, alpha subunit	0.056	Inorganic ion transport and metabolism	KOG0203	EH_Signature	0.73	PBPb	0.88
AALF006228-PA	577	AALF006228-PA	1734	M	CYT		66.566	4.87			ExpAA=0.00 First60=0.00 PredHel=0 Topology=o	0						2	12.3	3.5	2.4	.	1 | 190 DKDRLRK|DV 0.522 *ProP* |	Smc	4e-08	Smc 4e-008| chromosome_segregation_protein_related... 52 1e-006 1e-006| Chromosome_partition_protein_Smc 1e-006| SbcC 7e-004| SMC_N 0.021| PRK03918 | MAD | COG4487 | RAD50_homologue_ceRAD50 | COG1340 |	Myosin class II heavy chain	4e-09	Cytoskeleton	KOG0161	SMC_N	0.004	Spc7	0.012
Ae2SigPSigP-209389_FR2_323-383	55	Ae2SigPSigP-209389_FR2_323-383	168	M	SIG	22-23	6.473	9.57	4.098	10.15	ExpAA=0.03 First60=0.03 PredHel=0 Topology=o	0						0	14.5	5.5	.	.		Pox_T4_C	8.0	Pox_T4_C |	Cytochrome P450 CYP2 subfamily	4.0	Secondary metabolites biosynthesis, transport and catabolism	KOG0156	DUF4365	4.2	Glyco_32	1.4
AALF018816-PA	408	AALF018816-PA	1227	M	CYT		45.691	5.14			ExpAA=2.98 First60=0.00 PredHel=0 Topology=o	0						8	12.5	4.7	2.9	.		TPR	4e-08	TPR 4e-008| TPR_domain_protein 4e-007| NrfG 2e-005| TPR_11 7e-004| TPR_19 0.003| Uncharacterized_protein_HI_0366 0.013| PRK11788 0.022| TPR_16 0.035| COG4235 0.061| TPR_12 |	Translocase of outer mitochondrial membrane complex, subunit TOM70/TOM72	3e-08	Intracellular trafficking, secretion, and vesicular transport	KOG0547	TPR_11	0.0001	TPR	0.045
Ae2SigPSigP-27606_FR3_52-103	50	Ae2SigPSigP-27606_FR3_52-103	153	M	SIG	21-22	5.931	8.99	3.652	8.82	ExpAA=0.82 First60=0.82 PredHel=0 Topology=i	0						0	14	2	4	.		hypothetical_pr	0.91	hypothetical_protein_D187_02973 | PRK13897 | PLN02567 | NDUF_B5 |	Mevalonate kinase MVK/ERG12	9.3	Lipid transport and metabolism	KOG1511	DNA_pol3_delta	3.6
Ae2SigPSigP-248662_FR1_344-465	88	Ae2SigPSigP-248662_FR1_344-465	267	M	SIG	33-34	10.342	10.41	6.245	10.76	ExpAA=0.28 First60=0.18 PredHel=0 Topology=o	0						1	18.2	5.7	3.4	.		Herpes_pp85	0.96	Herpes_pp85 | Response_reg | PRK10899 | Stem_31_kDa_glycoprotein | MmlI |	Centromere/kinetochore protein zw10 involved in mitotic chromosome segregation	1.4	Cell cycle control, cell division, chromosome partitioning	KOG2163	Herpes_pp85	0.22	CBM_2	1.3
Ae2-239510	239	Ae2-239510	717	T	BL	18-19	27.382	6.88	25.47	7.09	ExpAA=100.67 First60=29.74 PredHel=4 Topology=i7-29o56-78i139-161o166-188i	4	36.8	13.4	49.8			1	13	4.6	2.9	.		7tm_6	8e-29	7tm_6 8e-029| am_tr_V_VC1184 | 7tm_7 | PRK05354 | PRK07494 | COG4763 | tungstate_WtpA |	DNA damage checkpoint protein RHP9/CRB2/53BP1	0.96	Replication, recombination and repair	KOG3548	7tm_6	2e-29	Amelogenin	0.53
Ae2SigPSigP-261072_FR2_44-105	54	Ae2SigPSigP-261072_FR2_44-105	165	M	SIG	18-19	6.57	9.88	4.33	10.66	ExpAA=0.00 First60=0.00 PredHel=0 Topology=i	0						0	18.5	1.9	.	.					Guanine nucleotide exchange factor	0.92	Intracellular trafficking, secretion, and vesicular transport	KOG0929	Vps53_N	4.8	DZF	3.9
Ae2TE-205734	542	Ae2TE-205734	1626	V	CYT		57.501	9.78			ExpAA=3.02 First60=0.00 PredHel=0 Topology=o	0						0	13.3	5.9	3	.		PRK15055	2.4	PRK15055 | GlpC | PLN03128 |	Peroxisomal long-chain acyl-CoA transporter, ABC superfamily	2.5	Lipid transport and metabolism	KOG0064	CAS_CSE1	3.0	Alpha_TIF	0.16	CHAPAEV-1_AA	4E-055	Chapaev-1_AA	31	49	85
Ae2-261366	383	Ae2-261366	1152	K	CYT		44.856	8.83			ExpAA=141.05 First60=21.01 PredHel=6 Topology=i30-52o67-84i120-142o175-194i258-280o290-312i	6	32.4	15.1	52.5			0	9.4	5.5	1.8	.		7tm_6	4e-21	7tm_6 4e-021| sorted_by_XrtN 0.001| cobS | trmE | Plasma_membrane_ATPase | SEC62 | 7tm_7 | HpCorA-like |	Transcription elongation factor SPT6	0.38	RNA processing and modification	KOG1856	7tm_6	7e-22	RasGAP	0.89
AALF002617-PA	161	AALF002617-PA	486	M	CYT		17.826	9.05			ExpAA=0.01 First60=0.00 PredHel=0 Topology=i	0						2	14.3	4.3	4.3	.		ANK	7e-11	ANK 7e-011| Ank_2 2e-008| PHA03100 2e-004| PHA03095 3e-004| Arp 8e-004| PHA02876 0.004| Ank_4 0.007| Ank 0.009| PHA02878 0.061| PTZ00322 0.097|	Ankyrin repeat and DHHC-type Zn-finger domain containing proteins	1e-08	General function prediction only	KOG0509	Ank_2	6e-09	ANK	0.012
AALF011332-PA	338	AALF011332-PA	1017	M	CYT		38.372	4.9			ExpAA=0.45 First60=0.45 PredHel=0 Topology=o	0						1	10.1	3.6	4.7	.		ARL2_Bind_BART	1e-31	ARL2_Bind_BART 1e-031| infB | PRK11281 | Pro_dh | Mitofilin | PV-1 | DUF2058 | BAR_Gvp36 |	Uncharacterized conserved protein	5e-53	Function unknown	KOG4511	ARL2_Bind_BART	2e-32	ARM	0.96
Ae2SigPSigP-9424_FR3_717-919	167	Ae2SigPSigP-9424_FR3_717-919	504	M	SIG	20-21	19.244	9.43	17.086	9.93	ExpAA=1.77 First60=0.50 PredHel=0 Topology=o	0						2	16.2	5.4	9	.		HIM1	1.2	HIM1 | Adenosylcobalamin/alpha-ribazole_phosp... 28 1.5 | Se_ygfK | MurG | Nod_factor_export_ATP-binding_protein_... 26 6.3 | PLN02785 | Clostridium_P47 |	Mitochondrial GTPase	0.37	Translation, ribosomal structure and biogenesis	KOG1191	HIM1	0.26	TAFH	0.52
Ae2SigPSigP-68916_FR4_99-172	61	Ae2SigPSigP-68916_FR4_99-172	186	M	SIG	25-26	6.82	9.1	4.036	5.4	ExpAA=0.02 First60=0.02 PredHel=0 Topology=o	0						0	24.6	1.6	3.3	.		PRK11092	1.6	PRK11092 | PRK08477 | Glyco_hydro_30 | PLN00148 |	Predicted RNA-binding protein	1.3	General function prediction only	KOG1855	GvpO	2.4	BetaGal_dom2	1.8
Ae2SigPSigP-100092_FR2_1-91	84	Ae2SigPSigP-100092_FR2_1-91	253	M	SIG	19-20	9.702	9.73	7.511	9.95	ExpAA=18.96 First60=18.95 PredHel=1 Topology=o4-26i	1	26.2	4.8	69		58	0	19	3.6	1.2	.		Cytochrom_C	2.5	Cytochrom_C | CCDC14 | RpmF | cytochrome_c_family_protein |	Actin-binding LIM Zn-finger protein Limatin involved in axon guidance	1.2	Signal transduction mechanisms, Cytoskeleton	KOG1044	CCDC14	1.5	MGS	3.6
Ae2SigPSigP-208711_FR1_1-72	65	Ae2SigPSigP-208711_FR1_1-72	198	M	SIG	19-20	7.734	11.56	5.511	10.05	ExpAA=0.09 First60=0.09 PredHel=0 Topology=o	0						0	7.7	.	9.2	.		hypothetical_p	3.2	hypothetical_protein_predicted_by_Glim... 26 3.2 | FSH1 | F-BAR_Fes_Fer |	Phospholipase/carboxyhydrolase	2.7	Amino acid transport and metabolism	KOG2551	FSH1	0.99	FRI	3.3
Ae2SigPSigP-230456_FR2_94-193	94	Ae2SigPSigP-230456_FR2_94-193	285	M	SIG	25-26	10.736	10.3	7.918	9.92	ExpAA=0.11 First60=0.11 PredHel=0 Topology=o	0						0	22.3	2.1	4.3	.		Uve	3.1	Uve | OMP_b-brl_2 | GDPD_EcGlpQ_like_1 |	Uncharacterized conserved protein	3.5	Function unknown	KOG2149	OMP_b-brl_2	0.74	Cdc6_C	2.4
Ae2SigPSigP-246531_FR6_697-761	50	Ae2SigPSigP-246531_FR6_697-761	150	M	SIG	17-18	5.509	10.06	3.577	10.06	ExpAA=22.47 First60=22.47 PredHel=1 Topology=o4-26i	1	44	8	48		24	4	18	4	8	.		PRK13396	2.1	PRK13396 | RadC |	E3 ubiquitin protein ligase	0.24	Posttranslational modification, protein turnover, chaperones	KOG0941	Alg6_Alg8	8.8	HECTc	1.2
Ae2SigPSigP-257841_FR3_76-239	122	Ae2SigPSigP-257841_FR3_76-239	369	M	BL	22-23	14.111	10.73	11.577	10.03	ExpAA=0.38 First60=0.13 PredHel=0 Topology=o	0						0	6.6	7.4	3.3	.		PLN03075	0.005	PLN03075 0.005| NAS | DNA_polymerase_III_PolC-type | AceK | PRK09605 | antC | PLN02592 | COG2996 | sulfatase_rSAM | ICL_PEPM |	Mitochondrial/chloroplast DNA-directed RNA polymerase RPO41, provides primers for DNA replication-initiation	4.8	Transcription, Replication, recombination and repair	KOG1038	CT47	0.046	POL3Bc	0.67
AALF002150-PA	748	AALF002150-PA	2247	M	CYT		87.277	5.83			ExpAA=1.21 First60=1.21 PredHel=0 Topology=o	0						0	11.4	3.2	4.3	.	1 | 199 ERARKKR|NW 0.809 *ProP* |	PaaSYMP	1e-41	PaaSYMP 1e-041| Remorin_C | CENP-C_mid | DUF3584 | Toxin_trans | DUF4207 |	Endocytic adaptor protein intersectin	0.039	Signal transduction mechanisms, Intracellular trafficking, secretion, and vesicular transport	KOG1029	PaaSYMP	2e-42	KIND	1.2
Ae2-223485	70	Ae2-223485	213	D	CYT		8.407	10.01			ExpAA=0.01 First60=0.01 PredHel=0 Topology=o	0						1	18.6	2.9	5.7	.		Inner_membrane_	6.9	Inner_membrane_transport_protein_YeaN |	Isovaleryl-CoA dehydrogenase	0.14	Amino acid transport and metabolism, Lipid transport and metabolism	KOG0141	DUF4451	6.1	GED	1.2
Ae2-219914	106	Ae2-219914	321	N	CYT		11.601	12.08			ExpAA=0.01 First60=0.01 PredHel=0 Topology=i	0						8	25.5	6.6	13.2	.		PRK00973	0.63	PRK00973 | GlnA | DUF876 | PRK07907 | PRK06187 | PRK02098 | Glyco_transf_21 | PRK14698 | M20_Dipept_like | PRK10476 |	Gamma-glutamyl hydrolase	0.20	Coenzyme transport and metabolism	KOG1559	DUF876	0.22	MCM	1.0
Ae2SigPSigP-221105_FR6_296-377	68	Ae2SigPSigP-221105_FR6_296-377	207	M	SIG	16-17	8.076	9.1	6.508	9.45	ExpAA=1.59 First60=1.59 PredHel=0 Topology=o	0						0	13.2	4.4	2.9	.		thrS	2.7	thrS | PTZ00234 | PRK01663 | DUF3808 |	Nuclear exosomal RNA helicase MTR4, DEAD-box superfamily	2.0	RNA processing and modification	KOG0948	DUF3808	1.6	VWA	1.7
Ae2SigPSigP-219856_FR4_20-112	88	Ae2SigPSigP-219856_FR4_20-112	267	M	SIG	25-26	9.883	11.84	7.074	12.01	ExpAA=3.96 First60=3.96 PredHel=0 Topology=o	0						3	13.6	8	10.2	.		COG4932	0.18	COG4932 | DUF2875 | DUF819 |	SWAP mRNA splicing regulator	0.63	RNA processing and modification	KOG2548	DUF2875	2.0	CLb	3.8
AALF006604-PA	163	AALF006604-PA	492	M	CYT		18.579	7.87			ExpAA=0.00 First60=0.00 PredHel=0 Topology=o	0						5	11.7	3.7	9.8	.		PTZ00415	2.7	PTZ00415 | HdrC | GT1_TPS | PRK03612 | PRK05756 | PRK14168 | SpvB | COG0391 | Trp_dioxygenase | PRK09124 |	mRNA cleavage and polyadenylation factor I complex, subunit RNA14	0.22	RNA processing and modification	KOG1914	SpvB	1.6	RasGAP	0.61	BEL-217_AA-I	4E-047	BEL-217_AA-I	41	60	15
AALF017621-PA	885	AALF017621-PA	2658	M	CYT		96.342	5.64			ExpAA=0.01 First60=0.00 PredHel=0 Topology=o	0						2	12.1	7.2	5.9	.		ARM	4e-08	ARM 4e-008| Mesentericin_Y105_secretion_protein_Me... 36 0.10 | V-ATPase_H_N | Syo1_like | PHA03247 | Na+-translocating_NADH-quinone_reducta... 32 1.1 | PRK14537 | PHA03369 | HEAT_2 | TroA_e |	Armadillo/beta-catenin-like repeat-containing protein	9e-05	Posttranslational modification, protein turnover, chaperones	KOG2160	V-ATPase_H_N	0.069	ARM	0.18
Ae2SigPSigP-640_FR4_2-69	56	Ae2SigPSigP-640_FR4_2-69	171	M	SIG	27-28	6.699	11.63	3.587	11.01	ExpAA=8.19 First60=8.19 PredHel=0 Topology=o	0						0	21.4	.	1.8	.		HtrB	9.4	HtrB |	Predicted alpha/beta hydrolase	5.6	General function prediction only	KOG1552	Lip_A_acyltrans	5.3	Galanin	1.0
Ae2SigPSigP-39805_FR4_173-251	50	Ae2SigPSigP-39805_FR4_173-251	153	M	SIG	25-26	6.044	10.52	3.058	8.53	ExpAA=0.14 First60=0.14 PredHel=0 Topology=o	0						0	22	.	2	.	1 | 9 TPFRFFR|SL 0.577 *ProP* |	GCIP	0.12	GCIP | ZnMc_hatching_enzyme | ZnMc_astacin_like | DUF1253 |	Septin CDC10 and related P-loop GTPases	0.11	Cell cycle control, cell division, chromosome partitioning, Signal transduction mechanisms, Cytoskeleton	KOG1547	GCIP	0.20	Amelin	0.77
AALF010432-PA	177	AALF010432-PA	534	M	CYT		21.477	8.6			ExpAA=0.00 First60=0.00 PredHel=0 Topology=o	0						0	5.6	2.8	1.7	.		PLN02316	0.003	PLN02316 0.003| PTZ00266 0.027| GBP_C 0.032| CCDC66 | Radial_spoke_3 | COG4942 | PTZ00121 | NtpE | DDRGK | CAF-1_p150 |	Endocytic adaptor protein intersectin	4e-06	Signal transduction mechanisms, Intracellular trafficking, secretion, and vesicular transport	KOG1029	GBP_C	0.007	SHR3_chaperone	0.24
Ae2SigPSigP-255857_FR3_362-456	70	Ae2SigPSigP-255857_FR3_362-456	213	M	SIG	23-24	8.49	10.14	5.548	10.17	ExpAA=0.21 First60=0.21 PredHel=0 Topology=o	0						0	8.6	1.4	4.3	.		AmyAc_maltase-l	8.4	AmyAc_maltase-like |	Uncharacterized conserved protein, contains RtcB domain	3.6	Function unknown	KOG3833	Sucrose_synth	2.6	WNT1	0.39
AALF002501-PA	469	AALF002501-PA	1410	M	SIG	18-19	52.986	8.4	50.953	8.21	ExpAA=19.52 First60=15.01 PredHel=0 Topology=o	0						0	12.2	6.8	6.2	.		UDPGT	2e-60	UDPGT 2e-060| egt 2e-047| GT1_Gtf_like 1e-023| Glycosyl_transferase 3e-019| COG1819 3e-017| PLN02554 1e-008| PLN02207 2e-008| PLN00164 2e-008| PLN02992 9e-008| probable_glycosyltransferase 7e-007|	UDP-glucuronosyl and UDP-glucosyl transferase	2e-38	Carbohydrate transport and metabolism, Energy production and conversion	KOG1192	UDPGT	3e-61	Cg6151-P	0.87
Ae2SigPSigP-98869_FR6_1-65	58	Ae2SigPSigP-98869_FR6_1-65	177	M	SIG	23-24	6.662	10.04	3.996	9.84	ExpAA=19.58 First60=19.58 PredHel=1 Topology=i5-27o	1	37.9	53.4	8.6		31	0	17.2	5.2	1.7	.		PRK14293	0.38	PRK14293 | PRK10767 | Chaperone_protein_DnaJ | DnaJ | PRK14289 | PRK14282 | PRK14280 | PLN02524 | DUF1186 |	S-adenosylmethionine decarboxylase	1.5	Signal transduction mechanisms	KOG0788	DUF1186	0.58	CYCLIN	3.2
Ae2SigPSigP-215318_FR1_666-731	50	Ae2SigPSigP-215318_FR1_666-731	153	M	SIG	24-25	5.513	9.1	2.828	5.79	ExpAA=21.32 First60=21.32 PredHel=1 Topology=i12-34o	1	44	32	24		16	0	20	4	2	.		PLN02950	8.6	PLN02950 |					Tenui_PVC2	3.9	BOP1NT	1.6
Ae2-80961	52	Ae2-80961	156	F	ANC		5.729	10.08	0.969	5.52	ExpAA=20.99 First60=20.99 PredHel=1 Topology=i28-50o	1	42.3	3.8	53.8	1	2	0	21.2	.	3.8	.					Actin binding protein Anillin	4.5	Cell cycle control, cell division, chromosome partitioning, Cytoskeleton	KOG3640	Gryzun	8.9	Spc7	5.1
AALF016854-PA	379	AALF016854-PA	1140	M	CYT		43.628	9.22			ExpAA=149.58 First60=27.37 PredHel=7 Topology=i23-45o55-77i121-140o168-190i238-260o275-297i361-378o	7	38.5	14.2	47.2			0	13.2	5	2.4	.		7tm_6	0.023	7tm_6 0.023| PLN02904 | HgdB | DUF3458 |	DNA replication licensing factor, MCM2 component	6.3	Replication, recombination and repair	KOG0477	7tm_6	0.005	RasGEFN	0.90
AALF012561-PA	681	AALF012561-PA	2046	M	SIG	18-19	77.931	5.51	75.89	5.51	ExpAA=80.12 First60=0.01 PredHel=4 Topology=o399-421i428-447o457-479i645-667o	4	12.5	62.1	25.4			0	12	5.6	4.4	.		SBP_bac_3	0.012	SBP_bac_3 0.012| PBP2_peptides_like 0.012| PBPb 0.092| 7tm_2 | PBP2_BsGlnH | Radial_spoke | COX1 | HisJ | PBP2_iGluR_putative | Bac_Ubq_Cox |	Glutamate-gated kainate-type ion channel receptor subunit GluR5 and related subunits	1e-20	Inorganic ion transport and metabolism, Amino acid transport and metabolism, Signal transduction mechanisms	KOG1052	SBP_bac_3	0.002	PBPb	0.0008
Ae2SigPSigP-254293_FR2_24-246	211	Ae2SigPSigP-254293_FR2_24-246	636	M	SIG	24-25	23.223	5.95	20.567	6.37	ExpAA=7.92 First60=7.91 PredHel=0 Topology=o	0						1	13.7	7.6	5.7	.		fn3	0.41	fn3 | FN3 | Rootletin | FN3 | PCC | TauB | Big_3_4 | PRK11616 | Big_5 | GPI-anchored |	Neural cell adhesion molecule L1	1.0	Signal transduction mechanisms	KOG3513	fn3	0.087	FN3	0.023
Ae2SigPSigP-61354_FR4_110-209	86	Ae2SigPSigP-61354_FR4_110-209	261	M	SIG	23-24	9.23	4.49	6.756	4.37	ExpAA=24.32 First60=24.02 PredHel=0 Topology=i	0						1	18.6	5.8	4.7	.		Carbon_monoxid	3.1	Carbon_monoxide_dehydrogenase_large_ch... 26 3.1 | COG3321 |	Inositol polyphosphate 5-phosphatase, type I	0.73	Lipid transport and metabolism	KOG1976	Trypan_PARP	0.77	PKS_DH	1.7
Ae2SigPSigP-259715_FR6_982-1081	94	Ae2SigPSigP-259715_FR6_982-1081	285	M	BL	34-35	10.821	6.04	7.236	5.48	ExpAA=0.24 First60=0.24 PredHel=0 Topology=o	0						0	10.6	5.3	7.4	.		PLN02721	0.011	PLN02721 0.011| BglX | PRK13709 | Mqo | Gryzun |	Galectin, galactose-binding lectin	1.5	Extracellular structures	KOG3587	Mqo	1.8	STI	0.36
AALF016813-PA	247	AALF016813-PA	744	M	CYT		27.906	5.36			ExpAA=0.01 First60=0.00 PredHel=0 Topology=o	0						0	13.4	6.5	4	.		NAT_SF	0.006	NAT_SF 0.006| COG3153 0.021| Acetyltransf_1 0.022| RimI | PLN00104 | PRK07757 | PLN03238 | COG3393 | COG2388 | Acetyltransf_7 |	Predicted N-acetyltransferase	0.0007	General function prediction only	KOG3138	Acetyltransf_1	0.005	DEXDc2	1.4
Ae2SigPSigP-240293_FR4_1457-1652	86	Ae2SigPSigP-240293_FR4_1457-1652	261	M	SIG	23-24	8.769	9.78	6.173	8.31	ExpAA=42.91 First60=34.55 PredHel=2 Topology=i13-35o45-67i	2	51.2	11.6	37.2		19	14	34.9	4.7	1.2	.					5-formyltetrahydrofolate cyclo-ligase	3.7	Coenzyme transport and metabolism	KOG4410	HupE_UreJ	2.4
AALF014909-PA	453	AALF014909-PA	1362	M	CYT		50.574	5.6			ExpAA=0.00 First60=0.00 PredHel=0 Topology=o	0						0	18.5	5.5	5.1	.	1 | 358 KARRTRR|QR 0.537 *ProP* |	LRR_RI	7e-10	LRR_RI 7e-010| LRR_9 2e-007| LRR_1 1e-006| LRR_AMN1 3e-004| COG4886 0.005| LRR_8 0.018| LRR_RI 0.026| LRR_4 0.058| PRK04537 | AMN1 |	Protein phosphatase 1, regulatory subunit, and related proteins	1e-06	Signal transduction mechanisms	KOG0531	LRR_9	4e-08	LMWPc	1.0
Ae2SigPSigP-235177_FR5_462-618	143	Ae2SigPSigP-235177_FR5_462-618	432	M	SIG	19-20	15.667	6.78	13.621	7.22	ExpAA=10.14 First60=5.65 PredHel=0 Topology=o	0						0	9.1	11.2	0.7	.		heme_ABC_trans	3.0	heme_ABC_transporter_heme-binding_prot... 27 3.0 | PRK15217 | PBP2_Cbl | AOS | MYSc_Myo8 |	Uncharacterized conserved protein	1.8	Function unknown	KOG4386	Herpes_MCP	4.8	Zn_dep_PLPC	2.0
Ae2SigPSigP-180454_FR1_1-57	53	Ae2SigPSigP-180454_FR1_1-57	159	M	SIG	23-24	6.26	8.47	3.483	8.68	ExpAA=4.34 First60=4.34 PredHel=0 Topology=o	0						0	7.5	1.9	1.9	.		PTZ00396	0.84	PTZ00396 | HemA |	Transcription elongation factor SPT6	3.3	RNA processing and modification	KOG1856	DUF2126	1.3	CK_II_beta	0.31
Ae2-16536	82	Ae2-16536	249	N	CYT		9.689	8.5			ExpAA=0.02 First60=0.02 PredHel=0 Topology=i	0						0	18.3	4.9	3.7	.		pflD	1.3	pflD | RE_HaeIII | PLN02567 | PLN02628 |	Transcriptional coactivator CAPER (RRM superfamily)	2.3	Transcription	KOG0147	RE_HaeIII	0.55	PTI	0.54
AALF019855-PA	365	AALF019855-PA	1098	M	CYT		41.465	8.53			ExpAA=90.30 First60=22.18 PredHel=4 Topology=o27-46i59-81o172-194i201-223o	4	23.3	71.2	5.5			0	15.1	4.4	3.3	.		7tm_6	2e-12	7tm_6 2e-012| PRK06133 | TPT | PRK01265 | type2_17beta_HSD-like_SDR_c | MATE_like_7 |	Predicted helicase, DEAD-box superfamily	3.7	General function prediction only	KOG0949	7tm_6	5e-14	Cog4	1.2
Ae2-33021	66	Ae2-33021	201	H	BL/ANC		7.822	9.51			ExpAA=22.48 First60=22.48 PredHel=1 Topology=i13-35o	1	33.3	47	19.7		31	1	9.1	1.5	3	.		PLN03223	0.052	PLN03223 0.052| PTZ00053 | MetAP2 | putative_enolase-phosphatase | Adenylation_mRNA_capping |	Metallopeptidase	1.6	General function prediction only	KOG2775	PINIT	8.0	MUTSac	1.4
Ae2SigPSigP-224814_FR4_446-512	59	Ae2SigPSigP-224814_FR4_446-512	179	M	SIG	19-20	6.436	7.83	4.472	6.93	ExpAA=19.85 First60=19.85 PredHel=1 Topology=i5-27o	1	37.3	54.2	8.5		32	1	22	10.2	3.4	.		DUF2036	2.6	DUF2036 | Glutaminase_1 |	Ephrin, ligand for Eph receptor tyrosine kinase	3.0	Signal transduction mechanisms	KOG3858	DUF2036	0.59	PKS_KS	1.4
AALF023443-PA	535	AALF023443-PA	1608	M	CYT		58.773	6.68			ExpAA=16.38 First60=0.00 PredHel=0 Topology=o	0						0	12.9	7.7	5	.		Firefly_Luc_lik	1e-158	Firefly_Luc_like e-158| 4CL 8e-084| CaiC 2e-080| FC-FACS_FadD_like 2e-066| BACL_like 6e-066| PRK06187 7e-065| AMP-binding 2e-060| PLN02246 7e-060| FACL_like_2 2e-059| LC_FACS_like 6e-059|	Acyl-CoA synthetase	1e-104	Lipid transport and metabolism	KOG1176	AMP-binding	4e-61	Amelin	0.28
Ae2SigPSigP-225173_FR6_756-929	136	Ae2SigPSigP-225173_FR6_756-929	411	M	SIG	20-21	15.839	5.3	13.5	4.78	ExpAA=0.08 First60=0.02 PredHel=0 Topology=o	0						0	11.8	2.2	4.4	.		PRK11131	0.36	PRK11131 | PRK00927 | PRK13770 | S-adenosylmethionine_synthase | STKc_BMPR1a | PRK15102 | FlgN | SacC |	S-adenosylmethionine synthetase	0.85	Coenzyme transport and metabolism	KOG1506	Pectinesterase	2.8	BOP1NT	0.56
AALF018054-PA	100	AALF018054-PA	303	M	SIG	30-31	11.47	5.02	8.007	4.29	ExpAA=1.69 First60=1.68 PredHel=0 Topology=o	0						0	16	8	.	.		DOMON_DOH	2e-11	DOMON_DOH 2e-011| DOMON 2e-009| DoH 1e-006| DOMON_SDR_2_like 0.005| conserved_hypothetical_protein | PRK13558 | CwfJ_C_1 | ABC_MutS2 | Glyco_transf_18 | PRK12758 |	Dopamine beta-monooxygenase	4e-10	Amino acid transport and metabolism	KOG3568	DOMON	5e-10	DoH	3e-10
Ae2-230246	233	Ae2-230246	699	L	CYT		27.2	6.57			ExpAA=65.98 First60=16.08 PredHel=3 Topology=o45-67i132-154o159-181i	3	28.3	21.5	50.2			0	9.4	3.4	2.1	.		7tm_6	7e-05	7tm_6 7e-005| Peptidase_M32 | PRK06087 | PRK13506 | COG2317 |	Mitochondrial inner membrane protein (mitofilin)	0.29	Cell wall/membrane/envelope biogenesis	KOG1854	7tm_6	1e-05	PP2Cc	0.27
Ae2-252811	271	Ae2-252811	816	Y	CYT		30.07	6.53			ExpAA=0.00 First60=0.00 PredHel=0 Topology=o	0						18	22.9	4.1	10	.		terB_like_YebE	0.24	terB_like_YebE | DUF533 | Spc7_N | PRTase_2 | CARD_CARD9-like | COG5022 | RepA | PLN03137 | Palm_thioest |	Thyroid hormone receptor-associated protein complex, subunit TRAP230	0.005	Transcription	KOG3598	DUF533	0.060	Autotransporter	2.2
Ae2-210703	352	Ae2-210703	1056	N	CYT		40.53	6.17			ExpAA=80.56 First60=12.21 PredHel=3 Topology=i78-97o126-148i326-348o	3	17.9	9.4	72.7			0	12.8	5.4	4	.		PBP2_iGluR_kain	0.0001	PBP2_iGluR_kainate_KA1 1e-004| PBP2_iGluR_putative 2e-004| PBP2_iGluR_Kainate_GluR7 0.003| PBP2_iGluR_delta_1 0.003| PBP2_iGluR_kainate_KA2 0.009| PBP2_iGluR_non_NMDA_like 0.009| PBP2_iGluR_delta_like 0.012| PBP2_iGluR_Kainate | PBP2_iGluR_ligand_binding | Lig_chan-Glu_bd |	Glutamate-gated kainate-type ion channel receptor subunit GluR5 and related subunits	4e-10	Inorganic ion transport and metabolism, Amino acid transport and metabolism, Signal transduction mechanisms	KOG1052	Zn_Tnp_IS1595	0.59	Lig_chan-Glu_bd	0.006
Ae2-262980	169	Ae2-262980	510	E	CYT		20.026	6.5			ExpAA=0.00 First60=0.00 PredHel=0 Topology=o	0						0	11.2	6.5	7.7	.		Herpes_teg_N	0.21	Herpes_teg_N | PRK14038 | Reelin_subrepeat_like | Se_sel_red_Mo | COG3537 | Includes:_Amylo-alpha-16-glucosidase |	Beta tubulin	0.61	Cytoskeleton	KOG1375	Herpes_teg_N	0.046	ENDO3c	3.6
Ae2-240291	59	Ae2-240291	177	G	CYT		5.892	11.53			ExpAA=0.00 First60=0.00 PredHel=0 Topology=o	0						4	15.3	27.1	3.4	.		BChl_A	2.5	BChl_A | Tex |	Ca2+ release channel (ryanodine receptor)	2.2	Signal transduction mechanisms	KOG2243	BChl_A	0.57	DSPc	5.2
Ae2SigPSigP-241354_FR5_110-165	50	Ae2SigPSigP-241354_FR5_110-165	153	M	SIG	20-21	6.041	9.37	3.593	9.63	ExpAA=7.98 First60=7.98 PredHel=0 Topology=o	0						0	16	.	2	.		PRK12568	0.37	PRK12568 | AmyAc_Glg_BE | PRK05402 | PRK12313 | PRK07390 |	Predicted guanine nucleotide exchange factor	3.2	Signal transduction mechanisms	KOG3520	BT1	5.8	JHBP	1.1
AALF019376-PA	203	AALF019376-PA	612	M	CYT		23.136	6.32			ExpAA=0.00 First60=0.00 PredHel=0 Topology=o	0						0	12.3	4.4	5.4	.		KdpD	0.72	KdpD | lysK | AP_Syp1_like_MHD | aceE | FCHo2_MHD | tRNA-synt_1f | PRK13480 | hmsF | MYSc_Myo23 | PRK13012 |	Uncharacterized conserved coiled-coil protein	0.30	Function unknown	KOG4674	tRNA-synt_1f	0.76	COG6	0.31
AALF005553-PA	77	AALF005553-PA	234	M	CYT		8.837	7.84			ExpAA=0.00 First60=0.00 PredHel=0 Topology=o	0						0	7.8	1.3	1.3	.		T4_baseplate	0.32	T4_baseplate | Metallopep | alt_F1F0_F1_bet | PRK04194 | Nodulin-21_like_2 | Met_dep_hydrolase_A | AmyAc_arch_bac_AmyA |	Epidermal growth factor receptor EGFR and related tyrosine kinases	0.23	Signal transduction mechanisms	KOG1025	T4_baseplate	0.020	MltA	1.0
Ae2-225539	59	Ae2-225539	180	L	ANC		7.244	8.12	2.28	4.03	ExpAA=22.68 First60=22.68 PredHel=1 Topology=i20-42o	1	37.3	28.8	33.9		17	0	8.5	3.4	5.1	.					Adenylyl cyclase	0.18	General function prediction only	KOG3618	Orbi_VP2	0.29	AKAP_110	1.1
Ae2SigPSigP-235177_FR3_154-362	205	Ae2SigPSigP-235177_FR3_154-362	618	M	SIG	29-30	22.287	8.74	19.305	8.42	ExpAA=43.74 First60=22.09 PredHel=2 Topology=i13-35o172-194i	2	21.5	66.8	11.7		11	1	15.1	6.8	3.4	.		FliL	0.64	FliL | Orthopox_A43R | DUF2500 | fliL | 3b-HSD-like_SDR_e | PRK13296 | YrpD | conserved_hypothetical_protein | DUF4233 | Nup188 |	Uncharacterized conserved protein	1.5	Function unknown	KOG3661	Orthopox_A43R	0.18	NTR	1.2
Ae2-94208	168	Ae2-94208	504	D	CYT		18.899	6.86			ExpAA=22.69 First60=0.00 PredHel=1 Topology=o114-136i	1	13.1	67.9	19		32	0	12.5	6	5.4	.		EB	0.013	EB 0.013| COG4603 | TIGR03943 | FTR1 | PRK01253 | DUF1980 | Sec61_beta | Polysacc_synt_C | TmCorA-like | COG4146 |	Nerve growth factor receptor TRKA and related tyrosine kinases	0.26	Signal transduction mechanisms, Intracellular trafficking, secretion, and vesicular transport	KOG1026	EB	0.024	Bac_rhodopsin	2.5
Ae2-27117	70	Ae2-27117	213	I	BL	35-36	8.446	9.8	4.256	9.82	ExpAA=18.73 First60=18.71 PredHel=1 Topology=o20-42i	1	31.4	28.6	40		28	0	10	4.3	1.4	.		PHA03175	1.5	PHA03175 | RasGAP_plexin_D1 |	Myosin class VI heavy chain	1.2	Cytoskeleton	KOG0163	DUF682	4.6	L27	1.8
AALF010885-PA	143	AALF010885-PA	432	M	CYT		16.14	6.9			ExpAA=0.02 First60=0.02 PredHel=0 Topology=o	0						0	12.6	6.3	2.8	.		Arl6	7e-55	Arl6 7e-055| Arf_Arl 4e-033| Arf 2e-031| Arl5_Arl8 6e-026| Arf1_5_like 4e-025| Arl3 1e-024| Arl1 1e-024| ARF 3e-024| PLN00223 2e-022| Arf6 9e-022|	GTP-binding ADP-ribosylation factor Arf1	1e-36	Intracellular trafficking, secretion, and vesicular transport	KOG0070	Arf	4e-32	ARF	4e-26
AALF027840-PA	140	AALF027840-PA	423	M	ANC		16.219	9.81	12.377	9.72	ExpAA=17.94 First60=3.81 PredHel=0 Topology=o	0						2	12.1	5	6.4	.	1 | 99 KKMRKPR|TI 0.518 *ProP* |	Homeobox	3e-09	Homeobox 3e-009| HOX 3e-008| homeodomain 1e-007| PHA02786 | COG4619 | TSA | PRK11413 | FMO-like | DNA_BRE_C | PRK10217 |	Transcription factor DLX and related proteins with LIM Zn-binding and HOX domains	2e-29	Transcription	KOG0850	Homeobox	8e-10	HOX	4e-10
AALF021026-PA	428	AALF021026-PA	1287	M	SIG	23-24	48.804	5.84	46.456	5.75	ExpAA=18.13 First60=18.09 PredHel=1 Topology=i7-24o	1	4	94.4	1.6		404	0	11.7	6.1	6.1	.		PLN02872	3e-49	PLN02872 3e-049| Abhydro_lipase 2e-019| Abhydrolase_1 1e-007| PhaC 5e-005| MhpC 1e-004| Abhydrolase_5 0.030| Abhydrolase_6 0.083| COG0429 | COG4757 | COG1073 |	Triglyceride lipase-cholesterol esterase	1e-110	Lipid transport and metabolism	KOG2624	Abhydro_lipase	3e-20	CorC_HlyC	0.16
Ae2-221467	84	Ae2-221467	255	L	CYT		9.959	9.92			ExpAA=24.12 First60=23.61 PredHel=0 Topology=o	0						0	13.1	6	7.1	.		PTZ00294	0.82	PTZ00294 | PRK10090 | FpoO | FGGY_GK |	Predicted Ca2+-dependent phospholipid-binding protein	0.14	General function prediction only	KOG1031	FpoO	1.9	ALAD	1.1
Ae2SigPSigP-170440_FR1_44-125	70	Ae2SigPSigP-170440_FR1_44-125	213	M	SIG	22-23	8.119	10.94	5.848	10.9	ExpAA=9.08 First60=9.08 PredHel=0 Topology=o	0						0	11.4	4.3	.	.		PRK06193	2.8	PRK06193 | PLN02627 | IRR1 | KAR9 | PRK07165 |	Methionyl-tRNA synthetase	8.4	Translation, ribosomal structure and biogenesis	KOG1247	KAR9	1.1	Bet_v_1	2.8
Ae2SigPSigP-159956_FR2_1-62	59	Ae2SigPSigP-159956_FR2_1-62	180	M	SIG	20-21	6.667	6.7	4.29	6.14	ExpAA=0.04 First60=0.04 PredHel=0 Topology=o	0						0	6.8	6.8	1.7	.		RVT_1	1e-05	RVT_1 1e-005| RT_nLTR_like 9e-005| AtpA |	Hsp27-ERE-TATA-binding protein/Scaffold attachment factor (SAF-B)	0.72	Transcription	KOG4661	RVT_1	3e-06	RRM	0.90
Ae2-156607	110	Ae2-156607	330	P	CYT		12.883	9.55			ExpAA=0.00 First60=0.00 PredHel=0 Topology=o	0						0	7.3	3.6	5.5	.		RT_nLTR_like	1e-11	RT_nLTR_like 1e-011| RVT_1 3e-005| DUF3256 | RT_G2_intron | PK_SCY1_like | COG5476 | AnfO_nitrog | DUF3899 |	Protein kinase	0.51	Signal transduction mechanisms	KOG2137	RVT_1	6e-06	CYCc	0.16	I-5_CQ	3E-036	I-5_CQ	41	62	7
Ae2SigPSigP-211994_FR3_903-1012	95	Ae2SigPSigP-211994_FR3_903-1012	288	M	SIG	20-21	10.372	6.8	8.273	6.2	ExpAA=24.22 First60=21.93 PredHel=1 Topology=i7-29o	1	23.2	69.5	7.4		66	6	30.5	2.1	5.3	.		PI3Kc_IA_alpha	0.35	PI3Kc_IA_alpha | COG2404 | AcrB | DUF1838 | UPF0075 |	Predicted alpha/beta hydrolase	1.1	General function prediction only	KOG1552	DUF1838	1.1	Spc7	0.70
Ae2SigPSigP-61700_FR3_7-60	50	Ae2SigPSigP-61700_FR3_7-60	153	M	SIG	31-32	5.989	9.6	2.389	9.53	ExpAA=18.15 First60=18.15 PredHel=1 Topology=o10-27i	1	34	20	46		23	0	18	2	4	.		PRK10929	4.4	PRK10929 | HflB |							LPD_N	5.7
Ae2SigPSigP-63511_FR3_1-52	50	Ae2SigPSigP-63511_FR3_1-52	154	M	SIG	22-23	5.703	8.25	3.306	8.59	ExpAA=22.52 First60=22.52 PredHel=1 Topology=o5-27i	1	44	10	46		23	0	6	2	6	.		Anoctamin	5e-19	Anoctamin 5e-019| Lig |	Uncharacterized conserved protein	2e-22	Function unknown	KOG2514	Anoctamin	1e-19	Bro-N	2.0
Ae2SigPSigP-2620_FR6_1-102	75	Ae2SigPSigP-2620_FR6_1-102	228	M	SIG	24-25	8.091	4.34	5.507	4.08	ExpAA=18.36 First60=18.36 PredHel=1 Topology=i7-26o	1	25.3	65.3	9.3		49	1	17.3	6.7	5.3	.		STKc_LIMK2	0.66	STKc_LIMK2 | ChtBD2 | STKc_LIMK1 | PRK00068 | Late_protein_L1 | STKc_LIMK | Uncharacterized_protein_YqeW | DUF3955 | CBM_14 |	Homeobox transcription factor prospero	1.3	Transcription	KOG3779	Late_protein_L1	1.4	ChtBD2	0.019
Ae2SigPSigP-34980_FR3_5-68	54	Ae2SigPSigP-34980_FR3_5-68	165	M	BL/SIG		6.441	5.07			ExpAA=7.28 First60=7.28 PredHel=0 Topology=o	0						0	11.1	1.9	.	.					MOT2 transcription factor	3.5	Transcription	KOG2068	Phage_portal_2	3.6	GAF	8.5
Ae2SigPSigP-220112_FR5_508-571	51	Ae2SigPSigP-220112_FR5_508-571	156	M	SIG	28-29	5.9	12	2.872	12.7	ExpAA=20.93 First60=20.93 PredHel=1 Topology=o10-32i	1	43.1	19.6	37.3		19	0	21.6	.	9.8	.		COG2409	6.5	COG2409 |	Phosphoglycerate mutase	0.20	Carbohydrate transport and metabolism	KOG0235			PGAM	0.79
Ae2SigPSigP-237760_FR6_1016-1094	71	Ae2SigPSigP-237760_FR6_1016-1094	216	M	BL	25-26	8.214	10.17	5.28	10.53	ExpAA=3.95 First60=3.95 PredHel=0 Topology=o	0						5	19.7	2.8	4.2	.		Pox_F12L	3.4	Pox_F12L | truB | Xylo_C | PLN02535 | DeoB | BACL_like | PRK14123 | RasGAP_IQGAP3 |	Myosin class II heavy chain	1.6	Cytoskeleton	KOG0161	Pox_F12L	0.75	UBA_e1_C	4.3
Ae2SigPSigP-243406_FR3_111-295	170	Ae2SigPSigP-243406_FR3_111-295	512	M	SIG	20-21	18.59	9.6	16.483	9.63	ExpAA=17.32 First60=17.20 PredHel=1 Topology=o4-26i	1	12.9	2.4	84.7		144	0	11.2	7.1	4.1	.		JHBP	4e-32	JHBP 4e-032| JHBP 1e-016| WAPL 0.071| Includes:_Amylo-alpha-16-glucosidase | RhlG_SDR_c | ligand_gated_channel | chlN | PRK12481 | PRK07832 | PRK00770 |	Uncharacterized conserved protein, contains DEP domain	0.20	Signal transduction mechanisms	KOG3572	JHBP	8e-33	JHBP	1e-18
AALF009581-PA	175	AALF009581-PA	528	M	CYT		21.005	4.94			ExpAA=0.00 First60=0.00 PredHel=0 Topology=o	0						1	9.7	2.9	2.9	.		DUF4200	6e-14	DUF4200 6e-014| CDC39 0.074| PLN02967 | Orbi_VP5 | chromosome_segregation_protein_related... 30 0.39 | Smc |	Myosin class II heavy chain	0.48	Cytoskeleton	KOG0161	DUF4200	1e-14	Asparaginase	0.030
Ae2SigPSigP-243466_FR2_10-171	110	Ae2SigPSigP-243466_FR2_10-171	333	M	SIG	18-19	11.968	9.5	10.055	9.37	ExpAA=0.29 First60=0.21 PredHel=0 Topology=o	0						1	20	7.3	1.8	.		PRK07417	3.7	PRK07417 | COG2605 | fkp |	Predicted hydrolases or acyltransferases (alpha/beta hydrolase superfamily)	4.7	General function prediction only	KOG2565	GP11	2.3	Spc7	1.9
Ae2-26372	73	Ae2-26372	222	Y	CYT		7.648	4.63			ExpAA=0.01 First60=0.01 PredHel=0 Topology=o	0						2	15.1	13.7	15.1	.		PqiA	0.87	PqiA | ProQ | TDT_like_3 |	RING-finger-containing E3 ubiquitin ligase	4.5	Posttranslational modification, protein turnover, chaperones	KOG1645	MSP1_C	5.4	B_lectin	2.5
Ae2-175364	57	Ae2-175364	171	K	CYT		6.669	5			ExpAA=0.00 First60=0.00 PredHel=0 Topology=o	0						0	8.8	3.5	1.8	.		DUF4219	0.28	DUF4219 | PRK11281 |	Metalloprotease	0.057	General function prediction only	KOG2719	DUF4219	0.002	MA3	0.57
AALF001578-PA	270	AALF001578-PA	813	M	CYT		31.802	9.61			ExpAA=0.00 First60=0.00 PredHel=0 Topology=o	0						1	7	2.6	7.4	.	1 | 169 YLHRRKK|DL 0.665 *ProP* |	Enkurin	1e-22	Enkurin 1e-022| COG4942 0.062| COG2433 | PTZ00419 | Prefoldin_subunit_alpha | DNA_topoisoIV | Fmp27_WPPW | DYN1 | GBP_C | Ax_dynein_light |	Kinesin-like protein	0.26	Cytoskeleton	KOG0242	Enkurin	2e-23	OmpH	0.78
AALF016589-PA	246	AALF016589-PA	741	M	CYT		26.717	10.32			ExpAA=0.01 First60=0.00 PredHel=0 Topology=o	0						18	15	4.9	20.7	.	1 | 226 LLSRHGR|GV 0.754 *ProP* |	PRK12323	0.0007	PRK12323 7e-004| PHA03247 0.001| PAT1 0.001| DUF605 0.007| PRK03427 0.018| PHA03269 0.021| Spc7_N 0.053| PRK07764 | PHA03378 | PLN03209 |	Vesicle coat complex COPII, subunit SEC24/subunit SFB2	2e-06	Intracellular trafficking, secretion, and vesicular transport	KOG1985	PAT1	0.0002	NEBU	1.6
AALF014911-PA	611	AALF014911-PA	1836	M	SIG	43-44	68.868	8.94	64.179	8.86	ExpAA=91.45 First60=7.59 PredHel=4 Topology=o216-235i248-270o280-302i480-502o	4	13.9	54.8	31.3			1	13.9	5.7	4.7	.		Lig_chan	3e-27	Lig_chan 3e-027| PBP2_iGluR_Kainate_GluR7 3e-022| PBP2_iGluR_putative 2e-020| PBP2_iGluR_kainate_KA1 8e-009| PBP2_iGluR_non_NMDA_like 8e-004| PBP2_iGluR_NMDA 0.006| PRK07049 0.022| PBP2_iGluR_Kainate 0.023| PBP2_iGluR_ligand_binding | ThiP |	Glutamate-gated kainate-type ion channel receptor subunit GluR5 and related subunits	4e-49	Inorganic ion transport and metabolism, Amino acid transport and metabolism, Signal transduction mechanisms	KOG1052	Lig_chan	7e-28	PBPe	0.009
AALF026946-PA	504	AALF026946-PA	1515	M	CYT		56.929	5.71			ExpAA=78.42 First60=18.28 PredHel=4 Topology=i28-50o253-275i287-306o316-338i	4	16.9	42.3	40.9			0	12.7	5.8	3	.		PBP2_iGluR_Kain	3e-06	PBP2_iGluR_Kainate_GluR7 3e-006| Lig_chan 2e-004| PBP2_iGluR_delta_like 0.097| PBP2_iGluR_delta_2 | PBP2_iGluR_non_NMDA_like | PBP2_iGluR_NMDA | PBP2_iGluR_delta_1 | PBP2_iGluR_kainate_KA1 | PBP2_iGluR_kainate_KA2 | PBP2_iGluR_putative |	Glutamate-gated kainate-type ion channel receptor subunit GluR5 and related subunits	1e-14	Inorganic ion transport and metabolism, Amino acid transport and metabolism, Signal transduction mechanisms	KOG1052	Lig_chan	5e-05	SPK	1.1
AALF019765-PA	230	AALF019765-PA	693	M	SIG	17-18	25.033	6.83	23.269	6.78	ExpAA=2.26 First60=2.26 PredHel=0 Topology=o	0						2	11.3	3.9	5.7	.		Chitin_bind_4	2e-06	Chitin_bind_4 2e-006| rne | PRK13419 | His_Ser_Rich | dGTP_triPase |	T-type voltage-gated Ca2+ channel, pore-forming alpha1I subunit	0.21	Inorganic ion transport and metabolism, Signal transduction mechanisms	KOG2302	Chitin_bind_4	5e-09	PKS_ER	5.0
AALF012077-PA	436	AALF012077-PA	1311	M	CYT		50.141	9.02			ExpAA=0.08 First60=0.00 PredHel=0 Topology=o	0						1	12.2	6.4	4.4	.		TTL	2e-95	TTL 2e-095| ddl 0.021| PRK14875 0.071| PRK12458 | conserved_protein_of_unknown_function | ATPgrasp_YheCD | RimK | Glutathione_synthetase | GSH-S_ATP | SpoIIP |	Predicted tubulin-tyrosine ligase	1e-123	Posttranslational modification, protein turnover, chaperones	KOG2157	TTL	4e-96	MCM	0.68
Ae2-232684	82	Ae2-232684	249	I	ANC		10.153	9.47	7.373	9.52	ExpAA=42.84 First60=42.83 PredHel=2 Topology=i2-21o26-48i	2	50	6.1	43.9		34	0	11	1.2	.	.					Translational repressor Pumilio/PUF3 and related RNA-binding proteins (Puf superfamily)	0.12	Translation, ribosomal structure and biogenesis	KOG1488	DUF3810	2.7	PSN	0.86
Ae2SigPSigP-46053_FR2_1-65	57	Ae2SigPSigP-46053_FR2_1-65	173	M	SIG	32-33	7.007	9.16	3.258	10.02	ExpAA=21.61 First60=21.61 PredHel=1 Topology=o10-32i	1	38.6	17.5	43.9		25	0	10.5	.	3.5	.		PRK09123	0.097	PRK09123 0.097| PLN03063 | Glyco_transf_20 |	Nanos and related proteins	0.085	General function prediction only	KOG4602	Glyco_transf_20	3.0	Alpha_kinase	1.1
Ae2TE-243642	598	Ae2TE-243642	1794	V	CYT		62.208	4.12			ExpAA=0.00 First60=0.00 PredHel=0 Topology=o	0						4	19.9	6.7	7.5	.		MDN1	4e-08	MDN1 4e-008| retinal_rod 4e-006| PRK13108 1e-005| PHA03307 0.012| CobT 0.050| PTZ00449 | PTZ00121 | PRK08581 | DNA_repair_protein_complementing_XP-G_... 33 0.90 | MIP-T3 |	ARK protein kinase family	2e-05	Signal transduction mechanisms	KOG1989	SWI-SNF_Ssr4	0.027	CAP_GLY	2.5
AALF002781-PA	262	AALF002781-PA	789	M	CYT		30.098	5.37			ExpAA=74.26 First60=18.95 PredHel=3 Topology=i41-63o131-153i185-207o	3	25.2	46.9	27.9			0	9.2	5.3	2.7	.		7tm_6	1.3	7tm_6 | OVP1 | PRK10255 | PRK14010 | Apolipoprotein_N-acyltransferase | PRK01122 | TatC |	Karyopherin (importin) beta 3	0.76	Nuclear structure, Intracellular trafficking, secretion, and vesicular transport	KOG2171	7tm_6	0.24	CorC_HlyC	0.35
Ae2SigPSigP-251676_FR6_53-119	52	Ae2SigPSigP-251676_FR6_53-119	159	M	SIG	28-29	6.019	9.2	2.848	9.84	ExpAA=15.40 First60=15.40 PredHel=1 Topology=o4-23i	1	36.5	7.7	55.8		29	0	19.2	5.8	.	.					Mitochondrial/chloroplast ribosomal protein S18	0.67	Translation, ribosomal structure and biogenesis	KOG3162			AdoHcyase	1.2
AALF004006-PA	445	AALF004006-PA	1338	M	CYT		50.638	5.76			ExpAA=0.38 First60=0.00 PredHel=0 Topology=o	0						0	9.2	4	3.1	.		zf-MYND	4e-10	zf-MYND 4e-010| PLN03158 3e-004| PRK14340 0.031| COG4913 | RNAP_largest_subunit_N | COG4920 | PRK12703 | PRK14329 | PLN03144 | Spo0J |	MYND Zn-finger and ankyrin repeat protein	2e-07	General function prediction only	KOG1710	zf-MYND	8e-11	BOP1NT	0.16
AALF017873-PA	581	AALF017873-PA	1746	M	CYT		66.678	6.26			ExpAA=0.00 First60=0.00 PredHel=0 Topology=o	0						10	14.3	3.8	6.5	.	1 | 251 PRRRGKR|RK 0.624 *ProP* |	Herpes_LAMP2	0.94	Herpes_LAMP2 | Peptidase_A6 | PRK09427 | Uncharacterized_protein_conserved_in_a... 30 3.6 | ACC_central | PRK01741 | SusD | MAM | COG4976 | nusB |	Uncharacterized conserved protein	0.92	Function unknown	KOG3620	Herpes_LAMP2	0.18	CDC37_C	0.83
AALF005290-PA	118	AALF005290-PA	357	Q	SIG	17-18	11.664	7.27	10.004	8.64	ExpAA=13.42 First60=13.06 PredHel=0 Topology=o	0						4	6.8	9.3	13.6	.		dnaA	0.083	dnaA 0.083| kgd | PRK14965 | PRK12323 | PRK07003 | PRK07764 | PRK14951 | PHA03247 | PLN02983 | Atrophin-1 |	Phosphoinositide 3-kinase	0.75	Signal transduction mechanisms	KOG0905	FTHFS	1.1	Endonuclease_NS	4.9
Ae2SigPSigP-49001_FR2_1-54	50	Ae2SigPSigP-49001_FR2_1-54	153	M	BL	15-16	5.764	9.74	4.086	11.36	ExpAA=0.19 First60=0.19 PredHel=0 Topology=o	0						0	6	8	2	.		BatD	1.9	BatD | Peptidase_U35 |	Uncharacterized conserved protein, contains kelch repeat	6.7	General function prediction only	KOG4693	BatD	0.42	Tryp_SPc	5.1
Ae2SigPSigP-200131_FR3_30-103	56	Ae2SigPSigP-200131_FR3_30-103	171	M	SIG	18-19	6.471	10.21	4.284	11.05	ExpAA=2.59 First60=2.59 PredHel=0 Topology=o	0						0	23.2	5.4	3.6	.		secY	6.9	secY | PRK09272 |	DNA polymerase alpha, catalytic subunit	4.1	Replication, recombination and repair	KOG0970	SEFIR	1.4	Zn_pept	1.6
Ae2SigPSigP-236499_FR2_106-308	183	Ae2SigPSigP-236499_FR2_106-308	552	M	BL	25-26	19.802	4.45	17.355	4.55	ExpAA=4.45 First60=3.80 PredHel=0 Topology=o	0						2	24.6	7.7	9.3	.	1 | 171 SRSRWDR|SF 0.667 *ProP* |	TolC	0.15	TolC | PRK08091 | COG1480 |	Karyopherin (importin) beta 3	0.13	Nuclear structure, Intracellular trafficking, secretion, and vesicular transport	KOG2171	DUF1069	3.4	AgrB	0.14
Ae2SigPSigP-172490_FR3_23-93	58	Ae2SigPSigP-172490_FR3_23-93	175	M	SIG	19-20	6.356	5.97	4.147	4.32	ExpAA=0.00 First60=0.00 PredHel=0 Topology=o	0						9	31	5.2	6.9	.		PRK11689	4.6	PRK11689 | COPR5 | PRK12552 |					COPR5	0.51	Cation_ATPase_N	4.2
AALF018088-PA	195	AALF018088-PA	588	M	CYT		21.301	5.18			ExpAA=1.79 First60=0.21 PredHel=0 Topology=o	0						2	13.3	6.7	5.1	.		GST_C_Delta_Eps	2e-35	GST_C_Delta_Epsilon 2e-035| Gst 5e-014| GST_N_Delta_Epsilon 7e-010| GST_C_Ure2p_like 1e-006| GST_C_Theta 3e-006| GST_C 2e-004| GST_C_7 3e-004| GST_C_family 4e-004| GST_N_family 7e-004| GST_C_GTT1_like 0.002|	Glutathione S-transferase	3e-34	Posttranslational modification, protein turnover, chaperones	KOG0867	GST_C	4e-05	ADEAMc	0.24
Ae2SigPSigP-225807_FR5_99-189	77	Ae2SigPSigP-225807_FR5_99-189	234	M	SIG	32-33	9.185	9.45	5.228	9.05	ExpAA=7.02 First60=7.02 PredHel=0 Topology=i	0						0	23.4	.	.	.		E_set_Esterase_	3.9	E_set_Esterase_N |	Predicted DNA helicase, DEAD-box superfamily	1.3	General function prediction only	KOG1016	DUF3685	8.1	Cog4	1.2
AALF024917-PA	1005	AALF024917-PA	3018	M	CYT		114.663	5.55			ExpAA=0.00 First60=0.00 PredHel=0 Topology=o	0						6	14.1	3.7	3.3	0.3		Smc	2e-10	Smc 2e-010| Chromosome_partition_protein_Smc 4e-010| chaperone_ClpB 3e-009| SbcC 2e-008| PRK03918 2e-008| chromosome_segregation_protein_related... 56 9e-008 9e-008| DUF3584 1e-006| PRK02224 2e-005| PRK01156 4e-005| conserved_hypothetical_protein 1e-004|	Myosin class II heavy chain	1e-14	Cytoskeleton	KOG0161	DUF3584	2e-07	Spc7	0.004	ENSPM-9_STU	6E-023	EnSpm-9_STu	10	28	30
AALF002864-PA	589	AALF002864-PA	1770	M	CYT		67.6	6.67			ExpAA=12.28 First60=0.00 PredHel=0 Topology=o	0						3	13.1	3.6	4.8	.		TBC	2e-16	TBC 2e-016| RabGAP-TBC 2e-016| COG5210 2e-010| Glyco_transf_10 | BNIP3 | Ptr | Tmemb_cc2 | MYSc_Myo32 | DUF1825 | COG0610 |	Predicted protein kinase (contains TBC and RHOD domains)	4e-12	General function prediction only	KOG1093	RabGAP-TBC	4e-17	TBC	2e-18
Ae2SigPSigP-11928_FR4_1-99	86	Ae2SigPSigP-11928_FR4_1-99	261	M	SIG	36-37	9.895	10.14	5.688	6.2	ExpAA=0.69 First60=0.69 PredHel=0 Topology=o	0						5	14	2.3	12.8	.		COG3825	0.081	COG3825 0.081| PRTRC_D | PRK14713 | DUF2331 | COG5631 | PLN02736 |	Peptide exporter, ABC superfamily	0.014	Intracellular trafficking, secretion, and vesicular transport	KOG0058	DUF2331	0.37	B_lectin	2.6
AALF026427-PA	599	AALF026427-PA	1800	M	CYT		66.729	4.18			ExpAA=0.00 First60=0.00 PredHel=0 Topology=o	0						1	14.7	5	4.3	.		PRK05658	0.006	PRK05658 0.006| PHA02664 0.032| PTZ00108 0.048| MDN1 0.058| VID27 | retinal_rod | Nop14 | PRK05901 | eIF-3c_N | PRK08581 |	DEAH-box RNA helicase	0.027	RNA processing and modification, Translation, ribosomal structure and biogenesis	KOG0926	Nop14	0.25	RasGEF	0.58
AALF021484-PA	263	AALF021484-PA	792	M	CYT		30.79	5.66			ExpAA=96.46 First60=8.43 PredHel=4 Topology=i54-73o83-105i147-169o184-206i	4	32.3	9.5	58.2			0	14.4	3.4	3	.		7tm_6	0.19	7tm_6 | DUF2215 | PRK09776 | Ammonium_transp | DotA_TraY | ALP_N-acyl_transferase | PRK15133 | probable_conjugal_transfer_protein_Trb... 27 7.9 | TrbL | PTZ00362 |	Uncharacterized conserved protein	1.2	Function unknown	KOG4467	7tm_6	0.043	SPT2	1.6
Ae2-5507	391	Ae2-5507	1173	D	CYT		44.804	7.14			ExpAA=121.56 First60=20.22 PredHel=6 Topology=i30-52o57-79i118-140o155-174i179-201o256-278i	6	33	19.2	47.8			0	11	4.6	2.6	.		IcmF	0.19	IcmF | VI_IcmF | PLN00417 | PRK06294 | Peptidase_C57 | Glyco_transf_56 |	SNF2 family DNA-dependent ATPase	0.18	General function prediction only	KOG0391	Peptidase_C57	1.2	ClpB_D2-small	2.9
Ae2SigPSigP-238589_FR6_351-427	71	Ae2SigPSigP-238589_FR6_351-427	216	M	SIG	29-30	8.16	9.34	4.907	9.31	ExpAA=23.97 First60=23.87 PredHel=1 Topology=o4-26i	1	31	5.6	63.4		45	0	11.3	4.2	.	.		High-affinity_	0.082	High-affinity_potassium_transport_prot... 30 0.082 0.082| RPO41 | Neuronal_acetylcholine_receptor_subuni... 25 2.6 | Putative_oxidoreductase_transmembrane_... 25 2.6 | GINS_A_psf1 | DASH_Hsk3 | Ferrous_iron_transport_protein_B_homol... 24 9.1 |	GABA receptor	0.056	Signal transduction mechanisms	KOG3643	Tocopherol_cycl	4.4	PLCXc	9.7
Ae2SigPSigP-107246_FR5_10-80	67	Ae2SigPSigP-107246_FR5_10-80	204	M	SIG	24-25	7.835	9.44	4.884	7.88	ExpAA=1.26 First60=1.26 PredHel=0 Topology=i	0						0	11.9	4.5	3	.		PRK00009	0.95	PRK00009 | Ppc | PEPcase | PRK08025 |	Predicted Rho GTPase-activating protein	2.5	General function prediction only	KOG4407	PEPcase	2.2
Ae2-207704	105	Ae2-207704	318	Y	CYT		11.91	10.39			ExpAA=9.41 First60=9.41 PredHel=0 Topology=o	0						2	12.4	6.7	8.6	.		Imm3	0.12	Imm3 | GMP_synthase | guaA | PRK12665 | PRK09331 | pyrF | GATase1_GMP_Synthase | ESP1 | LcnDR2 | COG5371 |	ATP-dependent DNA helicase	0.62	Replication, recombination and repair	KOG0351	Imm3	0.026	RelA_SpoT	0.38
Ae2SigPSigP-244747_FR3_265-504	237	Ae2SigPSigP-244747_FR3_265-504	714	M	SIG	16-17	26.926	7	25.017	6.1	ExpAA=0.00 First60=0.00 PredHel=0 Topology=o	0						3	16	4.2	8.4	.		MYSc_class_II	0.42	MYSc_class_II | DUF1068 | UPF0560 | SUI1 |	Aromatic-L-amino-acid/L-histidine decarboxylase	2.0	Amino acid transport and metabolism	KOG0628	DUF1068	0.14	SNc	0.72
AALF021852-PA	479	AALF021852-PA	1440	M	CYT		51.458	9.97			ExpAA=0.05 First60=0.00 PredHel=0 Topology=o	0						33	24.6	5.8	7.1	.		ROM1	0.064	ROM1 0.064| PRK08581 | T7SS_EccD | Macoilin | rplD | PTZ00112 | Med3 | HSD3 | PHA03247 |	TBX2 and related T-box transcription factors	0.051	Transcription	KOG3585	Macoilin	0.064	BATS	0.11
Ae2-68288	226	Ae2-68288	678	Y	CYT		26.073	8.6			ExpAA=0.00 First60=0.00 PredHel=0 Topology=o	0						1	11.5	4	3.1	.	1 | 205 SKDKQKR|SK 0.547 *ProP* |	PTZ00368	0.019	PTZ00368 0.019| UBN2 0.063| zf-CCHC | ZnF_C2HC | COG5222 | PTZ00108 | PRK15175 | Myo5_CBD | AIR1 | Asp-B-Hydro_N |	PAB-dependent poly(A) ribonuclease, subunit PAN2	0.30	Replication, recombination and repair	KOG1275	UBN2	0.013	ZnF_C2HC	0.002	COPIA-1_CFL-I	1E-019	Copia-1_Cfl-I	16	36	23
Ae2-100582	83	Ae2-100582	249	S	BL/SIG		8.041	11.52			ExpAA=0.02 First60=0.02 PredHel=0 Topology=o	0						34	49.4	18.1	3.6	.		Binary_toxB	0.053	Binary_toxB 0.053| PTZ00473 0.089| COG1512 | PRK06341 |	Uncharacterized conserved protein	0.044	Function unknown	KOG2219	Binary_toxB	0.035	CactinC_cactus	4.2
Ae2-244612	108	Ae2-244612	327	F	CYT		12.912	10.44			ExpAA=36.98 First60=16.85 PredHel=1 Topology=o63-82i	1	17.6	58.3	24.1		26	0	11.1	1.9	0.9	.		COG1938	0.18	COG1938 | Aph-1 | PRK06330 | 6 |	Sulfite oxidase, molybdopterin-binding component	0.55	Energy production and conversion	KOG0535	Aph-1	0.25	PKS_DH	2.2
Ae2SigPSigP-204042_FR2_220-338	117	Ae2SigPSigP-204042_FR2_220-338	354	M	SIG	35-36	13.5	9.93	9.59	10.45	ExpAA=48.11 First60=23.64 PredHel=2 Topology=i13-35o66-88i	2	37.6	26.5	35.9		29	0	16.2	3.4	5.1	.		PRK15103	8.8	PRK15103 | PORR |	Na+-independent Cl/HCO3 exchanger AE1 and related transporters (SLC4 family)	0.044	Inorganic ion transport and metabolism	KOG1172	Cluap1	1.2	NRF	1.00
AALF013368-PA	251	AALF013368-PA	756	M	CYT		29.016	8.28			ExpAA=74.22 First60=9.63 PredHel=3 Topology=i43-65o80-97i151-173o	3	24.3	37.1	38.6			0	9.2	5.2	1.6	.		7tm_6	0.004	7tm_6 0.004| PRK14954 |	Mitochondrial phosphate carrier protein	0.59	Energy production and conversion	KOG0767	7tm_6	0.001	PAS	0.56
Ae2-225281	76	Ae2-225281	228	R	SIG	22-23	8.186	11.76	6.006	11.47	ExpAA=3.64 First60=3.64 PredHel=0 Topology=o	0						0	10.5	19.7	5.3	.		PTase_Orf2	1.5	PTase_Orf2 | Ntn_PVA | Purine-cytosine_permease | PRK13529 | PRK07561 | NAD_bind_1_malic_enz | MopB_DMSOR-like |	Polytopic membrane protein Prominin	0.20	General function prediction only	KOG4331	PTase_Orf2	0.13	Malic_M	1.1
Ae2-241742	293	Ae2-241742	879	M	CYT		33.825	5.51			ExpAA=3.37 First60=0.09 PredHel=0 Topology=o	0						0	9.6	2	7.8	.		F-box-like	3e-06	F-box-like 3e-006| F-box 0.002| FBOX 0.055| LRR_RI | T7SS_EccC_a | PHA03095 | EFP_modif_epmB | COG4640 | protein_ZK1128.4_partially | Tfb4 |	Cdc4 and related F-box and WD-40 proteins	0.005	General function prediction only	KOG0274	F-box-like	7e-07	FBOX	3e-05
Ae2SigPSigP-249284_FR5_124-208	75	Ae2SigPSigP-249284_FR5_124-208	228	M	SIG	22-23	8.354	6.66	5.95	6.87	ExpAA=3.08 First60=2.82 PredHel=0 Topology=o	0						0	13.3	1.3	4	.		FGGY_EcGK_like	4.3	FGGY_EcGK_like | ApbA | ND1 | FGGY_GK_like_proteobact |	Sister chromatid cohesion protein SCC2/Nipped-B	2.1	Chromatin structure and dynamics, Cell cycle control, cell division, chromosome partitioning, Replication, recombination and repair	KOG1020	ApbA	1.0	FTP	3.3
Ae2-282	147	Ae2-282	441	N	CYT		16.632	4.64			ExpAA=0.00 First60=0.00 PredHel=0 Topology=o	0						1	17	1.4	1.4	.		PRK11466	0.046	PRK11466 0.046| PHA00658 | RGM_N | SIS_Kpsf | HD-ZIP_N | PilO | PRK13735 | Mfd |	Uncharacterized conserved protein, contains WD40 repeat	1.3	Function unknown	KOG0772	RGM_N	0.097	AIP3	0.24
Ae2-98254	92	Ae2-98254	279	N	CYT		10.749	9.58			ExpAA=0.02 First60=0.00 PredHel=0 Topology=o	0						0	12	6.5	10.9	.		COG2933	0.65	COG2933 | PRK11760 | ALDH_F7_AASADH-like | STKc_MAPKAPK3 | ALDH_F5_SSADH_GabD | PLN03202 | Malate_dehydrogenase | Ntn_CGH_like |	NMD protein affecting ribosome stability and mRNA decay	1.2	Translation, ribosomal structure and biogenesis	KOG2613	Dus	2.3	BetaGal_dom2	1.0
Ae2SigPSigP-258582_FR1_36-128	80	Ae2SigPSigP-258582_FR1_36-128	243	M	SIG	35-36	9.379	9.82	5.33	9.93	ExpAA=22.55 First60=22.20 PredHel=1 Topology=i7-29o	1	27.5	63.8	8.8		51	0	18.8	1.3	3.8	.					Negative regulator of transcription	1.9	Transcription	KOG1831	Sigma54_DBD	4.0	VIT	2.6
Ae2-237297	331	Ae2-237297	993	R	CYT		36.489	9.1			ExpAA=0.02 First60=0.00 PredHel=0 Topology=o	0						24	17.8	5.7	6.3	.		PRK07764	0.006	PRK07764 0.006| PRK14971 0.007| PRK08691 0.009| PHA03307 0.011| PHA03247 0.015| RRM_6 0.025| RRM_SF 0.028| PRK07003 0.042| PRK14948 0.054| RRM_1 0.070|	Myosin class I heavy chain	0.0002	Cytoskeleton	KOG0162	RRM_6	0.005	RRM	0.0001	L1_ELE19	1E-066	L1_Ele19	35	51	23
AALF014035-PA	684	AALF014035-PA	2055	M	CYT		79.34	9.04			ExpAA=0.00 First60=0.00 PredHel=0 Topology=o	0						0	13.3	5.3	5.8	.		M14_AGBL4_like	1e-128	M14_AGBL4_like e-128| M14_Nna1_like_2 3e-062| M14_AGBL2-3_like 5e-038| M14_AGBL5_like 4e-034| Peptidase_M14 6e-027| M14_Nna1 1e-026| M14_Nna1_like_1 4e-026| M14_Nna1_like 2e-025| Zn_pept 2e-018| M14_Nna1_like_3 1e-012|	Zinc carboxypeptidase	8e-74	Amino acid transport and metabolism	KOG3641	Peptidase_M14	2e-30	Zn_pept	1e-20
AALF018084-PA	177	AALF018084-PA	534	Q	CYT		19.988	5.31			ExpAA=0.08 First60=0.06 PredHel=0 Topology=o	0						0	7.9	6.2	5.6	.		GST_C_Delta_Eps	3e-29	GST_C_Delta_Epsilon 3e-029| Gst 3e-022| GST_N_Delta_Epsilon 3e-010| GST_C 3e-009| GST_C_family 4e-009| GST_C_EF1Bgamma_like 7e-009| GST_C_2 6e-008| Maleylacetoacetate_isomerase 4e-007| GST_C_2 6e-007| GST_C_Theta 1e-006|	Glutathione S-transferase	1e-32	Posttranslational modification, protein turnover, chaperones	KOG0867	GST_C	6e-10	ADEAMc	1.1
Ae2SigPSigP-240222_FR4_1219-1289	50	Ae2SigPSigP-240222_FR4_1219-1289	153	M	SIG	28-29	5.643	6.5	2.455	5.83	ExpAA=0.65 First60=0.65 PredHel=0 Topology=o	0						0	8	6	10	.		ArsA	2.2	ArsA |	Replication factor C, subunit RFC1 (large subunit)	0.46	Replication, recombination and repair	KOG1968
Ae2-23601	172	Ae2-23601	519	K	CYT		20.014	9.05			ExpAA=0.01 First60=0.00 PredHel=0 Topology=o	0						0	17.4	8.1	4.1	.		PBP2_iGluR_delt	0.76	PBP2_iGluR_delta_1 | PRK03634 | DUF3384 | Baculo_LEF-3 | COG4956 | COG2366 | AslB | Trimethylamine-N-oxide_reductase_1 | RE_HaeIII | PRK11470 |	TANK binding protein kinase TBK1	1.7	Signal transduction mechanisms	KOG4250	DUF3384	0.78	ALBUMIN	4.7
Ae2SigPSigP-227927_FR2_1207-1340	111	Ae2SigPSigP-227927_FR2_1207-1340	336	M	SIG	28-29	12.213	10.63	9.229	11.13	ExpAA=22.96 First60=22.23 PredHel=1 Topology=i20-42o	1	19.8	62.2	18		69	1	17.1	6.3	3.6	.	1 | 81 SQARRRR|SS 0.708 *ProP* |	Eukaryotic_tra	0.60	Eukaryotic_translation_initiation_fact... 29 0.60 | PLN03175 |	Uncharacterized conserved protein	1.6	Function unknown	KOG4839	DUF733	3.3	SEA	0.40
AALF010249-PA	293	AALF010249-PA	882	M	CYT		33.056	9.59			ExpAA=14.43 First60=0.08 PredHel=0 Topology=o	0						0	14	4.8	6.1	.		TBOX	7e-32	TBOX 7e-032| T-box 3e-029| TBOX 9e-028| Cdc42 | RRM_U2AF35B | Rac1_like | eubact_ribD | PLN02419 | Alpha_kinase | PRK05691 |	TBX1 and related T-box transcription factors	8e-41	Transcription	KOG3586	T-box	6e-30	TBOX	9e-30
AALF006618-PA	520	AALF006618-PA	1563	M	SIG	21-22	55.287	6.24	53.094	6.08	ExpAA=12.16 First60=6.13 PredHel=0 Topology=o	0						0	13.5	9.6	6	0.6		Tryp_SPc	2e-56	Tryp_SPc 2e-056| Tryp_SPc 3e-053| Trypsin 1e-036| COG5640 3e-020| PTZ00332 0.036| COG3591 | Glycogen_syn | DUF1986 | GT1_Glycogen_synthase_GSY2_like | MACS_euk |	Trypsin	1e-52	Amino acid transport and metabolism	KOG3627	Trypsin	3e-37	Tryp_SPc	3e-55
AALF021951-PA	91	AALF021951-PA	276	M	CYT		10.205	8.99			ExpAA=0.00 First60=0.00 PredHel=0 Topology=o	0						12	19.8	3.3	8.8	.		Atrophin-1	5.2	Atrophin-1 |	Component of synaptic membrane glycine-, glutamate- and thienylcyclohexylpiperidine-binding glycoprotein (43kDa)	0.56	Signal transduction mechanisms	KOG4825	Atrophin-1	1.2	PKS_KR	0.90
Ae2-71543	107	Ae2-71543	321	P	CYT		12.746	9.67			ExpAA=0.39 First60=0.00 PredHel=0 Topology=o	0						0	15	1.9	5.6	.		PBP2_iGluR_Kain	2.8	PBP2_iGluR_Kainate_GluR5 | PBP2_iGluR_Kainate_GluR6 | PRK07583 | Caa3_CtaG | PBP2_iGluR_Kainate_GluR7 |	Vesicle coat complex COPII, subunit SEC23	2.0	Intracellular trafficking, secretion, and vesicular transport	KOG1986	Caa3_CtaG	1.4	A1pp	0.53
AALF011012-PA	114	AALF011012-PA	345	M	BL/ANC		13.613	8.66			ExpAA=42.18 First60=7.48 PredHel=2 Topology=o52-74i87-109o	2	38.6	50	11.4			0	8.8	4.4	5.3	.		Acyl_transf_3	0.049	Acyl_transf_3 0.049| COG1835 | ZYG-11_interact | Na_H_Exchanger | TraX | COG2194 | COG4652 |	Predicted acyltransferase	4e-14	General function prediction only	KOG3700	Acyl_transf_3	0.011	GLECT	0.95
AALF014505-PA	161	AALF014505-PA	486	M	CYT		17.858	4.42			ExpAA=0.00 First60=0.00 PredHel=0 Topology=o	0						4	14.3	5.6	6.2	.		IFT57	0.21	IFT57 | DUF4619 | MDN1 | PLN02230 | RAD4 | retinal_rod | RNA1 | Smc | COG1193 | HSP90 |	RasGAP SH3 binding protein rasputin, contains NTF2 and RRM domains	0.29	Signal transduction mechanisms	KOG0116	IFT57	0.045	TOPEUc	3.7
Ae2SigPSigP-190374_FR3_1-62	54	Ae2SigPSigP-190374_FR3_1-62	164	M	SIG	21-22	6.249	7.65	3.874	6.15	ExpAA=5.07 First60=5.07 PredHel=0 Topology=o	0						0	16.7	1.9	1.9	.		OS-D	5e-11	OS-D 5e-011| PRK15061 | PRK10473 | PRK14072 |	Translation initiation factor 4F, ribosome/mRNA-bridging subunit (eIF-4G)	1.9	Translation, ribosomal structure and biogenesis	KOG0401	OS-D	1e-11	RasGEF	0.27
Ae2SigPSigP-240598_FR1_844-911	60	Ae2SigPSigP-240598_FR1_844-911	183	M	SIG	24-25	7.021	10.29	4.28	10.03	ExpAA=15.62 First60=15.62 PredHel=1 Topology=i7-24o	1	28.3	60	11.7		36	0	11.7	1.7	5	.	1 | 6 -MVVVKR|SV 0.569 *ProP* |	COG5339	6.1	COG5339 |	Predicted AMP-binding protein	4.5	General function prediction only	KOG3628	DUF945	2.3	AP2Ec	1.9
AALF002751-PA	263	AALF002751-PA	792	M	CYT		29.631	5.22			ExpAA=0.00 First60=0.00 PredHel=0 Topology=o	0						0	11	6.8	5.3	.		DUF2870	7e-30	DUF2870 7e-030| PLN02443 | Mannosyl-3-phosphoglycerate_synthase | PRK14901 | G-gamma |	Tripeptidyl peptidase II	0.43	Posttranslational modification, protein turnover, chaperones	KOG1114	DUF2870	9e-25	IlGF	1.6
Ae2-8452	59	Ae2-8452	180	S	CYT		6.729	7.95			ExpAA=0.00 First60=0.00 PredHel=0 Topology=o	0						3	16.9	6.8	16.9	.		Apyrase	4.6	Apyrase |	Uncharacterized conserved protein	0.49	Function unknown	KOG2433	Apyrase	0.26	ML	0.16
AALF009943-PA	626	AALF009943-PA	1881	M	CYT		71.145	5.77			ExpAA=102.31 First60=13.84 PredHel=3 Topology=o326-345i389-411o582-604i	3	10.1	79.4	10.5			0	16.3	4.5	4.2	.		PBP2_iGluR_Kain	3e-08	PBP2_iGluR_Kainate_GluR7 3e-008| PBP2_iGluR_kainate_KA1 8e-005| PBP2_iGluR_non_NMDA_like 4e-004| Lig_chan 0.003| PBP2_iGluR_NMDA_Nr1 0.003| PBP2_iGluR_ligand_binding 0.009| PBP2_iGluR_kainate_KA2 0.011| PBP2_iGluR_Kainate 0.033| PBP2_iGluR_Kainate_GluR6 0.050| PBP2_iGluR_AMPA_GluR3 0.059|	Glutamate-gated kainate-type ion channel receptor subunit GluR5 and related subunits	6e-24	Inorganic ion transport and metabolism, Amino acid transport and metabolism, Signal transduction mechanisms	KOG1052	Lig_chan	0.0007	C8	0.70
Ae2SigPSigP-63067_FR3_1-98	89	Ae2SigPSigP-63067_FR3_1-98	269	M	SIG	19-20	10.118	4.93	7.763	4.36	ExpAA=2.61 First60=0.38 PredHel=0 Topology=o	0						1	12.4	5.6	1.1	.		ATPase-IIB_Ca	0.19	ATPase-IIB_Ca | FGGY_GK2_bacteria | Velvet | STKc_ULK4 |	Threonine/serine dehydratases	2.0	Amino acid transport and metabolism	KOG1250	Velvet	1.8	BID_1	0.95
AALF009630-PA	227	AALF009630-PA	684	M	CYT		25.114	9.53			ExpAA=0.01 First60=0.01 PredHel=0 Topology=o	0						2	12.3	11	4.4	.	1 | 66 IRRRVAR|PA 0.705 *ProP* |	Arl3	3e-55	Arl3 3e-055| Arf 4e-048| Arf_Arl 1e-045| Arl2 1e-044| Arl1 7e-041| Arl5_Arl8 1e-036| Arf1_5_like 2e-035| ARLTS1 9e-034| PTZ00133 2e-033| Arf6 3e-033|	GTP-binding ADP-ribosylation factor-like protein ARL3	7e-45	General function prediction only	KOG0074	Arf	8e-49	ARF	3e-33
Ae2SigPSigP-224045_FR2_25-87	57	Ae2SigPSigP-224045_FR2_25-87	174	M	SIG	19-20	6.743	8.61	4.561	6.43	ExpAA=0.01 First60=0.01 PredHel=0 Topology=o	0						0	10.5	1.8	3.5	.					RNA polymerase I transcription factor UAF	1.0	Transcription	KOG1946	Rsm22	2.3	SWIB	2.4
Ae2-261488	93	Ae2-261488	279	V	CYT		10.841	5.41			ExpAA=0.00 First60=0.00 PredHel=0 Topology=o	0						0	15.1	8.6	3.2	.		Alr	0.62	Alr | PLN00222 | HypF | PLN02567 | PRK02118 | Baculo_LEF-3 | CIN1 | Cytochrome_c-type_protein_TorC | MYSc_Myo7 | Orbi_VP1 |	Diphthamide biosynthesis protein	1.1	Translation, ribosomal structure and biogenesis	KOG2648	Baculo_LEF-3	1.2	Zn_dep_PLPC	2.2
AALF016830-PA	328	AALF016830-PA	987	M	CYT		37.305	4.58			ExpAA=0.05 First60=0.00 PredHel=0 Topology=o	0						0	12.5	2.7	7.3	.		IFT46_B_C	3e-46	IFT46_B_C 3e-046| PTZ00417 | DUF3827 | PLN02487 | MDN1 | PRK04342 | PRK05367 | Mesd | DUF3584 | L-seryl-tRNASec_kinase |	Histidyl-tRNA synthetase	0.22	Translation, ribosomal structure and biogenesis	KOG1936	IFT46_B_C	6e-47	Pro_CA	1.2
Ae2TE-240403	879	Ae2TE-240403	2637	V	CYT		100.507	9.04			ExpAA=0.95 First60=0.00 PredHel=0 Topology=o	0						0	13.2	3.5	2.8	.		RT_nLTR_like	3e-42	RT_nLTR_like 3e-042| RVT_1 3e-021| hypothetical_protein 2e-012| L1-EN 6e-008| RT_G2_intron 1e-007| Exo_endo_phos 2e-007| Exo_endo_phos_2 0.002| R1-I-EN 0.017| Ape1-like_AP-endo 0.049| Ape2-like_AP-endo 0.083|	Mitochondrial mRNA maturase	4e-05	RNA processing and modification	KOG4768	RVT_1	6e-22	DNaseIc	0.48	KIRI-15_AAE	0.0	Kiri-15_AAe	53	71	75
Ae2-256701	312	Ae2-256701	936	M	BL	43-44	35.999	5.65	31.085	5.19	ExpAA=49.06 First60=22.76 PredHel=2 Topology=i21-43o287-304i	2	12.5	78.2	9.3			0	15.4	3.8	4.2	.		TM231	1e-105	TM231 e-105| PRK13381 | NmrA_like_SDR_a | queE_Cx14CxxC | MVIN | Sec23-like | COG5166 | Bgal_small_N | SEC23 | MurC |	Uncharacterized conserved protein	4e-21	Function unknown	KOG4838	TM231	1e-105	Bgal_small_N	0.048
Ae2SigPSigP-101393_FR5_4-87	62	Ae2SigPSigP-101393_FR5_4-87	189	M	SIG	33-34	7.043	9.42	3.327	11	ExpAA=16.80 First60=16.80 PredHel=0 Topology=o	0						0	8.1	8.1	4.8	.		GST_C_CLIC3	1.5	GST_C_CLIC3 | permease_CysT | cysT | PRK11360 | PLN02297 |	Translocase of outer mitochondrial membrane complex, subunit TOM22	0.84	Intracellular trafficking, secretion, and vesicular transport	KOG4111	Thioesterase	2.5	PHB	4.5
Ae2SigPSigP-203934_FR2_454-516	51	Ae2SigPSigP-203934_FR2_454-516	156	M	SIG	25-26	5.908	12.02	2.944	11	ExpAA=0.09 First60=0.09 PredHel=0 Topology=o	0						0	19.6	5.9	2	.					Nuclear pore complex, Nup133 component (sc Nup133)	2.0	Nuclear structure, Intracellular trafficking, secretion, and vesicular transport	KOG4121	DUF1759	7.6	PLAc	1.4
AALF028592-PA	722	AALF028592-PA	2169	M	CYT		80.548	8.76			ExpAA=0.01 First60=0.00 PredHel=0 Topology=o	0						1	15.8	6.2	4.3	.		Kinesin	1e-103	Kinesin e-103| KISc e-100| KISc 1e-099| KISc_C_terminal 5e-082| KISc_KIF1A_KIF1B 2e-081| KISc_KIF4 4e-081| KISc_KIF3 7e-079| KISc_BimC_Eg5 3e-077| KISc_KHC_KIF5 3e-076| KISc_CENP_E 5e-074|	Kinesin-like protein	1e-117	Cytoskeleton	KOG4280	Kinesin	1e-103	KISc	1e-102
Ae2SigPSigP-221464_FR1_291-361	61	Ae2SigPSigP-221464_FR1_291-361	186	M	BL	27-28	6.906	11.17	3.962	10.66	ExpAA=0.33 First60=0.33 PredHel=0 Topology=i	0						0	23	3.3	8.2	.		PLN03078	1.7	PLN03078 | M20_Acy1_YxeP_like | MATE_like_14 | CysA | FACL_like_3 |	Ubiquitin-specific protease	2.5	Posttranslational modification, protein turnover, chaperones	KOG1873			AdoHcyase_NAD	1.2
Ae2-189620	56	Ae2-189620	168	V	BL	30-31	6.779	6.98	3.167	8.06	ExpAA=18.27 First60=18.27 PredHel=0 Topology=o	0						0	16.1	.	3.6	.		PRK09672	5.7	PRK09672 | PRK05454 |	Polo-like serine/threonine protein kinase	2.4	Cell cycle control, cell division, chromosome partitioning	KOG0575	FlbT	3.8	PTX	1.4
AALF013612-PA	611	AALF013612-PA	1836	M	CYT		69.34	6.32			ExpAA=0.00 First60=0.00 PredHel=0 Topology=o	0						8	13.6	3.6	3.9	.		Chromosome_part	0.0002	Chromosome_partition_protein_Smc 2e-004| Smc 6e-004| chromosome_segregation_protein_related... 36 0.061 0.061| DUF3584 | SMC_N | PRK02224 | COG4942 | PRK03918 | PTZ00121 | HEC1 |	Myosin class II heavy chain	0.0007	Cytoskeleton	KOG0161	DUF1479	0.006	FH2	0.016
Ae2SigPSigP-254807_FR1_83-159	56	Ae2SigPSigP-254807_FR1_83-159	171	M	SIG	28-29	6.153	6.78	3.181	8.19	ExpAA=1.05 First60=1.05 PredHel=0 Topology=o	0						3	25	1.8	8.9	.		STKc_myosinIII_	2.2	STKc_myosinIII_N_like |	Traf2- and Nck-interacting kinase and related germinal center kinase (GCK) family protein kinases	0.29	Signal transduction mechanisms	KOG0587	DUF2855	9.9	Pro_CA	1.9
Ae2SigPSigP-155029_FR2_59-122	51	Ae2SigPSigP-155029_FR2_59-122	156	M	SIG	18-19	5.691	5.93	3.609	5.73	ExpAA=20.84 First60=20.84 PredHel=1 Topology=i7-29o	1	43.1	43.1	13.7		22	0	11.8	3.9	5.9	.		Herpes_UL49_5	5.9	Herpes_UL49_5 | TMEM219 |	K+-channel ERG and related proteins, contain PAS/PAC sensor domain	1.2	Inorganic ion transport and metabolism, Signal transduction mechanisms	KOG0498	Herpes_UL49_5	1.3	PKS_KR	7.3
Ae2SigPSigP-1475_FR6_24-85	51	Ae2SigPSigP-1475_FR6_24-85	153	M	SIG	20-21	5.922	5.04	3.543	5.55	ExpAA=2.56 First60=2.56 PredHel=0 Topology=o	0						0	17.6	7.8	.	.		PRK10356	0.26	PRK10356 | COG5616 | bchH | PRK06541 | AATase | nitrous_oxide_maturation_protein_NosD | COG3292 | R_switched_Alx |	DNA mismatch repair protein - MLH2/PMS1/Pms2 family	0.10	Replication, recombination and repair	KOG1978	Conotoxin	0.24	CBM_X	0.11
Ae2-234243	81	Ae2-234243	246	K	SIG	19-20	9.005	5.67	7.08	5.66	ExpAA=2.38 First60=2.38 PredHel=0 Topology=o	0						0	25.9	3.7	2.5	.		Hid1	2.6	Hid1 | PLN02591 |	Uncharacterized conserved protein	9.1	Function unknown	KOG3241	Hid1	0.59	INB	3.3
Ae2-33329	708	Ae2-33329	2124	R	CYT		82.18	7.01			ExpAA=0.39 First60=0.02 PredHel=0 Topology=o	0						2	10.6	3.5	4.2	.	1 | 696 IKGRQRR|EV 0.718 *ProP* |	Smc	3e-06	Smc 3e-006| WD40 2e-005| RNase_Y 1e-004| Chromosome_partition_protein_Smc 2e-004| PRK12704 3e-004| PTZ00121 4e-004| SbcC 0.001| COG4717 0.001| TolA 0.002| Protein_TolA 0.005|	Cytoplasmic dynein intermediate chain	5e-41	Cytoskeleton	KOG1587	Trichoplein	0.002	WD40	0.003
AALF019060-PA	233	AALF019060-PA	702	M	CYT		25.683	6.75			ExpAA=47.45 First60=0.19 PredHel=2 Topology=o116-133i145-167o	2	16.7	78.1	5.2			4	15.5	8.6	3.9	.		Kua-UEV1_localn	9e-34	Kua-UEV1_localn 9e-034| PHA03290 0.029| VacJ | VacJ | TIGR00733 | PRK13723 | PRK12383 | DHR2_DOCK9 | Branch_AA_trans | PRK06334 |	Ubiquitin-conjugating enzyme	5e-43	Posttranslational modification, protein turnover, chaperones	KOG3011	Kua-UEV1_localn	2e-34	Cg6151-P	0.25
AALF016157-PA	196	AALF016157-PA	591	S	CYT		19.767	6.71			ExpAA=0.57 First60=0.00 PredHel=0 Topology=o	0						3	11.2	5.1	9.2	.		Chitin_bind_4	3e-08	Chitin_bind_4 3e-008| rne 6e-008| PRK14951 4e-005| PRK07003 6e-004| PRK12323 0.002| PRK07994 0.008| kgd 0.010| PHA03247 0.012| PRK07764 0.013| flhF 0.028|	Polypyrimidine tract-binding protein PUF60 (RRM superfamily)	0.006	RNA processing and modification	KOG0124	Chitin_bind_4	6e-09	PAW	0.21
Ae2-241428	57	Ae2-241428	171	E	CYT		6.325	5.09			ExpAA=0.00 First60=0.00 PredHel=0 Topology=i	0						3	14	5.3	1.8	.		IQ	0.033	IQ 0.033| IQ 0.068|	Uncharacterized conserved protein, contains IPT/TIG domain	0.47	Function unknown	KOG0520	IQ	0.0002	IQ	4e-06
AALF017101-PA	242	AALF017101-PA	729	M	CYT		27.176	9.26			ExpAA=0.07 First60=0.00 PredHel=0 Topology=o	0						0	13.2	8.7	5.4	1.2	1 | 32 RTCRRGR|IV 0.547 *ProP* |	Pancreat_lipase	4e-21	Pancreat_lipase_like 4e-021| Lipase 3e-009| Lipoprotein_lipase 6e-009| Lipase 8e-004| Se_ygfK | PRK15320 | Mitofilin | SRPBCC_CalC_Aha1-like_1 | PRK12467 | PRK12568 |	Uncharacterized conserved protein	5.1	Function unknown	KOG1396	Lipase	1e-10	DEXDc2	0.11
AALF011562-PA	681	AALF011562-PA	2046	M	CYT		76.18	9.35			ExpAA=0.06 First60=0.00 PredHel=0 Topology=o	0						0	15.4	7.2	4.1	.	1 | 37 AIKRMKR|KY 0.505 *ProP* |	STKc_MAK_like	1e-156	STKc_MAK_like e-156| STKc_CDK_like 3e-098| STKc_MOK 4e-086| STKc_CDK7 2e-084| STKc_CMGC 3e-083| STKc_CDK9_like 3e-079| STKc_MAPK 3e-078| STKc_CDKL 1e-077| STKc_CCRK 5e-077| S_TKc 8e-077|	MAPK related serine/threonine protein kinase	1e-136	Signal transduction mechanisms	KOG0661	Pkinase	2e-76	S_TKc	7e-79	GYPSY-13_ST-I	1E-023	Gypsy-13_ST-I	11	25	33
Ae2SigPSigP-251841_FR3_138-259	82	Ae2SigPSigP-251841_FR3_138-259	249	M	SIG	18-19	8.804	10.57	6.993	11.19	ExpAA=45.14 First60=43.40 PredHel=2 Topology=o5-27i40-62o	2	53.7	30.5	15.9		20	0	7.3	7.3	.	.		DUF3989	2.7	DUF3989 | Glyco_transf_20 |	Phosphoadenosine phosphosulfate reductase	0.27	Amino acid transport and metabolism	KOG0189	DUF3989	0.62	CGGC	3.7
Ae2-241221	353	Ae2-241221	1059	K	BL/SIG		36.927	7.69			ExpAA=129.11 First60=28.85 PredHel=5 Topology=o24-46i113-135o188-210i269-291o296-318i	5	31.2	23.2	45.6			0	12.5	3.4	1.4	.		7tm_6	1e-26	7tm_6 1e-026| Spheroidin | K_trans | ND4 | COG1852 | PRK13657 |	Conserved WD40 repeat-containing protein	0.48	Function unknown	KOG0308	7tm_6	7e-31	POLBc	1.6
Ae2SigPSigP-247256_FR4_340-446	63	Ae2SigPSigP-247256_FR4_340-446	192	M	SIG	26-27	7.051	10.62	4.426	11.33	ExpAA=17.71 First60=17.71 PredHel=1 Topology=o10-27i	1	27	15.9	57.1		36	0	23.8	4.8	1.6	.	1 | 31 SSCRTRR|AW 0.571 *ProP* |	PAN2_exo	3.9	PAN2_exo | PRK13530 |	Membrane-associated proteoglycan Leprecan	7.8	Function unknown	KOG4459			LMWPc	0.18
AALF023314-PA	434	AALF023314-PA	1305	M	CYT		50.793	6.88			ExpAA=15.94 First60=0.00 PredHel=0 Topology=o	0						0	12.9	3.9	4.6	0.7		ASC	5e-94	ASC 5e-094| Amiloride-sensitive_sodium_channel_sub... 80 4e-016 4e-016| Degenerin-like_protein_asic-2 1e-006| PLDc_yTdp1_1 | PRK09275 | Alr1p-like | VID27 | PRK07220 | PTZ00430 | Tyr-DNA_phospho |	Non voltage-gated ion channels (DEG/ENaC family)	3e-43	Inorganic ion transport and metabolism, Signal transduction mechanisms	KOG4294	ASC	1e-94	ELFV_dehydrog	1.8
Ae2-208873	63	Ae2-208873	192	S	CYT		7.158	9.3			ExpAA=0.00 First60=0.00 PredHel=0 Topology=i	0						2	17.5	9.5	4.8	.	1 | 61 IDRRCRR|GS 0.628 *ProP* |	Utp	3.1	Utp | PHA03328 |	Predicted cysteine proteinase TIN-ag	4.0	General function prediction only	KOG1544	ChpXY	1.6	CDC37_N	1.2
AALF014158-PA	515	AALF014158-PA	1548	M	CYT		59.112	7.94			ExpAA=72.89 First60=0.02 PredHel=3 Topology=i303-325o340-362i484-506o	3	12.8	4.7	82.5			2	16.7	4.3	5.4	.		Neuronal_acety	8e-43	Neuronal_acetylcholine_receptor_subuni... 171 8e-043 8e-043| Neur_chan_LBD 3e-018| Neur_chan_memb 5e-012| C2A_Rasal1_RasA4 | AP_delta-COPI_MHD | BCD | PRK10693 | 3-oxoacyl-_reductase_FabG | Serinc | Herpes_VP19C |	Ligand-gated ion channel	1e-52	Signal transduction mechanisms	KOG3644	Neur_chan_LBD	5e-19	C1Q	0.42
Ae2-17	55	Ae2-17	165	V	CYT		5.61	11.71			ExpAA=0.00 First60=0.00 PredHel=0 Topology=o	0						11	30.9	5.5	20	.		nitrous-oxide_r	1.1	nitrous-oxide_reductase_precurser | PRK05933 | CheW |	Dipeptidyl aminopeptidases/acylaminoacyl-peptidases	0.072	Posttranslational modification, protein turnover, chaperones	KOG2281	APS-reductase_C	4.4	NurA	0.16
Ae2SigPSigP-236169_FR6_599-711	71	Ae2SigPSigP-236169_FR6_599-711	216	M	BL/SIG		7.019	7.82			ExpAA=1.81 First60=1.32 PredHel=0 Topology=o	0						9	35.2	5.6	4.2	.		Nitrilotriaceta	4.7	Nitrilotriacetate_monoxgenase |	Sideroflexin	2.0	General function prediction only	KOG3767	Condensation	1.7	Agro_virD5	0.35
Ae2-220846	68	Ae2-220846	204	R	CYT		7.73	10.26			ExpAA=0.00 First60=0.00 PredHel=0 Topology=o	0						0	7.4	14.7	7.4	.		copA	0.34	copA | PRK15399 | OKR_DC_1 | PRK15400 |	Predicted dinucleotide-utilizing enzyme involved in molybdopterin and thiamine biosynthesis	4.5	Posttranslational modification, protein turnover, chaperones	KOG2018	OKR_DC_1	1.6	PTN	1.0
AALF025262-PA	349	AALF025262-PA	1050	R	CYT		37.794	5.72			ExpAA=0.84 First60=0.83 PredHel=0 Topology=o	0						2	16	11.2	4.3	.		Tryp_SPc	8e-83	Tryp_SPc 8e-083| Tryp_SPc 2e-081| Trypsin 6e-056| COG5640 1e-025| DUF1986 0.015| Trypsin_2 0.048| COG3591 0.056| RgpF | PRK13880 | Werner_syndrome_ATP-dependent_helicase... 29 4.0 |	Trypsin	6e-62	Amino acid transport and metabolism	KOG3627	Trypsin	1e-56	Tryp_SPc	7e-85
AALF011046-PA	310	AALF011046-PA	933	M	CYT		35.275	5.49			ExpAA=1.70 First60=0.00 PredHel=0 Topology=o	0						6	13.9	5.8	2.6	.		Arl2l1_Arl13_li	2e-26	Arl2l1_Arl13_like 2e-026| Arf_Arl 2e-023| ARLTS1 1e-018| Arfrp1 3e-018| Arf 5e-018| Arl3 3e-017| ARD1 3e-016| Arl2 3e-016| Arl6 5e-016| Arl9_Arfrp2_like 1e-015|	GTP-binding ADP-ribosylation factor-like protein ARL2	5e-23	Intracellular trafficking, secretion, and vesicular transport, Cytoskeleton	KOG0073	Arf	1e-18	ARF	2e-16
Ae2SigPSigP-3910_FR3_21-128	102	Ae2SigPSigP-3910_FR3_21-128	309	M	SIG	18-19	11.215	6.94	9.381	7.06	ExpAA=1.35 First60=0.93 PredHel=0 Topology=o	0						0	20.6	2.9	5.9	.		TLP_Transthyret	2.6	TLP_Transthyretin | TR_THY | ectoine_eutB | Transferase | PRK12413 | Effector_1 | PTZ00470 |	Proteins containing the RNA recognition motif	0.71	General function prediction only	KOG2135	Transferase	1.4	TR_THY	0.036
AALF019750-PA	105	AALF019750-PA	318	M	CYT		11.972	8.7			ExpAA=13.03 First60=6.18 PredHel=0 Topology=i	0						2	14.3	3.8	2.9	.		sdhA	0.041	sdhA 0.041| PRK12604 | PRK12661 | MYSc_Myo7 | PHR | SH2_SH2B3 | KAS_I_II | PBP1_sensory_GC_DEF_like | Peptidase_M44 | PRK09694 |	Predicted transporter ADD1 (major facilitator superfamily)	4e-07	General function prediction only	KOG2816	PHR	0.59	FH	0.28
AALF005821-PA	742	AALF005821-PA	2229	M	CYT		83.205	5.67			ExpAA=0.02 First60=0.01 PredHel=0 Topology=o	0						0	13.7	5.8	2.8	.		BBS2_Mid	0.082	BBS2_Mid 0.082| FG-GAP | PRK03968 | GAS | PHTB1_N | COG4928 | Aspartate--tRNA_ligase | conserved_hypothetical_protein | AspS | AtpD |	Guanine nucleotide binding protein MIP1	0.004	Cell cycle control, cell division, chromosome partitioning	KOG1517	BBS2_Mid	0.015	IDEAL	0.017
AALF026239-PA	368	AALF026239-PA	1107	M	CYT		41.099	7.43			ExpAA=0.07 First60=0.02 PredHel=0 Topology=o	0						14	14.1	4.1	10.1	.	1 | 108 LLRRRKR|FK 0.650 *ProP* |	Fork_head	4e-60	Fork_head 4e-060| FH 1e-050| FH 3e-048| COG5025 2e-018| hypothetical_protein 0.013| tadE_like_DECH 0.085| PHA00670 | PRK10019 | PRK10869 | PRK13419 |	Forkhead/HNF-3-related transcription factor	9e-63	Transcription	KOG3562	Fork_head	7e-49	FH	2e-52
Ae2SigPSigP-30226_FR1_268-362	84	Ae2SigPSigP-30226_FR1_268-362	255	M	SIG	22-23	9.368	8.82	6.723	7.88	ExpAA=2.64 First60=2.59 PredHel=0 Topology=o	0						0	23.8	1.2	3.6	.	1 | 6 -MSRSKR|LM 0.625 *ProP* |	nuc_hydro	1.1	nuc_hydro | PTZ00364 |	Thyroid hormone receptor-associated protein complex, subunit TRAP240	0.68	Transcription	KOG3600	OTOS	0.44	CADG	2.8
Ae2SigPSigP-242545_FR5_201-268	62	Ae2SigPSigP-242545_FR5_201-268	189	M	SIG	24-25	7.208	6.81	4.454	5.48	ExpAA=12.03 First60=12.03 PredHel=0 Topology=o	0						0	9.7	3.2	3.2	.		MurA	0.31	MurA | Icd | IDH | Gene66 | PRK09369 | PRK12830 | UDP-N-acetylglucosamine_1-carboxyvinyl... 26 4.1 | hemE | UdpNAET |	Predicted phosphatase	0.65	General function prediction only	KOG1618	IDH	0.16	HNHc	1.4
AALF027526-PA	341	AALF027526-PA	1026	M	CYT		36.837	9.95			ExpAA=1.18 First60=0.02 PredHel=0 Topology=o	0						14	19.4	8.5	6.7	.		DUF4175	1e-06	DUF4175 1e-006| DUF4106 5e-004| PHA03307 0.009| PAT1 0.014| Med15 0.014| TFIIA 0.015| BAF1_ABF1 0.020| conserved_hypothetical_protein 0.020| TAF61 0.026| Gag_spuma 0.035|	Thyroid hormone receptor-associated protein complex, subunit TRAP230	3e-06	Transcription	KOG3598	DUF4175	4e-07	Amelogenin	0.003
AALF001725-PA	634	AALF001725-PA	1905	M	CYT		72.051	8.67			ExpAA=0.01 First60=0.01 PredHel=0 Topology=o	0						1	15.3	4.7	1.4	.		Smc	3e-08	Smc 3e-008| Chromosome_partition_protein_Smc 4e-008| chromosome_segregation_protein_related... 51 1e-006 1e-006| SbcC 3e-005| COG5022 2e-004| conserved_hypothetical_protein 0.002| PRK03918 0.010| Nuclease_SbcCD_subunit_C 0.013| PRK04778 0.017| SMC_N 0.020|	Myosin class II heavy chain	1e-12	Cytoskeleton	KOG0161	SMC_N	0.003	Spc7	0.002
Ae2-206033	148	Ae2-206033	447	L	CYT		17.894	5.01			ExpAA=0.00 First60=0.00 PredHel=0 Topology=o	0						0	4.1	2	5.4	.		Glycogen_biosyn	0.38	Glycogen_biosynthesis_protein_GlgD | HI0933_like | ALDH_CALDH_CalB | TIGR00275 | radical_SAM_domain_protein | thiH | Putative_arsenical_pump-driving_ATPase... 27 2.8 | COG4399 | STKc_BUR1 |	Mitochondrial ATP-dependent protease PIM1/LON	0.038	Posttranslational modification, protein turnover, chaperones	KOG2004	HI0933_like	0.18	JHBP	2.1
Ae2SigPSigP-26218_FR4_212-311	67	Ae2SigPSigP-26218_FR4_212-311	204	M	SIG	22-23	7.942	9.59	5.488	9.59	ExpAA=31.58 First60=31.58 PredHel=1 Topology=o30-52i	1	32.8	44.8	22.4		15	0	14.9	1.5	6	.		PHA03352	3.8	PHA03352 | MYSc_Myo16 | COG4590 | PTZ00013 |	Transcription elongation factor SPT6	1.7	RNA processing and modification	KOG1856	DUF1376	1.8	TOPEUc	3.1
AALF002220-PA	180	AALF002220-PA	543	M	CYT		20.192	9.01			ExpAA=0.00 First60=0.00 PredHel=0 Topology=o	0						2	15.6	7.8	8.3	.		DUF3695	1e-32	DUF3695 1e-032| PRK13528 | PRK13030 | PRK13483 | 14-3-3_epsilon | M3B_PepF_1 | PLN02597 | MRS6 | 235kDa-fam | McrB |	Predicted protein carboxyl methylase	1.1	General function prediction only	KOG1541	DUF3695	3e-33	14_3_3	0.085
Ae2SigPSigP-66305_FR2_135-232	68	Ae2SigPSigP-66305_FR2_135-232	207	M	SIG	27-28	8.025	8.82	4.774	6.26	ExpAA=9.95 First60=9.95 PredHel=0 Topology=i	0						0	20.6	1.5	1.5	.		STKc_TAK1	0.27	STKc_TAK1 | C9orf72-like | ppnK | Arena_RNA_pol |	RNA-binding protein (RRM superfamily)	0.095	General function prediction only	KOG0110	C9orf72-like	0.095	MUTSd	0.45
AALF016923-PA	287	AALF016923-PA	864	M	CYT		33.674	9.32			ExpAA=148.49 First60=21.82 PredHel=7 Topology=o36-58i71-90o117-139i146-165o175-197i210-229o239-261i	7	50.5	28.9	20.6			0	13.6	4.5	3.5	.		ELO	7e-42	ELO 7e-042| PTZ00251 0.062| BrnQ | FtsW | Ndc1_Nup |	Fatty acyl-CoA elongase/Polyunsaturated fatty acid specific elongation enzyme	3e-35	Lipid transport and metabolism	KOG3071	ELO	1e-42	LIGANc	7.7
Ae2SigPSigP-238634_FR3_408-469	52	Ae2SigPSigP-238634_FR3_408-469	159	M	SIG	24-25	5.838	8.52	3.165	5.73	ExpAA=2.63 First60=2.63 PredHel=0 Topology=o	0						1	19.2	.	9.6	.		ipk	2.8	ipk | squalene-hopene_cyclase |	WD repeat protein WDR4	0.79	Function unknown	KOG3914
Ae2SigPSigP-230906_FR2_98-260	115	Ae2SigPSigP-230906_FR2_98-260	345	M	SIG	15-16	13.542	5.28	12.012	5.28	ExpAA=41.03 First60=34.30 PredHel=2 Topology=i5-22o42-64i	2	33.9	17.4	48.7		51	0	13.9	1.7	3.5	.		Arena_RNA_pol	1.6	Arena_RNA_pol | Met_synt_B12 | PB1_Par6 | Magnesium_and_cobalt_transport_protein... 26 4.8 | COG3888 | SFT1 | M1_APN_3 |	Cell polarity protein PAR6	0.48	Signal transduction mechanisms	KOG3606	Arena_RNA_pol	0.37	Prim_Zn_Ribbon	0.36
Ae2-228434	128	Ae2-228434	387	D	CYT		14.171	10.2			ExpAA=0.00 First60=0.00 PredHel=0 Topology=o	0						11	39.8	4.7	1.6	.		Corona_nucleoca	0.005	Corona_nucleoca 0.005|	Predicted RNA binding protein, contains SWAP, RPR and G-patch domains	0.11	General function prediction only	KOG4368	Corona_nucleoca	0.001	AIP3	2.3
Ae2SigPSigP-224553_FR6_382-487	83	Ae2SigPSigP-224553_FR6_382-487	252	M	SIG	31-32	9.332	5.42	5.973	4.37	ExpAA=22.59 First60=22.59 PredHel=1 Topology=i7-29o	1	26.5	65.1	8.4		54	0	8.4	3.6	3.6	.		FlaB	0.068	FlaB 0.068| PRK15393 | COG2245 | Nudix_Hydrolase_38 | COG2409 |	Acetylcholine receptor	1.7	Intracellular trafficking, secretion, and vesicular transport	KOG3646	AsmA	0.24	Glyco_18	0.098
Ae2-62349	99	Ae2-62349	297	R	CYT		10.96	8.14			ExpAA=0.00 First60=0.00 PredHel=0 Topology=o	0						2	20.2	7.1	5.1	.		PRK08638	0.068	PRK08638 0.068| GntT | PRK08198 | Arl1 | Arf1_5_like | GntP_permease | PTZ00133 | Gag_spuma | Translation_initiation_factor_IF-2 | PLN00223 |	CDK5 kinase activator p35/Nck5a	0.49	Cell cycle control, cell division, chromosome partitioning	KOG3932	GntP_permease	0.73	ARF	0.32	I-1_DWI	6E-017	I-1_DWi	20	36	7
AALF019371-PA	166	AALF019371-PA	501	M	SIG	18-19	18.681	5.89	16.78	5.77	ExpAA=0.55 First60=0.55 PredHel=0 Topology=o	0						0	8.4	6	7.8	.		CBM_14	1e-05	CBM_14 1e-005| DUF1633 | ChtBD2 | THR_DH_like | JCAD | Ig_Perlecan_D2_like | PLN03137 | NADPH_oxidoreductase_1 | putative_dihydropyrimidine | PRK05218 |	Phenylalanyl-tRNA synthetase beta subunit	1.2	Translation, ribosomal structure and biogenesis	KOG2472	CBM_14	3e-06	ChtBD2	0.004
AALF021623-PA	588	AALF021623-PA	1767	M	CYT		67.21	5.62			ExpAA=70.03 First60=0.09 PredHel=3 Topology=o299-321i354-376o553-575i	3	11.2	81	7.8			0	12.8	4.9	3.7	.		PBP2_iGluR_Kain	7e-05	PBP2_iGluR_Kainate_GluR7 7e-005| PBP2_iGluR_kainate_KA1 0.002| PBP2_iGluR_non_NMDA_like 0.008| PBP2_iGluR_putative | PBP2_iGluR_Kainate_GluR6 | DYN1 | PBP2_iGluR_kainate_KA2 | yhhT | PRK10137 | Pumilio |	Glutamate-gated kainate-type ion channel receptor subunit GluR5 and related subunits	2e-18	Inorganic ion transport and metabolism, Amino acid transport and metabolism, Signal transduction mechanisms	KOG1052	ENT	1.2	PBPb	0.70
Ae2SigPSigP-4511_FR4_18-497	474	Ae2SigPSigP-4511_FR4_18-497	1423	M	SIG	19-20	54.505	7.98	52.348	8.03	ExpAA=27.21 First60=21.91 PredHel=1 Topology=i2-24o	1	4.6	94.9	0.4		450	0	10.8	5.1	6.3	.		p450	1e-71	p450 1e-071| PLN02290 2e-039| CypX 4e-038| PTZ00404 6e-027| PLN02936 1e-024| PLN02183 2e-023| PLN03195 2e-021| PLN02655 2e-021| PLN02687 5e-021| PLN02426 3e-020|	Cytochrome P450 CYP4/CYP19/CYP26 subfamilies	5e-80	Secondary metabolites biosynthesis, transport and catabolism, Lipid transport and metabolism	KOG0157	p450	2e-72	Glyco_10	1.6
Ae2-217997	547	Ae2-217997	1641	S	CYT		62.828	6.72			ExpAA=0.00 First60=0.00 PredHel=0 Topology=o	0						0	13.2	4.8	3.8	.	2 | 214 LINRMMR|KV 0.533 *ProP* | 392 RKFRPKR|RY 0.669 *ProP* |	V_ATPase_I	0.008	V_ATPase_I 0.008| Smc 0.051| PRK11468 | Chromosome_partition_protein_Smc | IncA | chromosome_segregation_protein_related... 32 0.60 | PRK00409 | THOC7 | COG3883 | hypothetical_protein |	Predicted cell growth/differentiation regulator, contains RA domain	3e-14	Extracellular structures	KOG1574	V_ATPase_I	0.001	MUTSd	0.13
Ae2SigPSigP-227594_FR3_1648-1738	64	Ae2SigPSigP-227594_FR3_1648-1738	195	M	SIG	30-31	7.214	9.38	3.939	6.4	ExpAA=0.05 First60=0.05 PredHel=0 Topology=o	0						6	26.6	3.1	7.8	.		COG5386	4.0	COG5386 | CPSase_sm_chain | CPSase_sm_chain |	NMDA selective glutamate-gated ion channel receptor subunit GRIN1	7.2	Inorganic ion transport and metabolism, Amino acid transport and metabolism, Signal transduction mechanisms	KOG4440	CPSase_sm_chain	2.1	CPSase_sm_chain	0.018
Ae2-222874	141	Ae2-222874	423	M	CYT		17.153	6.98			ExpAA=0.00 First60=0.00 PredHel=0 Topology=o	0						0	13.5	2.8	7.8	.		metazoan_ACD	2e-19	metazoan_ACD 2e-019| ACD_alphaA-crystallin_HspB4 6e-015| ACD_HspB4-5-6 8e-015| ACD_HspB1_like 2e-013| ACD_alphaB-crystallin_HspB5 1e-011| ACD_HspB2_like 1e-009| HSP20 1e-009| ACD_HspB8_like 3e-009| ACD_sHsps-like 2e-008| ACD_HspB3_Like 8e-008|	Alpha crystallins	1e-25	Posttranslational modification, protein turnover, chaperones	KOG3591	HSP20	3e-10	alkPPc	0.79
AALF015664-PA	548	AALF015664-PA	1647	M	CYT		62.535	8.92			ExpAA=178.46 First60=0.00 PredHel=8 Topology=i98-117o121-143i166-188o211-233i268-290o315-337i415-437o447-469i	8	31.6	11.3	57.1			1	11.3	5.7	2	.		Choline_transpo	1e-89	Choline_transpo 1e-089| DUF4175 0.027| Abhydrolase_9_N 0.083| DUF2254 | potE | SLC5sbd_u4 | DUF1212 | Cyto_ox_2 | MATE_MepA_like | Acyl_transf_3 |	Choline transporter-like protein	1e-87	Lipid transport and metabolism	KOG1362	Choline_transpo	2e-90	Mad3_BUB1_I	1.3
Ae2SigPSigP-262269_FR1_324-414	69	Ae2SigPSigP-262269_FR1_324-414	210	M	SIG	26-27	7.639	8.68	4.646	9.69	ExpAA=0.06 First60=0.06 PredHel=0 Topology=o	0						1	10.1	8.7	11.6	.		HNOB	2.3	HNOB | Methylmalonate-semialdehyde_dehydrogen... 25 7.7 |	GABA receptor	2.3	Signal transduction mechanisms	KOG3643	HNOB	0.51	NRF	0.78
Ae2SigPSigP-3365_FR4_86-150	62	Ae2SigPSigP-3365_FR4_86-150	189	M	SIG	32-33	7.327	9.61	3.484	9.6	ExpAA=38.64 First60=38.36 PredHel=2 Topology=o10-32i39-61o	2	71	17.7	11.3	1	1	0	14.5	3.2	1.6	.		Glyco_hydro_67M	3.1	Glyco_hydro_67M | AguA |	Uncharacterized conserved protein, contains C4-type Zn-finger	2.6	General function prediction only	KOG4684	Glyco_hydro_67M	0.68	Ami_2	6.6
AALF013483-PA	342	AALF013483-PA	1029	M	CYT		40.178	5.67			ExpAA=0.02 First60=0.00 PredHel=0 Topology=o	0						0	14	4.1	2	.	1 | 207 LSSALKR|SV 0.684 *ProP* |	Amido_AtzD_TrzD	4.9	Amido_AtzD_TrzD | valS | PTKc_IGF-1R |	Uncharacterized conserved protein	1e-11	Function unknown	KOG4446	Amido_AtzD_TrzD	0.99	PSN	1.6
AALF021727-PA	682	AALF021727-PA	2049	M	CYT		77.653	5.2			ExpAA=0.00 First60=0.00 PredHel=0 Topology=o	0						2	12.9	4.7	3.1	.		Smc	2e-07	Smc 2e-007| Chromosome_partition_protein_Smc 1e-006| PRK03918 2e-005| chromosome_segregation_protein_related... 47 2e-005 2e-005| DNA_S_dndD 5e-005| PRK02224 0.001| COG5022 0.002| RAD50_homologue_ceRAD50 0.003| SbcC 0.007| conserved_hypothetical_protein 0.007|	Myosin class II heavy chain	5e-07	Cytoskeleton	KOG0161	Atg14	0.0004	Spc7	0.012
AALF014143-PA	350	AALF014143-PA	1053	M	CYT		38.303	9.65			ExpAA=0.06 First60=0.01 PredHel=0 Topology=o	0						17	13.4	8.9	12.9	.	2 | 108 LLRRRKR|FK 0.639 *ProP* | 188 TPLRPKR|AF 0.595 *ProP* |	Fork_head	9e-51	Fork_head 9e-051| FH 2e-043| FH 6e-040| COG5025 1e-018| PTZ00146 0.010| III 0.013| GRP 0.015| PRK07772 0.042| PLN03138 0.050| PTZ00449 0.050|	Forkhead/HNF-3-related transcription factor	1e-73	Transcription	KOG3562	Fork_head	2e-51	FH	2e-45
AALF017208-PA	338	AALF017208-PA	1017	M	CYT		37.428	6.13			ExpAA=0.47 First60=0.00 PredHel=0 Topology=o	0						0	12.7	7.4	4.4	.	1 | 204 HMCRCLR|SI 0.502 *ProP* |	PRK01889	0.002	PRK01889 0.002| DLIC 0.003| Miro 0.006| YjeQ_EngC 0.006| Miro2 0.012| COG1100 0.013| DUF258 0.023| YqeH 0.089| AAA_32 | Ras_like_GTPase |	Uncharacterized conserved protein	3e-86	Function unknown	KOG3929	DLIC	0.0006	RAB	0.076
AALF011749-PA	642	AALF011749-PA	1929	M	SIG	22-23	73.176	7.86	70.641	7.31	ExpAA=83.58 First60=0.68 PredHel=4 Topology=o246-268i337-359o408-430i598-620o	4	13.7	49.4	36.9			1	14.6	5.1	3	.		Lig_chan	2e-24	Lig_chan 2e-024| PBP2_iGluR_Kainate_GluR7 3e-011| PBP2_iGluR_non_NMDA_like 2e-006| PBP2_iGluR_kainate_KA1 5e-005| PBP2_iGluR_Kainate 6e-004| PBP2_iGluR_AMPA_GluR1 0.002| PBP2_iGluR_AMPA 0.004| PBP2_iGluR_putative 0.011| PBP2_iGluR_NMDA_Nr1 0.012| PBP2_iGluR_AMPA_GluR3 0.025|	Glutamate-gated kainate-type ion channel receptor subunit GluR5 and related subunits	6e-35	Inorganic ion transport and metabolism, Amino acid transport and metabolism, Signal transduction mechanisms	KOG1052	Lig_chan	6e-23	PBPe	0.004
Ae2-254089	591	Ae2-254089	1773	N	CYT		66.014	9.1			ExpAA=0.00 First60=0.00 PredHel=0 Topology=o	0						8	16.6	3.2	7.1	.		PRK12403	0.76	PRK12403 | Herpes_DNAp_acc | PRK14905 | FAM101 | Macoilin |	Serine/threonine protein kinase	1.5	Signal transduction mechanisms	KOG4279	Herpes_DNAp_acc	0.17	SEC63	1.1
Ae2SigPSigP-174764_FR4_1-96	66	Ae2SigPSigP-174764_FR4_1-96	198	M	SIG	23-24	7.077	4.14	4.536	4.53	ExpAA=41.25 First60=38.86 PredHel=2 Topology=i5-27o42-64i	2	66.7	22.7	10.6	1	2	4	13.6	3	10.6	.		PLN02668	0.37	PLN02668 | COG3442 | glmS |	Branching enzyme	0.40	Carbohydrate transport and metabolism	KOG0799	Lipoprotein_8	1.8	Alpha_TIF	0.71
Ae2SigPSigP-258807_FR5_237-292	52	Ae2SigPSigP-258807_FR5_237-292	159	M	SIG	18-19	5.897	9.34	3.944	10.3	ExpAA=34.22 First60=34.22 PredHel=2 Topology=i2-21o25-42i	2	69.2	7.7	23.1		10	0	7.7	1.9	5.8	.		ALDH_F11_NP-GAP	2.0	ALDH_F11_NP-GAPDH |	Membrane-associated protein FER-1 and related ferlins, contain multiple C2 domains	1.2	Cell wall/membrane/envelope biogenesis	KOG1326	TLP-20	5.8	AHS2	1.7
Ae2SigPSigP-247289_FR1_297-378	74	Ae2SigPSigP-247289_FR1_297-378	225	M	BL	24-25	8.475	5.74	5.603	4.8	ExpAA=20.57 First60=19.80 PredHel=1 Topology=i7-24o	1	23	67.6	9.5		50	0	20.3	.	2.7	.		HEPPP_synt_1	0.68	HEPPP_synt_1 | PRK10387 | PLN02584 | tRNA-synt_1e | Glutaredoxin-2_Grx2. |	Focal adhesion adaptor protein Paxillin and related LIM proteins	0.74	Signal transduction mechanisms	KOG1701	HEPPP_synt_1	0.44	GDNF	3.5
Ae2-171283	295	Ae2-171283	885	A	CYT		33.902	8.68			ExpAA=116.07 First60=20.87 PredHel=5 Topology=i44-66o76-98i139-158o187-209i271-293o	5	36.3	13.9	49.8			0	13.6	5.4	2.4	.		groEL	0.061	groEL 0.061| VicK | Multidrug_resistance-associated_protei... 28 3.8 | AspKin_pair | DUF3080 | carboxysome_structural_polypeptide | cas_csx14 |	ATP-dependent RNA helicase	0.96	RNA processing and modification	KOG0348	CKAP2_C	1.2	TBC	1.2
Ae2SigPSigP-251902_FR3_23-313	284	Ae2SigPSigP-251902_FR3_23-313	855	M	SIG	18-19	31.513	4.81	29.571	4.85	ExpAA=1.12 First60=1.00 PredHel=0 Topology=o	0						0	10.9	8.8	3.9	1.1		Tryp_SPc	1e-46	Tryp_SPc 1e-046| Tryp_SPc 2e-045| Trypsin 9e-037| COG5640 4e-019| DUF316 | PRK15040 | SLC5sbd_YidK | COG3591 | PRK10484 | COG1543 |	Trypsin	2e-47	Amino acid transport and metabolism	KOG3627	Trypsin	2e-37	Tryp_SPc	2e-47
AALF021173-PA	982	AALF021173-PA	2949	M	CYT		114.014	8.34			ExpAA=0.00 First60=0.00 PredHel=0 Topology=o	0						0	10.4	3.7	0.8	.		Smc	3e-11	Smc 3e-011| Chromosome_partition_protein_Smc 1e-010| chromosome_segregation_protein_related... 62 2e-009 2e-009| PRK02224 2e-006| SbcC 2e-004| DUF3584 7e-004| PRK03918 0.004| COG5022 0.005| PRK01156 0.012| conserved_hypothetical_protein 0.012|	Myosin class II heavy chain	9e-09	Cytoskeleton	KOG0161	DUF3584	9e-05	Spc7	0.009
AALF013982-PA	433	AALF013982-PA	1302	M	CYT		51.85	5.62			ExpAA=0.00 First60=0.00 PredHel=0 Topology=o	0						0	9.2	1.8	0.5	.		GAS	3e-40	GAS 3e-040| Chromosome_partition_protein_Smc 0.001| Smc 0.002| chromosome_segregation_protein_related... 35 0.051 0.051| SbcC | DUF3584 | SMC_N | Nuclease_SbcCD_subunit_C | CALCOCO1 |	Myosin class II heavy chain	4e-06	Cytoskeleton	KOG0161	GAS	6e-41	TOPEUc	1.2
AALF001427-PA	283	AALF001427-PA	852	M	SIG	24-25	32.223	5.47	29.648	5.47	ExpAA=2.78 First60=2.78 PredHel=0 Topology=o	0						2	12.7	3.9	5.7	.		COG1978	1.3	COG1978 | Glucosamine-6-phosphate_deaminase | ProRS-C_1 | Methyltransf_FA | PRK08271 | SAM_SLP76 | PBP2_NikA_DppA_OppA_like_19 | CYPOR_like_FNR | Deadenylase_CCR4a |	Uncharacterized conserved protein with TLDc domain	0.36	Function unknown	KOG4636	Methyltransf_FA	0.73	ProRS-C_1	0.22
AALF019221-PA	207	AALF019221-PA	624	M	CYT		23.613	5.23			ExpAA=0.00 First60=0.00 PredHel=0 Topology=o	0						14	15.9	3.9	8.7	.	1 | 80 RAERQRR|LC 0.545 *ProP* |	Smc	0.069	Smc 0.069| Chromosome_partition_protein_Smc 0.074| Tox-ODYAM1 | PRK00409 | zf-C4H2 | NtpE | DUF3523 | chromosome_segregation_protein_related... 29 1.5 | PRK02224 | COG3226 |	Myosin class II heavy chain	0.007	Cytoskeleton	KOG0161	Tox-ODYAM1	0.042	CNH	0.097
Ae2-35674	350	Ae2-35674	1053	K	CYT		40.869	6.65			ExpAA=0.01 First60=0.00 PredHel=0 Topology=o	0						0	10.6	3.4	5.4	.	1 | 207 LQSRYKR|PK 0.655 *ProP* |	ADA	0.81	ADA | PRK07632 | FtsX | pflD | PTZ00415 | A-tRNA_syn_arch | Noggin | COG1896 | ATP-dependent_RNA_helicase_HrpA |	Protein involved in high osmolarity signaling pathway	0.081	Signal transduction mechanisms	KOG2141	Noggin	1.3	NGN	1.4	SOLA1-5_AP	1E-062	Sola1-5_AP	27	45	40
Ae2SigPSigP-222232_FR1_278-376	79	Ae2SigPSigP-222232_FR1_278-376	240	M	SIG	22-23	9.021	9.57	6.368	9.66	ExpAA=0.11 First60=0.11 PredHel=0 Topology=o	0						1	19	2.5	6.3	.		Viral_DNA_bp	2.5	Viral_DNA_bp | XhoI | PRK02654 | RICTOR_phospho | MOR2-PAG1_N |	Predicted ATP-dependent RNA helicase	0.77	RNA processing and modification	KOG4150	Viral_DNA_bp	0.57	SecA_DEAD	0.18
AALF020796-PA	317	AALF020796-PA	954	M	CYT		34.424	9.42			ExpAA=0.01 First60=0.00 PredHel=0 Topology=o	0						12	12.6	6.9	17	0.9	1 | 258 HIRRAAR|PA 0.560 *ProP* |	DUF243	6e-29	DUF243 6e-029| DM5 4e-026| predic_Ig_block 0.001| PHA03247 0.001| PAT1 0.017| PRK12323 0.048| PRK10263 | PHA03378 | MCPVI | DUF605 |	Inositol-1,4,5-triphosphate 5-phosphatase (synaptojanin), INP51/INP52/INP53 family	0.002	Intracellular trafficking, secretion, and vesicular transport	KOG0566	DUF243	1e-29	DM5	5e-34
Ae2SigPSigP-229192_FR5_778-851	56	Ae2SigPSigP-229192_FR5_778-851	171	M	SIG	19-20	6.468	6.67	4.338	6.9	ExpAA=26.77 First60=26.77 PredHel=1 Topology=i20-42o	1	39.3	25	35.7		14	0	12.5	5.4	.	.		RRM3_MRN1	2.6	RRM3_MRN1 |	Transcription factor NSD1 and related SET domain proteins	2.2	Transcription	KOG1081	Pox_A28	7.0	Asparaginase	3.1
AALF013645-PA	267	AALF013645-PA	804	M	CYT		30.302	5.26			ExpAA=0.00 First60=0.00 PredHel=0 Topology=o	0						4	10.5	6.4	1.9	.		TPR	3e-10	TPR 3e-010| TPR_11 5e-009| Mitochondrial_import_receptor_subunit_... 47 1e-005 1e-005| PLN03088 0.010| COG4783 0.018| PIN_EXO1 | ProSAAS | hypothetical_protein_X730_20110 | TPR_12 | PRK07379 |	Molecular co-chaperone STI1	1e-16	Posttranslational modification, protein turnover, chaperones	KOG0548	TPR_11	1e-09	TPR	0.15
Ae2SigPSigP-3024_FR6_97-160	62	Ae2SigPSigP-3024_FR6_97-160	189	M	SIG	24-25	6.79	6.69	4.196	8.31	ExpAA=0.66 First60=0.65 PredHel=0 Topology=o	0						4	25.8	1.6	4.8	.		Inorganic_phosp	2.9	Inorganic_phosphate_transporter_PHO84 | 2A73 |	Serine/threonine protein phosphatase 2A, regulatory subunit	5.6	Signal transduction mechanisms	KOG1354	DUF488	4.6	LH2	0.89
AALF001627-PA	199	AALF001627-PA	600	M	CYT		22.758	5.81			ExpAA=22.50 First60=0.01 PredHel=1 Topology=o116-138i	1	11.1	58.3	30.7		61	3	15.6	4.5	5	.	1 | 39 GNSRMVR|EA 0.554 *ProP* |	DUF2663	0.29	DUF2663 | cpdB | hypothetical_protein | Vps55 | COG3595 | PRK10974 | CHD5 | CcmE | DUF2975 |	Predicted sugar transporter	2.0	Carbohydrate transport and metabolism	KOG4830	DUF2663	0.061	MltA	2.5
Ae2SigPSigP-220251_FR4_481-553	63	Ae2SigPSigP-220251_FR4_481-553	192	M	SIG	16-17	6.918	6.7	5.393	8.17	ExpAA=1.11 First60=1.11 PredHel=0 Topology=o	0						0	19	3.2	1.6	.		Reelin_repeat_6	0.050	Reelin_repeat_6_subrepeat_2 0.050| KISc_KIF1A_KIF1B | COG1832 | KISc_KIF3 | PRK11611 |	V-SNARE	0.82	Intracellular trafficking, secretion, and vesicular transport	KOG3385	RE_ApaLI	1.8	CoA_binding	0.11
AALF007865-PA	295	AALF007865-PA	888	M	SIG	19-20	33.849	5.09	31.924	5.09	ExpAA=1.79 First60=1.77 PredHel=0 Topology=o	0						0	16.9	1.7	3.4	.		LRR_RI	7e-18	LRR_RI 7e-018| LRR_1 5e-013| LRR_RI 2e-004| COG4886 3e-004| LRR_8 4e-004| LRR_4 4e-004| PLN00113 0.007| LRR_NTF 0.025| PBP2_HisK | C-20_methyltransferase |	Cytoskeletal regulator Flightless-I (contains leucine-rich and gelsolin repeats)	2e-12	Cytoskeleton	KOG0444	LRR_8	7e-05	LRR	0.18
AALF024729-PA	294	AALF024729-PA	885	M	CYT		33.442	6.83			ExpAA=0.07 First60=0.00 PredHel=0 Topology=o	0						2	9.9	5.1	6.8	.		CRAL_TRIO	7e-17	CRAL_TRIO 7e-017| SEC14 9e-016| SEC14 5e-011| CRAL_TRIO_2 0.001| Cache_3 | DUF4246 | Chlide_reductase_Z | ThrRS_core | CRAL_TRIO_N | DUF2819 |	Phosphatidylinositol transfer protein SEC14 and related proteins	2e-29	Lipid transport and metabolism	KOG1471	CRAL_TRIO	1e-17	SEC14	4e-13
Ae2-226555	598	Ae2-226555	1794	N	CYT		68.878	6			ExpAA=42.86 First60=0.00 PredHel=2 Topology=i466-488o552-569i	2	6.5	10.7	82.8			2	17.1	5	3.5	.		Anoctamin	3e-34	Anoctamin 3e-034| PRK12678 | kgd | DUF1360 | rne | PTZ00269 | COG3601 | MdoH | UTase_glnD | RNase_HI_RT_Ty3 |	Uncharacterized conserved protein	1e-127	Function unknown	KOG2514	Anoctamin	6e-35	53EXOc	2.5
AALF017216-PA	865	AALF017216-PA	2598	M	CYT		97.331	5.56			ExpAA=0.05 First60=0.00 PredHel=0 Topology=o	0						1	14.2	5.1	4	.		PHTB1_N	1e-147	PHTB1_N e-147| PHTB1_C 4e-080| putative_alcohol_dehydrogenase | COG5275 | PTZ00258 | Spc7 | PRK08074 | PLN00037 | Gmad1 | PTZ00325 |	Predicted coiled-coil protein	8e-86	General function prediction only	KOG3679	PHTB1_N	1e-148	AAA_PrkA	1.1
Ae2SigPSigP-242482_FR5_481-558	76	Ae2SigPSigP-242482_FR5_481-558	231	M	SIG	16-17	8.528	8.25	6.803	9.69	ExpAA=0.67 First60=0.67 PredHel=0 Topology=o	0						0	7.9	10.5	2.6	.		PRK10774	0.66	PRK10774 | DUF4551 | arg_catab_astC |	Translation initiation factor 3, subunit b (eIF-3b)	0.29	Translation, ribosomal structure and biogenesis	KOG2314	DUF4551	0.17	FH2	1.5
Ae2-168491	317	Ae2-168491	951	I	CYT		35.316	6.03			ExpAA=0.01 First60=0.00 PredHel=0 Topology=o	0						0	15.1	5.7	6	.		RT_LTR	3e-35	RT_LTR 3e-035| RT_ZFREV_like 3e-011| RT_DIRS1 3e-010| RVT_1 2e-009| RT_Rtv 3e-004| retropepsin_like_LTR_1 0.002| retropepsin_like 0.045| RT_pepA17 | PRK15180 | RP_RTVL_H_like |	Trehalose-6-phosphate synthase component TPS1 and related subunits	0.76	Carbohydrate transport and metabolism	KOG1050	RVT_1	5e-10	c-SKI_SMAD_bind	3.0	GYPSY-125_AA-I	1E-068	Gypsy-125_AA-I	55	72	20
AALF004928-PA	248	AALF004928-PA	747	M	CYT		28.397	5.31			ExpAA=0.00 First60=0.00 PredHel=0 Topology=o	0						4	13.7	4.8	3.6	.		Ax_dynein_light	4e-70	Ax_dynein_light 4e-070| Mnd1 0.022| Fmp27_WPPW 0.033| ADIP | GyrA | Protein_TolA | Paralemmin | tolA | Smc | PRK07352 |	Axonemal dynein light chain	3e-73	Cytoskeleton	KOG4001	Ax_dynein_light	8e-71	OmpH	0.037
Ae2SigPSigP-34359_FR3_13-74	51	Ae2SigPSigP-34359_FR3_13-74	155	M	SIG	23-24	5.757	10.69	3.208	12.48	ExpAA=0.31 First60=0.31 PredHel=0 Topology=o	0						5	23.5	5.9	7.8	.					P-type ATPase	0.52	Inorganic ion transport and metabolism	KOG0210	SurA_N_2	6.3	LIGANc	1.1
Ae2-220540	129	Ae2-220540	390	K	CYT		15.093	9.39			ExpAA=0.01 First60=0.00 PredHel=0 Topology=o	0						0	15.5	8.5	3.9	.		DUF556	0.096	DUF556 0.096| PRK13943 | PLN02569 | ProW | PRK11470 | Deadenylase_CCR4 | PHA01351 | AslB | OYE_like_FMN_family |	cAMP-regulated guanine nucleotide exchange factor	0.32	Signal transduction mechanisms	KOG3542	DUF556	0.023	VPS10	0.25
Ae2SigPSigP-209042_FR4_146-242	82	Ae2SigPSigP-209042_FR4_146-242	249	M	SIG	25-26	9.597	9.07	6.651	8.52	ExpAA=19.69 First60=14.07 PredHel=0 Topology=o	0						0	11	3.7	1.2	.		Firefly_Luc_lik	2.3	Firefly_Luc_like | NtrY |	1D-myo-inositol-triphosphate 3-kinase A	0.61	Lipid transport and metabolism	KOG1621	Ima1_N	4.4	CHAD	1.3
Ae2SigPSigP-249128_FR5_341-409	66	Ae2SigPSigP-249128_FR5_341-409	201	M	SIG	36-37	7.303	9.1	3.77	10.16	ExpAA=16.07 First60=16.07 PredHel=1 Topology=o20-39i	1	28.8	30.3	40.9		27	0	9.1	15.2	.	.		F420_cofH	7.7	F420_cofH |	Vacuolar H+-ATPase V1 sector, subunit H	2.8	Energy production and conversion	KOG2759	RWP-RK	5.6	Btz	0.47
Ae2SigPSigP-248833_FR5_928-1014	83	Ae2SigPSigP-248833_FR5_928-1014	252	M	SIG	21-22	9.318	10.85	7.266	10.85	ExpAA=0.99 First60=0.99 PredHel=0 Topology=o	0						0	26.5	3.6	2.4	.		MACS_euk	0.75	MACS_euk | PMM_PGM | PHA00439 | FSIP1 | K_oxygenase | Pam17 |	Mitochondrial ribosomal protein S18b	2.1	Translation, ribosomal structure and biogenesis	KOG4021	FSIP1	1.1	AdoHcyase	1.8
AALF010582-PA	625	AALF010582-PA	1878	M	CYT		68.754	5.79			ExpAA=0.05 First60=0.00 PredHel=0 Topology=o	0						5	16.6	7.2	5	.		ZF_C2H2	2e-09	ZF_C2H2 2e-009| ZF_C2H2 6e-006| zf-C2H2 0.002| ZF_C2H2 0.003| COG4986 0.026| ZnF_C2H2 0.067| Reovirus_M2 | COG2366 | zf-C2H2_4 | Nucleo_P87 |	Transcription factor (contains Zn finger)	1e-46	Transcription	KOG3993	zf-C2H2	0.0004	ZnF_C2H2	0.0006
Ae2SigPSigP-241380_FR1_44-199	106	Ae2SigPSigP-241380_FR1_44-199	321	M	BL	18-19	11.992	11.36	10.133	11.34	ExpAA=14.94 First60=13.63 PredHel=0 Topology=o	0						1	14.2	1.9	7.5	.		Hypothetical_p	0.087	Hypothetical_protein_Rv2900c/MT2968/Mb... 32 0.087 0.087| PRK14995 | LHP1 | crt_membr | MopB_ydeP | Uso1_p115_head | Propionyl-CoA:succinate_CoA_transferas... 26 2.9 | HemY | PRK09579 |	NifU-like domain-containing proteins	0.46	Posttranslational modification, protein turnover, chaperones	KOG2358	Uso1_p115_head	0.37	small_GTPase	0.30
AALF004428-PA	388	AALF004428-PA	1167	M	CYT		44.8	9.33			ExpAA=0.08 First60=0.00 PredHel=0 Topology=o	0						0	12.6	5.7	5.2	.	1 | 190 CWERLVR|SV 0.540 *ProP* |	rve	2e-07	rve 2e-007| FANC | Ribosomal_L21e | ORC2 | rve_3 | KGPDC_HPS | Prophage_tail | DnaB | AAR2 | COG0731 |	FAD-dependent sulfhydryl oxidase/quiescin and related proteins	0.75	Cell cycle control, cell division, chromosome partitioning	KOG1731	rve	2e-09	MYSc	1.0	BEL-14_DPU-I	1E-132	BEL-14_DPu-I	40	57	16
Ae2SigPSigP-243014_FR4_113-253	59	Ae2SigPSigP-243014_FR4_113-253	180	M	SIG	25-26	7.27	4.76	4.051	4.45	ExpAA=0.50 First60=0.50 PredHel=0 Topology=o	0						2	15.3	3.4	1.7	.		PLN02359	3.5	PLN02359 | COG4178 | LAG1 | DUF898 |	RAVE (regulator of V-ATPase assembly) complex subunit RAV1/DMX protein, WD repeat superfamily	2.3	General function prediction only	KOG1064	DUF4584	1.8	TLC	0.41
Ae2SigPSigP-261366_FR2_516-592	69	Ae2SigPSigP-261366_FR2_516-592	210	M	SIG	25-26	7.865	11.63	4.977	11.62	ExpAA=17.62 First60=17.62 PredHel=1 Topology=o10-32i	1	31.9	14.5	53.6		37	0	27.5	.	2.9	.		PLN02738	5.8	PLN02738 |	Electron transfer flavoprotein, alpha subunit	0.29	Energy production and conversion	KOG3954	CLN5	2.3	Candida_ALS_N	0.51
Ae2-257840	133	Ae2-257840	402	I	CYT		15.506	9.89			ExpAA=13.27 First60=0.00 PredHel=0 Topology=o	0						0	15.8	3	1.5	.		Ferrienterobact	2.4	Ferrienterobactin_receptor | PRK06837 | PTZ00244 | COG5518 | exodeoxyribonuclease_VII_large_subunit... 26 3.9 | RPA3 | PRK10955 |	Renal dipeptidase	4.1	Posttranslational modification, protein turnover, chaperones	KOG4127	Mre11_DNA_bind	3.2	PA14	0.33
AALF014208-PA	490	AALF014208-PA	1473	M	CYT		54.543	9.9			ExpAA=44.72 First60=0.00 PredHel=0 Topology=o	0						0	13.5	11	5.1	.	1 | 151 HYDRSAR|SL 0.625 *ProP* |	RRM_THOC4	2e-32	RRM_THOC4 2e-032| RRM_Aly_REF_like 4e-024| RRM_SKAR 6e-015| RRM_SF 6e-012| RRM 8e-012| COG0724 1e-010| RRM_1 4e-010| RRM_RBMX_like 2e-009| RRM_YRA1_MLO3 2e-008| RRM_HP0827_like 5e-008|	RRM motif-containing protein	2e-42	RNA processing and modification	KOG0533	RRM_1	8e-11	RRM	7e-14
AALF020585-PA	496	AALF020585-PA	1491	I	BL/SIG		54.669	6.56			ExpAA=130.31 First60=43.28 PredHel=6 Topology=o4-26i39-58o68-90i103-125o145-167i180-202o	6	26	66.1	7.9			5	16.7	5.8	7.9	.		GpcrRhopsn4	4e-50	GpcrRhopsn4 4e-050| COG5099 0.004| Probable_sucrose-phosphate_synthase 0.004| Macoilin 0.045| PTZ00441 0.070| PRK06589 0.096| PRK07034 | PLN02727 | Lung_7-TM_R | PTZ00110 |	Predicted membrane protein	2e-09	Function unknown	KOG4290	GpcrRhopsn4	7e-51	alkPPc	0.23
AALF012678-PA	576	AALF012678-PA	1731	M	CYT		65.338	5.09			ExpAA=0.02 First60=0.00 PredHel=0 Topology=o	0						12	10.9	6.4	4.9	.	1 | 394 FDAYKKR|DV 0.590 *ProP* |	TRX_NDPK	2e-36	TRX_NDPK 2e-036| TRX_family 1e-005| PTZ00051 3e-005| PHA03169 4e-004| PRK10996 4e-004| Thioredoxin-like_protein_slr0233 6e-004| TRX_PICOT 0.001| Arabinose_Isome 0.007| Thioredoxin 0.011| L-arabinose_isomerase 0.017|	Thioredoxin	4e-06	Posttranslational modification, protein turnover, chaperones	KOG0907	Thioredoxin	0.0004	Alpha_L_fucos	0.94
AALF004188-PA	736	AALF004188-PA	2211	M	CYT		81.028	4.76			ExpAA=0.83 First60=0.00 PredHel=0 Topology=o	0						2	12.5	7.9	4.6	.		PLN02885	1e-122	PLN02885 e-122| NAPRTase_A 3e-096| Nicotinate_phosphoribosyltransferase_p... 276 2e-074 2e-074| PRK09243 2e-074| NAPRTase_PncB 6e-064| PncB 8e-053| PRK12484 1e-052| PRTase_typeII 1e-039| NAPRTase_B 5e-020| PRK08662 3e-019|	Nicotinic acid phosphoribosyltransferase	7e-79	Coenzyme transport and metabolism	KOG2511	NAPRTase	1e-18	CDT1	0.47
Ae2-128771	50	Ae2-128771	150	K	CYT		5.79	9.89			ExpAA=0.00 First60=0.00 PredHel=0 Topology=i	0						0	6	14	.	.		Pkinase_Tyr	2.2	Pkinase_Tyr | PTKc_Frk_like | PRK10797 |	Receptor-like protein tyrosine kinase RYK/derailed	2.9	Signal transduction mechanisms	KOG1024	Pkinase_Tyr	0.49	STYKc	0.89
Ae2-33143	55	Ae2-33143	168	Q	CYT		6.323	9.46			ExpAA=0.00 First60=0.00 PredHel=0 Topology=i	0						0	7.3	7.3	.	.		L1-EN	0.006	L1-EN 0.006| gyrB 0.039| COG4127 | COG3346 | gyrB | NCA2 | GyrB | TOP2c | 6-phosphogluconate_dehydrogenase_decar... 25 5.6 | PC_cytidylyltransferase |	Rb (Retinoblastoma tumor suppressor)-related protein	1.0	Cell cycle control, cell division, chromosome partitioning	KOG1010	NCA2	0.95	TOP2c	0.059
Ae2TE-255667	406	Ae2TE-255667	1218	S	CYT		39.777	9.46			ExpAA=0.02 First60=0.00 PredHel=0 Topology=o	0						96	28.6	1.7	19	.	1 | 367 PGRRPAR|SP 0.517 *ProP* |	PHA03247	2e-07	PHA03247 2e-007| PHA03307 2e-005| PTZ00449 3e-004| PRK07003 0.002| PRK12323 0.012| Spc7_N 0.030| PRK07764 0.039| Herpes_BLLF1 | dnaA |	RNA polymerase II, large subunit	6e-10	Transcription	KOG0260	Spc7_N	0.006	Agro_virD5	2.7
AALF017698-PA	424	AALF017698-PA	1275	M	CYT		47.968	8.32			ExpAA=39.04 First60=0.44 PredHel=2 Topology=o284-303i398-416o	2	8.7	68.9	22.4			0	7.3	8	4.2	.		FAR-N_SDR_e	5e-94	FAR-N_SDR_e 5e-094| NAD_binding_4 2e-070| PLN02996 2e-041| PLN02503 7e-038| MupV_like_SDR_e 8e-031| SDR_e1 1e-026| COG3320 3e-021| L-aminoadipate-semialdehyde_dehydrogen... 92 4e-019 4e-019| FAR_C 4e-018| PRK07201 2e-017|	Acyl-CoA reductase	1e-114	Lipid transport and metabolism	KOG1221	NAD_binding_4	4e-71	PKS_KR	0.001
Ae2SigPSigP-254408_FR1_24-151	125	Ae2SigPSigP-254408_FR1_24-151	378	M	SIG	18-19	14.475	6.44	12.698	6.35	ExpAA=10.86 First60=10.86 PredHel=0 Topology=o	0						0	6.4	6.4	4.8	.		Chitin_bind_4	0.001	Chitin_bind_4 0.001| Permease | PRK06590 | PRK05875 | ADCK2-like | PHA03142 | TIM21 | PRK10019 | PRK13419 | conserved_hypothetical_protein |	Uncharacterized conserved protein	1.0	Function unknown	KOG4836	Chitin_bind_4	1e-05	Bac_rhodopsin	0.57
Ae2SigPSigP-207648_FR5_1-83	81	Ae2SigPSigP-207648_FR5_1-83	246	M	SIG	19-20	8.79	6.81	6.852	6.24	ExpAA=1.20 First60=1.20 PredHel=0 Topology=o	0						3	23.5	4.9	2.5	.		PLPDE_III_AR_li	3.5	PLPDE_III_AR_like_1 | Methyltransf_31 | HofQ | DUF4472 |	cAMP-regulated guanine nucleotide exchange factor	0.049	Signal transduction mechanisms	KOG2378	Methyltransf_31	1.9	Beta-TrCP_D	2.1
AALF025659-PA	347	AALF025659-PA	1044	M	CYT		39.571	6.05			ExpAA=1.12 First60=0.21 PredHel=0 Topology=o	0						1	17	5.8	3.5	.		DUF1448	1e-142	DUF1448 e-142| DM16 1e-016| PH_TFIIH | MDR6 | COG3867 | Rotavirus_VP3 | Glyco_hydro_53 | MAM | RF3 | Voldacs |	Semaphorins	0.94	Signal transduction mechanisms	KOG3611	DUF1448	1e-143	DM16	1e-22
AALF004843-PA	413	AALF004843-PA	1242	M	CYT		48.054	8.11			ExpAA=132.56 First60=7.30 PredHel=6 Topology=i49-71o81-100i137-159o179-201i275-297o302-324i	6	31.2	8.5	60.3			0	12.1	3.9	1.7	.		7tm_6	2e-06	7tm_6 2e-006| ALDH_LactADH-AldA | ScCit3_like | PvdE | MYSc_Myo37 |	Uncharacterized conserved protein, contains PCI domain	0.81	General function prediction only	KOG2753	7tm_6	4e-07	Sema	0.41
Ae2SigPSigP-31878_FR1_1-55	50	Ae2SigPSigP-31878_FR1_1-55	153	M	SIG	23-24	6.203	9.81	3.313	10.23	ExpAA=19.33 First60=19.33 PredHel=1 Topology=o4-23i	1	38	8	54		27	0	6	6	.	.		PRK05749	0.20	PRK05749 | MSC | O-ag_pol_Wzy | PHA03105 | ELO | POLBc_B1 |	bHLHZip transcription factor BIGMAX	0.59	Transcription	KOG1319	MSC	0.53	TOP2c	5.2
Ae2-222993	383	Ae2-222993	1152	V	CYT		41.935	8.88			ExpAA=0.00 First60=0.00 PredHel=0 Topology=o	0						0	13.6	3.9	3.1	.		R1-I-EN	2e-25	R1-I-EN 2e-025| Exo_endo_phos_2 2e-016| hisG | Tektin | FTP | PLN02913 | Exo_endo_phos | Bac_Flav_CT_M | PRK10765 | PHA02952 |	Vacuolar assembly/sorting proteins VPS39/VAM6/VPS3	0.26	Intracellular trafficking, secretion, and vesicular transport	KOG2063	Exo_endo_phos_2	3e-17	FTP	0.012	LOA-5_CQ	1E-082	LOA-5_CQ	52	68	21
Ae2SigPSigP-210907_FR3_1-176	56	Ae2SigPSigP-210907_FR3_1-176	171	M	SIG	30-31	6.983	11.83	3.299	9.69	ExpAA=0.18 First60=0.18 PredHel=0 Topology=i	0						0	3.6	3.6	.	.	1 | 54 KRHRQRR|QQ 0.696 *ProP* |	PLN02618	3.8	PLN02618 | PRK08905 | PFL1 |	Phosphoglucomutase/phosphomannomutase	0.55	Carbohydrate transport and metabolism	KOG1220	DUF1708	2.8	RhoGAP	1.3
AALF009991-PA	757	AALF009991-PA	2274	M	CYT		85.65	8.86			ExpAA=0.00 First60=0.00 PredHel=0 Topology=o	0						11	19.8	3	6.3	.		PTZ00108	0.001	PTZ00108 0.001| motB 0.014| PLN03209 0.016| RAP1 0.042| PRK08581 0.048| Atrophin-1 0.057| PTZ00449 0.079| Pneumo_att_G | Macoilin | PRK08691 |	Uncharacterized conserved protein	0.0003	Function unknown	KOG3620	RAP1	0.008	WHEP-TRS	2.9
Ae2SigPSigP-214310_FR3_136-217	62	Ae2SigPSigP-214310_FR3_136-217	189	M	SIG	36-37	6.952	10.3	2.922	6.14	ExpAA=9.01 First60=9.01 PredHel=0 Topology=o	0						5	16.1	8.1	3.2	.		Cell_shape-dete	1.8	Cell_shape-determining_protein_MreC | Trp_DMAT |	Nuclear receptor coregulator SMRT/SMRTER, contains Myb-like domains	0.34	Transcription	KOG1878	Trp_DMAT	1.8	DM10	3.0
Ae2SigPSigP-29640_FR6_17-105	83	Ae2SigPSigP-29640_FR6_17-105	252	M	SIG	28-29	9.274	10.28	5.885	10.26	ExpAA=0.32 First60=0.31 PredHel=0 Topology=o	0						0	15.7	10.8	2.4	.		PRK09441	0.85	PRK09441 | SOR |	WD40-repeat-containing subunit of the 18S rRNA processing complex	0.55	RNA processing and modification	KOG0291	SOR	0.52	WD40	0.82
Ae2SigPSigP-251861_FR3_297-362	54	Ae2SigPSigP-251861_FR3_297-362	165	M	SIG	27-28	6.003	10.63	3.13	11.71	ExpAA=0.92 First60=0.92 PredHel=0 Topology=o	0						0	42.6	.	.	.		F420_cofC	3.7	F420_cofC | PLPDE_III_Y4yA_like |	Sigma receptor and C-8 sterol isomerase	1.2	Signal transduction mechanisms	KOG4143	EcoRII-C	3.2	UreE_N	3.9
AALF010431-PA	830	AALF010431-PA	2493	M	CYT		96.281	7.6			ExpAA=0.02 First60=0.00 PredHel=0 Topology=o	0						3	11.6	3.9	5.7	.	1 | 401 KKSREKK|RK 0.515 *ProP* |	Casc1	3e-18	Casc1 3e-018| PRK14957 0.035| Glycosyltransferase_GTB_type | PRK07035 | PRK08293 | PTZ00482 | PTZ00108 | PRK14270 | PLN03137 | PRK05346 |	Chromodomain-helicase DNA-binding protein	0.13	Transcription	KOG0384	Casc1	5e-19	OmpH	1.2
AALF012555-PA	148	AALF012555-PA	447	M	CYT		17.792	4.36			ExpAA=0.01 First60=0.00 PredHel=0 Topology=o	0						0	12.2	3.4	.	.		ARL2_Bind_BART	3e-27	ARL2_Bind_BART 3e-027| PLN03144 0.044| PLN02706 | PLN02898 | HTH_40 | DHC_N1 |	Uncharacterized conserved protein	0.004	Function unknown	KOG4511	ARL2_Bind_BART	4e-22	PUG	0.63
Ae2SigPSigP-230604_FR3_67-172	59	Ae2SigPSigP-230604_FR3_67-172	177	M	SIG	27-28	6.124	9.4	3.112	6.18	ExpAA=20.72 First60=20.72 PredHel=1 Topology=i7-29o	1	37.3	50.8	11.9		30	8	15.3	10.2	10.2	.		PRK06046	0.63	PRK06046 | SLC5sbd_SGLT1-like | Alanine_Dehydrogenase_Dimer_WBOUND_NAD... 24 5.4 | OCD_Mu_crystall |	60S ribosomal protein L27	3.6	Translation, ribosomal structure and biogenesis	KOG3418	Adeno_E4_ORF3	1.8	Agro_virD5	0.93
Ae2-224715	648	Ae2-224715	1944	A	CYT		69.803	5.35			ExpAA=0.50 First60=0.32 PredHel=0 Topology=o	0						29	15	4.5	4	.		DUF1619	2e-55	DUF1619 2e-055| PRK11907 2e-004| Mucin 4e-004| COG3889 5e-004| PRK11901 0.002| PRK13042 0.006| halo_surf_glyco 0.009| PHA03273 0.013| PHA03255 0.025| SSP160 0.027|	Chitinase	0.021	Cell wall/membrane/envelope biogenesis	KOG4701	DUF1619	5e-56	BID_2	1.6
Ae2-27249	55	Ae2-27249	168	L	CYT		6.485	10.32			ExpAA=0.00 First60=0.00 PredHel=0 Topology=i	0						0	10.9	1.8	5.5	.		PRP8	4.2	PRP8 | Ribonucleoside-diphosphate_reductase_l... 25 8.1 |	Ca2+ release channel (ryanodine receptor)	2.1	Signal transduction mechanisms	KOG2243	DUF759	4.0	COG6	1.5
AALF014266-PA	354	AALF014266-PA	1065	M	BL/ANC		42.075	8.51			ExpAA=120.76 First60=20.92 PredHel=5 Topology=i40-62o72-94i131-153o173-195i200-217o	5	29.7	47.2	23.2			0	11.9	2	1.7	0.8		7tm_6	3e-09	7tm_6 3e-009| 1 | PTZ00018 | ubiA | Cation_efflux |	Predicted DHHC-type Zn-finger protein	0.82	General function prediction only	KOG1315	7tm_6	7e-10	PepX_C	6.2
Ae2-13763	81	Ae2-13763	246	V	CYT		9.641	9.21			ExpAA=1.92 First60=1.92 PredHel=0 Topology=o	0						0	9.9	3.7	11.1	.		RE_MamI	1.4	RE_MamI | PHA03140 | Vma12 | FPL |	Arrestin	1.8	Signal transduction mechanisms	KOG3865	RE_MamI	0.59	53EXOc	2.6
Ae2SigPSigP-36472_FR6_226-311	82	Ae2SigPSigP-36472_FR6_226-311	249	M	SIG	18-19	9.244	11.78	7.339	11.6	ExpAA=8.27 First60=8.06 PredHel=0 Topology=o	0						0	7.3	12.2	4.9	.		eif2g_arch	3.6	eif2g_arch | CLCA_N | 30S_ribosomal_protein_S3 | PLN02915 |	mRNA splicing factor ATP-dependent RNA helicase	0.40	RNA processing and modification	KOG0923	CLCA_N	0.85	VPS10	0.49
Ae2SigPSigP-258811_FR1_35-133	83	Ae2SigPSigP-258811_FR1_35-133	252	M	SIG	19-20	9.261	8.86	7.032	9.14	ExpAA=0.33 First60=0.33 PredHel=0 Topology=o	0						6	14.5	2.4	18.1	.		LPA1	0.0008	LPA1 8e-004| CAP_N | PRP8 | PLN03078 | PHA03247 | TALPID3 | Androgen_recep | Gag_MA | Mito_fiss_reg | PRK10489 |	Rac1 GTPase effector FRL	0.089	Signal transduction mechanisms, Cytoskeleton	KOG1923	CAP_N	0.093	AAA_PrkA	0.55
AALF018056-PA	117	AALF018056-PA	354	G	CYT		12.768	6.32			ExpAA=14.76 First60=0.00 PredHel=0 Topology=o	0						6	19.7	7.7	6	.		AIP3	0.96	AIP3 | PRK14085 | Spb1_C | PLN02225 | SPATIAL | PRK04049 | PRK05858 | SPFH_eoslipins_u2 | lipid_A_msbB |	Ubiquitin-specific protease	0.075	Posttranslational modification, protein turnover, chaperones	KOG1873	AIP3	0.21	AHS2	0.86
Ae2-220649	89	Ae2-220649	270	I	CYT		11.226	10.29			ExpAA=0.26 First60=0.08 PredHel=0 Topology=o	0						0	9	3.4	1.1	.		COG4402	1.1	COG4402 | DUF4205 |	Membrane-associated guanylate kinase-interacting protein/connector enhancer of KSR-like	1.3	Nucleotide transport and metabolism	KOG1738	Enamelin	0.84	SEC63	0.45
Ae2TE-157291	456	Ae2TE-157291	1368	M	CYT		53.123	6.46			ExpAA=0.00 First60=0.00 PredHel=0 Topology=o	0						0	13.8	6.1	3.9	.		MCLC	0.84	MCLC | UhpB | carB | lantibiotic_dehydratase | Probable_spanin_inner_membrane_subunit... 29 6.0 | PRK14956 | CPSase_L_D3 | PTZ00292 | COG5613 |	Mitotic checkpoint serine/threonine protein kinase	0.042	Cell cycle control, cell division, chromosome partitioning	KOG1166	MCLC	0.16	CPSase_L_D3	0.069	GYPSY-622_AA-I	8E-046	Gypsy-622_AA-I	25	41	71
AALF027964-PA	1118	AALF027964-PA	3357	M	CYT		130.782	5.71			ExpAA=0.50 First60=0.00 PredHel=0 Topology=o	0						0	13	2.9	4.9	.		CC2D2AN-C2	3e-12	CC2D2AN-C2 3e-012| C2 2e-005| C2_SRC2_like 4e-005| C2 7e-005| C2A_Tricalbin-like 0.001| C2 0.002| Nuclease_SbcCD_subunit_C 0.029| C2A_C2C_Synaptotagmin_like 0.033| conserved_hypothetical_protein 0.034| C2B_Munc13 0.051|	C2 Ca2+-binding motif-containing protein	1e-48	General function prediction only	KOG3639	CC2D2AN-C2	2e-11	C2	3e-06
Ae2SigPSigP-18689_FR1_1-77	74	Ae2SigPSigP-18689_FR1_1-77	225	M	SIG	18-19	8.475	6.52	6.594	6.76	ExpAA=0.80 First60=0.78 PredHel=0 Topology=o	0						1	13.5	2.7	1.4	.		tRNA_dimethylal	7.5	tRNA_dimethylallyltransferase |	Protein involved in plasmid maintenance/nuclear protein involved in lipid metabolism	7.6	Cell motility, Lipid transport and metabolism	KOG2116			Sema	1.8
Ae2SigPSigP-68288_FR4_1-108	102	Ae2SigPSigP-68288_FR4_1-108	309	M	SIG	29-30	11.395	9.64	8.053	10.03	ExpAA=0.57 First60=0.57 PredHel=0 Topology=o	0						8	28.4	4.9	4.9	.		PARG_cat	0.35	PARG_cat | PRK07544 | COG4362 | PRK15193 | PRK15462 | PLN02229 | EEP-1 | Chlam_OMP6 | NOS_oxygenase_prok |	Predicted Rho/Rac guanine nucleotide exchange factor/faciogenital dysplasia protein 3	2.1	Signal transduction mechanisms	KOG4424	PARG_cat	0.079	TyrKc	2.3
AALF015337-PA	467	AALF015337-PA	1404	M	CYT		51.721	8.93			ExpAA=0.18 First60=0.00 PredHel=0 Topology=o	0						8	12.4	6	4.1	.		TPR	4e-10	TPR 4e-010| TPR_domain_protein 2e-008| Uncharacterized_protein_HI_0366 4e-006| PilF 5e-005| NrfG 1e-004| TPR_19 0.010| TPR_11 0.014| TPR_12 0.030| TadD 0.088| PID_2 0.093|	TPR repeat-containing protein	1e-137	General function prediction only	KOG1129	TPR_19	0.002	TPR	0.019
Ae2SigPSigP-26270_FR2_86-175	88	Ae2SigPSigP-26270_FR2_86-175	267	M	SIG	16-17	10.015	9.57	8.16	9.51	ExpAA=0.68 First60=0.68 PredHel=0 Topology=o	0						0	21.6	1.1	3.4	.		COG2924	0.67	COG2924 | PRK05408 | SNAPc19 | PRK05092 | Herpes_UL42 |	Serine/threonine phosphatase 2C containing leucine-rich repeats, similar to SCN circadian oscillatory protein (SCOP)	7.1	Signal transduction mechanisms	KOG0618	SNAPc19	0.53	GatB_Yqey	1.1
Ae2-234311	121	Ae2-234311	366	E	BL/SIG		13.957	5.28			ExpAA=78.39 First60=39.85 PredHel=4 Topology=o6-28i35-57o72-94i101-120o	4	70.2	18.2	11.6			0	2.5	5	4.1	.					Ca2+-binding transmembrane protein LETM1/MRS7	2.7	Function unknown	KOG1043	FancD2	0.46	LamNT	1.8
Ae2SigPSigP-261769_FR3_189-301	59	Ae2SigPSigP-261769_FR3_189-301	179	M	SIG	23-24	6.074	4.31	3.563	4.65	ExpAA=26.39 First60=26.39 PredHel=1 Topology=i2-24o	1	37.3	59.3	3.4		35	0	15.3	13.6	1.7	.					Acetylcholinesterase/Butyrylcholinesterase	2.4	Signal transduction mechanisms	KOG4389	EFF-AFF	1.2	IL7	3.8
AALF022199-PA	228	AALF022199-PA	687	M	CYT		25.855	9.86			ExpAA=0.00 First60=0.00 PredHel=0 Topology=o	0						5	12.3	6.6	8.3	.		HDAC7	0.39	HDAC7 | PRK03427 | DUF2464 | PRK14971 | Zn_ADH4 | VirD4 | PTZ00056 | DUF1162 | relA | HDGF_related |	SNF2 family DNA-dependent ATPase	0.74	General function prediction only	KOG0391	DUF2464	0.22	CysPc	0.075	GYPSY-1_CQ-I	1E-035	Gypsy-1_CQ-I	51	60	17
Ae2SigPSigP-246293_FR3_206-289	77	Ae2SigPSigP-246293_FR3_206-289	234	M	SIG	37-38	9.097	8.96	4.726	8.15	ExpAA=21.89 First60=21.89 PredHel=1 Topology=o15-37i	1	28.6	19.5	51.9		40	0	6.5	6.5	11.7	.		PRK13419	0.085	PRK13419 0.085| COG1160 | Arena_RNA_pol | Rap_GAP | PRK05815 | Probable_phospholipid-transporting_ATP... 25 3.6 | PHA03081 |	Transcription factor GT-2 and related proteins, contains trihelix DNA-binding/SANT domain	0.45	Transcription	KOG4282	Arena_RNA_pol	0.53	ENTH	0.84
Ae2SigPSigP-21864_FR4_1-165	103	Ae2SigPSigP-21864_FR4_1-165	312	M	SIG	17-18	11.837	4.97	9.715	5.3	ExpAA=17.67 First60=0.11 PredHel=0 Topology=o	0						0	12.6	4.9	1	.		PLN02555	0.89	PLN02555 | GHL5 | DRAT |	Proliferation-associated nucleolar protein (NOL1)	0.79	Cell cycle control, cell division, chromosome partitioning	KOG2360	GHL5	0.25	CHAD	0.52
Ae2SigPSigP-239336_FR5_816-953	128	Ae2SigPSigP-239336_FR5_816-953	387	M	SIG	33-34	14.4	9.39	10.44	9.15	ExpAA=22.44 First60=22.28 PredHel=1 Topology=i13-35o	1	17.2	72.7	10.2		93	0	24.2	3.1	2.3	.		marine_trans_1	5.8	marine_trans_1 | Phytoreo_P8 | Corona_S2 |	Adenylate/guanylate cyclase	1.3	Energy production and conversion	KOG3619	Phytoreo_P8	2.1	PSN	0.34
Ae2SigPSigP-88028_FR5_1-59	58	Ae2SigPSigP-88028_FR5_1-59	175	M	SIG	23-24	6.464	4.7	3.853	4.57	ExpAA=0.00 First60=0.00 PredHel=0 Topology=o	0						2	20.7	.	5.2	.		Glyphos_transf	4.6	Glyphos_transf |	RNA polymerase II transcription initiation/nucleotide excision repair factor TFIIH, 3'-5' helicase subunit SSL2	7.0	Transcription, Replication, recombination and repair	KOG1123	Glyphos_transf	1.1	AHS1	0.27
Ae2-22807	1101	Ae2-22807	3303	F	CYT		126.54	5.48			ExpAA=0.41 First60=0.01 PredHel=0 Topology=o	0						1	11.1	4.5	3.7	.		Dynein_heavy	1e-143	Dynein_heavy e-143| AAA_9 3e-050| DYN1 2e-025| MT 7e-019| Macoilin 0.002| PRK03918 0.002| Smc 0.004| Chromosome_partition_protein_Smc 0.010| hypothetical_protein 0.011| COG4942 0.020|	Dyneins, heavy chain	1e-106	Cytoskeleton	KOG3595	Dynein_heavy	1e-144	OmpH	0.062
Ae2SigPSigP-240856_FR6_654-753	97	Ae2SigPSigP-240856_FR6_654-753	294	M	SIG	16-17	11.336	9.91	9.543	9.44	ExpAA=0.03 First60=0.02 PredHel=0 Topology=o	0						0	9.3	2.1	6.2	.		PLN02647	0.14	PLN02647 | Glycogen_syn | PHA03271 | GT1_Glycogen_synthase_GSY2_like | TMEM190 | PRK00801 | PRK12665 | Glyco_hyd_65N_2 |	20S proteasome, regulatory subunit alpha type PSMA2/PRE8	0.46	Posttranslational modification, protein turnover, chaperones	KOG0181	Glycogen_syn	0.34	UME	0.18
AALF022966-PA	372	AALF022966-PA	1119	M	CYT		43.225	5.74			ExpAA=0.00 First60=0.00 PredHel=0 Topology=o	0						2	5.6	2.4	12.4	.		predic_Ig_block	0.005	predic_Ig_block 0.005| AAA_27 0.012| Chorion_3 0.020| rne 0.041| PRK12585 | PTZ00341 | PTZ00121 | Osteopontin | OSTEO | PRK10263 |	Serine/threonine protein kinase	0.21	Signal transduction mechanisms, General function prediction only	KOG2268	AAA_27	0.002	OSTEO	0.024
AALF008015-PA	382	AALF008015-PA	1149	M	BL	16-17	44.228	8.28	42.524	8.08	ExpAA=151.77 First60=26.42 PredHel=7 Topology=i27-49o54-76i116-138o153-175i247-269o274-296i353-375o	7	40.3	8.4	51.3			0	10.5	4.7	2.4	.		7tm_6	7e-05	7tm_6 7e-005| 7tm_7 | sorted_by_XrtN | PRK09258 | Multidrug_resistance_protein | rgy | DUF2368 |	Retinoblastoma pathway protein LIN-9/chromatin-associated protein Aly	0.027	Chromatin structure and dynamics, Cell cycle control, cell division, chromosome partitioning, Signal transduction mechanisms	KOG1019	7tm_6	1e-05	FA58C	0.41
AALF024271-PA	326	AALF024271-PA	981	M	CYT		35.613	7.46			ExpAA=0.10 First60=0.00 PredHel=0 Topology=o	0						8	15.6	6.1	8	.	1 | 42 CRGFFKR|SI 0.582 *ProP* |	NR_DBD_PNR_like	1e-47	NR_DBD_PNR_like_1 1e-047| NR_DBD_like 1e-036| NR_DBD_TLX 9e-036| NR_DBD_PNR_like 4e-033| NR_DBD_HNF4A 8e-033| zf-C4 6e-032| NR_DBD_PNR 9e-032| NR_DBD_RXR 3e-031| NR_DBD_TR2_like 6e-030| NR_DBD_PNR_like_2 9e-030|	Hepatocyte nuclear factor 4 and similar steroid hormone receptors	3e-33	Transcription	KOG4215	zf-C4	1e-32	ZnF_C4	9e-28
Ae2SigPSigP-233829_FR3_94-152	52	Ae2SigPSigP-233829_FR3_94-152	159	M	SIG	24-25	6.18	9.43	3.285	9.78	ExpAA=19.36 First60=19.36 PredHel=1 Topology=o5-22i	1	32.7	9.6	57.7		30	0	11.5	.	7.7	.		PTZ00280	2.2	PTZ00280 | Utp21 |	WD repeat protein	0.59	General function prediction only	KOG1539	Utp21	1.9	CoA_trans	1.2
Ae2SigPSigP-225234_FR5_356-462	103	Ae2SigPSigP-225234_FR5_356-462	312	M	SIG	29-30	12.02	6.36	8.622	5.95	ExpAA=61.27 First60=41.48 PredHel=3 Topology=o10-28i41-63o73-92i	3	57.3	19.4	23.3			0	13.6	3.9	1	.					Adenylyl cyclase	0.61	General function prediction only	KOG3618	Na_sulph_symp	5.9	LamNT	2.4
Ae2SigPSigP-243388_FR4_257-313	55	Ae2SigPSigP-243388_FR4_257-313	168	M	SIG	22-23	6.387	8.99	3.82	8.86	ExpAA=22.80 First60=22.80 PredHel=1 Topology=i7-29o	1	40	47.3	12.7		26	0	21.8	3.6	.	.		psaB	1.0	psaB | PRK15371 | Phlebovirus_G1 | PRK10805 |	Receptor-activated Ca2+-permeable cation channels (STRPC family)	1.9	Inorganic ion transport and metabolism, Signal transduction mechanisms	KOG3609	SDH_alpha	2.7	Sema	4.4
Ae2-58554	80	Ae2-58554	240	W	CYT		9.403	8.34			ExpAA=0.04 First60=0.04 PredHel=0 Topology=o	0						0	17.5	5	3.8	.		RE_HaeIII	0.92	RE_HaeIII | Lsr2 | RpiB | Bunya_NS-S_2 | AslB | Trehalase | HycE | SPOC | PLDc_pPLD_like_2 | Sec7 |	Glutamate synthase	1.9	Amino acid transport and metabolism	KOG0399	RE_HaeIII	0.45	ALBUMIN	1.5
Ae2SigPSigP-9336_FR3_1-91	56	Ae2SigPSigP-9336_FR3_1-91	171	M	SIG	31-32	6.179	9.37	2.845	9.5	ExpAA=12.44 First60=12.44 PredHel=0 Topology=o	0						1	17.9	3.6	8.9	.		COG1214	2.3	COG1214 | COG5096 |	RNA-binding protein (RRM superfamily)	0.81	General function prediction only	KOG0110	DUF3686	7.4	PTPc_motif	2.8
Ae2SigPSigP-137721_FR4_1-51	50	Ae2SigPSigP-137721_FR4_1-51	151	M	SIG	20-21	5.54	7.72	3.265	6.66	ExpAA=8.31 First60=8.31 PredHel=0 Topology=o	0						4	18	10	12	.		PRK03059	3.9	PRK03059 | PLN03141 | DUF482 |	E3 ubiquitin protein ligase	2.5	Posttranslational modification, protein turnover, chaperones	KOG0170	DUF482	1.8	rADc	1.3
Ae2SigPSigP-70047_FR5_106-170	50	Ae2SigPSigP-70047_FR5_106-170	151	M	SIG	23-24	5.349	11.57	3.09	12.01	ExpAA=14.92 First60=14.92 PredHel=1 Topology=o6-28i	1	44	12	44		22	0	20	10	6	.		RAG2	8.6	RAG2 |	Predicted Zn-finger protein	4.2	General function prediction only	KOG3183	Baculo_p48	1.2	Gal-bind_lectin	3.2
Ae2SigPSigP-238409_FR6_209-318	79	Ae2SigPSigP-238409_FR6_209-318	240	M	SIG	16-17	8.846	5.97	6.915	5.93	ExpAA=1.68 First60=1.68 PredHel=0 Topology=o	0						2	27.8	3.8	2.5	.		PRK13807	0.33	PRK13807 | Includes:_Glutamate_N-acetyltransferas... 28 0.50 | PRK09601 | YchF | COG0012 | PTZ00258 | PRK12561 | Glyco_hydro_65m |	Predicted GTP-binding protein (ODN superfamily)	0.36	General function prediction only	KOG1491	MoaF	1.7	Adenylsucc_synt	1.8
Ae2SigPSigP-77032_FR4_1-56	53	Ae2SigPSigP-77032_FR4_1-56	162	M	SIG	21-22	5.81	9.5	3.673	9.5	ExpAA=0.10 First60=0.10 PredHel=0 Topology=o	0						0	20.8	1.9	5.7	.					Protein involved in mRNA turnover	1.1	RNA processing and modification	KOG0816	Rad33	6.5	Aha1_N	1.3
AALF028543-PA	241	AALF028543-PA	726	M	CYT		26.757	7.54			ExpAA=0.00 First60=0.00 PredHel=0 Topology=o	0						3	16.6	4.6	4.1	.		PHD	6e-07	PHD 6e-007| PHD_TAF3 1e-006| PHD_TCF19_like 6e-006| PHD 2e-005| PHD_SF 7e-005| PHD_AL_plant 7e-005| PHD2_3_BPTF 1e-004| PHD3_KDM5A_like 2e-004| PHD_MMD1_like 5e-004| PHD_PHF3_like 0.001|	TPR-containing nuclear phosphoprotein that regulates K(+) uptake	0.001	Inorganic ion transport and metabolism	KOG2002	PHD	4e-06	PHD	6e-09	BEL-129_AA-I	1E-032	BEL-129_AA-I	26	39	12
Ae2SigPSigP-203538_FR1_103-201	92	Ae2SigPSigP-203538_FR1_103-201	277	M	SIG	19-20	10.366	5.1	8.14	4.6	ExpAA=2.23 First60=2.23 PredHel=0 Topology=o	0						1	12	10.9	4.3	.		recC	0.60	recC | Phosducin | Hydroxylamine_reductase | PLN03120 | PRK13381 | microbial_RNases | PRK08649 | HCP | DUF2398 | Myosin_head |	Predicted alpha-helical protein, potentially involved in replication/repair	0.51	Replication, recombination and repair	KOG3303	Phosducin	0.24	MYSc	0.17
Ae2SigPSigP-204821_FR5_365-463	91	Ae2SigPSigP-204821_FR5_365-463	276	M	BL	19-20	9.904	4.94	7.833	4.78	ExpAA=28.86 First60=14.08 PredHel=1 Topology=i55-77o	1	24.2	15.4	60.4		14	1	24.2	3.3	4.4	.		PRK06547	0.34	PRK06547 | PRK08270 | DUF3375 | PRK14726 | DUF302 |	Chromatin remodeling complex SWI/SNF, component SWI2 and related ATPases (DNA/RNA helicase superfamily)	0.20	Chromatin structure and dynamics, Transcription	KOG0386	DUF3375	0.58	PAM	0.48
Ae2-210469	193	Ae2-210469	579	P	CYT		22.222	9.88			ExpAA=0.00 First60=0.00 PredHel=0 Topology=o	0						5	11.9	6.7	5.7	.		Suppressor_APC	2e-25	Suppressor_APC 2e-025| OmpC | Phage_Mu_Gam | APG6 | Diphthine_synthase | XhlA | pheS | PRK06740 | NHL_like_3 | XseA |	Beta-catenin-binding protein APC, contains ARM repeats	0.41	Signal transduction mechanisms, Cytoskeleton	KOG2122	Suppressor_APC	4e-33	COG6	1.4
AALF006430-PA	524	AALF006430-PA	1575	M	CYT		56.919	8.22			ExpAA=0.02 First60=0.01 PredHel=0 Topology=o	0						5	11.8	8.4	7.3	.		Adenylate_kinas	4e-21	Adenylate_kinase_isoenzyme_1 4e-021| PLN02200 3e-019| ADK 5e-019| UMP-CMP_kinase 1e-015| Adk 1e-012| ADK 6e-012| adk 7e-012| Adenylate_kinase 9e-011| PRK14531 1e-009| PRK14532 4e-008|	Uridylate kinase/adenylate kinase	2e-36	Nucleotide transport and metabolism	KOG3079	ADK	1e-12	OLF	0.28
AALF027689-PA	443	AALF027689-PA	1332	M	CYT		47.508	4.35			ExpAA=0.00 First60=0.00 PredHel=0 Topology=o	0						56	26.6	4.1	6.1	.		COG3889	0.013	COG3889 0.013| PRK13914 0.090| Dicty_REP | VWC | Macoilin | PRK08581 | PRK11907 | PRK13042 | SSP160 | AF-4 |	FYVE finger-containing proteins	0.31	General function prediction only	KOG1819	Dicty_REP	0.033	VWC	0.001
Ae2SigPSigP-246694_FR5_535-788	105	Ae2SigPSigP-246694_FR5_535-788	318	M	SIG	22-23	11.63	10.73	9.083	10.26	ExpAA=35.60 First60=35.50 PredHel=0 Topology=o	0						1	17.1	7.6	2.9	.	1 | 91 TRVRLKR|SA 0.841 *ProP* |	PRK05630	2.8	PRK05630 | Glyco_hydro_43 | PRK11572 | SciT |	Adaptor protein SHC and related proteins	1.1	Signal transduction mechanisms	KOG3697	Glyco_hydro_43	0.66	Bgal_small_N	0.18
AALF008496-PA	627	AALF008496-PA	1884	M	CYT		71.835	9.71			ExpAA=0.14 First60=0.01 PredHel=0 Topology=o	0						0	10.4	4.9	5.6	.	1 | 157 RKARKIR|TT 0.565 *ProP* |	rve	0.0003	rve 3e-004| WecC | RVT_3 | RNase_H_like | DNA_pol_viral_C | PLPDE_III_YBL036c_euk | COG3593 | DUF3868 | RNase_HI_like | Fsuc_second |	HAT (Half-A-TPR) repeat-containing protein	0.54	General function prediction only	KOG2396	rve	6e-05	UDPG_MGDP_dh_C	0.33	BEL-40_AA-I	0.0	BEL-40_AA-I	45	64	35
Ae2SigPSigP-248868_FR5_72-155	69	Ae2SigPSigP-248868_FR5_72-155	210	M	SIG	24-25	8.121	8.62	5.566	8.99	ExpAA=22.10 First60=22.04 PredHel=1 Topology=o10-32i	1	31.9	14.5	53.6		37	0	13	4.3	.	.		PHA03367	4.2	PHA03367 | PRK14704 |	Uncharacterized conserved protein	5.2	Function unknown	KOG2676	Rav1p_C	2.3	eIF5C	1.1
AALF018024-PA	150	AALF018024-PA	453	M	CYT		18.285	6.3			ExpAA=0.00 First60=0.00 PredHel=0 Topology=o	0						6	14.7	0.7	10	.		Chorismate_synt	0.010	Chorismate_synt 0.010| PRK05382 0.010| AroC 0.012| Chorismate_synthase 0.023| PRK10263 0.090| PRK03427 | Chorismate_synthase | PRK11107 | DUF4106 | COG3437 |	RNA polymerase II, large subunit	0.13	Transcription	KOG0260	Chorismate_synt	0.002	FN2	1.8
Ae2-228131	144	Ae2-228131	432	W	SIG	25-26	16.37	9.2	13.389	9.59	ExpAA=15.50 First60=15.24 PredHel=0 Topology=o	0						1	22.9	2.8	6.3	.		PHA03309	0.82	PHA03309 | PRK11058 | GTP_HflX | DYN1 | dnaE | 3-methyl-2-oxobutanoate_hydroxymethylt... 27 5.1 | HflX | M28_QC_like |	Membrane coat complex Retromer, subunit VPS35	0.45	Intracellular trafficking, secretion, and vesicular transport	KOG1107	DUF1886	2.1	PKS_ER	3.9
AALF008231-PA	322	AALF008231-PA	969	M	CYT		35.952	8.29			ExpAA=0.00 First60=0.00 PredHel=0 Topology=o	0						7	12.4	6.2	6.5	.	1 | 297 GFQRSRR|AP 0.539 *ProP* |	ARA1	2e-80	ARA1 2e-080| Aldo_ket_red 9e-070| dkgA 1e-055| Aldo_ket_red 1e-053| dkgB 1e-040| Tas 5e-034| COG1453 2e-013| potassium_channel_beta_2_subunit 3e-013| COG4989 1e-011| PRK09912 5e-009|	Aldo/keto reductase family proteins	2e-95	General function prediction only	KOG1577	Aldo_ket_red	6e-66	Ku78	0.14
Ae2SigPSigP-203650_FR5_259-379	108	Ae2SigPSigP-203650_FR5_259-379	327	M	SIG	34-35	12.509	9.76	8.526	9.69	ExpAA=29.02 First60=24.13 PredHel=1 Topology=i13-35o	1	20.4	67.6	12		73	2	18.5	1.9	5.6	.		NR_LBD_Dax1	1.4	NR_LBD_Dax1 | COG3002 | hypothetical_protein | PRK01066 | STKc_EIF2AK1_HRI |	Ca2+ binding protein, contains EF-hand motifs	1.1	Inorganic ion transport and metabolism	KOG2643	DUF3550	2.5	PI3Ka	1.5
Ae2SigPSigP-241858_FR4_122-235	89	Ae2SigPSigP-241858_FR4_122-235	270	M	SIG	27-28	10.352	9.24	7.011	8.52	ExpAA=0.02 First60=0.01 PredHel=0 Topology=o	0						0	11.2	4.5	11.2	.		Thymidine_phosp	2.2	Thymidine_phosphorylase | PRK11195 | PHA00147 | FGGY_ygcE_like | Peptidase_M8 | PRK14455 | MATE_like_4 |	Transcription elongation factor SPT6	2.1	RNA processing and modification	KOG1856	Peptidase_M8	0.78	Inhibitor_I29	1.1
Ae2SigPSigP-242964_FR4_187-351	115	Ae2SigPSigP-242964_FR4_187-351	348	M	SIG	26-27	12.445	9.95	9.477	9.87	ExpAA=22.42 First60=22.17 PredHel=1 Topology=o5-27i	1	19.1	4.3	76.5		88	5	16.5	12.2	1.7	.		MAGSP	0.19	MAGSP | TMEM192 | UPF0560 | Alpha-amylase | EphA2_TM | PLN03205 | DAGAT | Multidrug_resistance_protein | PDI_a_MPD1_like | PRK04423 |	Acyl-CoA-binding protein	0.16	Lipid transport and metabolism	KOG0817	MAGSP	0.043	VHS	1.7
AALF027386-PA	729	AALF027386-PA	2190	M	SIG	23-24	82.225	8.22	79.77	8.27	ExpAA=76.18 First60=19.82 PredHel=0 Topology=o	0						0	14.4	4.4	3	.		MMR_HSR1	5e-06	MMR_HSR1 5e-006| AIG1 1e-005| CDC_Septin 3e-005| Ras_like_GTPase 3e-005| Toc34_like 0.002| Myosin_tail_1 0.009| PRK13894 0.022| CDC3 0.025| T2SE 0.035| PRK07261 0.038|	Septins (P-loop GTPases)	0.0009	Cell cycle control, cell division, chromosome partitioning	KOG3859	MMR_HSR1	9e-07	AAA	0.0003
Ae2TE-96075	644	Ae2TE-96075	1932	T	CYT		73.297	8.85			ExpAA=0.28 First60=0.00 PredHel=0 Topology=o	0						0	12.3	7	2.5	.	2 | 487 RKPRIIR|SD 0.558 *ProP* | 529 VSERKNR|SL 0.570 *ProP* |	rve	1e-29	rve 1e-029| UBN2_2 2e-017| UBN2 3e-016| gag_pre-integrs 2e-008| ZnF_C2HC 0.001| zf-CCHC 0.001| rve_3 0.012| RPA1_DBD_B 0.036| MRP-S26 | retropepsin_like |	E3 ubiquitin ligase interacting with arginine methyltransferase	0.026	Posttranslational modification, protein turnover, chaperones	KOG4400	rve	3e-30	ZnF_C2HC	0.0003	COPIA-12_AA-I	0.0	Copia-12_AA-I	43	63	83
Ae2SigPSigP-229251_FR6_192-328	128	Ae2SigPSigP-229251_FR6_192-328	387	M	SIG	20-21	14.327	11.76	11.931	11.71	ExpAA=0.03 First60=0.03 PredHel=0 Topology=o	0						19	28.1	6.3	7.8	.		putative_RNA-d	1.2	putative_RNA-dependent_RNA_polymerase_... 28 1.2 | HEC1 | PLN02550 | COG4957 | PRK03992 | GGGtGRT | TIP41 | pbpG | PRK14949 | PRK11824 |	DNA repair protein	0.27	Replication, recombination and repair	KOG3226	GGGtGRT	1.0	AICARFT_IMPCHas	2.2
Ae2SigPSigP-215318_FR1_288-382	59	Ae2SigPSigP-215318_FR1_288-382	180	M	SIG	29-30	7.043	10.93	3.46	10.3	ExpAA=2.21 First60=2.21 PredHel=0 Topology=o	0						0	11.9	5.1	3.4	.					Annexin	9.1	Intracellular trafficking, secretion, and vesicular transport	KOG0819	DUF1179	2.6	RasGEFN	2.3
AALF020558-PA	800	AALF020558-PA	2403	M	CYT		90.905	5.95			ExpAA=18.25 First60=0.00 PredHel=1 Topology=o781-798i	1	2.1	97.6	0.3	1	2	24	14.9	6.1	4.1	.	1 | 598 PKSRRNR|CV 0.558 *ProP* |	DUF1619	2e-57	DUF1619 2e-057| B9-C2 5e-032| PRK11907 6e-004| Mucin 8e-004| halo_surf_glyco 0.002| COG3889 0.002| PHA03273 0.014| Med3 0.016| PRK13042 0.022| SSP160 0.022|	Uncharacterized conserved protein	6e-25	Function unknown	KOG4028	DUF1619	3e-58	EFG_IV	0.99
Ae2SigPSigP-217810_FR2_24-106	67	Ae2SigPSigP-217810_FR2_24-106	204	M	SIG	20-21	7.26	12	5.208	12	ExpAA=22.72 First60=22.72 PredHel=1 Topology=o10-32i	1	32.8	14.9	52.2		35	5	22.4	7.5	7.5	.		truB	0.52	truB | TruB_N |	Uncharacterized conserved protein	4.6	Function unknown	KOG1910	TruB_N	1.7	PRP	0.66
Ae2SigPSigP-239647_FR4_1-161	100	Ae2SigPSigP-239647_FR4_1-161	303	M	SIG	16-17	11	8.55	9.363	7.11	ExpAA=0.00 First60=0.00 PredHel=0 Topology=o	0						0	8	13	3	.		IER	0.35	IER | RPE65 | DUF1684 | Cmk | cmk | Acetyl-coenzyme_A_synthetase_1 | PRK00714 | PRK09247 | DUF3611 | Ap4A_hydrolase_plant_like |	Nucleolar protein (NOP16) involved in 60S ribosomal subunit biogenesis	1.9	Translation, ribosomal structure and biogenesis	KOG4771	IER	0.079	IGc2	1.4
Ae2SigPSigP-202315_FR4_95-179	67	Ae2SigPSigP-202315_FR4_95-179	204	M	BL	18-19	7.803	8.77	5.642	9.52	ExpAA=0.01 First60=0.01 PredHel=0 Topology=o	0						0	9	3	6	.		Bicyclomycin_r	1.1	Bicyclomycin_resistance_protein_homolo... 26 1.1 | RRM1_2_MATR3_like | Trehalose_PPase | poly_gGlu_PgsB |	DNA-binding protein jumonji/RBP2/SMCY, contains JmjC domain	5.7	General function prediction only	KOG1246	Trehalose_PPase	2.0	B_lectin	6.0
AALF011209-PA	587	AALF011209-PA	1764	M	CYT		67.23	9.83			ExpAA=0.00 First60=0.00 PredHel=0 Topology=o	0						2	16.7	3.9	6.8	.	1 | 462 KQRKSKR|SA 0.515 *ProP* |	UPF0564	2e-40	UPF0564 2e-040| PLN03083 | Sec_Non_Glob | PTZ00443 | DUF249 | tnaA | DUF1682 |	TPR-containing nuclear phosphoprotein that regulates K(+) uptake	0.18	Inorganic ion transport and metabolism	KOG2002	UPF0564	8e-46	Agouti	0.12
Ae2SigPSigP-26573_FR3_1-179	152	Ae2SigPSigP-26573_FR3_1-179	459	M	SIG	23-24	17.142	8.53	14.633	8.34	ExpAA=36.20 First60=19.57 PredHel=2 Topology=i7-24o128-147i	2	23.7	68.4	7.9		5	0	12.5	6.6	4.6	.		PRK11148	2.8	PRK11148 | STKc_PLK3 |	Nemo-like MAPK-related serine/threonine protein kinase	0.82	Signal transduction mechanisms	KOG0664	TMEM151	2.8	DM4_12	1.7
AALF019149-PA	381	AALF019149-PA	1146	M	CYT		44.07	9.02			ExpAA=154.95 First60=11.34 PredHel=7 Topology=i48-70o80-102i134-156o166-188i250-272o282-301i353-375o	7	39.6	9.4	50.9			1	13.6	3.7	2.4	.		7tm_6	2e-12	7tm_6 2e-012| 7tm_7 0.036| NADH-quinone_oxidoreductase_subunit_C | PLN03005 | DUF2208 | Dicty_REP |	Glucose-repressible protein and related proteins	0.91	General function prediction only	KOG2343	7tm_6	3e-13	CDC37_C	0.53
AALF019193-PA	344	AALF019193-PA	1035	M	SIG	31-32	38.953	6.3	35.461	6	ExpAA=22.04 First60=12.15 PredHel=0 Topology=o	0						0	12.5	5.8	3.2	.		EB	3e-06	EB 3e-006| PRK05708 | TraN |	Nidogen and related basement membrane protein proteins	0.25	Cell wall/membrane/envelope biogenesis, Extracellular structures	KOG1214	EB	9e-09	RasGAP	0.63
AALF026442-PA	317	AALF026442-PA	954	M	CYT		37.29	8.91			ExpAA=115.54 First60=18.85 PredHel=5 Topology=o37-56i69-91o101-123i208-227o232-249i	5	31.2	16.4	52.4			1	12.3	3.2	3.8	.		Trehalose_recp	2e-49	Trehalose_recp 2e-049| 7tm_7 | PRK07470 | Uncharacterized_Na+/H+_antiporter_HI_1... 29 2.9 | Cyt_b561_FRRS1_like | DUF2434 | Sugar_transferase. | MdlB |	Beta-N-acetylhexosaminidase	9.6	Carbohydrate transport and metabolism	KOG2499	Trehalose_recp	4e-50	LIF_OSM	0.29
Ae2SigPSigP-254843_FR2_268-347	66	Ae2SigPSigP-254843_FR2_268-347	201	M	SIG	20-21	7.556	10.18	5.419	10.55	ExpAA=19.88 First60=19.88 PredHel=1 Topology=o4-23i	1	28.8	6.1	65.2		43	0	19.7	.	4.5	.					Alpha amylase	1.3	Carbohydrate transport and metabolism	KOG3625	Acylphosphatase	8.6	Glyco_32	1.3
Ae2-218034	277	Ae2-218034	831	M	CYT		31.845	5.07			ExpAA=0.00 First60=0.00 PredHel=0 Topology=o	0						3	13.4	5.1	4.7	.		zf-CCHC_4	0.15	zf-CCHC_4 | RRM_eIF3G_like | RRM_SF | BisC | DNA_polymerase_III_PolC-type | HATPase_c | zf-CCHC | RRM2_TIA1_like | ZnF_C2HC | tolB |	E3 ubiquitin ligase interacting with arginine methyltransferase	0.13	Posttranslational modification, protein turnover, chaperones	KOG4400	zf-CCHC_4	0.030	HATPase_c	0.007	TX1-1_AAE	6E-046	Tx1-1_AAe	32	53	19
Ae2SigPSigP-17901_FR6_24-137	107	Ae2SigPSigP-17901_FR6_24-137	324	M	SIG	23-24	11.992	8.98	9.319	8.44	ExpAA=3.51 First60=3.22 PredHel=0 Topology=o	0						1	12.1	5.6	4.7	.		SCP_euk	2e-07	SCP_euk 2e-007| SCP 0.002| Bac_GDH 0.024| Effector_1 | SCP_HrTT-1 | COG2902 | GCOM2 | RRM_PPARGC1A_like | DUF773 | ND5 |	Defense-related protein containing SCP domain	0.014	Function unknown	KOG3017	Bac_GDH	0.005	SCP	3e-05
AALF001530-PA	752	AALF001530-PA	2259	M	CYT		85.518	6.11			ExpAA=20.54 First60=20.38 PredHel=1 Topology=i17-39o	1	2.9	94.8	2.3		713	0	11.2	7.2	6.4	.		An_peroxidase	1e-174	An_peroxidase e-174| peroxinectin_like e-168| peroxidasin_like e-112| thyroid_peroxidase e-103| An_peroxidase_like 8e-092| peroxinectin_like_bacterial 1e-090| myeloperoxidase_like 4e-085| dual_peroxidase_like 1e-064| An_peroxidase_bacterial_2 1e-026| prostaglandin_endoperoxide_synthase 4e-017|	Peroxidase/oxygenase	1e-157	General function prediction only	KOG2408	An_peroxidase	1e-175	QLQ	0.49
Ae2SigPSigP-262826_FR2_132-242	80	Ae2SigPSigP-262826_FR2_132-242	243	M	SIG	17-18	8.879	8.82	6.93	10.13	ExpAA=16.06 First60=15.99 PredHel=0 Topology=o	0						0	18.8	2.5	6.3	.		COG1408	0.65	COG1408 | NHase_alpha | Arginase | nitrile_alph | cysS | rocF_arginase | MPP_YkuE_C | UvrA | PRK14177 | Phytoreo_S7 |	Vitamin D3 receptor interacting protein	0.89	Transcription, Signal transduction mechanisms	KOG4512	NHase_alpha	0.25	PWWP	1.6
Ae2SigPSigP-223073_FR6_1157-1253	78	Ae2SigPSigP-223073_FR6_1157-1253	237	M	SIG	28-29	9	12	5.981	11.88	ExpAA=24.12 First60=22.74 PredHel=1 Topology=o5-27i	1	28.2	6.4	65.4		51	0	25.6	6.4	2.6	.		Sbm	4.4	Sbm | COG4425 | MM_CoA_mutase |	SpoU rRNA Methylase family protein	1.3	Translation, ribosomal structure and biogenesis	KOG2506	MM_CoA_mutase	1.8	BMC	1.4
Ae2SigPSigP-235460_FR4_132-259	79	Ae2SigPSigP-235460_FR4_132-259	240	M	SIG	18-19	7.476	4.3	5.725	4.51	ExpAA=3.32 First60=2.27 PredHel=0 Topology=o	0						0	8.9	31.6	.	.		fliI	1.5	fliI | SOR_SNZ | PTKc_Itk | pdxS | Pyridoxal_biosynthesis_lyase_PdxS | PRK04180 | AbcD | SNZ1 |	Nuclear receptor	0.20	Signal transduction mechanisms	KOG4846	DUF2265	0.66	TY	5.4
Ae2SigPSigP-236838_FR4_42-246	193	Ae2SigPSigP-236838_FR4_42-246	581	M	SIG	20-21	21.392	5.2	19.204	5.07	ExpAA=2.82 First60=2.82 PredHel=0 Topology=o	0						6	14.5	5.7	10.4	.	1 | 38 VTSREDR|SL 0.662 *ProP* |	Mavicyanin	1.1	Mavicyanin | PRK15305 | XylH | Birna_RdRp | Red1 | PTZ00243 |	Transcription initiation factor TFIID, subunit TAF6 (also component of histone acetyltransferase SAGA)	0.26	Transcription	KOG2549	Birna_RdRp	1.7	CRA	3.0
Ae2SigPSigP-222191_FR6_333-428	86	Ae2SigPSigP-222191_FR6_333-428	261	M	SIG	22-23	9.533	9.03	7.016	8.71	ExpAA=0.87 First60=0.87 PredHel=0 Topology=o	0						2	18.6	3.5	2.3	.		COG4241	1.1	COG4241 | IFRD |	Endoplasmic reticulum protein EP58, contains filamin rod domain and KDEL motif	9.1	General function prediction only	KOG2458	IFRD	0.41	H2B	0.55
AALF017995-PA	259	AALF017995-PA	780	M	CYT		29.414	6.08			ExpAA=0.03 First60=0.00 PredHel=0 Topology=o	0						0	10.8	3.9	5.4	.		NDK	2e-35	NDK 2e-035| NDPk5 2e-031| NDPk 5e-031| NDK 1e-030| NDPk_TX 6e-030| NDPk7A 8e-026| PLN02931 2e-023| NDPk6 9e-023| ndk 2e-022| NDPk_I 3e-021|	Nucleoside diphosphate kinase	5e-26	Nucleotide transport and metabolism	KOG0888	NDK	4e-36	NDK	6e-40
Ae2-241061	104	Ae2-241061	312	I	CYT		11.599	5.71			ExpAA=0.00 First60=0.00 PredHel=0 Topology=o	0						13	17.3	5.8	9.6	.		DUF4175	1e-05	DUF4175 1e-005| PRK10263 0.007| PRK12757 0.050| DUF4106 0.061| PAT1 | tolA | PLN03029 | TFIIA | Gag_spuma | PRK05733 |	Thyroid hormone receptor-associated protein complex, subunit TRAP230	2e-05	Transcription	KOG3598	DUF4175	4e-07	Amelin	0.69
Ae2SigPSigP-256049_FR1_27-371	338	Ae2SigPSigP-256049_FR1_27-371	1014	M	SIG	30-31	37.808	8.87	34.527	8.98	ExpAA=61.86 First60=40.56 PredHel=3 Topology=o15-34i41-63o98-115i	3	17.2	14.8	68			0	11.8	7.1	3	.		Peptidase_S39	6e-06	Peptidase_S39 6e-006| COG5438 0.008| ALDH_HMSADH_HapE | Peptidase_S32 | DUF3112 | DUF3661 | YibE_F | SNF |	Sodium-neurotransmitter symporter	0.87	Signal transduction mechanisms	KOG3660	Peptidase_S39	1e-06	AICARFT_IMPCHas	0.11
AALF015428-PA	799	AALF015428-PA	2400	M	CYT		90.862	5.91			ExpAA=0.21 First60=0.00 PredHel=0 Topology=o	0						0	12.5	5.3	3.3	.		TPR_domain_prot	3e-10	TPR_domain_protein 3e-010| TPR 2e-009| NrfG 1e-006| TPR_12 7e-005| Uncharacterized_protein_HI_0366 6e-004| TPR_11 0.004| TPR 0.020| TPR_1 0.039| PRK10803 | COG3947 |	TPR repeat-containing protein	1e-174	General function prediction only	KOG2003	TPR_12	1e-05	TPR	0.0002
AALF004238-PA	965	AALF004238-PA	2898	M	CYT		108.146	4.75			ExpAA=158.27 First60=0.00 PredHel=7 Topology=o598-620i633-655o670-692i722-744o759-781i793-815o825-847i	7	16	66.1	17.9			2	17.4	4.2	3.9	0.3	1 | 891 PAMRQQR|SN 0.610 *ProP* |	7tm_3	6e-37	7tm_3 6e-037| DUF1109 0.015| AA_permease | DUF2878 | ProW | ABC_choXWV_perm | MATE_like | DUF805 | CdsA | Cyto_ox_2 |	Glutamate-gated metabotropic ion channel receptor subunit GRM2 and related subunits, G-protein coupled receptor superfamily	3e-30	Inorganic ion transport and metabolism, Signal transduction mechanisms	KOG1056	7tm_3	2e-33	PRP	0.084
AALF028089-PA	571	AALF028089-PA	1716	M	BL	23-24	63.733	7.09	61.28	6.94	ExpAA=96.73 First60=0.10 PredHel=4 Topology=o279-301i439-461o471-493i536-558o	4	15.4	52.9	31.7			7	18.4	5.3	4.9	.		ROM1	0.009	ROM1 0.009| PRK13735 | PRK07198 | DUF1157 | DUF1469 | PRK11195 | Iron-sulfur_cluster_assembly_scaffold_... 32 0.52 | PrgI | ZnuB | MYSc_Myo45 |	Vacuolar sorting protein VPS1, dynamin, and related proteins	0.033	Intracellular trafficking, secretion, and vesicular transport, General function prediction only	KOG0446	DUF1157	0.055	PSN	1.2
Ae2SigPSigP-27888_FR6_1-89	74	Ae2SigPSigP-27888_FR6_1-89	226	M	SIG	23-24	8.74	4.75	6.223	5.57	ExpAA=20.73 First60=20.73 PredHel=1 Topology=i7-29o	1	29.7	60.8	9.5		45	0	12.2	.	4.1	.		PLN02866	5.9	PLN02866 | GlgP | PLN00186 |	Signaling protein van gogh/strabismus	1.2	Signal transduction mechanisms	KOG3814	BPL_N	2.8	CAMSAP_CKK	0.15
Ae2-218435	135	Ae2-218435	408	P	CYT		15.706	9.67			ExpAA=0.01 First60=0.00 PredHel=0 Topology=o	0						0	14.8	8.9	5.2	.		COG3489	0.64	COG3489 | RhoGAP_OCRL1 | PRK08360 | Coenzyme_PQQ_synthesis_protein_E | Circadian_clock_protein_kinase_KaiC | PLN00222 | Baculo_LEF-3 | V-type_proton_ATPase_subunit_B | Cas_DxTHG | Ribonuclease_T2 |	Ras GTPase-activating protein	1.4	Signal transduction mechanisms	KOG2059	Baculo_LEF-3	2.1	Sec7	2.5
Ae2SigPSigP-232913_FR1_403-527	121	Ae2SigPSigP-232913_FR1_403-527	366	M	SIG	24-25	13.841	8.89	11.04	7.14	ExpAA=1.56 First60=1.14 PredHel=0 Topology=o	0						1	11.6	4.1	3.3	.		COG4946	0.66	COG4946 | EscU | Probable_cobyric_acid_synthase | putative_L-proline_4-hydroxylase | PLN02844 | ComEB | dipicolinate_synthase_subunit_A |	Sister chromatid cohesion protein	1.2	Cell cycle control, cell division, chromosome partitioning	KOG2152	Lipoxygenase	8.8	ProQ	0.35
AALF015509-PA	49	AALF015509-PA	150	M	CYT		5.551	9.23			ExpAA=0.01 First60=0.01 PredHel=0 Topology=o	0						0	12.2	4.1	4.1	.					Chromatin remodeling complex SWI/SNF, component SWI2 and related ATPases (DNA/RNA helicase superfamily)	3.8	Chromatin structure and dynamics, Transcription	KOG0386	Serum_albumin	1.9	TR_FER	1.0
Ae2SigPSigP-28201_FR3_1-117	59	Ae2SigPSigP-28201_FR3_1-117	180	M	SIG	28-29	6.632	5.67	3.582	4.26	ExpAA=0.63 First60=0.63 PredHel=0 Topology=o	0						0	1.7	8.5	3.4	.					Predicted phosphate acyltransferase, contains PlsC domain	0.54	Lipid transport and metabolism	KOG2898			RNAse_Pc	3.6
Ae2-258974	107	Ae2-258974	324	K	CYT		12.665	8.77			ExpAA=0.22 First60=0.07 PredHel=0 Topology=o	0						0	13.1	6.5	6.5	.		PLN03064	2.7	PLN03064 | PCI_Csn8 | ArcA | rlmL | DUF3643 |	Divalent cation tolerance-related protein	0.40	Inorganic ion transport and metabolism	KOG3338	PCI_Csn8	0.69	CNH	0.39
Ae2SigPSigP-173587_FR2_14-100	69	Ae2SigPSigP-173587_FR2_14-100	210	M	SIG	36-37	7.393	9.15	3.632	8.91	ExpAA=21.72 First60=21.65 PredHel=1 Topology=o15-37i	1	31.9	21.7	46.4		32	11	31.9	2.9	5.8	.		TMEM173	3.9	TMEM173 | DUF2930 | PRK09579 | 6 | EIID-AGA |	Transcription initiation factor TFIID, subunit TAF1	2.2	Transcription	KOG0008	TMEM173	0.87	SHR3_chaperone	4.2
Ae2SigPSigP-219335_FR5_17-718	698	Ae2SigPSigP-219335_FR5_17-718	2097	M	SIG	23-24	82.366	9.06	79.905	9.19	ExpAA=257.03 First60=22.03 PredHel=12 Topology=i7-29o188-207i269-290o305-327i348-370o412-434i441-463o492-514i527-549o569-591i598-620o635-657i	12	37.2	40.1	22.6			0	10.7	3.7	3.6	.		COG1835	9e-17	COG1835 9e-017| Acyl_transf_3 3e-012| NtpI | NuoL | TraX | DUF2339 | NrfD |	Predicted acyltransferase	6e-55	General function prediction only	KOG3700	Acyl_transf_3	1e-13	Skp1	0.54
Ae2-28716	682	Ae2-28716	2046	R	CYT		77.434	5.93			ExpAA=0.02 First60=0.00 PredHel=0 Topology=o	0						0	12	5.9	4.3	.		RT_LTR	4e-49	RT_LTR 4e-049| RNase_HI_RT_Ty3 4e-034| RVT_1 1e-018| rve 2e-016| RT_ZFREV_like 4e-014| RT_DIRS1 7e-009| RT_Rtv 3e-007| RNase_HI_RT_DIRS1 3e-004| RT_like 0.035| Tra5 |	Mitochondrial ribosomal protein S28	0.068	Translation, ribosomal structure and biogenesis	KOG3933	RVT_1	1e-21	SPT2	0.20	GYPSY-125_AA-I	0.0	Gypsy-125_AA-I	64	80	44
Ae2SigPSigP-219006_FR5_719-837	112	Ae2SigPSigP-219006_FR5_719-837	339	M	SIG	24-25	13.165	9.81	10.173	10.09	ExpAA=20.80 First60=19.56 PredHel=1 Topology=o5-23i	1	16.1	4.5	79.5		89	0	14.3	2.7	6.3	.		SLC6sbd_GAT3	4.4	SLC6sbd_GAT3 | PRK10795 | PLPDE_III_DSD_D-TA_like_3 | SLC6sbd_GAT1 |	4-aminobutyrate aminotransferase	1.1	Amino acid transport and metabolism	KOG1405	bPH_3	2.9	G2F	0.24
Ae2-63355	124	Ae2-63355	375	Q	CYT		14.863	7.03			ExpAA=8.86 First60=8.85 PredHel=0 Topology=o	0						0	15.3	3.2	2.4	.		Carbamoyltransf	1.2	Carbamoyltransferase_HypF | An_peroxidase_like | dnaA | PRK10240 | COG2604 | TIGR00275 | Herpes_Helicase | TIN2_N | PBP2_TRAP_UehA_TeaA | PXA |	Uncharacterized protein CLU1/cluA/TIF31 involved in mitochondrial morphology/distribution, also found associated with eIF-3	0.55	General function prediction only	KOG1839	Herpes_Helicase	2.1	eIF2B_5	0.48
AALF027078-PA	140	AALF027078-PA	423	M	SIG	25-26	15.971	8.66	13.114	8.52	ExpAA=17.66 First60=17.66 PredHel=1 Topology=i7-24o	1	12.1	82.9	5		116	0	10	3.6	3.6	.		PBP_GOBP	4e-18	PBP_GOBP 4e-018| PhBP 8e-013| COG1512 0.060| Lysozyme_like | DUF2518 | PRK10265 |	N-terminal acetyltransferase	3.1	Chromatin structure and dynamics	KOG1156	PBP_GOBP	9e-19	PhBP	1e-14
AALF021769-PA	567	AALF021769-PA	1704	M	CYT		65.59	6.72			ExpAA=95.15 First60=4.54 PredHel=3 Topology=o256-278i322-341o519-541i	3	11.1	76.5	12.3			0	9.7	5.3	4.4	.		PBP2_iGluR_Kain	3e-06	PBP2_iGluR_Kainate_GluR7 3e-006| PBP2_iGluR_putative 8e-005| PBP2_iGluR_NMDA_Nr1 3e-004| PBP2_iGluR_NMDA 0.002| PBP2_iGluR_Kainate_GluR5 0.002| PBP2_iGluR_AMPA 0.003| PBP2_iGluR_non_NMDA_like 0.006| PBP2_iGluR_Kainate_GluR6 0.006| PBP2_iGluR_kainate_KA1 0.009| PBP2_iGluR_kainate_KA2 0.034|	Glutamate-gated kainate-type ion channel receptor subunit GluR5 and related subunits	6e-17	Inorganic ion transport and metabolism, Amino acid transport and metabolism, Signal transduction mechanisms	KOG1052	DUF456	0.43	Lig_chan-Glu_bd	0.20
Ae2SigPSigP-247771_FR2_9-104	57	Ae2SigPSigP-247771_FR2_9-104	174	M	SIG	28-29	6.815	6.88	3.525	6.25	ExpAA=30.35 First60=30.35 PredHel=0 Topology=o	0						0	8.8	7	5.3	.		Roughex	2.1	Roughex | KdpD | PRK14872 |	DNA helicase	0.15	Replication, recombination and repair	KOG1803	Roughex	0.10	ADEAMc	0.26
Ae2SigPSigP-220222_FR2_722-819	86	Ae2SigPSigP-220222_FR2_722-819	261	M	SIG	36-37	9.623	11.71	5.306	5.96	ExpAA=23.63 First60=23.57 PredHel=1 Topology=i12-34o	1	25.6	60.5	14		52	0	12.8	3.5	2.3	.		CobT	3.2	CobT | GAGA_bind | Sars6 |	Ca2+-permeable cation channel OSM-9 and related channels (OTRPC family)	0.28	Inorganic ion transport and metabolism, Signal transduction mechanisms	KOG3676	GAGA_bind	0.76	DNaseIc	2.0
Ae2SigPSigP-222232_FR5_96-263	128	Ae2SigPSigP-222232_FR5_96-263	387	M	SIG	24-25	14.31	8.68	11.576	8.41	ExpAA=15.72 First60=15.72 PredHel=1 Topology=o4-21i	1	13.3	3.1	83.6		107	1	12.5	9.4	4.7	.		COG0670	1.2	COG0670 | EGF_CA | PMT | ESP1 | EGF_CA | PBP2_transferrin_N |	Uncharacterized conserved protein, contains laminin, cadherin and EGF domains	1e-06	Signal transduction mechanisms	KOG1219	PMT	0.70	EGF_CA	0.029
Ae2-254195	76	Ae2-254195	231	N	SIG	22-23	9.025	9.51	6.504	9.8	ExpAA=35.14 First60=34.94 PredHel=2 Topology=i7-26o36-58i	2	53.9	13.2	32.9		18	0	13.2	2.6	1.3	.		cpsB	2.2	cpsB | EF2 |	Arginine N-methyltransferase	0.88	General function prediction only	KOG1501	DUF3684	3.4	Bet_v_1	7.4
Ae2SigPSigP-219914_FR2_770-837	66	Ae2SigPSigP-219914_FR2_770-837	201	M	SIG	23-24	8.324	10	5.144	9.52	ExpAA=0.13 First60=0.13 PredHel=0 Topology=o	0						0	12.1	3	3	.		linoleate_diol_	1.7	linoleate_diol_synthase_like | heme_ABC_transporter_heme-binding_prot... 27 2.1 | DUF4603 | PRK11067 |	Transketolase	1.0	Carbohydrate transport and metabolism	KOG0523	DUF4603	0.73	Cog4	0.49
Ae2SigPSigP-240813_FR4_786-839	50	Ae2SigPSigP-240813_FR4_786-839	153	M	SIG	19-20	5.166	6.49	3.138	5.32	ExpAA=0.10 First60=0.10 PredHel=0 Topology=o	0						0	24	12	4	.		Caps_synth_GfcC	0.57	Caps_synth_GfcC |					Caps_synth_GfcC	0.76	TR_FER	1.0
AALF003508-PA	180	AALF003508-PA	543	M	CYT		21.262	9.5			ExpAA=0.06 First60=0.01 PredHel=0 Topology=o	0						3	9.4	4.4	3.9	.		Tctex-1	1e-13	Tctex-1 1e-013| BioB | COG5444 | PTZ00440 | DUF3589 | NusA | AddB | conserved_hypothetical_protein |	Dynein light chain	2e-17	Cell motility	KOG4108	Tctex-1	3e-14	SCPU	1.0
AALF013538-PA	606	AALF013538-PA	1821	M	CYT		67.937	8.94			ExpAA=8.07 First60=8.06 PredHel=0 Topology=o	0						1	12.5	5	6.4	.	1 | 346 PSYRCRR|SV 0.788 *ProP* |	p450	1e-28	p450 1e-028| CypX 5e-018| PTZ00404 1e-016| PLN02290 6e-013| PLN02936 1e-010| PLN03234 2e-010| PLN03112 2e-010| PLN02738 2e-010| PLN02966 2e-009| PLN02687 3e-009|	Cytochrome P450 CYP4/CYP19/CYP26 subfamilies	6e-35	Secondary metabolites biosynthesis, transport and catabolism, Lipid transport and metabolism	KOG0157	p450	3e-31	CRM1_C	0.20
AALF026195-PA	325	AALF026195-PA	978	M	CYT		36.56	5.35			ExpAA=20.35 First60=0.00 PredHel=1 Topology=o228-250i	1	6.8	70.2	23.1		75	7	15.4	5.2	6.5	.		Monocarboxylate	0.067	Monocarboxylate_transporter_2 0.067| PRK12757 | PLN02262 | PRK07417 | PHA03247 | FlaJ | PLN03029 | DUF4657 | PRK10263 | PLN02572 |	Monocarboxylate transporter	6e-08	Carbohydrate transport and metabolism	KOG2504	DUF4657	0.41	Amelogenin	0.19
Ae2-30518	173	Ae2-30518	522	L	CYT		19.336	6.46			ExpAA=0.01 First60=0.00 PredHel=0 Topology=o	0						4	14.5	8.1	8.7	.		Homeobox_KN	7e-24	Homeobox_KN 7e-024| homeodomain 3e-016| HOX 1e-015| Homeobox 1e-007| Gag_p24 | secF | Imelysin_IrpA-like | Med4 |	Transcription factor MEIS1 and related HOX domain proteins	4e-27	Transcription	KOG0773	Homeobox_KN	5e-19	HOX	2e-17
AALF005055-PA	416	AALF005055-PA	1251	M	BL	20-21	47.962	8.55	45.887	8.61	ExpAA=3.72 First60=0.48 PredHel=0 Topology=o	0						0	11.8	3.6	4.8	.		p450	2e-53	p450 2e-053| CypX 4e-035| PLN02290 1e-032| PTZ00404 2e-029| PLN02936 3e-025| PLN02169 5e-022| PLN02738 5e-022| PLN02966 8e-022| PLN03195 1e-020| PLN03234 4e-020|	Cytochrome P450 CYP4/CYP19/CYP26 subfamilies	2e-64	Secondary metabolites biosynthesis, transport and catabolism, Lipid transport and metabolism	KOG0157	p450	5e-54	HA2	0.83
AALF008929-PA	1166	AALF008929-PA	3501	M	CYT		130.522	6.27			ExpAA=0.10 First60=0.01 PredHel=0 Topology=o	0						0	10.7	6.3	4.6	.	1 | 639 LKERQKR|GD 0.656 *ProP* |	WD40	5e-27	WD40 5e-027| COG2319 6e-022| WD40 8e-007| WD40 2e-006| MalT 0.004| TPR_hemY_coli | Coatomer_WDAD | NrfG | TPR_domain_protein | PHA03115 |	Uncharacterized conserved protein WDR10, contains WD40 repeats	0.0	General function prediction only	KOG1538	WD40	3e-07	WD40	7e-09	GYPSY36-ZM_I	6E-017	Gypsy36-ZM_I	9	23	30
Ae2-221706	143	Ae2-221706	432	A	CYT		16.003	5.6			ExpAA=0.00 First60=0.00 PredHel=0 Topology=o	0						6	13.3	4.9	2.8	.	1 | 133 RGHKVRR|DV 0.522 *ProP* |	IQ	0.003	IQ 0.003| IQ 0.029| dnaA | VI_chp_2 | PRK13511 | FANCI_S3 | DsbA_FrnE_like | DnaA | SGT1 | Spore_III_AF |	Uncharacterized conserved protein, contains IPT/TIG domain	0.0004	Function unknown	KOG0520	IQ	0.0004	IQ	5e-05
Ae2SigPSigP-2034_FR4_96-283	154	Ae2SigPSigP-2034_FR4_96-283	465	M	SIG	24-25	17.811	10.35	15.118	10.06	ExpAA=0.14 First60=0.14 PredHel=0 Topology=o	0						8	18.8	3.2	7.1	.		PLN02280	0.78	PLN02280 | START_STARD14_15-like | PRK12755 | ATPase-IIA2_Ca | PRK09236 | PLN02893 | PRK12592 |	RNA-binding protein LARP/SRO9 and related La domain proteins	0.56	Posttranslational modification, protein turnover, chaperones, Translation, ribosomal structure and biogenesis	KOG2590	CitF	1.8	SCY	0.23
Ae2SigPSigP-203530_FR1_138-205	53	Ae2SigPSigP-203530_FR1_138-205	159	M	SIG	21-22	6.477	9.51	4.114	10.88	ExpAA=22.71 First60=22.71 PredHel=1 Topology=o10-32i	1	41.5	18.9	39.6		21	0	7.5	3.8	5.7	.		FGGY_GK	2.0	FGGY_GK | GidB | GidB | FGGY_XK_like_1 |	2-oxoglutarate dehydrogenase, E1 subunit	5.0	Carbohydrate transport and metabolism	KOG0450	GidB	0.75	MutH	4.5
Ae2-227575	98	Ae2-227575	294	G	CYT		10.678	10.36			ExpAA=0.00 First60=0.00 PredHel=0 Topology=o	0						0	17.3	16.3	2	.		PRK09276	4.2	PRK09276 | IRF | Peptidase_S41_CPP | 1-deoxy-D-xylulose-5-phosphate_synthas... 25 7.1 | argD | PRK11013 |	N-acetylglucosaminyltransferase	3.4	Carbohydrate transport and metabolism	KOG2791	RPA	4.4	IRF	0.062
AALF002784-PA	248	AALF002784-PA	747	M	CYT		27.572	7.03			ExpAA=0.07 First60=0.07 PredHel=0 Topology=o	0						0	14.5	4	3.6	.	1 | 190 KASRALR|EA 0.569 *ProP* |	SPFH_stomatin	1e-139	SPFH_stomatin e-139| SPFH_SLP-4 e-108| SPFH_podocin 4e-085| SPFH_eoslipins_u1 3e-081| SPFH_SLP-3 2e-069| SPFH_alloslipin 1e-060| SPFH_SLPs 5e-056| SPFH_eoslipins_u3 5e-049| HflC 2e-048| PHB 5e-046|	Prohibitins and stomatins of the PID superfamily	1e-112	Energy production and conversion	KOG2621	Band_7	2e-30	PHB	6e-48
AALF019859-PA	229	AALF019859-PA	690	M	CYT		24.84	5.36			ExpAA=0.62 First60=0.04 PredHel=0 Topology=o	0						1	10.9	10	4.8	.		Tryp_SPc	7e-42	Tryp_SPc 7e-042| Tryp_SPc 3e-039| Trypsin 8e-030| COG5640 6e-010| Trypsin_2 | COG3591 | 2-Hacid_dh_6 | ND5 | ND5 | ND5 |	Trypsin	5e-34	Amino acid transport and metabolism	KOG3627	Trypsin	2e-30	Tryp_SPc	3e-34
Ae2SigPSigP-225976_FR5_157-216	50	Ae2SigPSigP-225976_FR5_157-216	153	M	SIG	28-29	5.755	6.7	2.573	6.75	ExpAA=13.39 First60=13.39 PredHel=0 Topology=o	0						0	18	4	6	.		nuc_hydro_CjNH	2.3	nuc_hydro_CjNH |	Serine carboxypeptidases	3.4	Posttranslational modification, protein turnover, chaperones	KOG1283	Effector_1	2.2	PCRF	0.29
Ae2SigPSigP-243425_FR2_1-187	170	Ae2SigPSigP-243425_FR2_1-187	511	M	SIG	23-24	19.041	4.34	16.449	4.21	ExpAA=0.07 First60=0.07 PredHel=0 Topology=o	0						1	14.1	2.4	2.9	.		PRK12844	1.3	PRK12844 | USP48_C | ruvA | DHDPS | ERK-JNK_inhib | PLN03037 | STKc_STK33 | MetH |	Peroxisomal long-chain acyl-CoA transporter, ABC superfamily	0.51	Lipid transport and metabolism	KOG0064	ERK-JNK_inhib	0.98	CLH	0.82
Ae2SigPSigP-31883_FR6_12-107	59	Ae2SigPSigP-31883_FR6_12-107	180	M	SIG	20-21	6.617	8.66	4.308	5.45	ExpAA=0.18 First60=0.18 PredHel=0 Topology=o	0						0	11.9	8.5	8.5	.		Ala_racemase_C	9.2	Ala_racemase_C |	Exocyst complex subunit	2.3	Intracellular trafficking, secretion, and vesicular transport	KOG2215	Ala_racemase_C	2.1	CASc	2.9
Ae2SigPSigP-254762_FR4_1680-1801	88	Ae2SigPSigP-254762_FR4_1680-1801	267	M	SIG	22-23	9.679	5.59	7.459	6.72	ExpAA=11.53 First60=11.14 PredHel=0 Topology=o	0						0	20.5	4.5	9.1	.		STKc_Vps15	5.6	STKc_Vps15 | PLN02484 |	Tousled-like protein kinase	2.8	Signal transduction mechanisms	KOG1151	DUF3733	6.9	XTALbg	0.97
Ae2SigPSigP-66188_FR3_168-317	148	Ae2SigPSigP-66188_FR3_168-317	447	M	SIG	19-20	16.695	9.14	14.642	9.54	ExpAA=4.41 First60=3.58 PredHel=0 Topology=o	0						2	14.2	4.7	5.4	.	1 | 74 LPTRSPR|SL 0.625 *ProP* |	NanE	1.6	NanE | PhnM | AP-like_stonins_MHD | PRK01130 | SURF2 | DUF4637 |	Sodium/hydrogen exchanger protein	0.48	Inorganic ion transport and metabolism	KOG1965	SURF2	1.3	POLAc	0.49
Ae2SigPSigP-220988_FR1_648-755	93	Ae2SigPSigP-220988_FR1_648-755	282	M	BL	23-24	10.991	6.89	8.189	8.16	ExpAA=40.04 First60=36.09 PredHel=2 Topology=i2-24o39-61i	2	47.3	16.1	36.6		32	1	19.4	4.3	2.2	.		Anoctamin	2.2	Anoctamin | NtpD | PLN02538 | Tyrosine-specific_transport_protein |	Protein required for meiotic chromosome segregation	0.090	Cell cycle control, cell division, chromosome partitioning	KOG2513	Anoctamin	0.35	ZnF_U1	0.92
AALF015476-PA	88	AALF015476-PA	267	M	CYT		10.06	9.28			ExpAA=0.09 First60=0.04 PredHel=0 Topology=o	0						0	11.4	2.3	4.5	.		MRP-S35	0.60	MRP-S35 | ZF_C2H2 | clpX | Lipase | COG5236 | ZF_C2H2 | eIF3G | DUF2616 | ZF_C2H2 |	Homeobox protein	0.011	General function prediction only	KOG1146	MRP-S35	0.14	ZnF_U1	0.16
Ae2SigPSigP-240542_FR4_563-627	56	Ae2SigPSigP-240542_FR4_563-627	171	M	SIG	22-23	6.149	10.66	3.677	8.96	ExpAA=1.90 First60=1.90 PredHel=0 Topology=o	0						1	10.7	3.6	10.7	.					Oligophrenin-1 and related Rho GTPase-activating proteins	1.3	Signal transduction mechanisms	KOG1451	SIMPL	5.6	HTTM	7.0
AALF002513-PA	251	AALF002513-PA	756	M	CYT		28.414	8.86			ExpAA=0.96 First60=0.00 PredHel=0 Topology=o	0						7	10.8	6	7.2	.		ParcG	7e-85	ParcG 7e-085| STKc_Nek2 | PRK12397 | S_TKc | alt_F1F0_F0_B | GH31_NET37 | vWA_collagen_alpha3-VI-like | ndhD | Pkinase | STKc_ULK3 |	Uncharacterized conserved protein	3e-84	Function unknown	KOG3961	ParcG	1e-85	S_TKc	0.045
Ae2SigPSigP-9859_FR2_39-153	91	Ae2SigPSigP-9859_FR2_39-153	276	M	BL	20-21	9.877	9.56	7.952	9.89	ExpAA=0.63 First60=0.63 PredHel=0 Topology=o	0						1	18.7	5.5	3.3	.		NAP	0.48	NAP | DNA_topoisomerase_4_subunit_A | uvrA | PRK05246 | PRK08223 | Heme_utilization_protein_HuvX | UvrA |	Rho-associated, coiled-coil containing protein kinase	2.9	Signal transduction mechanisms	KOG0612	NAP	0.11	Adenylsucc_synt	2.0
Ae2SigPSigP-3380_FR1_133-228	68	Ae2SigPSigP-3380_FR1_133-228	207	M	SIG	18-19	7.571	8	5.766	6.5	ExpAA=19.86 First60=18.05 PredHel=1 Topology=o40-62i	1	32.4	58.8	8.8		6	0	14.7	4.4	1.5	.		polC	3.8	polC | PolC |	Ras GTPase-activating protein	3.1	Signal transduction mechanisms	KOG2059	DCD	3.1	RasGAP	4.4
Ae2SigPSigP-256100_FR2_14-82	64	Ae2SigPSigP-256100_FR2_14-82	195	M	SIG	30-31	7.448	10.18	3.926	10.29	ExpAA=0.13 First60=0.13 PredHel=0 Topology=o	0						0	15.6	6.3	1.6	.	1 | 13 VLPRARR|SC 0.576 *ProP* |	SH3_alphaPIX	3.0	SH3_alphaPIX | AddB |	2-oxoglutarate dehydrogenase, E1 subunit	0.66	Carbohydrate transport and metabolism	KOG0450	Toxin_42	3.6	AHS2	1.3
Ae2SigPSigP-34517_FR4_117-271	143	Ae2SigPSigP-34517_FR4_117-271	432	M	SIG	17-18	14.7	4.99	12.88	5	ExpAA=0.57 First60=0.14 PredHel=0 Topology=o	0						8	34.3	2.8	8.4	.		PLN02217	1.3	PLN02217 | PLN03167 | PCDO_beta_N |	SNF2 family DNA-dependent ATPase domain-containing protein	0.70	Transcription	KOG0392	PCDO_beta_N	1.3	alkPPc	4.9
AALF011544-PA	543	AALF011544-PA	1632	M	CYT		60.543	5.39			ExpAA=0.00 First60=0.00 PredHel=0 Topology=o	0						4	16.6	5	5.2	.	1 | 291 HPPRKSR|SL 0.524 *ProP* |	Drf_FH3	1e-07	Drf_FH3 1e-007| Chromosome_partition_protein_Smc 0.041| PRK03918 0.073| Hemolysin_secretion_protein_D_plasmid | ATG16 | HIV-1-like_HR1-HR2 | COG4372 | PRK03992 | Smc | chromosome_segregation_protein_related... 32 0.82 |	Rac1 GTPase effector FRL	2e-34	Signal transduction mechanisms, Cytoskeleton	KOG1923	Drf_FH3	2e-08	BRLZ	0.009
Ae2TE-43377	297	Ae2TE-43377	891	G	CYT		35.244	9.32			ExpAA=21.25 First60=0.01 PredHel=1 Topology=o236-258i	1	7.4	79.5	13.1		39	0	7.4	6.1	3.4	.	1 | 232 HIIRYLR|SV 0.661 *ProP* |	DDE_3	8e-20	DDE_3 8e-020| COG3415 3e-010| HTH_29 1e-004| DDE_1 0.004| COG3335 | HTH_32 | HTH_33 | HTH_Tnp_IS630 | HTH_23 | McrB |	Karyopherin (importin) alpha	0.46	Intracellular trafficking, secretion, and vesicular transport	KOG0166	DDE_3	2e-24	S_TKc	0.95	MARINER-1_PTRIT	2E-048	Mariner-1_PTrit	22	37	22
Ae2SigPSigP-225832_FR2_217-295	60	Ae2SigPSigP-225832_FR2_217-295	183	M	SIG	25-26	7.295	11.42	4.349	11.28	ExpAA=3.53 First60=3.53 PredHel=0 Topology=o	0						0	11.7	1.7	3.3	.	1 | 40 LANRQDR|SI 0.585 *ProP* |				Phosphoribosylformylglycinamidine synthase	4.1	Nucleotide transport and metabolism	KOG1907	DUF4246	7.7	Nfu_N	0.46
Ae2-235331	662	Ae2-235331	1986	I	CYT		76.109	9.1			ExpAA=0.83 First60=0.00 PredHel=0 Topology=o	0						0	11.5	4.4	2.7	.		RT_LTR	7e-42	RT_LTR 7e-042| RVT_1 4e-017| RT_ZFREV_like 3e-016| retropepsin_like_LTR_2 1e-011| RT_Rtv 2e-008| retropepsin_like_LTR_1 3e-006| retropepsin_like 4e-006| HIV_retropepsin_like 4e-005| RT_like 1e-004| Asp_protease_2 3e-004|	Putative RNA binding protein	0.004	General function prediction only	KOG2888	RVT_1	8e-18	ZnF_C2HC	0.11	GYPSY-255_AA-I	1E-152	Gypsy-255_AA-I	49	68	55
Ae2SigPSigP-17461_FR4_456-598	69	Ae2SigPSigP-17461_FR4_456-598	210	M	SIG	35-36	7.447	5.98	3.702	4.53	ExpAA=0.33 First60=0.33 PredHel=0 Topology=o	0						2	20.3	.	10.1	.		PRK14701	1.0	PRK14701 |	Beta-tubulin folding cofactor D	0.76	Posttranslational modification, protein turnover, chaperones	KOG1943	OmpH	3.4	Alpha_kinase	0.11
AALF012809-PA	120	AALF012809-PA	363	M	CYT		14.226	4.51			ExpAA=0.00 First60=0.00 PredHel=0 Topology=o	0						0	10	.	3.3	.		TMPIT	0.68	TMPIT | 2-Hacid_dh_9 | MCM2 | Oligoendopeptidase_F | PI-PLCc_GDPD_SF | PRK06406 | PLU-1 | DUF3907 | PHA02053 |	IkappaB kinase complex, IKAP component	0.48	Transcription	KOG1920	TMPIT	0.15	PTPc	0.38
Ae2SigPSigP-200757_FR5_34-97	59	Ae2SigPSigP-200757_FR5_34-97	180	M	SIG	29-30	6.658	11.56	3.84	11.54	ExpAA=22.90 First60=22.90 PredHel=1 Topology=o15-37i	1	37.3	25.4	37.3		22	1	8.5	6.8	3.4	.		COG3964	0.54	COG3964 | PLN00140 |	DNA recombinational repair protein BRCA2	0.080	Replication, recombination and repair	KOG4751	DUF2703	6.5	SF_P	1.0
Ae2SigPSigP-245477_FR1_809-896	81	Ae2SigPSigP-245477_FR1_809-896	246	M	SIG	32-33	9.584	4.94	5.881	4.32	ExpAA=43.08 First60=35.03 PredHel=2 Topology=o15-33i46-68o	2	49.4	34.6	16		13	0	9.9	3.7	2.5	.		RRN3	9.1	RRN3 | COG2456 |	Guanine nucleotide exchange factor EFA6	0.053	Intracellular trafficking, secretion, and vesicular transport	KOG0932	RRN3	2.1	CRA	4.7
Ae2SigPSigP-239442_FR5_3-93	60	Ae2SigPSigP-239442_FR5_3-93	183	M	SIG	23-24	7.113	11.86	4.39	12.32	ExpAA=14.92 First60=14.92 PredHel=1 Topology=o10-32i	1	36.7	16.7	46.7		28	0	11.7	1.7	1.7	.		MATH_Meprin_Alp	0.23	MATH_Meprin_Alpha | PRK03735 | STKc_LKB1_CaMKK |	Warts/lats-like serine threonine kinases	5.8	Cell cycle control, cell division, chromosome partitioning	KOG0608			RGS	0.86
AALF025137-PA	780	AALF025137-PA	2343	M	CYT		90.151	5.33			ExpAA=0.03 First60=0.01 PredHel=0 Topology=o	0						0	10.9	4.9	4.7	.		M13	1e-147	M13 e-147| Peptidase_M13_N 1e-072| PepO 3e-068| Peptidase_M13 4e-050| GluZincin 0.045| Utp12 | DUF4175 | conserved_hypothetical_protein | PTZ00290 | PBP2_NikA_DppA_OppA_like_18 |	M13 family peptidase	1e-144	Amino acid transport and metabolism	KOG3624	Peptidase_M13_N	2e-84	OmpH	0.048
Ae2SigPSigP-229062_FR6_4-86	73	Ae2SigPSigP-229062_FR6_4-86	222	M	SIG	17-18	7.813	10.01	5.956	9.74	ExpAA=0.00 First60=0.00 PredHel=0 Topology=o	0						4	17.8	12.3	6.8	.		PRK11596	2.8	PRK11596 | met_CoM_red_A2 | putative_signal_peptidase | PRK12845 |	mRNA splicing factor/probable chromatin binding snw family nuclear protein	2.2	RNA processing and modification, Chromatin structure and dynamics	KOG2441	NdhN	2.8	Cache_2	0.21
Ae2SigPSigP-254374_FR3_67-161	71	Ae2SigPSigP-254374_FR3_67-161	216	M	SIG	22-23	8.124	8.75	5.521	8.44	ExpAA=8.65 First60=8.65 PredHel=0 Topology=i	0						0	8.5	8.5	.	.					AAA+-type ATPase	2.8	Posttranslational modification, protein turnover, chaperones	KOG0735	Mei4	3.6	LamGL	0.21
AALF008520-PA	159	AALF008520-PA	480	M	CYT		17.371	6.1			ExpAA=0.00 First60=0.00 PredHel=0 Topology=o	0						9	15.7	3.8	10.1	.		COG5373	0.085	COG5373 0.085| PTZ00389 | PRK11114 | PHA00350 | DUF605 | PRK15016 | PRK06347 | EpsL | PLN00206 | TMEM171 |	T-type voltage-gated Ca2+ channel, pore-forming alpha1I subunit	0.067	Inorganic ion transport and metabolism, Signal transduction mechanisms	KOG2302	DUF605	0.30	PKS_MT	2.4
AALF017129-PA	247	AALF017129-PA	744	M	CYT		27.885	9.39			ExpAA=0.03 First60=0.00 PredHel=0 Topology=o	0						1	5.7	9.7	3.6	.		Smc	2e-06	Smc 2e-006| PRP 3e-004| chromosome_segregation_protein_related... 41 5e-004 5e-004| Gly_rich 6e-004| PLN03138 0.001| GRP 0.002| PTZ00146 0.003| Protein_sex-lethal 0.007| PRK10019 0.016| PRK10737 0.019|	Structural maintenance of chromosome protein SMC5/Spr18, SMC superfamily	2e-05	Chromatin structure and dynamics, Cell cycle control, cell division, chromosome partitioning, Replication, recombination and repair	KOG0979	GRP	5e-05	PRP	3e-06
AALF018350-PA	552	AALF018350-PA	1659	K	CYT		61.501	6.78			ExpAA=128.43 First60=3.46 PredHel=5 Topology=o304-321i328-350o413-435i442-459o526-548i	5	18.1	78.6	3.3			0	12	7.1	4.2	.		Protein_white	1e-124	Protein_white e-124| ABCG_EPDR 6e-065| ABCG_White 2e-062| PLN03211 2e-062| Multidrug_resistance_protein 3e-058| CcmA 2e-052| ABCG_PDR_domain2 1e-049| PLN03140 2e-039| ABC_cobalt_CbiO_domain1 2e-033| ABC_MJ0796_LolCDE_FtsE 2e-033|	Transporter, ABC superfamily (Breast cancer resistance protein)	1e-118	Secondary metabolites biosynthesis, transport and catabolism	KOG0061	ABC_tran	5e-29	AAA	5e-05
Ae2SigPSigP-247235_FR3_481-680	160	Ae2SigPSigP-247235_FR3_481-680	483	M	SIG	30-31	18.539	10.46	15.034	9.69	ExpAA=19.95 First60=19.16 PredHel=1 Topology=i13-35o	1	13.8	78.1	8.1		125	0	13.1	3.8	3.8	.		PRK01688	3.4	PRK01688 | conserved_hypothetical_protein | PLN02614 | PRK15246 | MalT | CuRO_2_ceruloplasmin_like |	Predicted guanosine polyphosphate pyrophosphohydrolase/synthase	1.1	Signal transduction mechanisms	KOG1157	Rotavirus_VP7	4.1	ETF	0.94
Ae2SigPSigP-79725_FR3_27-92	61	Ae2SigPSigP-79725_FR3_27-92	185	M	SIG	28-29	7.034	11.7	3.767	9.49	ExpAA=0.83 First60=0.83 PredHel=0 Topology=o	0						2	18	.	8.2	.		purU	1.7	purU |	WD40 repeat protein	0.57	General function prediction only	KOG2055	GT36_AF	1.3	Tubulin	0.14
AALF008761-PA	470	AALF008761-PA	1413	M	CYT		50.762	9.49			ExpAA=23.29 First60=0.00 PredHel=1 Topology=o434-456i	1	4.7	92.3	3		14	5	21.1	9.1	4.3	.	2 | 201 GVGRSRR|SS 0.712 *ProP* | 258 TPKRGSR|SS 0.579 *ProP* |	PHA03307	0.001	PHA03307 0.001| PRK13875 0.037| PRK07164 | LysP | DUF1421 | PRK14959 | PHA03343 | Macoilin | Dsh_C | PTZ00146 |	Transcription regulator dachshund, contains SKI/SNO domain	0.013	Transcription	KOG3915	DUF1421	0.44	RAB	1.9
Ae2SigPSigP-218970_FR2_1136-1257	113	Ae2SigPSigP-218970_FR2_1136-1257	342	M	ANC		13.974	9.74	9.472	9.88	ExpAA=46.47 First60=39.98 PredHel=2 Topology=o10-32i45-67o	2	38.9	49.6	11.5		46	0	9.7	.	4.4	.		COG2194	1.8	COG2194 |	Multidrug resistance-associated protein/mitoxantrone resistance protein, ABC superfamily	0.036	Secondary metabolites biosynthesis, transport and catabolism	KOG0054	YibE_F	0.40	TBC	0.58
AALF017034-PA	103	AALF017034-PA	312	M	CYT		12.198	10.39			ExpAA=2.14 First60=1.90 PredHel=0 Topology=i	0						2	10.7	4.9	6.8	.		HLH	7e-12	HLH 7e-012| HLH 1e-011| HLH 5e-011| Na+-translocating_NADH-quinone_reducta... 27 1.9 | SelP_N | PilX | NqrF | ATP-binding_protein | PHA00452 | ornithine_decarboxylase |	Transcription factor Atonal, contains HTH domain	1e-12	Transcription	KOG4395	HLH	2e-12	HLH	6e-13
AALF005890-PA	403	AALF005890-PA	1212	M	CYT		46.785	6.4			ExpAA=0.01 First60=0.00 PredHel=0 Topology=o	0						0	9.9	1.7	4.5	.		TPR	1e-13	TPR 1e-013| TPR_11 4e-010| Mitochondrial_import_receptor_subunit_... 57 9e-009 9e-009| PLN03088 0.005| TPR_domain_protein 0.010| TPR_12 0.056| NrfG 0.072| COG4783 0.082| TPR_1 0.087| TPR |	Molecular co-chaperone STI1	3e-15	Posttranslational modification, protein turnover, chaperones	KOG0548	TPR_11	1e-08	TPR	0.016
Ae2SigPSigP-225954_FR3_134-321	163	Ae2SigPSigP-225954_FR3_134-321	492	M	SIG	29-30	18.958	10.16	15.608	10.47	ExpAA=18.38 First60=7.53 PredHel=0 Topology=o	0						0	16	3.1	5.5	.		tRNA-synt_2c	3.8	tRNA-synt_2c | DnaE | PRK12405 |	Signal transduction serine/threonine kinase with PAS/PAC sensor domain	1.6	Signal transduction mechanisms	KOG1152	tRNA-synt_2c	0.86	MHC_II_alpha	0.16
Ae2SigPSigP-245532_FR3_1-81	70	Ae2SigPSigP-245532_FR3_1-81	213	M	SIG	20-21	8.01	11.51	5.925	11.49	ExpAA=21.71 First60=21.71 PredHel=1 Topology=o4-26i	1	31.4	5.7	62.9		44	0	15.7	1.4	4.3	.		Biopolymer_tran	10.0	Biopolymer_transport_protein_ExbD |	Uncharacterized conserved protein, contains ENT domain	3.3	General function prediction only	KOG4675	Conotoxin	0.54	PA2c	2.4
Ae2SigPSigP-14339_FR2_180-257	74	Ae2SigPSigP-14339_FR2_180-257	225	M	SIG	16-17	8.848	11.3	7.159	11.92	ExpAA=0.39 First60=0.39 PredHel=0 Topology=o	0						0	10.8	2.7	4.1	.	1 | 63 YFRRNRR|SN 0.561 *ProP* |	M1_APN_3	0.070	M1_APN_3 0.070| CobT | M3A_MIP | PepN | M3A_DCP | Sig-70_X6 | PRK04837 | M3A | GlyQ | 44 |	Nuclear factor I	1.1	Transcription	KOG3663	GHL5	1.1	calpain_III	0.75
Ae2-170553	214	Ae2-170553	642	C	CYT		24.677	5.6			ExpAA=0.00 First60=0.00 PredHel=0 Topology=o	0						11	11.7	5.1	5.1	.		PHD	2e-10	PHD 2e-010| PHD 6e-010| PHD_SPP1 3e-009| PHD_TAF3 5e-009| PHD_SF 5e-009| PHD_AL_plant 6e-008| PHD_TCF19_like 4e-007| PHD3_KDM5A_like 6e-007| PHD_Cfp1 2e-006| PHD_MMD1_like 3e-006|	Translation initiation factor 5B (eIF-5B)	0.002	Translation, ribosomal structure and biogenesis	KOG1144	PHD	2e-08	PHD	6e-10	BEL-71_AA-I	7E-022	BEL-71_AA-I	18	32	12
Ae2-262036	275	Ae2-262036	828	A	CYT		28.181	9.99			ExpAA=22.16 First60=4.67 PredHel=0 Topology=o	0						1	17.1	5.5	1.8	.		Peptidase_S66_m	1.1	Peptidase_S66_mccF_like | Toxin_trans | PRK13917 |	Spindle assembly checkpoint protein	1.2	Cell cycle control, cell division, chromosome partitioning, Cytoskeleton	KOG3285	Toxin_trans	0.87	Molybdop_Fe4S4	2.3	LINER1-3_NVI	7E-027	LINER1-3_NVi	21	39	21
AALF002414-PA	258	AALF002414-PA	777	M	BL	58-59	29.62	6.5	23.144	8.18	ExpAA=21.07 First60=21.00 PredHel=1 Topology=o36-58i	1	8.5	14	77.5		200	0	10.5	7	5.8	1.2		CLECT	1e-10	CLECT 1e-010| CLECT 9e-008| Lectin_C 2e-005| CLECT_1 0.002| CLECT_collectin_like 0.003| CLECT_DC-SIGN_like 0.004| CLECT_CEL-1_like 0.008| CLECT_selectins_like 0.009| CLECT_CSPGs 0.063| PRK15198 |	Purple (tartrate-resistant) acid phosphatase	1.7	Posttranslational modification, protein turnover, chaperones	KOG2679	Lectin_C	4e-06	CLECT	9e-10
AALF002103-PA	1039	AALF002103-PA	3120	M	SIG	30-31	120.781	8.16	117.517	7.9	ExpAA=154.51 First60=0.64 PredHel=7 Topology=o531-550i571-593o608-630i706-728o752-774i786-808o1001-1023i	7	14.5	73.4	12			0	11.5	4.1	3.4	.		Meckelin	1e-130	Meckelin e-130| Diaminopimelate_decarboxylase 0.022| PLPDE_III_DapDC | COG2106 | PIF | Trk_system_potassium_uptake_protein_tr... 30 8.5 | PRK04949 | PRTP | ABC2_membrane_3 | PRK03911 |	Uncharacterized conserved protein	5e-39	Function unknown	KOG4611	Meckelin	1e-131	TLC	0.32
Ae2SigPSigP-190479_FR4_28-86	55	Ae2SigPSigP-190479_FR4_28-86	168	M	SIG	22-23	5.855	8.51	3.618	9.5	ExpAA=0.16 First60=0.16 PredHel=0 Topology=o	0						1	27.3	3.6	7.3	.		CRD_FZ10	5.5	CRD_FZ10 | CRD_FZ9_like | CRD_FZ8 |	Glycogen synthase kinase-3	3.5	Carbohydrate transport and metabolism	KOG0658	Nop14	2.1	SERPIN	1.2
Ae2SigPSigP-245477_FR2_554-657	92	Ae2SigPSigP-245477_FR2_554-657	279	M	SIG	38-39	10.662	5.95	6.16	4.71	ExpAA=60.47 First60=38.02 PredHel=3 Topology=i2-24o29-51i64-86o	3	71.7	12	16.3			0	20.7	2.2	1.1	.		COG1033	0.85	COG1033 |					Glucan_synthase	0.58	CAT	3.4
Ae2SigPSigP-254092_FR6_1-241	239	Ae2SigPSigP-254092_FR6_1-241	720	M	SIG	27-28	26.638	4.6	23.39	4.3	ExpAA=11.04 First60=10.99 PredHel=1 Topology=i13-30o	1	7.1	87.4	5.4		209	13	21.8	3.8	3.3	1.3		proteasome_beta	0.78	proteasome_beta_type_5 | PKK | Herpes_BLLF1 | hypothetical_protein_NE0113 | Csx1_III-U | Tom22 | PRK13512 | PLDc_unchar2_1 | DUF899 | DUF773 |	Translation initiation factor 2B, beta subunit (eIF-2Bbeta/GCD7)	0.15	Translation, ribosomal structure and biogenesis	KOG1465	PKK	0.22	AlkA_N	2.7
AALF004847-PA	106	AALF004847-PA	321	M	CYT		12.276	9.79			ExpAA=0.00 First60=0.00 PredHel=0 Topology=i	0						0	17	2.8	3.8	.		Zw10	0.25	Zw10 | PLN02641 | ALDH_KGSADH-like | PRK12740 | PRK09636 | CysPc | PRK05850 | PTZ00475 |	C2H2-type Zn-finger protein	0.84	General function prediction only	KOG2785	Zw10	0.074	EFG_IV	0.094
Ae2-240222	353	Ae2-240222	1062	M	CYT		41.403	5.51			ExpAA=0.00 First60=0.00 PredHel=0 Topology=o	0						0	10.2	3.4	2.5	.		DUF4200	2e-17	DUF4200 2e-017| Smc 0.057| chromosome_segregation_protein_related... 34 0.10 | atpF | SbcC | MUTSd | PRK12704 | PRK02224 | PRK03918 | AAA_27 |	Structural maintenance of chromosome protein 1 (sister chromatid cohesion complex Cohesin, subunit SMC1)	0.004	Cell cycle control, cell division, chromosome partitioning	KOG0018	DUF4200	4e-18	MUTSd	0.007
AALF023066-PA	354	AALF023066-PA	1065	M	ANC		39.88	7.47	36.526	6.48	ExpAA=93.23 First60=22.87 PredHel=4 Topology=i13-35o66-88i101-123o247-269i	4	24.9	43.8	31.4			1	12.4	5.4	5.6	.		Tetraspannin	6e-18	Tetraspannin 6e-018| tetraspanin_LEL 8e-007| uroplakin_I_like_LEL 3e-005| NET-5_like_LEL 0.007| CD151_like_LEL 0.026| penumbra_like_LEL 0.047| TM4SF8_like_LEL 0.095| CD37_CD82_like_LEL | PRK14010 | PRK08292 |	Tetraspanin family integral membrane protein	5e-21	General function prediction only	KOG3882	Tetraspannin	1e-18	ZnF_Rad18	0.42
AALF017100-PA	391	AALF017100-PA	1176	M	CYT		43.235	8.57			ExpAA=0.08 First60=0.00 PredHel=0 Topology=o	0						3	10.5	9.5	7.4	1.5		Pancreat_lipase	3e-58	Pancreat_lipase_like 3e-058| Lipase 1e-023| Lipoprotein_lipase 3e-016| Lipase 4e-016| Abhydrolase_6 4e-004| MhpC 6e-004| Abhydrolase_5 0.028| Abhydrolase_1 0.050| COG0429 0.071| PRK10673 |	Predicted hydrolase/acyltransferase (alpha/beta hydrolase superfamily)	0.017	General function prediction only	KOG1454	Lipase	6e-27	KIND	0.48
Ae2-235816	96	Ae2-235816	291	S	CYT		10.762	4.64			ExpAA=2.70 First60=2.57 PredHel=0 Topology=o	0						1	12.5	4.2	13.5	.		DUF4455	1.8	DUF4455 | BPSL1549 | PLN02858 | RAI1 | PRK13926 | PRK15480 | Nup88 | COG2365 | CDC36 |	RNA polymerase II assessory factor Cdc73p	0.58	Transcription	KOG3786	DUF4455	0.41	Alpha_TIF	1.5
Ae2SigPSigP-238673_FR2_270-336	51	Ae2SigPSigP-238673_FR2_270-336	156	M	SIG	17-18	5.737	6.49	3.809	5.24	ExpAA=22.61 First60=22.61 PredHel=1 Topology=o20-42i	1	43.1	39.2	17.6		9	0	19.6	2	.	.					Exostosin EXT1L	0.77	Signal transduction mechanisms	KOG2264	Filo_glycop	2.1	IL7	4.2
Ae2SigPSigP-33973_FR3_1-102	78	Ae2SigPSigP-33973_FR3_1-102	237	M	SIG	27-28	8.838	9.93	5.901	9.89	ExpAA=15.67 First60=15.67 PredHel=1 Topology=o4-26i	1	28.2	5.1	66.7		52	0	19.2	2.6	2.6	.		PLN02426	4.6	PLN02426 |	RAVE (regulator of V-ATPase assembly) complex subunit RAV1/DMX protein, WD repeat superfamily	0.25	General function prediction only	KOG1064	CsoS2_M	4.2	CA	0.52
Ae2-237785	134	Ae2-237785	402	M	CYT		15.232	4.72			ExpAA=0.00 First60=0.00 PredHel=0 Topology=o	0						0	8.2	5.2	5.2	.		TPR_11	1e-05	TPR_11 1e-005| TPR 6e-004| PLN03088 0.053| COG4783 | one_C_dehyd_C | COG4624 | TFG3 | TPR_17 | MPN_RPN11_CSN5 | PRK15171 |	TPR repeat-containing protein	2e-16	Function unknown	KOG4555	TPR_11	2e-06	TPR	0.16
AALF015861-PA	177	AALF015861-PA	534	M	SIG	21-22	18.968	10.5	16.641	10.74	ExpAA=19.44 First60=18.98 PredHel=1 Topology=i2-21o	1	10.7	88.1	1.1		156	8	13	10.7	14.1	.	1 | 163 ESPRPKR|TH 0.510 *ProP* |	DUF4010	1.2	DUF4010 | CsgF | LbH_LpxD | PRK11114 | POLO_box_Plk4_1 | lpxD | PRK12476 | eIF-4B |	Adaptor protein CMS/SETA	0.004	Signal transduction mechanisms	KOG4348	DUF4010	0.26	PBPe	2.4
AALF002390-PA	463	AALF002390-PA	1392	M	CYT		50.001	7.23			ExpAA=0.02 First60=0.00 PredHel=0 Topology=o	0						33	20.5	5.4	12.3	.		Runt	2e-82	Runt 2e-082| PHA03247 2e-004| kgd 0.002| DUF605 0.021| Spc7_N 0.049| Hid1 0.049| PTZ00449 0.054| PRK10856 0.072| PLN02217 0.077| KAR9 |	Runt and related transcription factors	3e-67	Transcription	KOG3982	Runt	3e-67	Ca_chan_IQ	0.066
Ae2-234708	85	Ae2-234708	255	A	CYT		10.186	9.84			ExpAA=0.00 First60=0.00 PredHel=0 Topology=o	0						0	8.2	4.7	9.4	.		PHA00729	0.49	PHA00729 | SAM_BOI-like_fungal | PLN03077 | FatA | PRK10302 | ligase_PEP_1 |	Putative Zn2+ transporter MSC2 (cation diffusion facilitator superfamily)	2.8	Inorganic ion transport and metabolism	KOG1484	PE-PPE	3.4	uDENN	0.18
AALF004201-PA	293	AALF004201-PA	882	M	CYT		33.015	5.43			ExpAA=0.51 First60=0.51 PredHel=0 Topology=o	0						1	8.5	8.9	5.8	.		ADPRase_NUDT9	2e-75	ADPRase_NUDT9 2e-075| NUDIX 3e-007| Nudix_Hydrolase_17 2e-006| Nudix_Hydrolase_18 5e-006| COG1051 3e-005| MutT 8e-005| Nudix_Hydrolase 9e-005| Nudix_Hydrolase_15 2e-004| PRK15472 6e-004| Nudix_Hydrolase_30 6e-004|	Transient receptor potential-related channel 7	1e-109	Inorganic ion transport and metabolism	KOG4195	NUDIX	6e-08	BBC	0.65
AALF010740-PA	247	AALF010740-PA	744	M	SIG	23-24	28.684	8.9	26.188	8.71	ExpAA=0.47 First60=0.45 PredHel=0 Topology=o	0						0	12.6	6.1	4.9	.		JHBP	3e-48	JHBP 3e-048| JHBP 4e-034| PTKc_Tyk2_rpt2 | PEARLI-4 | 49 | COG4590 | PA_hNAALADL2_like | DUF3160 | PLN02701 |	NADH:ubiquinone oxidoreductase, NDUFA8/PGIV/19 kDa subunit	3.0	Energy production and conversion	KOG3458	JHBP	5e-49	JHBP	4e-36
Ae2-257708	102	Ae2-257708	309	F	CYT		11.974	10.34			ExpAA=0.00 First60=0.00 PredHel=0 Topology=o	0						1	16.7	6.9	6.9	.		DHB_DH-like_SDR	2.4	DHB_DH-like_SDR_c | PRK08241 | PRK10880 | benD | PRK07869 | PRK14955 | PRK14954 | probable_RNA_polymerase_sigma_subunit | NB-ARC | DUF844 |	E3 ubiquitin protein ligase	0.44	Posttranslational modification, protein turnover, chaperones	KOG0942	NB-ARC	1.9	PUG	0.61
Ae2TE-84061	385	Ae2TE-84061	1155	W	CYT		44.07	9.09			ExpAA=0.01 First60=0.00 PredHel=0 Topology=o	0						0	12.7	4.9	4.9	.	1 | 376 HPRRERR|IP 0.548 *ProP* |	rve	1e-16	rve 1e-016| Tra5 0.015| PHA02517 0.075| rve_3 | NR_LBD_RAR | PRK06728 | COG2268 | hypothetical_protein_Radical_SAM | TRF4 | AtpD |	Predicted kinase	3.0	General function prediction only	KOG4180	rve	2e-20	G2F	1.4	GYPSY-50-I_NV	3E-079	Gypsy-50-I_NV_frame3_853-1324	23	43	82
AALF013725-PA	184	AALF013725-PA	555	M	CYT		21.165	5.66			ExpAA=0.03 First60=0.00 PredHel=0 Topology=o	0						0	13.6	5.4	4.9	.		ZnMc_astacin_li	8e-67	ZnMc_astacin_like 8e-067| Astacin 1e-055| ZnMc_hatching_enzyme 7e-052| ZnMc_BMP1_TLD 2e-040| ZnMc_meprin 3e-031| ZnMc 3e-030| ZnMc_MMP_like 1e-012| ZnMc 4e-012| ZnMc_MMP_like_3 3e-008| ZnMc_MMP_like_1 0.023|	Meprin A metalloprotease	3e-47	Posttranslational modification, protein turnover, chaperones	KOG3714	Astacin	6e-45	ZnMc	4e-26
AALF006885-PA	131	AALF006885-PA	396	M	CYT		15.746	4.44			ExpAA=0.00 First60=0.00 PredHel=0 Topology=o	0						0	12.2	2.3	0.8	.		IFT20	8e-43	IFT20 8e-043| polC | TMPIT | COG1422 | COG2433 | F-BAR_FCHSD1 | hypothetical_protein |	Microtubule-associated protein dynactin DCTN1/Glued	1.4	Cell cycle control, cell division, chromosome partitioning, Cytoskeleton	KOG0971	IFT20	6e-34	TOPEUc	0.19
Ae2-217470	229	Ae2-217470	687	M	CYT		26.845	6.31			ExpAA=0.01 First60=0.00 PredHel=0 Topology=o	0						0	12.2	2.2	2.2	.		Oscp1	5e-62	Oscp1 5e-062| ELL | Terpene_synth_C | PilO |	Uncharacterized conserved protein	5e-41	Function unknown	KOG4033	Oscp1	1e-62	Alpha_adaptinC2	1.7
Ae2SigPSigP-239539_FR1_196-285	57	Ae2SigPSigP-239539_FR1_196-285	174	M	SIG	22-23	6.333	8.51	3.879	4.65	ExpAA=1.44 First60=1.44 PredHel=0 Topology=o	0						0	15.8	10.5	1.8	.		NarG	2.8	NarG | PLN00034 | DUF2265 | PLN02507 | PRK14109 |					DUF2265	1.0	SCAN	0.58
AALF001320-PA	377	AALF001320-PA	1134	M	CYT		42.485	5.64			ExpAA=0.00 First60=0.00 PredHel=0 Topology=o	0						2	18	2.9	1.1	.	1 | 147 RNARGKK|TA 0.519 *ProP* |	BAR_FAM92	4e-78	BAR_FAM92 4e-078| FAM92 9e-052| BAR 7e-004| PHA02664 0.004| BAR_SNX 0.018| Vfa1 | BAR_SNX4 | DUF3295 | COG4372 | PTZ00108 |	mRNA splicing factor	0.19	RNA processing and modification	KOG2047	FAM92	2e-52	BAR	0.34
Ae2SigPSigP-225179_FR3_677-818	136	Ae2SigPSigP-225179_FR3_677-818	411	M	BL/ANC		13.946	5.66			ExpAA=44.45 First60=32.93 PredHel=2 Topology=o20-42i49-71o	2	32.4	62.5	5.1			0	19.9	8.8	3.7	.		flhB	0.46	flhB | membrane_transport_protein_YhjV | Flavi_NS4A | MATE_like_14 |	Xanthine dehydrogenase	1.2	Nucleotide transport and metabolism	KOG0430	Flavi_NS4A	0.48	SF_P	0.61
Ae2-221761	384	Ae2-221761	1152	E	CYT		42.141	5.6			ExpAA=0.27 First60=0.23 PredHel=0 Topology=o	0						15	20.3	7	4.7	.		DUF3808	1e-36	DUF3808 1e-036| type_I_sec_LssB | PTZ00473 | PHA02732 | HSPA13-like_NBD | pyridoxal-phosphate-dependent_transfer... 30 1.4 | COG1525 | PHA03379 | DUF515 | DUF4315 |	Uncharacterized conserved protein	1e-08	Function unknown	KOG3783	DUF3808	9e-42	CLb	0.50
Ae2-21361	100	Ae2-21361	300	K	CYT		12.289	7.82			ExpAA=0.00 First60=0.00 PredHel=0 Topology=i	0						0	7	7	.	.		PLN00093	0.009	PLN00093 0.009| PTZ00465 0.022| PRK08566 0.088| MgtE_N | PLN02760 | RocR | COG0579 | IPK | RpoC | PRK08575 |	DNA polymerase sigma	0.47	Replication, recombination and repair	KOG1906	MgtE_N	0.22	MgtE_N	0.003
AALF015375-PA	540	AALF015375-PA	1623	M	CYT		56.409	6.17			ExpAA=0.51 First60=0.00 PredHel=0 Topology=o	0						0	8.1	2	0.7	.		Chromosome_part	1e-05	Chromosome_partition_protein_Smc 1e-005| Smc 0.002| chromosome_segregation_protein_related... 37 0.022 0.022| HOOK 0.050| SbcC | Nuclease_SbcCD_subunit_C | COG4717 | PTZ00121 | DUF3584 |	Structural maintenance of chromosome protein 4 (chromosome condensation complex Condensin, subunit C)	1e-05	Chromatin structure and dynamics, Cell cycle control, cell division, chromosome partitioning	KOG0996	HOOK	0.010	TOPEUc	0.078
Ae2SigPSigP-235037_FR5_87-179	90	Ae2SigPSigP-235037_FR5_87-179	273	M	SIG	25-26	9.834	11.77	7.047	11.91	ExpAA=0.02 First60=0.02 PredHel=0 Topology=o	0						9	28.9	3.3	3.3	.		ureC	0.41	ureC | Pox_TAP | TraL | CTC1 | Dsh_C |	Predicted Fe-S oxidoreductase	1.8	General function prediction only	KOG4355	Pox_TAP	0.67	RasGEF	8.9
Ae2-225091	110	Ae2-225091	333	R	CYT		12.658	10			ExpAA=0.72 First60=0.51 PredHel=0 Topology=o	0						0	11.8	7.3	8.2	.		DUF4433	0.33	DUF4433 | CRM1 | DXP_synthase_N | DUF1845 | polh | M28_like_5 | Polyhedrin | Beta-Casp |	Exocyst complex subunit Sec8	0.38	Intracellular trafficking, secretion, and vesicular transport	KOG3691	DUF4433	0.051	Beta-Casp	0.10
Ae2-239710	273	Ae2-239710	819	M	CYT		31.976	9.37			ExpAA=76.15 First60=13.97 PredHel=3 Topology=i44-66o81-103i141-163o	3	24.2	45.8	30			0	13.9	2.9	4	.	1 | 76 CMRRSPR|DV 0.704 *ProP* |	clpC	0.28	clpC | CCDC142 | PTZ00137 | flhG | 3A | p31comet | FB_lectin | Thiol_cytolysin | Rad21_Rec8 | Probable_ABC_transporter_permease_prot... 27 7.0 |	Signal recognition particle, subunit Srp72	0.19	Intracellular trafficking, secretion, and vesicular transport	KOG2376	CCDC142	0.19	LNS2	0.46
Ae2TE-245477	1157	Ae2TE-245477	3471	D	CYT		134.317	8.88			ExpAA=0.00 First60=0.00 PredHel=0 Topology=o	0						1	11.9	3.6	4	.		RT_LTR	2e-66	RT_LTR 2e-066| RNase_HI_RT_Ty3 4e-047| RVT_1 4e-030| RT_ZFREV_like 3e-025| RT_Rtv 7e-022| rve 2e-018| RT_DIRS1 5e-011| RNase_HI_RT_DIRS1 2e-007| RT_pepA17 0.001| RT_like 0.004|	Molecular chaperones GRP170/SIL1, HSP70 superfamily	1.3	Posttranslational modification, protein turnover, chaperones	KOG0104	RVT_1	8e-31	DYNc	0.68	GYPSY39-I_AG	0.0	GYPSY39-I_AG	41	60	76
Ae2SigPSigP-243093_FR2_8-65	51	Ae2SigPSigP-243093_FR2_8-65	156	M	SIG	15-16	5.894	11.01	4.163	10.86	ExpAA=0.00 First60=0.00 PredHel=0 Topology=o	0						1	9.8	.	15.7	.					F-box proteins	2.0	Amino acid transport and metabolism	KOG3926			DNaseIc	0.64
Ae2SigPSigP-219505_FR5_877-970	53	Ae2SigPSigP-219505_FR5_877-970	162	M	SIG	21-22	5.966	10.85	3.833	10.85	ExpAA=0.42 First60=0.42 PredHel=0 Topology=o	0						0	20.8	.	3.8	.					Actin binding protein Anillin	1.0	Cell cycle control, cell division, chromosome partitioning, Cytoskeleton	KOG3640			PP2Ac	5.3
AALF020911-PA	620	AALF020911-PA	1863	M	BL	32-33	68.898	7.65	65.881	7.73	ExpAA=30.70 First60=23.09 PredHel=1 Topology=i7-29o	1	3.5	95.3	1.1		591	2	10.6	9.2	7.1	0.5		PRK02106	1e-142	PRK02106 e-142| Oxygen-dependent_choline_dehydrogenase... 407 e-114 e-114| BetA e-110| Rv0697 2e-066| GMC_oxred_C 3e-041| GMC_oxred_N 8e-041| PLN02785 1e-032| GMC_mycofac_2 3e-017| PRK06370 8e-004| PRK06292 0.003|	Glucose dehydrogenase/choline dehydrogenase/mandelonitrile lyase (GMC oxidoreductase family)	0.0	General function prediction only	KOG1238	GMC_oxred_C	2e-49	POL3Bc	0.21
Ae2SigPSigP-237388_FR5_316-388	59	Ae2SigPSigP-237388_FR5_316-388	180	M	SIG	23-24	6.39	5.92	3.789	4.23	ExpAA=0.12 First60=0.12 PredHel=0 Topology=o	0						4	18.6	3.4	8.5	.		Sema_2A	1.3	Sema_2A | Q | alpha2AP |	Epidermal growth factor receptor EGFR and related tyrosine kinases	8.2	Signal transduction mechanisms	KOG1025	DASH_Dad1	6.5	DysFN	2.4
Ae2-242046	304	Ae2-242046	912	T	CYT		32.108	3.73			ExpAA=0.01 First60=0.01 PredHel=0 Topology=o	0						23	28.6	4.9	4.6	.		Fis1_TPR_C	0.009	Fis1_TPR_C 0.009| Fis1 0.011| PTZ00473 | Spheroidin | Macoilin | Glycoprotein_G | MSS4 | PTZ00482 | COG5644 | PLN03209 |	AAA+-type ATPase	0.001	Posttranslational modification, protein turnover, chaperones	KOG0739	Fis1_TPR_C	0.002	ZnF_BED	0.067
Ae2SigPSigP-19096_FR2_31-175	120	Ae2SigPSigP-19096_FR2_31-175	363	M	SIG	18-19	14.185	6.49	12.142	6.2	ExpAA=17.43 First60=9.84 PredHel=0 Topology=o	0						0	6.7	5.8	.	.		PRK10506	1.2	PRK10506 | cbiO | cyc_nuc_ocin | PRK03669 | DUF2961 | RNAP_III_RPC1_N | DUF3488 | PHA02775 | COG1747 |	RhoGEF GTPase	1.9	Signal transduction mechanisms	KOG4305	DUF2961	1.6	FA58C	0.21
Ae2-192843	57	Ae2-192843	171	F	CYT		6.832	10.88			ExpAA=21.35 First60=21.35 PredHel=1 Topology=i12-34o	1	38.6	40.4	21.1		23	0	14	3.5	1.8	.		Dsl1_C	4.3	Dsl1_C |	Predicted membrane protein (patched superfamily)	9.6	General function prediction only	KOG1934	Dsl1_C	1.0
Ae2-13489	249	Ae2-13489	750	K	CYT		28.805	8.37			ExpAA=0.52 First60=0.03 PredHel=0 Topology=o	0						0	16.1	9.2	4	.		PRK10478	2.0	PRK10478 | PLN02974 | PRK11470 | Deadenylase_CCR4 | DNA_topoisomerase_1 |	Translesion DNA polymerase - REV1 deoxycytidyl transferase	1.4	Replication, recombination and repair	KOG2093	GxGYxYP	3.6	AAA_PrkA	2
AALF028473-PA	754	AALF028473-PA	2265	M	CYT		84.028	6.37			ExpAA=0.00 First60=0.00 PredHel=0 Topology=o	0						16	16.6	5.3	10.9	0.4		BTB	1e-17	BTB 1e-017| BTB 3e-016| HTH_psq 2e-004| PHA03247 0.008| transcription_coactivator_CAPER 0.027| PTZ00395 0.031| PAT1 0.056| DUF1777 0.057| Splicing_factor_U2AF_59_kDa_subunit 0.067| Daxx |	Proteins containing BTB/POZ and Kelch domains, involved in regulatory/signal transduction processes	3e-12	Signal transduction mechanisms, General function prediction only	KOG4441	BTB	6e-17	BTB	8e-20
Ae2SigPSigP-226180_FR1_288-372	71	Ae2SigPSigP-226180_FR1_288-372	216	M	SIG	32-33	7.586	5.98	4.314	6	ExpAA=26.03 First60=25.79 PredHel=1 Topology=i13-32o	1	26.8	54.9	18.3		39	0	16.9	7	1.4	.		Apg7	2.3	Apg7 | PGM3 | GlnD | COG3696 |	Ca2+ release channel (ryanodine receptor)	0.38	Signal transduction mechanisms	KOG2243	TMEM151	3.7	PKS_KR	1.9
Ae2-10907	59	Ae2-10907	177	L	BL/SIG		6.187	7.95			ExpAA=14.03 First60=14.03 PredHel=0 Topology=o	0						0	27.1	3.4	1.7	.		ClpX	6.5	ClpX | PRK14016 |	C4-type Zn-finger protein	1.1	General function prediction only	KOG2703			zf-C4_ClpX	0.89
Ae2SigPSigP-76244_FR1_90-181	64	Ae2SigPSigP-76244_FR1_90-181	195	M	SIG	28-29	7.296	7.87	4.152	9.99	ExpAA=24.60 First60=24.38 PredHel=1 Topology=i12-34o	1	34.4	46.9	18.8		30	0	21.9	3.1	1.6	.		GcvP	4.7	GcvP |	Tumor-specific antigen (contains WD repeats)	1.2	Cytoskeleton	KOG1445	DUF899	3.1	SEC14	1.9
Ae2SigPSigP-233124_FR5_14-208	183	Ae2SigPSigP-233124_FR5_14-208	552	M	SIG	29-30	21.298	9.61	18.269	9.54	ExpAA=19.99 First60=11.61 PredHel=0 Topology=o	0						0	15.8	4.9	1.6	.	1 | 125 KKNRKRK|SF 0.508 *ProP* |	PRK14405	0.73	PRK14405 | XFP_N | GlxB | dnaE | ura-cupin | apollo_TRF2_binding | Anticodon_Ia_Val | Pantothenate_kinase | PTZ00037 |	T-type voltage-gated Ca2+ channel, pore-forming alpha1I subunit	0.83	Inorganic ion transport and metabolism, Signal transduction mechanisms	KOG2302	XFP_N	0.20	JHBP	0.62
Ae2SigPSigP-15582_FR4_15-271	250	Ae2SigPSigP-15582_FR4_15-271	751	M	SIG	20-21	27.223	5.98	25.224	5.49	ExpAA=2.67 First60=2.67 PredHel=0 Topology=o	0						15	18.8	9.6	7.6	.		TFIIF_alpha	0.0005	TFIIF_alpha 5e-004| Apt1 | RAP1 | COG5414 | COG1449 | PLN03237 | PHA03169 | PtrB | COG1305 | PTZ00108 |	Predicted RNA-binding protein	0.012	General function prediction only	KOG2030	TFIIF_alpha	8e-05	SPT2	2.3
Ae2-157440	88	Ae2-157440	264	G	ANC		9.973	8.75	6.976	8.76	ExpAA=29.36 First60=8.57 PredHel=1 Topology=o61-83i	1	25	69.3	5.7		5	2	5.7	8	17	.		COG4586	1.4	COG4586 | RecC | GT1_ALG1_like |	RNA pseudouridylate synthases	0.75	RNA processing and modification	KOG1919	DUF1651	3.2	PBP5_C	6.3
Ae2SigPSigP-255152_FR3_111-216	100	Ae2SigPSigP-255152_FR3_111-216	303	M	SIG	25-26	11.391	7.8	8.449	4.93	ExpAA=1.68 First60=1.66 PredHel=0 Topology=i	0						0	13	7	1	.		cNMP	0.0002	cNMP 2e-004| CAP_ED 4e-004| cNMP_binding 0.006| PLN02868 | Phage_antitermQ | Crp | PRK04196 | COG2905 | GshA | PGM1 |	K+-channel ERG and related proteins, contain PAS/PAC sensor domain	4e-08	Inorganic ion transport and metabolism, Signal transduction mechanisms	KOG0498	cNMP_binding	0.001	cNMP	2e-06
AALF015351-PA	295	AALF015351-PA	888	M	BL	26-27	33.272	6.65	30.02	6.2	ExpAA=19.63 First60=19.61 PredHel=1 Topology=i7-26o	1	6.4	91.2	2.4		269	0	14.9	7.8	2.7	.		Phospholip_A2_2	3e-38	Phospholip_A2_2 3e-038| PLA2_bee_venom_like 3e-037| PLA2_like 6e-011| PA2c 4e-005| PLA2_group_III_like 4e-005| PTZ00457 | PLA2_plant | PLA2c | Putative_ribokinase | Tryptophan_5-hydroxylase_1 |	Phospholipase A2	0.014	Lipid transport and metabolism	KOG4087	Phospholip_A2_2	5e-39	PA2c	4e-08
Ae2-240856	315	Ae2-240856	948	V	CYT		35.599	6.32			ExpAA=0.01 First60=0.00 PredHel=0 Topology=o	0						1	13	3.8	5.7	.	1 | 188 CPQRATR|SK 0.522 *ProP* |	PRK04028	0.008	PRK04028 0.008| zf-CCHC_4 0.069| p23_NCB5OR 0.087| tolA | ZnF_C2HC | zf-CCHC | MukB | PRK00409 | Chromosome_partition_protein_Smc | PRK12514 |	Structural maintenance of chromosome protein 4 (chromosome condensation complex Condensin, subunit C)	0.17	Chromatin structure and dynamics, Cell cycle control, cell division, chromosome partitioning	KOG0996	zf-CCHC_4	0.015	ZnF_C2HC	0.025	TX1-1_AAE	2E-042	Tx1-1_AAe	30	47	22
Ae2SigPSigP-18327_FR5_1-65	58	Ae2SigPSigP-18327_FR5_1-65	177	M	SIG	26-27	6.736	6.89	3.897	7.02	ExpAA=38.70 First60=38.70 PredHel=2 Topology=i3-25o35-57i	2	75.9	17.2	6.9	1	1	0	10.3	3.4	1.7	.		peroxinectin_li	2.8	peroxinectin_like_bacterial |	Phosphoinositide 3-kinase	0.48	Signal transduction mechanisms	KOG0905	An_peroxidase	2.4	CactinC_cactus	4.1
AALF013923-PA	133	AALF013923-PA	402	M	CYT		14.628	7.96			ExpAA=0.21 First60=0.21 PredHel=0 Topology=o	0						0	12	7.5	3.8	.		RRM_scw1_like	2e-13	RRM_scw1_like 2e-013| RRM1_U1A_like 1e-005| RRM_RBPMS_like 1e-004| RRM3_Spen 0.008| RRM2_U1A_like 0.009| RRM_Srp1p_AtRSp31_like 0.018| RRM_1 0.038| RRM_SF 0.058| RRM3_U2AF65 0.074| RRM1_TIA1_like 0.074|	RNA binding protein (contains RRM repeats)	3e-06	General function prediction only	KOG1457	RRM_1	0.009	RRM	0.001
AALF016193-PA	279	AALF016193-PA	840	M	CYT		32.319	6.07			ExpAA=0.00 First60=0.00 PredHel=0 Topology=o	0						0	12.5	5.4	3.9	.		DUF4471	1e-104	DUF4471 e-104| Methyltransf_25 | rpoZ | UxaC | Aldose_epim | leuS | PLN00100 | WecC | Asparaginase_2_like_1 | XFP_C |	PHD finger protein	1.1	General function prediction only	KOG0954	DUF4471	5e-84	SF_P	2.8
Ae2-57716	54	Ae2-57716	162	L	SIG	19-20	5.971	8.3	3.783	7.2	ExpAA=1.54 First60=1.54 PredHel=0 Topology=o	0						0	18.5	3.7	7.4	.					Ribonucleases P/MRP protein subunit	5.1	RNA processing and modification	KOG3322	DUF2771	2.9	CAMSAP_CKK	2.9
Ae2SigPSigP-248721_FR6_696-790	73	Ae2SigPSigP-248721_FR6_696-790	222	M	SIG	21-22	8.668	6.51	6.344	5.43	ExpAA=24.02 First60=23.83 PredHel=1 Topology=i13-35o	1	30.1	52.1	17.8		38	0	15.1	4.1	2.7	.					Uncharacterized conserved protein	3.4	General function prediction only	KOG2333	Bac_GDH	3.8	Ubox	0.20
[truncated: 32,840 more rows]

## Sheet: legend
Columns A-X:	Contig ID and peptide lenght (col. A and B), contig ID and nucleotide (CDS) lenght (col. C and D); sequence features (col. E-X): First residue, SignalP Result; Cleavage Position, Molecular Weight, Isoelectric Point (pI), MW of mature peptide and relative pI, Prediction of transmembrane helices in proteins using TMHMM Server v. 2.0 (col. L-P), indicating Predicted helices, % membrane, % outside, %…
[truncated: 1 more rows]
