# Supplementary material for: Deciphering the olfactory repertoire of the tiger mosquito Aedes albopictus
Source: BMC Genomics. 2017 Oct 11;18:770. doi: 10.1186/s12864-017-4144-1 (PMC5637092; doi:10.1186/s12864-017-4144-1)
Supplement: Supplementary file 5 — Dataset S2. Transcriptome: comparisons with databases. (XLSX 15138 kb) [file 12864_2017_4144_MOESM5_ESM.xlsx]

## Sheet: Transcriptome
Contig name	Comments	Class	DBase	Evalue	% Coverage	Best match to NR-LIGHT protein database	E value	Match	% identity	% similarity	% Coverage	Species of best match	Best match to DIPTERA protein database	E value	Match	% identity	% similarity	% Coverage	Species of best match	Best match to REFSEQ-INVERTEBRATE protein database	E value	Match	% identity	% similarity	% Coverage	Species of best match	Best match to SWISSP protein database	E value	Match	% identity	% similarity	% Coverage	Species of best match	Best match to GO database	E value	GO function	Function	Definition	Synonym	EC number	KEGG	GO function eval 1e-4 > 75% length	E value	GO component	Component	Definition	Synonym	EC number	KEGG
Ae2SigPSigP-249045_FR6_266-359	hypothetical secreted protein precursor	s/uk	NR-LIGHT	1000	3.7	hypothetical protein WUBG_00728, partial	1.5	gi|402594435	28	52	4	Wuchereria bancrofti	Major facilitator superfamily domain-containing protein 6-A	3.5	gi|618027027	32	48	10	Bactrocera dorsalis	LOW QUALITY PROTEIN: uncharacterized protein LOC100879973, partial	0.94	gi|805810060	39	50	5	Megachile rotundata	Polyribonucleotide nucleotidyltransferase	0.89	A4SG26	34	53	9	Chlorobium phaeovibrioides (strain DSM 265 / 1930)
AALF019061-PA	olfactory receptor GPRor70 - 5 predicted membrane helices	st membrane	DIPTERA	1e-63	99.2	AAEL001224-PA	1E-118	gi|765338582	60	71	96	Aedes aegypti	AAEL001224-PA	1e-119	gi|765338582	60	71	96	Aedes aegypti	AAEL001224-PA	1e-118	gi|765338582	60	71	96	Aedes aegypti	Odorant receptor 67d	1e-05	Q9VT92	18	41	64	Drosophila melanogaster	AGAP009704-PA - Anopheles gambiae - olfactory receptor activity - plasma membrane - integral component of membrane - detection of chemical stimulus involved in sensory perception of smell	3e-45	GO:0004984	olfactory receptor activity	Combining with an odorant and transmitting the signal from one side of the membrane to the other to initiate a change in cell activity in response to detection of smell. [GOC:bf, GOC:dph, GOC:sart, PMID:19135896, PMID:21041441]	odorant receptor activity EXACT [PMID:19135896, PMID:21041441]			GO:0004984;	3e-45	GO:0005886	plasma membrane	The membrane surrounding a cell that separates the cell from its external environment. It consists of a phospholipid bilayer and associated proteins. [ISBN:0716731363]	bacterial inner membrane NARROW []
Ae2-203504	Unknown product	uk				AAEL014067-PA	5E-039	gi|157138741	82	92	45	Aedes aegypti	hypothetical protein, partial	4e-44	gi|604771959	92	96	56	Aedes albopictus	AAEL014067-PA	3e-39	gi|157138741	82	92	45	Aedes aegypti	Protein PIH1D3	5e-06	Q3KNI6	29	58	43	Mus musculus	Drosophila melanogaster - sperm motility - cytoplasm - chaperone binding	1e-15	GO:0051087	chaperone binding	Interacting selectively and non-covalently with a chaperone protein, a class of proteins that bind to nascent or unfolded polypeptides and ensure correct folding or transport. [http://www.onelook.com]	chaperone protein binding EXACT []				1e-15	GO:0005737	cytoplasm	All of the contents of a cell excluding the plasma membrane and nucleus, but including other subcellular structures. [ISBN:0198547684]
Ae2SigPSigP-256023_FR6_86-173	hypothetical secreted protein precursor	s/uk	NR-LIGHT	1000	10	hypothetical protein ALT_7451	4.4	gi|952548165	32	50	10	Aspergillus lentulus	hypothetical protein ZHAS_00017552	30	gi|668461925	40	56	17	Anopheles sinensis	homeobox protein Hmx	41	gi|936598555	35	45	10	Copidosoma floridanum	Choline transporter-like protein 5	17	Q8NCS7	60	75	3	Homo sapiens
Ae2SigPSigP-221634_FR2_1-400	Conserved hypothetical protein	uc/memb	NR-LIGHT	0		AAEL017149-PA, partial	1E-145	gi|765338576	70	82	93	Aedes aegypti	AAEL017149-PA, partial	1e-146	gi|765338576	70	82	93	Aedes aegypti	AAEL017149-PA, partial	1e-145	gi|765338576	70	82	93	Aedes aegypti	Spore germination protein YndE	0.18	O31809	25	48	40	Bacillus subtilis (strain 168)	AGAP011979-PA - Anopheles gambiae - olfactory receptor activity - plasma membrane - integral component of membrane - detection of chemical stimulus involved in sensory perception of smell	7e-14	GO:0004984	olfactory receptor activity	Combining with an odorant and transmitting the signal from one side of the membrane to the other to initiate a change in cell activity in response to detection of smell. [GOC:bf, GOC:dph, GOC:sart, PMID:19135896, PMID:21041441]	odorant receptor activity EXACT [PMID:19135896, PMID:21041441]			GO:0004984;	7e-14	GO:0005886	plasma membrane	The membrane surrounding a cell that separates the cell from its external environment. It consists of a phospholipid bilayer and associated proteins. [ISBN:0716731363]	bacterial inner membrane NARROW []
AALF019151-PA	Conserved plasma membrane protein - 7 predicted membrane helices	uc/memb	NR-LIGHT	0		AAEL013420-PA	0.0	gi|157135902	77	88	100	Aedes aegypti	AAEL013420-PA	0.0	gi|157135902	77	88	100	Aedes aegypti	AAEL013420-PA	0.0	gi|157135902	77	88	100	Aedes aegypti	Odorant receptor 98a	0.011	Q9VAZ3	28	52	21	Drosophila melanogaster	AGAP004067-PA - Anopheles gambiae - olfactory receptor activity - plasma membrane - integral component of membrane - detection of chemical stimulus involved in sensory perception of smell	4e-24	GO:0004984	olfactory receptor activity	Combining with an odorant and transmitting the signal from one side of the membrane to the other to initiate a change in cell activity in response to detection of smell. [GOC:bf, GOC:dph, GOC:sart, PMID:19135896, PMID:21041441]	odorant receptor activity EXACT [PMID:19135896, PMID:21041441]			GO:0004984;	4e-24	GO:0005886	plasma membrane	The membrane surrounding a cell that separates the cell from its external environment. It consists of a phospholipid bilayer and associated proteins. [ISBN:0716731363]	bacterial inner membrane NARROW []
AALF011372-PA	odorant receptor 10 - 6 predicted membrane helices	st membrane	NR-LIGHT	0	100	AAEL006003-PA	1E-171	gi|765335219	81	86	100	Aedes aegypti	odorant receptor 10	1e-171	gi|197322746	81	86	100	Aedes aegypti	AAEL006003-PA	1e-171	gi|765335219	81	86	100	Aedes aegypti	Odorant receptor Or2	1e-105	Q8WTE6	51	67	100	Anopheles gambiae	AGAP009520-PA - Anopheles gambiae - olfactory receptor activity - plasma membrane - integral component of membrane - detection of chemical stimulus involved in sensory perception of smell	0	GO:0004984	olfactory receptor activity	Combining with an odorant and transmitting the signal from one side of the membrane to the other to initiate a change in cell activity in response to detection of smell. [GOC:bf, GOC:dph, GOC:sart, PMID:19135896, PMID:21041441]	odorant receptor activity EXACT [PMID:19135896, PMID:21041441]			GO:0004984;	1e-139	GO:0005886	plasma membrane	The membrane surrounding a cell that separates the cell from its external environment. It consists of a phospholipid bilayer and associated proteins. [ISBN:0716731363]	bacterial inner membrane NARROW []
AALF007898-PA	odorant receptor 10 - 6 predicted membrane helices	st membrane	NR-LIGHT	0	100	AAEL006003-PA	0.0	gi|765335219	88	93	100	Aedes aegypti	odorant receptor 10	0.0	gi|197322746	88	93	100	Aedes aegypti	AAEL006003-PA	0.0	gi|765335219	88	93	100	Aedes aegypti	Odorant receptor Or2	1e-115	Q8WTE6	54	71	100	Anopheles gambiae	AGAP009520-PA - Anopheles gambiae - olfactory receptor activity - plasma membrane - integral component of membrane - detection of chemical stimulus involved in sensory perception of smell	0	GO:0004984	olfactory receptor activity	Combining with an odorant and transmitting the signal from one side of the membrane to the other to initiate a change in cell activity in response to detection of smell. [GOC:bf, GOC:dph, GOC:sart, PMID:19135896, PMID:21041441]	odorant receptor activity EXACT [PMID:19135896, PMID:21041441]			GO:0004984;	1e-151	GO:0005886	plasma membrane	The membrane surrounding a cell that separates the cell from its external environment. It consists of a phospholipid bilayer and associated proteins. [ISBN:0716731363]	bacterial inner membrane NARROW []
Ae2SigPSigP-99956_FR3_1-55	hypothetical secreted protein precursor	s/uk	NR-LIGHT	1000	12.1	SJCHGC05394 protein	39	gi|56758818	38	58	12	Schistosoma japonicum	putative 12-dihydroxy-3-keto-5-methylthiopentene dioxygenase-like isoform x1	23	gi|824790871	33	62	27	Tabanus bromius	hypothetical protein LOTGIDRAFT_175589	0.73	gi|676461994	61	73	26	Lottia gigantea	1,2-dihydroxy-3-keto-5-methylthiopentene dioxygenase	22	Q6AWN0	38	64	17	Drosophila melanogaster
AALF007555-PA	AAEL004705-PA	uc	NR-LIGHT	0	100	AAEL004705-PA	0.0	gi|157107053	95	98	100	Aedes aegypti	AAEL004705-PA	0.0	gi|157107053	95	98	100	Aedes aegypti	AAEL004705-PA	0.0	gi|157107053	95	98	100	Aedes aegypti	Chromosome partition protein Smc	0.003	P51834	23	41	27	Bacillus subtilis (strain 168)	Drosophila melanogaster - biological_process - cellular_component - molecular_function	3e-36	GO:0003674	molecular_function	Elemental activities, such as catalysis or binding, describing the actions of a gene product at the molecular level. A given gene product may exhibit one or more molecular functions. [GOC:go_curators]	molecular function EXACT []			GO:0003674;	3e-36	GO:0005575	cellular_component	The part of a cell or its extracellular environment in which a gene product is located. A gene product may be located in one or more parts of a cell and its location may be as specific as a particular macromolecular complex, that is, a stable, persistent association of macromolecules that function together. [GOC:go_curators, NIF_Subcellular:sao-1337158144]	cellular component EXACT []
Ae2-258070	Unknown product	uk				AAEL005280-PA, partial	9E-004	gi|157109267	35	42	35	Aedes aegypti	putative unknown product, partial	5e-05	gi|604770651	34	49	76	Aedes albopictus	AAEL005280-PA, partial	0.0006	gi|157109267	35	42	35	Aedes aegypti	Protein RepA	2.6	P13962	30	36	15	Bacillus subtilis
Ae2SigPSigP-92460_FR5_1-57	hypothetical secreted protein precursor	s/uk	NR-LIGHT	1000	6	AAEL000066-PA	0.004	gi|157103305	55	71	6	Aedes aegypti	AAEL000066-PA	0.002	gi|157103305	55	71	6	Aedes aegypti	AAEL000066-PA	0.003	gi|157103305	55	71	6	Aedes aegypti	30S ribosomal protein S14	17	Q1RHN4	43	68	32	Rickettsia bellii (strain RML369-C)
AALF021238-PA	Unknown product	uk				AAEL003442-PA	4E-028	gi|157136282	91	95	24	Aedes aegypti	AAEL003442-PA	1e-28	gi|157136282	91	95	24	Aedes aegypti	AAEL003442-PA	2e-28	gi|157136282	91	95	24	Aedes aegypti	Auxin-responsive protein IAA20	7.5	Q5VRR0	35	51	17	Oryza sativa subsp. japonica
Ae2SigPSigP-208280_FR6_149-217	hypothetical secreted protein precursor	s/uk	NR-LIGHT	1000	7.2	BmFTZ-F1 protein	38	gi|433191	35	57	7	Bombyx mori	muscle M-line assembly protein unc-89 isoform X1	67	gi|751469492	38	53	1	Bactrocera cucurbitae	uncharacterized protein LOC105278440	31	gi|759053350	31	62	4	Cerapachys biroi	Nuclear hormone receptor FTZ-F1	17	P49867	35	59	7	Bombyx mori
Ae2-216959	aael014197-pa - signalP detected - 5 predicted membrane helices	uc/memb	NR-LIGHT	0		AAEL014197-PA	1E-150	gi|765337893	82	91	75	Aedes aegypti	AAEL014197-PA	1e-150	gi|765337893	82	91	75	Aedes aegypti	AAEL014197-PA	1e-150	gi|765337893	82	91	75	Aedes aegypti	Odorant receptor 23a	2.7	P81912	35	50	20	Drosophila melanogaster	AGAP001012-PA - Anopheles gambiae - olfactory receptor activity - plasma membrane - integral component of membrane - detection of chemical stimulus involved in sensory perception of smell	1e-09	GO:0004984	olfactory receptor activity	Combining with an odorant and transmitting the signal from one side of the membrane to the other to initiate a change in cell activity in response to detection of smell. [GOC:bf, GOC:dph, GOC:sart, PMID:19135896, PMID:21041441]	odorant receptor activity EXACT [PMID:19135896, PMID:21041441]				1e-09	GO:0005886	plasma membrane	The membrane surrounding a cell that separates the cell from its external environment. It consists of a phospholipid bilayer and associated proteins. [ISBN:0716731363]	bacterial inner membrane NARROW []
Ae2SigPSigP-252366_FR2_462-580	Unknown product - signalP detected - 2 predicted membrane helices	uk membrane				hypothetical protein ALT_1044	2.0	gi|952555259	33	42	5	Aspergillus lentulus	aminoadipate-semialdehyde dehydrogenase	2.1	gi|568254418	35	54	13	Anopheles darlingi	predicted protein	2.1	gi|156370224	29	44	50	Nematostella vectensis	1,4-alpha-glucan branching enzyme GlgB	2.6	Q11EX1	35	43	12	Chelativorans sp. (strain BNC1)
Ae2SigPSigP-220584_FR2_111-199	hypothetical secreted protein precursor	s/uk	NR-LIGHT	1000	12	hypothetical protein ORF3304	7.5	gi|56554934	50	75	13	Cotesia plutellae polydnavirus	hypothetical protein AND_006082	23	gi|568253007	38	58	16	Anopheles darlingi	sodium-coupled monocarboxylate transporter 1	8.2	gi|390366160	38	47	9	Strongylocentrotus purpuratus	ADAMTS-like protein 1	5.8	Q8BLI0	26	46	3	Mus musculus
Ae2SigPSigP-208879_FR6_150-233	hypothetical secreted protein precursor	s/uk	NR-LIGHT	1000	8.9	hypothetical protein BRAFLDRAFT_123267	7.7	gi|260825476	30	56	9	Branchiostoma floridae	GK24718	23	gi|195437926	33	52	4	Drosophila willistoni	titin isoform X5	1.6	gi|755935140	26	55	1	Fopius arisanus	Serine/threonine-protein kinase SCH9	13	P11792	36	63	6	Saccharomyces cerevisiae (strain ATCC 204508 / S288c)
Ae2SigPSigP-73945_FR4_1-319	aael017201-pa - signalP detected - 6 predicted membrane helices	uk membrane				AAEL017201-PA	1E-106	gi|765338172	69	80	68	Aedes aegypti	AAEL017201-PA	1e-107	gi|765338172	69	80	68	Aedes aegypti	AAEL017201-PA	1e-107	gi|765338172	69	80	68	Aedes aegypti	Odorant receptor 98a	0.002	Q9VAZ3	22	42	38	Drosophila melanogaster	AGAP002995-PA - Anopheles gambiae - olfactory receptor activity - plasma membrane - integral component of membrane - detection of chemical stimulus involved in sensory perception of smell	1e-12	GO:0004984	olfactory receptor activity	Combining with an odorant and transmitting the signal from one side of the membrane to the other to initiate a change in cell activity in response to detection of smell. [GOC:bf, GOC:dph, GOC:sart, PMID:19135896, PMID:21041441]	odorant receptor activity EXACT [PMID:19135896, PMID:21041441]				1e-12	GO:0005886	plasma membrane	The membrane surrounding a cell that separates the cell from its external environment. It consists of a phospholipid bilayer and associated proteins. [ISBN:0716731363]	bacterial inner membrane NARROW []
Ae2SigPSigP-261350_FR4_38-120	Unknown product - signalP detected	uk				choline transporter-like protein 4	64	gi|296197753	32	47	6	Callithrix jacchus	GH22383	23	gi|195062687	32	46	20	Drosophila grimshawi	GPI mannosyltransferase 3	18	gi|755956830	31	43	10	Fopius arisanus	Putative metabolite transport protein YjhB	7.7	P39352	27	43	18	Escherichia coli (strain K12)
Ae2SigPSigP-217870_FR3_434-519	hypothetical secreted protein precursor	s/uk	NR-LIGHT	1000	4.9	predicted protein	0.18	gi|170040829	50	57	5	Culex quinquefasciatus	predicted protein, partial	0.064	gi|170040829	50	57	5	Culex quinquefasciatus	predicted protein, partial	0.11	gi|170040829	50	57	5	Culex quinquefasciatus	Cytochrome c oxidase subunit 1	3.5	P14544	35	41	10	Leishmania tarentolae
AALF003832-PA	Unknown product	uk				AAEL009881-PA	3E-087	gi|157124518	99	100	3	Aedes aegypti	AAEL009881-PA	1e-87	gi|157124518	99	100	3	Aedes aegypti	AAEL009881-PA	2e-87	gi|157124518	99	100	3	Aedes aegypti	Dynein heavy chain 5, axonemal	2e-11	Q8VHE6	27	50	3	Mus musculus	Drosophila melanogaster - axonemal dynein complex - motor activity - microtubule associated complex - dynein complex - microtubule-based movement - ATPase activity, coupled - microtubule motor activity - ATPase activity - ATP binding - sensory perception of sound	6e-61	GO:0003774	motor activity	Catalysis of movement along a polymeric molecule such as a microfilament or microtubule, coupled to the hydrolysis of a nucleoside triphosphate. [GOC:mah, ISBN:0815316194]					6e-61	GO:0005858	axonemal dynein complex	A dynein complex found in eukaryotic cilia and flagella; the motor domain heads interact with adjacent microtubules to generate a sliding force which is converted to a bending motion. May contain two or three dynein heavy chains as well as several light chains. [ISBN:0815316194]	axonemal dynein heavy chain NARROW []
Ae2-15544	Conserved hypothetical protein	uc/memb	NR-LIGHT	0		AAEL017009-PA	1E-131	gi|765338289	66	79	88	Aedes aegypti	AAEL017009-PA	1e-132	gi|765338289	66	79	88	Aedes aegypti	AAEL017009-PA	1e-132	gi|765338289	66	79	88	Aedes aegypti	Odorant receptor 42b	0.52	Q9V9I4	26	45	33	Drosophila melanogaster	AGAP011989-PA - Anopheles gambiae - olfactory receptor activity - plasma membrane - integral component of membrane - detection of chemical stimulus involved in sensory perception of smell	4e-07	GO:0004984	olfactory receptor activity	Combining with an odorant and transmitting the signal from one side of the membrane to the other to initiate a change in cell activity in response to detection of smell. [GOC:bf, GOC:dph, GOC:sart, PMID:19135896, PMID:21041441]	odorant receptor activity EXACT [PMID:19135896, PMID:21041441]			GO:0004984;	4e-07	GO:0005886	plasma membrane	The membrane surrounding a cell that separates the cell from its external environment. It consists of a phospholipid bilayer and associated proteins. [ISBN:0716731363]	bacterial inner membrane NARROW []
AALF000962-PA	Odorant receptor 7a - 6 predicted membrane helices	st membrane	DIPTERA	2e-29	93.7	AAEL001342-PA	0.0	gi|765337183	85	93	100	Aedes aegypti	AAEL001342-PA	0.0	gi|765337183	85	93	100	Aedes aegypti	AAEL001342-PA	0.0	gi|765337183	85	93	100	Aedes aegypti	Odorant receptor 33c	0.29	P81916	26	49	34	Drosophila melanogaster	AGAP011978-PA - Anopheles gambiae - olfactory receptor activity - plasma membrane - integral component of membrane - detection of chemical stimulus involved in sensory perception of smell	2e-21	GO:0004984	olfactory receptor activity	Combining with an odorant and transmitting the signal from one side of the membrane to the other to initiate a change in cell activity in response to detection of smell. [GOC:bf, GOC:dph, GOC:sart, PMID:19135896, PMID:21041441]	odorant receptor activity EXACT [PMID:19135896, PMID:21041441]			GO:0004984;	2e-21	GO:0005886	plasma membrane	The membrane surrounding a cell that separates the cell from its external environment. It consists of a phospholipid bilayer and associated proteins. [ISBN:0716731363]	bacterial inner membrane NARROW []
AALF015018-PA	Alpha crystallins	pm	KOG	4e-41	92.4	AAEL010660-PA	2E-087	gi|157126912	81	88	100	Aedes aegypti	AAEL010660-PA	9e-88	gi|157126912	81	88	100	Aedes aegypti	AAEL010660-PA	2e-87	gi|157126912	81	88	100	Aedes aegypti	Protein lethal(2)essential for life	4e-32	P82147	43	62	90	Drosophila melanogaster	lethal (2) essential for life - Drosophila melanogaster - regulation of translational initiation by eIF2 alpha phosphorylation - regulation of autophagy - protein lipidation	7e-32	GO:0017022	myosin binding	Interacting selectively and non-covalently with any part of a myosin complex; myosins are any of a superfamily of molecular motor proteins that bind to actin and use the energy of ATP hydrolysis to generate force and movement along actin filaments. [GOC:mah, http://www.mrc-lmb.cam.ac.uk/myosin/Review/Reviewframeset.html]	myosin phosphatase myosin binding NARROW []				8e-25	GO:0005875	microtubule associated complex	Any multimeric complex connected to a microtubule. [GOC:jl]
Ae2-238025	AAEL010547-PA	uc	DIPTERA	7e-10	77.9	AAEL010547-PA	2E-009	gi|157126512	54	79	78	Aedes aegypti	AAEL010547-PA	7e-10	gi|157126512	54	79	78	Aedes aegypti	AAEL010547-PA	1e-09	gi|157126512	54	79	78	Aedes aegypti	Putative enzymatic polyprotein	3.4	Q89703	42	57	6	Cassava vein mosaic virus
Ae2SigPSigP-243280_FR3_33-107	Unknown product - signalP detected - 2 predicted membrane helices	uk membrane				Retron-type reverse transcriptase	22	gi|818568215	27	46	14	Parcubacteria bacterium GW2011_GWC1_41_7	GE24017	7.9	gi|195502672	38	61	5	Drosophila yakuba	hypothetical protein HELRODRAFT_177248	3.7	gi|675876262	36	63	28	Helobdella robusta	Probable cell division protein YtgP	13	O34674	34	62	6	Bacillus subtilis (strain 168)
AALF010302-PA	aael017377-pa - signalP detected - 6 predicted membrane helices	uc/memb	NR-LIGHT	0		AAEL017377-PA	1E-107	gi|765336422	60	77	77	Aedes aegypti	AAEL017377-PA	1e-107	gi|765336422	60	77	77	Aedes aegypti	AAEL017377-PA	1e-107	gi|765336422	60	77	77	Aedes aegypti	Odorant receptor 42b	0.0003	Q9V9I4	24	44	49	Drosophila melanogaster	AGAP011978-PA - Anopheles gambiae - olfactory receptor activity - plasma membrane - integral component of membrane - detection of chemical stimulus involved in sensory perception of smell	8e-12	GO:0004984	olfactory receptor activity	Combining with an odorant and transmitting the signal from one side of the membrane to the other to initiate a change in cell activity in response to detection of smell. [GOC:bf, GOC:dph, GOC:sart, PMID:19135896, PMID:21041441]	odorant receptor activity EXACT [PMID:19135896, PMID:21041441]				8e-12	GO:0005886	plasma membrane	The membrane surrounding a cell that separates the cell from its external environment. It consists of a phospholipid bilayer and associated proteins. [ISBN:0716731363]	bacterial inner membrane NARROW []
Ae2SigPSigP-220663_FR6_309-391	hypothetical secreted protein precursor	s/uk	NR-LIGHT	1000	13.7	peroxidasin-like	9.9	gi|641666946	28	44	14	Acyrthosiphon pisum	GH12386	3.5	gi|195039507	25	62	16	Drosophila grimshawi	GH12386	6.1	gi|195039507	25	62	16	Drosophila grimshawi	Vacuolar protein sorting/targeting protein 10	13	B9W9N8	34	48	4	Candida dubliniensis (strain CD36 / ATCC MYA-646 / CBS 7987 / NCPF 3949 / NRRL Y-17841)
Ae2SigPSigP-244604_FR3_212-396	hypothetical secreted protein precursor	s/uk	NR-LIGHT	1000	2.7	uncharacterized protein LOC100211311	3.1	gi|828202278	30	64	3	Hydra vulgaris	putative pez, partial	0.33	gi|545913884	27	49	6	Corethrella appendiculata	uncharacterized protein LOC107042397	0.44	gi|970905918	20	42	14	Diachasma alloeum	Leucine-rich repeat flightless-interacting protein 2	0.75	Q4V7E8	25	49	18	Rattus norvegicus
AALF026445-PA	PhosphatidylEthanolamine-Binding Protein	s/	CDD	1e-45	79.8	AAEL007154-PA	1E-078	gi|157115402	97	99	77	Aedes aegypti	AAEL007154-PA	5e-79	gi|157115402	97	99	77	Aedes aegypti	AAEL007154-PA	9e-79	gi|157115402	97	99	77	Aedes aegypti	Phosphatidylethanolamine-binding protein homolog F40A3.3	1e-41	O16264	58	71	61	Caenorhabditis elegans	Drosophila melanogaster - cellular_component - biological_process - molecular_function	2e-42	GO:0003674	molecular_function	Elemental activities, such as catalysis or binding, describing the actions of a gene product at the molecular level. A given gene product may exhibit one or more molecular functions. [GOC:go_curators]	molecular function EXACT []				2e-42	GO:0005575	cellular_component	The part of a cell or its extracellular environment in which a gene product is located. A gene product may be located in one or more parts of a cell and its location may be as specific as a particular macromolecular complex, that is, a stable, persistent association of macromolecules that function together. [GOC:go_curators, NIF_Subcellular:sao-1337158144]	cellular component EXACT []
Ae2SigPSigP-233124_FR2_113-167	Unknown product	uk				hypothetical protein AN4237.2	37	gi|67527994	39	52	6	Aspergillus nidulans FGSC A4								P protein-like isoform X3	40	gi|827557032	40	60	5	Bombyx mori	2-succinyl-5-enolpyruvyl-6-hydroxy-3-cyclohexene-1-carboxylate synthase	29	C3LNS6	38	54	7	Vibrio cholerae serotype O1 (strain M66-2)
AALF009940-PA	Glutamate-gated kainate-type ion channel receptor subunit GluR5 - probable fragment - 5 predicted membrane helices	st membrane	KOG	2e-12	55.3	AAEL000047-PA	0.0	gi|157103297	75	87	100	Aedes aegypti	AAEL000047-PA	0.0	gi|157103297	75	87	100	Aedes aegypti	AAEL000047-PA	0.0	gi|157103297	75	87	100	Aedes aegypti	Glutamate receptor ionotropic, kainate 2	8e-07	P39087	21	40	52	Mus musculus	Ionotropic receptor 41a - Drosophila melanogaster - ionotropic glutamate receptor activity - membrane - detection of chemical stimulus - integral component of membrane - ligand-gated ion channel activity	6e-44	GO:0004970	ionotropic glutamate receptor activity	Catalysis of the transmembrane transfer of an ion by a channel that opens when glutamate has been bound by the channel complex or one of its constituent parts. [ISBN:0198506732]				GO:0004970; GO:0015276;	6e-44	GO:0016020	membrane	Double layer of lipid molecules that encloses all cells, and, in eukaryotes, many organelles; may be a single or double lipid bilayer; also includes associated proteins. [GOC:mah, ISBN:0815316194]
Ae2SigPSigP-227407_FR3_835-991	hypothetical secreted protein precursor	s/uk	NR-LIGHT	1000	26.7	hypothetical protein ANCCEY_09719	4.5	gi|510855332	30	54	27	Ancylostoma ceylanicum	GL18088	10	gi|195175348	34	43	37	Drosophila persimilis	hypothetical protein LOTGIDRAFT_147645, partial	0.25	gi|676465918	30	48	37	Lottia gigantea	Uncharacterized protein RP092	0.90	Q9ZE55	26	50	17	Rickettsia prowazekii (strain Madrid E)
AALF011348-PA	T-box DNA binding domain of the T-box family of transcriptional regulators	tm	CDD	2e-90	99.4	AAEL004174-PA	0.0	gi|157104844	95	96	101	Aedes aegypti	AAEL004174-PA	0.0	gi|157104844	95	96	101	Aedes aegypti	AAEL004174-PA	0.0	gi|157104844	95	96	101	Aedes aegypti	T-box transcription factor TBX6	1e-71	Q66JL1	45	58	62	Xenopus tropicalis	Dorsocross2 - Drosophila melanogaster - transcription factor activity, sequence-specific DNA binding - nucleus - regulation of transcription, DNA-templated - transcription factor activity, RNA polymerase II distal enhancer sequence-specific binding - positive regulation of transcription from RNA polymerase II promoter - cardiocyte differentiation - anterior Malpighian tubule development	0	GO:0003700	sequence-specific DNA binding transcription factor activity	Interacting selectively and non-covalently with a specific DNA sequence in order to modulate transcription. The transcription factor may or may not also interact selectively with a protein or macromolecular complex. [GOC:curators, GOC:txnOH]	transcription factor activity BROAD []			GO:0003700; GO:0003705;	1e-118	GO:0005634	nucleus	A membrane-bounded organelle of eukaryotic cells in which chromosomes are housed and replicated. In most cells, the nucleus contains all of the cell's chromosomes except the organellar chromosomes, and is the site of RNA synthesis and processing. In some species, or in specialized cell types, RNA metabolism or DNA replication may be absent. [GOC:go_curators]	cell nucleus EXACT []
Ae2SigPSigP-30735_FR4_218-310	Unknown product - signalP detected - 2 predicted membrane helices	uk membrane				transposase (fragment)	0.90	gi|666626726	40	54	31	Xenorhabdus bovienii str. feltiae Moldova	glutathione s-transferase E2	6.1	gi|339649277	23	49	40	Anopheles stephensi	importin-7-like	11	gi|926642601	34	58	5	Limulus polyphemus	Serine/threonine-protein kinase TAO2	4.5	Q9UL54	30	51	5	Homo sapiens
Ae2-180195	Unknown product	uk				hypothetical protein ANOM_004709	38	gi|910294695	43	58	2	Aspergillus nomius NRRL 13137	cytochrome c oxidase subunit I, partial (mitochondrion)	6.1	gi|262386676	43	61	19	Xyphosia laticauda	NADH dehydrogenase subunit 5 (mitochondrion)	0.42	gi|694137603	51	67	6	Lernaea cyprinacea	Oligosaccharide translocation protein rft1	2.0	O94302	38	63	8	Schizosaccharomyces pombe (strain 972 / ATCC 24843)
Ae2-71889	Unknown product	uk				hypothetical protein	0.036	gi|71027041	38	59	8	Theileria parva strain Muguga	putative zinc ion binding protein, partial	2e-06	gi|604773621	31	55	46	Aedes albopictus	LOW QUALITY PROTEIN: putative uncharacterized protein DDB_G0292082, partial	0.023	gi|805774215	30	55	42	Megachile rotundata	Immediate-early protein 2	0.062	Q8BB47	39	55	4	Human herpesvirus 6A (strain GS)
Ae2-262667	Unknown product	uk				hypothetical protein ARALYDRAFT_894410	0.063	gi|297838417	34	50	70	Arabidopsis lyrata subsp. lyrata	tectonic	68	gi|755849934	36	43	6	Musca domestica	WD repeat-containing protein 78-like	52	gi|908403966	38	53	5	Biomphalaria glabrata	Valine--tRNA ligase	3.4	Q3II73	35	59	4	Pseudoalteromonas haloplanktis (strain TAC 125)
Ae2SigPSigP-241583_FR3_221-296	hypothetical secreted protein precursor	s/uk	NR-LIGHT	1000	10.3	CheY-like protein	13	gi|599150523	35	59	10	Aspergillus ruber CBS 135680	GG10806	7.8	gi|194864032	34	62	14	Drosophila erecta	transmembrane 9 superfamily member 4-like isoform X3	2.1	gi|919043460	33	54	8	Lingula anatina	Vesicle transport protein SFT2B	22	O95562	39	57	21	Homo sapiens
Ae2-23917	Unknown product	uk				hCG2045477	2.6	gi|119606768	26	45	80	Homo sapiens	Solute carrier family 25 member 46	30	gi|577738295	34	46	9	Ceratitis capitata	fungal protease inhibitor-1-like	3.7	gi|939696227	36	66	35	Halyomorpha halys	Cytosolic purine 5'-nucleotidase	5.8	Q5EBF1	50	50	4	Xenopus tropicalis
Ae2SigPSigP-261048_FR6_1-105	hypothetical secreted protein precursor	s/uk	NR-LIGHT	1000	9.4	hypothetical protein, partial	22	gi|70944834	40	57	9	Plasmodium chabaudi chabaudi	GL21871	3.6	gi|195151783	33	62	3	Drosophila persimilis	GL21871	6.2	gi|195151783	33	62	3	Drosophila persimilis	UPF0758 protein mma_2551	3.4	A6T144	40	54	22	Janthinobacterium sp. (strain Marseille)
Ae2SigPSigP-93163_FR5_1-272	aael017495-pa - signalP detected - 3 predicted membrane helices	uk membrane				AAEL017495-PA	1E-110	gi|765337985	70	85	63	Aedes aegypti	AAEL017495-PA	1e-111	gi|765337985	70	85	63	Aedes aegypti	AAEL017495-PA	1e-111	gi|765337985	70	85	63	Aedes aegypti	Odorant receptor 98a	0.32	Q9VAZ3	18	39	56	Drosophila melanogaster	AGAP001012-PA - Anopheles gambiae - olfactory receptor activity - plasma membrane - integral component of membrane - detection of chemical stimulus involved in sensory perception of smell	9e-12	GO:0004984	olfactory receptor activity	Combining with an odorant and transmitting the signal from one side of the membrane to the other to initiate a change in cell activity in response to detection of smell. [GOC:bf, GOC:dph, GOC:sart, PMID:19135896, PMID:21041441]	odorant receptor activity EXACT [PMID:19135896, PMID:21041441]				9e-12	GO:0005886	plasma membrane	The membrane surrounding a cell that separates the cell from its external environment. It consists of a phospholipid bilayer and associated proteins. [ISBN:0716731363]	bacterial inner membrane NARROW []
Ae2SigPSigP-242123_FR3_769-856	hypothetical secreted protein precursor	s/uk	NR-LIGHT	1000	16.2	2-cys peroxiredoxin-like protein	0.91	gi|21553667	38	65	16	Arabidopsis thaliana	odorant receptor, partial	18	gi|311765588	35	54	16	Drosophila pseudoobscura pseudoobscura	histidine-rich glycoprotein-like	11	gi|908437106	32	50	22	Biomphalaria glabrata	Extracellular metalloproteinase 1	0.70	Q0UC19	37	62	6	Phaeosphaeria nodorum (strain SN15 / ATCC MYA-4574 / FGSC 10173)
Ae2SigPSigP-27703_FR2_127-213	hypothetical secreted protein precursor	s/uk	NR-LIGHT	1000	10	putative PHD and RING finger domain protein, partial	2.0	gi|910298034	37	52	10	Aspergillus nomius NRRL 13137	putative elongator complex protein 2	2.7	gi|577721849	34	51	8	Ceratitis capitata	dynein heavy chain 3, axonemal	3.6	gi|752887229	45	65	1	Camponotus floridanus	Coiled-coil domain-containing protein 125	4.5	Q86Z20	35	56	7	Homo sapiens
Ae2SigPSigP-229488_FR6_1-129	Unknown product - signalP detected - 3 predicted membrane helices	uk membrane				AAEL016966-PA	2E-049	gi|765339508	80	92	28	Aedes aegypti	AAEL016966-PA	6e-50	gi|765339508	80	92	28	Aedes aegypti	AAEL016966-PA	1e-49	gi|765339508	80	92	28	Aedes aegypti	Uncharacterized transporter C4B3.13	2.6	Q9USK3	29	51	11	Schizosaccharomyces pombe (strain 972 / ATCC 24843)	AGAP001012-PA - Anopheles gambiae - olfactory receptor activity - plasma membrane - integral component of membrane - detection of chemical stimulus involved in sensory perception of smell	4e-09	GO:0004984	olfactory receptor activity	Combining with an odorant and transmitting the signal from one side of the membrane to the other to initiate a change in cell activity in response to detection of smell. [GOC:bf, GOC:dph, GOC:sart, PMID:19135896, PMID:21041441]	odorant receptor activity EXACT [PMID:19135896, PMID:21041441]				4e-09	GO:0005886	plasma membrane	The membrane surrounding a cell that separates the cell from its external environment. It consists of a phospholipid bilayer and associated proteins. [ISBN:0716731363]	bacterial inner membrane NARROW []
Ae2SigPSigP-224717_FR1_25-148	hypothetical secreted protein precursor	s/mucin	netoglyc			AAEL009737-PA, partial	5E-033	gi|157124053	68	75	14	Aedes aegypti	AAEL009737-PA, partial	2e-33	gi|157124053	68	75	14	Aedes aegypti	AAEL009737-PA, partial	3e-33	gi|157124053	68	75	14	Aedes aegypti	Integumentary mucin C.1 (Fragment)	8e-07	Q05049	46	61	8	Xenopus laevis	Caenorhabditis elegans - membrane	2e-06	GO:0046872	metal ion binding	Interacting selectively and non-covalently with any metal ion. [GOC:ai]	heavy metal binding NARROW []				7e-06	GO:0005654	nucleoplasm	That part of the nuclear content other than the chromosomes or the nucleolus. [GOC:ma, ISBN:0124325653]
AALF019174-PA	odorant-binding protein 56e - signalP detected OBP	s/OBP	DIPTERA	3e-70	100	AAEL002617-PA	3E-061	gi|157130447	87	94	100	Aedes aegypti	putative odorant-binding protein 56e	3e-70	gi|604770495	100	100	100	Aedes albopictus	AAEL002617-PA	2e-61	gi|157130447	87	94	100	Aedes aegypti	General odorant-binding protein 56d	1e-13	Q8SY61	30	56	99	Drosophila melanogaster	Odorant-binding protein 56d - Drosophila melanogaster - odorant binding - sensory perception of chemical stimulus - extracellular region - olfactory behavior - response to pheromone	2e-13	GO:0005549	odorant binding	Interacting selectively and non-covalently with an odorant, any substance capable of stimulating the sense of smell. [GOC:jl, ISBN:0721662544]				GO:0005549;	2e-13	GO:0005576	extracellular region	The space external to the outermost structure of a cell. For cells without external protective or external encapsulating structures this refers to space outside of the plasma membrane. This term covers the host cell environment outside an intracellular parasite. [GOC:go_curators]	extracellular EXACT []
Ae2-203605	alpha-tropomyosin 5a - probable fragment	cs	DIPTERA	3e-72	44	alpha-tropomyosin 5a	7E-072	gi|170032560	80	87	44	Culex quinquefasciatus	alpha-tropomyosin 5a	3e-72	gi|170032560	80	87	44	Culex quinquefasciatus	alpha-tropomyosin 5a	5e-72	gi|170032560	80	87	44	Culex quinquefasciatus	Girdin	4e-06	Q5SNZ0	28	47	9	Mus musculus	Drosophila melanogaster - cellular_component - molecular_function - biological_process	1e-11	GO:0003674	molecular_function	Elemental activities, such as catalysis or binding, describing the actions of a gene product at the molecular level. A given gene product may exhibit one or more molecular functions. [GOC:go_curators]	molecular function EXACT []				1e-11	GO:0005575	cellular_component	The part of a cell or its extracellular environment in which a gene product is located. A gene product may be located in one or more parts of a cell and its location may be as specific as a particular macromolecular complex, that is, a stable, persistent association of macromolecules that function together. [GOC:go_curators, NIF_Subcellular:sao-1337158144]	cellular component EXACT []
Ae2SigPSigP-142558_FR4_1-68	hypothetical secreted protein precursor	s/uk	NR-LIGHT	1000	31	AAEL008805-PA	5E-013	gi|157119821	72	75	31	Aedes aegypti	AAEL008805-PA	2e-13	gi|157119821	72	75	31	Aedes aegypti	AAEL008805-PA	3e-13	gi|157119821	72	75	31	Aedes aegypti	Signal recognition particle protein	9.8	Q8K9F7	51	68	6	Buchnera aphidicola subsp. Schizaphis graminum (strain Sg)
Ae2-209900	Unknown product	uk				AGAP013482-PA-like protein	2E-015	gi|668444783	39	62	56	Anopheles sinensis	AGAP013482-PA-like protein	6e-16	gi|668444783	39	62	56	Anopheles sinensis	AGAP013482-PA	2e-13	gi|347971477	37	64	24	Anopheles gambiae str. PEST	Villidin	0.062	Q8WQ85	26	46	5	Dictyostelium discoideum
Ae2-203809	Unknown product	uk				AAEL017568-PA	2E-026	gi|765336405	35	57	40	Aedes aegypti	AAEL017568-PA	9e-27	gi|765336405	35	57	40	Aedes aegypti	AAEL017568-PA	2e-26	gi|765336405	35	57	40	Aedes aegypti	Trichohyalin	1e-10	Q07283	22	45	12	Homo sapiens	Dictyostelium discoideum - metabolic process - NAD+ ADP-ribosyltransferase activity - extracellular space	1e-11	GO:0003950	NAD+ ADP-ribosyltransferase activity	Catalysis of the reaction: NAD+ + (ADP-D-ribosyl)(n)-acceptor = nicotinamide + (ADP-D-ribosyl)(n+1)-acceptor. [EC:2.4.2.30]	ADP-ribosyltransferase (polymerizing) activity EXACT [EC:2.4.2.30]	EC:2.4.2.30			1e-11	GO:0005615	extracellular space	That part of a multicellular organism outside the cells proper, usually taken to be outside the plasma membranes, and occupied by fluid. [ISBN:0198547684]	intercellular space RELATED []
Ae2-229489	Unknown product - 5 predicted membrane helices	uk membrane				AAEL016966-PA	1E-101	gi|765339508	71	83	61	Aedes aegypti	AAEL016966-PA	1e-102	gi|765339508	71	83	61	Aedes aegypti	AAEL016966-PA	1e-101	gi|765339508	71	83	61	Aedes aegypti	Protein translocase subunit SecA	1.1	Q89XV1	29	46	11	Bradyrhizobium diazoefficiens (strain JCM 10833 / IAM 13628 / NBRC 14792 / USDA 110)	AGAP001012-PA - Anopheles gambiae - olfactory receptor activity - plasma membrane - integral component of membrane - detection of chemical stimulus involved in sensory perception of smell	1e-08	GO:0004984	olfactory receptor activity	Combining with an odorant and transmitting the signal from one side of the membrane to the other to initiate a change in cell activity in response to detection of smell. [GOC:bf, GOC:dph, GOC:sart, PMID:19135896, PMID:21041441]	odorant receptor activity EXACT [PMID:19135896, PMID:21041441]				1e-08	GO:0005886	plasma membrane	The membrane surrounding a cell that separates the cell from its external environment. It consists of a phospholipid bilayer and associated proteins. [ISBN:0716731363]	bacterial inner membrane NARROW []
AALF018383-PA	Odorant receptor 94b - 6 predicted membrane helices	st membrane	DIPTERA	2e-76	101.1	AAEL001510-PA	0.0	gi|157119890	92	97	83	Aedes aegypti	AAEL001510-PA	0.0	gi|157119890	92	97	83	Aedes aegypti	AAEL001510-PA	0.0	gi|157119890	92	97	83	Aedes aegypti	Odorant receptor 67d	5e-09	Q9VT92	22	40	72	Drosophila melanogaster	AGAP007797-PA - Anopheles gambiae - olfactory receptor activity - plasma membrane - integral component of membrane - detection of chemical stimulus involved in sensory perception of smell	3e-54	GO:0004984	olfactory receptor activity	Combining with an odorant and transmitting the signal from one side of the membrane to the other to initiate a change in cell activity in response to detection of smell. [GOC:bf, GOC:dph, GOC:sart, PMID:19135896, PMID:21041441]	odorant receptor activity EXACT [PMID:19135896, PMID:21041441]				3e-54	GO:0005886	plasma membrane	The membrane surrounding a cell that separates the cell from its external environment. It consists of a phospholipid bilayer and associated proteins. [ISBN:0716731363]	bacterial inner membrane NARROW []
Ae2SigPSigP-88317_FR1_11-90	hypothetical secreted protein precursor	s/uk	NR-LIGHT	1000	8.9	per os infectivity protein	2.7	gi|166208490	40	61	9	Spodoptera litura nucleopolyhedrovirus	GK25314	6.1	gi|195447220	42	63	7	Drosophila willistoni	uncharacterized protein Dpse_GA30011, isoform A	10	gi|969500382	42	63	3	Drosophila pseudoobscura pseudoobscura	Heterogeneous nuclear rnp K-like protein 2	13	C5E0I9	37	56	13	Zygosaccharomyces rouxii (strain ATCC 2623 / CBS 732 / NBRC 1130 / NCYC 568 / NRRL Y-229)
Ae2SigPSigP-244534_FR5_876-1011	Unknown product - signalP detected - 3 predicted membrane helices	uk membrane				keratin-associated protein 5-4-like, partial	0.52	gi|755479584	28	42	42	Mus musculus	GH20514	0.049	gi|195027187	29	45	4	Drosophila grimshawi	GH20514	0.088	gi|195027187	29	45	4	Drosophila grimshawi	Alpha-2B adrenergic receptor (Fragment)	0.11	O77830	26	44	32	Oryctolagus cuniculus
Ae2SigPSigP-261547_FR5_415-487	hypothetical secreted protein precursor	s/uk	NR-LIGHT	1000	9.6	hypothetical protein ASPNIDRAFT_55215	39	gi|350634153	39	60	10	Aspergillus niger ATCC 1015	calcium-binding mitochondrial carrier protein SCaMC-2 isoform X1	50	gi|557755910	50	75	4	Musca domestica	uncharacterized protein LOC106681404	8.1	gi|939657975	50	64	14	Halyomorpha halys	Ribosome maturation factor RimM	17	Q24UA8	35	60	16	Desulfitobacterium hafniense (strain Y51)
Ae2SigPSigP-233566_FR5_713-788	hypothetical secreted protein precursor	s/uk	NR-LIGHT	1000	2.3	hypothetical protein AK88_05305	2.0	gi|817746752	30	57	2	Plasmodium fragile	rho guanine nucleotide exchange factor 18	1.2	gi|907648398	29	61	4	Stomoxys calcitrans	hypothetical protein Tsp_15803, partial	1.6	gi|339263732	27	52	41	Trichinella spiralis	Glucose starvation modulator protein 1	3.4	C5DX31	33	57	8	Zygosaccharomyces rouxii (strain ATCC 2623 / CBS 732 / NBRC 1130 / NCYC 568 / NRRL Y-229)
Ae2SigPSigP-237436_FR3_27-219	plus-C odorant-binding protein 2 - signalP detected OBP	s/OBP	DIPTERA	7e-67	100	AAEL011499-PA	1E-094	gi|157129473	83	90	100	Aedes aegypti	AAEL011499-PA	5e-95	gi|157129473	83	90	100	Aedes aegypti	AAEL011499-PA	8e-95	gi|157129473	83	90	100	Aedes aegypti	General odorant-binding protein 66	1e-10	A0NBD9	24	45	88	Anopheles gambiae	Odorant-binding protein 58c - Drosophila melanogaster - sensory perception of chemical stimulus - odorant binding - extracellular region	8e-08	GO:0005549	odorant binding	Interacting selectively and non-covalently with an odorant, any substance capable of stimulating the sense of smell. [GOC:jl, ISBN:0721662544]					8e-08	GO:0005576	extracellular region	The space external to the outermost structure of a cell. For cells without external protective or external encapsulating structures this refers to space outside of the plasma membrane. This term covers the host cell environment outside an intracellular parasite. [GOC:go_curators]	extracellular EXACT []
Ae2SigPSigP-217871_FR6_636-719	hypothetical secreted protein precursor	s/uk	NR-LIGHT	1000	17.6	transcriptional regulator, variant	13	gi|393907550	34	56	18	Loa loa	putative transcription factor 25, partial	23	gi|545915728	25	45	11	Corethrella appendiculata	transcriptional regulator	8.0	gi|312081714	34	56	13	Loa loa	Genome polyprotein	22	P07210	41	64	2	Human rhinovirus A serotype 89 (strain 41467-Gallo)
Ae2-24375	Unknown product - 25 OH-glycosylation sites	uk				AAEL001230-PA	1E-049	gi|157116244	86	89	15	Aedes aegypti	AAEL001230-PA	4e-50	gi|157116244	86	89	15	Aedes aegypti	AAEL001230-PA	7e-50	gi|157116244	86	89	15	Aedes aegypti	Putative protein TPRXL	1e-05	Q17RH7	25	48	51	Homo sapiens	Drosophila melanogaster - nucleus - transcription factor activity, sequence-specific DNA binding - regulation of transcription, DNA-templated - zinc ion binding	4e-05	GO:0003700	sequence-specific DNA binding transcription factor activity	Interacting selectively and non-covalently with a specific DNA sequence in order to modulate transcription. The transcription factor may or may not also interact selectively with a protein or macromolecular complex. [GOC:curators, GOC:txnOH]	transcription factor activity BROAD []				4e-05	GO:0005634	nucleus	A membrane-bounded organelle of eukaryotic cells in which chromosomes are housed and replicated. In most cells, the nucleus contains all of the cell's chromosomes except the organellar chromosomes, and is the site of RNA synthesis and processing. In some species, or in specialized cell types, RNA metabolism or DNA replication may be absent. [GOC:go_curators]	cell nucleus EXACT []
Ae2SigPSigP-231642_FR1_112-206	hypothetical secreted protein precursor	s/uk	NR-LIGHT	1000	23.7	hypothetical protein VITISV_009812	66	gi|147856400	35	50	24	Vitis vinifera	GE20603	52	gi|195491805	30	45	4	Drosophila yakuba	uncharacterized protein LOC100880818 isoform X2	52	gi|805770667	39	51	1	Megachile rotundata	3-	29	Q7WSH3	31	54	8	Comamonas testosteroni
Ae2SigPSigP-233209_FR5_140-296	Unknown product - signalP detected - 3 predicted membrane helices	uk membrane				LOW QUALITY PROTEIN: uncharacterized protein LOC101746626	2.6	gi|827549594	27	46	14	Bombyx mori	GJ18022	23	gi|195397923	25	43	7	Drosophila virilis	LOW QUALITY PROTEIN: uncharacterized protein LOC101746626	1.6	gi|827549594	27	46	14	Bombyx mori	Phosphonates import ATP-binding protein PhnC	2.1	Q63R24	31	48	25	Burkholderia pseudomallei (strain K96243)
Ae2SigPSigP-36533_FR6_60-130	hypothetical secreted protein precursor	s/uk	NR-LIGHT	1000	7	hypothetical protein MS3_07775	2.0	gi|844865582	44	76	7	Schistosoma haematobium	GG25240	23	gi|194858150	27	52	8	Drosophila erecta	hypothetical protein MS3_07775	1.3	gi|844865582	44	76	7	Schistosoma haematobium	Anoctamin-5	10	Q75UR0	26	60	5	Mus musculus
Ae2-241935	Catalytic domain of the Protein Serine/Threonine Kinase	st	CDD	5e-99	98	AAEL011344-PA	0.0	gi|157129109	87	92	48	Aedes aegypti	AAEL011344-PA	0.0	gi|157129109	87	92	48	Aedes aegypti	AAEL011344-PA	0.0	gi|157129109	87	92	48	Aedes aegypti	Serine/threonine-protein kinase Nek8	2e-62	Q91ZR4	48	67	38	Mus musculus	AGAP006872-PA - Anopheles gambiae - protein serine/threonine kinase activity - protein phosphorylation - organ morphogenesis	0	GO:0004702	receptor signaling protein serine/threonine kinase activity	Conveys a signal from an upstream receptor or intracellular signal transducer by catalysis of the reaction: ATP protein serine = ADP + protein serine phosphate, and ATP + protein threonine = ADP + protein threonine phosphate. [EC:2.7.11.13, GOC:bf, GOC:mah]	receptor signalling protein serine/threonine kinase activity EXACT []	EC:2.7.11.-			1e-111	GO:0005929	cilium	A specialized eukaryotic organelle that consists of a filiform extrusion of the cell surface. Each cilium is bounded by an extrusion of the cytoplasmic (plasma) membrane, and contains a regular longitudinal array of microtubules, anchored basally in a centriole. [GOC:cilia, GOC:kmv, ISBN:0198547684]	eukaryotic flagellum EXACT []
AALF000084-PA	Conserved plasma membrane protein - 12 predicted membrane helices	uc/memb	NR-LIGHT	0		AAEL013419-PA	0.0	gi|765339889	83	91	98	Aedes aegypti	AAEL013419-PA	0.0	gi|765339889	83	91	98	Aedes aegypti	AAEL013419-PA	0.0	gi|765339889	83	91	98	Aedes aegypti	Odorant receptor Or2	0.0002	Q8WTE6	25	46	44	Anopheles gambiae	AGAP004067-PA - Anopheles gambiae - olfactory receptor activity - plasma membrane - integral component of membrane - detection of chemical stimulus involved in sensory perception of smell	2e-34	GO:0004984	olfactory receptor activity	Combining with an odorant and transmitting the signal from one side of the membrane to the other to initiate a change in cell activity in response to detection of smell. [GOC:bf, GOC:dph, GOC:sart, PMID:19135896, PMID:21041441]	odorant receptor activity EXACT [PMID:19135896, PMID:21041441]			GO:0004984;	2e-34	GO:0005886	plasma membrane	The membrane surrounding a cell that separates the cell from its external environment. It consists of a phospholipid bilayer and associated proteins. [ISBN:0716731363]	bacterial inner membrane NARROW []
AALF018005-PA	aael004525-pa - 22 OH-glycosylation sites - 22 NetOglyc sites	uc	NR-LIGHT	0	100	AAEL004525-PA	1E-107	gi|157106448	79	83	100	Aedes aegypti	AAEL004525-PA	1e-107	gi|157106448	79	83	100	Aedes aegypti	AAEL004525-PA	1e-107	gi|157106448	79	83	100	Aedes aegypti	Putative protein TPRXL	7e-09	Q17RH7	27	41	82	Homo sapiens	Paired amphipathic helix protein Sin3, putative - Phytophthora infestans T30-4 - histone deacetylase complex - negative regulation of transcription from RNA polymerase II promoter - chromatin - RNA polymerase II transcription corepressor activity - histone deacetylation - histone deacetylase activity	4e-06	GO:0001106	RNA polymerase II transcription corepressor activity	Interacting selectively and non-covalently with an RNA polymerase II repressing transcription factor and also with the RNA polymerase II basal transcription machinery in order to stop, prevent, or reduce the frequency, rate or extent of transcription. Cofactors generally do not bind DNA, but rather mediate protein-protein interactions between repressive transcription factors and the basal transcr…	RNA polymerase II transcription co-repressor activity EXACT []				4e-06	GO:0000118	histone deacetylase complex	A protein complex that possesses histone deacetylase activity. [GOC:mah]	HDAC complex EXACT []
Ae2SigPSigP-221723_FR1_48-144	hypothetical secreted protein precursor	s/uk	NR-LIGHT	1000	3	protocadherin-10 precursor	3.5	gi|47086889	41	67	3	Danio rerio	GM22471	40	gi|195348833	60	70	10	Drosophila sechellia	annulin-like isoform X1	18	gi|939259617	63	72	3	Cimex lectularius	UPF0179 protein MA_3685	29	Q8TJU2	52	60	15	Methanosarcina acetivorans (strain ATCC 35395 / DSM 2834 / JCM 12185 / C2A)
AALF021480-PA	Odorant-binding protein 56a - signalP detected OBP	s/OBP	REFSEQ-INVERTEBRATE	6e-51	104.8	obp55	2E-082	gi|471178551	99	100	100	Aedes albopictus	obp55	8e-83	gi|471178551	99	100	100	Aedes albopictus	AAEL012377-PA	2e-76	gi|157132229	92	96	100	Aedes aegypti	General odorant-binding protein 72 (Fragment)	6e-29	A7UR17	43	68	98	Anopheles gambiae	Odorant-binding protein 19a - Drosophila melanogaster - odorant binding - sensory perception of chemical stimulus - response to pheromone - olfactory behavior - extracellular region	2e-23	GO:0005549	odorant binding	Interacting selectively and non-covalently with an odorant, any substance capable of stimulating the sense of smell. [GOC:jl, ISBN:0721662544]				GO:0005549;	2e-23	GO:0005576	extracellular region	The space external to the outermost structure of a cell. For cells without external protective or external encapsulating structures this refers to space outside of the plasma membrane. This term covers the host cell environment outside an intracellular parasite. [GOC:go_curators]	extracellular EXACT []
Ae2-44558	aael013893-pa - signalP detected - 2 predicted membrane helices	uk membrane				AAEL013893-PA	1E-023	gi|157137967	29	52	53	Aedes aegypti	AAEL013893-PA	5e-24	gi|157137967	29	52	53	Aedes aegypti	AAEL013893-PA	9e-24	gi|157137967	29	52	53	Aedes aegypti	Dipeptidyl peptidase 9	1.1	Q86TI2	28	47	8	Homo sapiens	AGAP011989-PA - Anopheles gambiae - olfactory receptor activity - plasma membrane - integral component of membrane - detection of chemical stimulus involved in sensory perception of smell	6e-12	GO:0004984	olfactory receptor activity	Combining with an odorant and transmitting the signal from one side of the membrane to the other to initiate a change in cell activity in response to detection of smell. [GOC:bf, GOC:dph, GOC:sart, PMID:19135896, PMID:21041441]	odorant receptor activity EXACT [PMID:19135896, PMID:21041441]				6e-12	GO:0005886	plasma membrane	The membrane surrounding a cell that separates the cell from its external environment. It consists of a phospholipid bilayer and associated proteins. [ISBN:0716731363]	bacterial inner membrane NARROW []
Ae2-166115	Unknown product	uk				conserved hypothetical protein	2E-031	gi|170058209	34	53	60	Culex quinquefasciatus	conserved hypothetical protein	6e-32	gi|170058209	34	53	60	Culex quinquefasciatus	conserved hypothetical protein	1e-31	gi|170058209	34	53	60	Culex quinquefasciatus	Tax1-binding protein 1 homolog B	0.005	Q6P132	23	43	27	Danio rerio
Ae2SigPSigP-2728_FR2_115-201	hypothetical secreted protein precursor	s/uk	NR-LIGHT	1000	5.7	putative helicase MOV-10	7.5	gi|645014698	45	60	6	Nasonia vitripennis	GE25193	17	gi|195497674	59	72	6	Drosophila yakuba	putative helicase MOV-10	4.8	gi|645014698	45	60	6	Nasonia vitripennis	Uncharacterized protein R535	3.4	Q5UQA1	46	76	7	Acanthamoeba polyphaga mimivirus
Ae2SigPSigP-27703_FR4_475-543	hypothetical secreted protein precursor	s/uk	NR-LIGHT	1000	6.7	hypothetical protein LPMP_320330	30	gi|731704849	37	55	7	Leishmania panamensis	ran-binding protein 16 isoform X1	40	gi|751793176	36	57	4	Bactrocera dorsalis	mucin-5AC-like	18	gi|762162104	36	60	10	Crassostrea gigas	Transient receptor potential cation channel subfamily V member 5	13	Q9JIP0	29	51	7	Rattus norvegicus
Ae2SigPSigP-8450_FR4_96-156	hypothetical secreted protein precursor	s/uk	NR-LIGHT	1000	17	high light responsive zinc finger protein ZAT12	13	gi|15238538	44	62	18	Arabidopsis thaliana	GD18047	39	gi|195574451	38	55	6	Drosophila simulans	protein unc-93 homolog A-like	18	gi|961093953	32	53	7	Octopus bimaculoides	Zinc finger protein ZAT12	1.6	Q42410	44	62	18	Arabidopsis thaliana
Ae2SigPSigP-65698_FR1_60-166	hypothetical secreted protein precursor	s/uk	NR-LIGHT	1000	6.6	interaptin-like	9.8	gi|641657644	35	52	7	Acyrthosiphon pisum	Hsp67Bb	0.24	gi|924559976	36	55	42	Drosophila busckii	LOW QUALITY PROTEIN: uncharacterized protein Dana_GF13072	0.74	gi|964121541	32	56	9	Drosophila ananassae	1,4-alpha-glucan branching enzyme GlgB	4.4	A5GSG4	30	41	10	Synechococcus sp. (strain RCC307)
Ae2SigPSigP-62873_FR3_1-68	Unknown product - signalP detected - 3 predicted membrane helices	uk membrane				unnamed protein product	2.6	gi|297743104	41	55	2	Vitis vinifera	anoctamin-8	2.1	gi|907715682	28	56	9	Stomoxys calcitrans	NADH dehydrogenase subunit 4 (mitochondrion)	0.97	gi|953244268	29	53	15	Cypridopsis vidua	Protein Ycf2	10	P09975	38	54	2	Marchantia polymorpha
Ae2SigPSigP-31972_FR6_174-273	hypothetical secreted protein precursor	s/uk	NR-LIGHT	1000	15.2	malate dehydrogenase, putative	2.0	gi|255583746	33	50	15	Ricinus communis	uncharacterized protein LOC106614160	1.2	gi|929352390	26	52	19	Bactrocera oleae	uncharacterized protein LOC106614160	2.1	gi|929352390	26	52	19	Bactrocera oleae	Putative dual specificity tyrosine-phosphorylation-regulated kinase 3 homolog	2.6	P83102	47	57	5	Drosophila melanogaster
Ae2SigPSigP-254408_FR2_97-154	hypothetical secreted protein precursor	s/uk	NR-LIGHT	1000	27	unnamed protein product	50	gi|297740321	35	50	27	Vitis vinifera								hypothetical protein LOTGIDRAFT_154759	18	gi|676480881	31	52	9	Lottia gigantea	NADH-quinone oxidoreductase subunit I	49	Q6MIR9	34	51	20	Bdellovibrio bacteriovorus (strain ATCC 15356 / DSM 50701 / NCIB 9529 / HD100)
Ae2SigPSigP-220156_FR3_195-269	hypothetical secreted protein precursor	s/uk	NR-LIGHT	1000	34.5	immunoglobulin heavy chain variable region	29	gi|71273628	37	56	35	Homo sapiens	GK17351	50	gi|195428066	26	58	9	Drosophila willistoni	NADH dehydrogenase subunit 2 (mitochondrion)	89	gi|48427650	32	64	11	Cherax destructor	Ephrin type-B receptor 6	13	P0C0K6	43	51	4	Pan troglodytes
AALF006126-PA	hypothetical conserved secreted protein precursor	s/ucs	Sigp			AGAP006977-PA-like protein	3E-010	gi|668465804	36	59	95	Anopheles sinensis	AGAP006977-PA-like protein	1e-10	gi|668465804	36	59	95	Anopheles sinensis	AGAP006977-PA	7e-10	gi|118778663	38	56	98	Anopheles gambiae str. PEST	Chondroitin sulfate N-acetylgalactosaminyltransferase 2	0.89	Q8C1F4	22	46	17	Mus musculus
Ae2SigPSigP-223567_FR6_5-126	hypothetical secreted protein precursor	s/uk	NR-LIGHT	1000	65.4	Os-C, isoform B	0.003	gi|668452309	33	58	65	Anopheles sinensis	GH17643	0.0001	gi|195054309	31	59	58	Drosophila grimshawi	GH17643	0.0002	gi|195054309	31	59	58	Drosophila grimshawi	Pantothenate synthetase	4.5	Q4ZY87	35	55	19	Pseudomonas syringae pv. syringae (strain B728a)
Ae2SigPSigP-245707_FR2_11-195	odorant-binding protein 2 - signalP detected OBP	s/OBP	DIPTERA	6e-80	100	AAEL006176-PA	8E-080	gi|157112540	92	96	100	Aedes aegypti	AAEL006176-PA	3e-80	gi|157112540	92	96	100	Aedes aegypti	AAEL006176-PA	6e-80	gi|157112540	92	96	100	Aedes aegypti	General odorant-binding protein 83a	9e-13	P54193	28	55	90	Drosophila melanogaster	Odorant-binding protein 83a - Drosophila melanogaster - pheromone binding - phenylalkylamine binding - odorant binding - sensory perception of chemical stimulus - extracellular region	1e-12	GO:0005550	pheromone binding	Interacting selectively and non-covalently with a pheromone, a substance, or characteristic mixture of substances, that is secreted and released by an organism and detected by a second organism of the same or a closely related species, in which it causes a specific reaction, such as a definite behavioral reaction or a developmental process. [GOC:ai]				GO:0005550; GO:0008145; GO:0005549;	1e-12	GO:0005576	extracellular region	The space external to the outermost structure of a cell. For cells without external protective or external encapsulating structures this refers to space outside of the plasma membrane. This term covers the host cell environment outside an intracellular parasite. [GOC:go_curators]	extracellular EXACT []
Ae2-89582	Unknown product - Membrane anchor detected - 5 predicted membrane helices	uk membrAnchor membrane				AAEL010415-PA	2E-079	gi|765339140	66	83	51	Aedes aegypti	AAEL010415-PA	6e-80	gi|765339140	66	83	51	Aedes aegypti	AAEL010415-PA	1e-79	gi|765339140	66	83	51	Aedes aegypti	Telomerase protein component 1	0.74	O08653	30	47	4	Rattus norvegicus	AGAP004354-PA - Anopheles gambiae - olfactory receptor activity - plasma membrane - integral component of membrane - detection of chemical stimulus involved in sensory perception of smell	7e-17	GO:0004984	olfactory receptor activity	Combining with an odorant and transmitting the signal from one side of the membrane to the other to initiate a change in cell activity in response to detection of smell. [GOC:bf, GOC:dph, GOC:sart, PMID:19135896, PMID:21041441]	odorant receptor activity EXACT [PMID:19135896, PMID:21041441]				7e-17	GO:0005886	plasma membrane	The membrane surrounding a cell that separates the cell from its external environment. It consists of a phospholipid bilayer and associated proteins. [ISBN:0716731363]	bacterial inner membrane NARROW []
Ae2SigPSigP-95857_FR6_9-98	hypothetical secreted protein precursor	s/uk	NR-LIGHT	1000	23.7	hypothetical protein GLYMA_20G033900	8E-026	gi|947039858	79	92	24	Glycine max	keratin-associated protein 21-1-like	0.038	gi|907733405	35	45	32	Stomoxys calcitrans	expansin-A15-like	0.0007	gi|585659308	43	58	19	Saccoglossus kowalevskii	Expansin-A15	8e-26	O80622	63	82	32	Arabidopsis thaliana	expansin A15 - Arabidopsis thaliana - extracellular region - unidimensional cell growth - plant-type cell wall loosening - plant-type cell wall modification involved in multidimensional cell growth - syncytium formation	1e-25									GO:0005576	extracellular region	The space external to the outermost structure of a cell. For cells without external protective or external encapsulating structures this refers to space outside of the plasma membrane. This term covers the host cell environment outside an intracellular parasite. [GOC:go_curators]	extracellular EXACT []
Ae2-223384	Unknown product	uk				hypothetical protein EAG_08669, partial	0.037	gi|307191068	46	51	36	Camponotus floridanus	hypothetical protein, partial	0.022	gi|604769785	38	52	60	Aedes albopictus	enterin neuropeptides-like, partial	2.1	gi|642932985	45	50	40	Tribolium castaneum	Cytochrome b	0.53	Q9ZZD2	28	42	22	Todus todus
AALF003848-PA	Cytochrome P450	detox/ox	PFAM	2e-79	96.9	AAEL012766-PA	0.0	gi|157133510	92	96	100	Aedes aegypti	AAEL012766-PA	0.0	gi|157133510	92	96	100	Aedes aegypti	AAEL012766-PA	0.0	gi|157133510	92	96	100	Aedes aegypti	Cytochrome P450 4C1	5e-74	P29981	32	55	92	Blaberus discoidalis	Cyp313b1 - Drosophila melanogaster - intracellular membrane-bounded organelle - electron carrier activity - membrane - iron ion binding - heme binding - oxidation-reduction process - oxidoreductase activity, acting on paired donors, with incorporation or reduction of molecular oxygen	2e-69	GO:0009055	electron carrier activity	Any molecular entity that serves as an electron acceptor and electron donor in an electron transport chain. An electron transport chain is a process in which a series of electron carriers operate together to transfer electrons from donors to any of several different terminal electron acceptors to generate a transmembrane electrochemical gradient. [ISBN:0198506732]	2Fe-2S electron transfer carrier NARROW []			GO:0009055; GO:0005506; GO:0020037; GO:0016705;	2e-69	GO:0043231	intracellular membrane-bounded organelle	Organized structure of distinctive morphology and function, bounded by a single or double lipid bilayer membrane and occurring within the cell. Includes the nucleus, mitochondria, plastids, vacuoles, and vesicles. Excludes the plasma membrane. [GOC:go_curators]	intracellular membrane-enclosed organelle EXACT []
AALF015401-PA	Conserved secreted protein precursor	s/ucs	NR-LIGHT	3e-95		AAEL004301-PA	8E-095	gi|157105361	86	91	98	Aedes aegypti	antennae-specific protein	3e-95	gi|37778935	86	91	98	Aedes aegypti	AAEL004301-PA	5e-95	gi|157105361	86	91	98	Aedes aegypti	UDP-N-acetylglucosamine 1-carboxyvinyltransferase	1.3	C1F8M5	28	51	15	Acidobacterium capsulatum (strain ATCC 51196 / DSM 11244 / JCM 7670 / NBRC 15755 / NCIMB 13165 / 161)
AALF010976-PA	Dynein assembly factor 3 axonemal - probable fragment	cs	SWISSP	2e-28	41	AAEL010556-PA	6E-089	gi|157126525	90	95	38	Aedes aegypti	AAEL010556-PA	2e-89	gi|157126525	90	95	38	Aedes aegypti	AAEL010556-PA	4e-89	gi|157126525	90	95	38	Aedes aegypti	Dynein assembly factor 3, axonemal homolog	1e-35	A1ZB91	39	59	35	Drosophila melanogaster	Drosophila melanogaster - biological_process - cellular_component - molecular_function	2e-35	GO:0003674	molecular_function	Elemental activities, such as catalysis or binding, describing the actions of a gene product at the molecular level. A given gene product may exhibit one or more molecular functions. [GOC:go_curators]	molecular function EXACT []				2e-35	GO:0005575	cellular_component	The part of a cell or its extracellular environment in which a gene product is located. A gene product may be located in one or more parts of a cell and its location may be as specific as a particular macromolecular complex, that is, a stable, persistent association of macromolecules that function together. [GOC:go_curators, NIF_Subcellular:sao-1337158144]	cellular component EXACT []
Ae2SigPSigP-25011_FR2_10-121	plus-C odorant-binding protein 2 - probable fragment - signalP detected OBP	s/OBP	DIPTERA	1e-31	57.2	AAEL011499-PA	6E-045	gi|157129473	75	81	58	Aedes aegypti	AAEL011499-PA	2e-45	gi|157129473	75	81	58	Aedes aegypti	AAEL011499-PA	4e-45	gi|157129473	75	81	58	Aedes aegypti	General odorant-binding protein 66	0.002	A0NBD9	22	45	51	Anopheles gambiae
Ae2-22285	Unknown product	uk				putative transcription factor capicua	5.8	gi|871255013	38	52	5	Aplysia californica	hypothetical protein FF38_01787	30	gi|906474048	44	62	8	Lucilia cuprina	insulinoma-associated protein 1a-like	0.74	gi|961071510	36	54	9	Octopus bimaculoides	Aspartyl/glutamyl-tRNA(Asn/Gln) amidotransferase subunit B	0.18	C3K6Y3	33	62	9	Pseudomonas fluorescens (strain SBW25)
Ae2SigPSigP-254550_FR3_97-173	hypothetical secreted protein precursor	s/uk	NR-LIGHT	1000	2.9	hypothetical protein AK88_01045	3.4	gi|817738303	40	55	3	Plasmodium fragile	octopamine receptor oamb	6.0	gi|170056571	37	62	7	Culex quinquefasciatus	NADH dehydrogenase subunit 3 (mitochondrion)	11	gi|378829154	35	64	26	Fissurella volcano	Outer capsid protein lambda-2	13	P11079	35	55	3	Reovirus type 3 (strain Dearing)
Ae2SigPSigP-169752_FR3_1-73	hypothetical secreted protein precursor	s/uk	Sigp			hypothetical protein PB106815.00.0, partial	29	gi|56497657	45	79	89	Plasmodium berghei	putative sodium-neurotransmitter symporter, partial	18	gi|545918056	58	82	3	Corethrella appendiculata	hypothetical protein CRE_13950	30	gi|308490330	42	52	8	Caenorhabditis remanei	Uncharacterized protein Mb0506c	17	P64714	47	56	8	Mycobacterium bovis (strain ATCC BAA-935 / AF2122/97)
Ae2SigPSigP-226573_FR5_680-737	hypothetical secreted protein precursor	s/uk	NR-LIGHT	1000	9.6	hypothetical protein PFDG_02369, partial	23	gi|914580476	41	56	10	Plasmodium falciparum Dd2	gustatory receptor 2	86	gi|384503154	30	61	8	Chrysomya megacephala	odorant receptor 94a-like	52	gi|642912741	37	51	28	Tribolium castaneum	ATP phosphoribosyltransferase	10.0	Q1LT66	30	67	14	Baumannia cicadellinicola subsp. Homalodisca coagulata
AALF026202-PA	Cytochrome P450 - signalP detected	detox/ox	PFAM	1e-69	95.8	AAEL014615-PA	0.0	gi|765338011	87	93	100	Aedes aegypti	AAEL014615-PA	0.0	gi|765338011	87	93	100	Aedes aegypti	AAEL014615-PA	0.0	gi|765338011	87	93	100	Aedes aegypti	Cytochrome P450 9e2	1e-112	Q964T2	42	58	98	Blattella germanica	AGAP012296-PA - Anopheles gambiae - oxidoreductase activity	0	GO:0009055	electron carrier activity	Any molecular entity that serves as an electron acceptor and electron donor in an electron transport chain. An electron transport chain is a process in which a series of electron carriers operate together to transfer electrons from donors to any of several different terminal electron acceptors to generate a transmembrane electrochemical gradient. [ISBN:0198506732]	2Fe-2S electron transfer carrier NARROW []			GO:0016491; GO:0016491; GO:0016491; GO:0016491; GO:0009055; GO:0016705; GO:0005506; GO:0020037;	1e-105	GO:0043231	intracellular membrane-bounded organelle	Organized structure of distinctive morphology and function, bounded by a single or double lipid bilayer membrane and occurring within the cell. Includes the nucleus, mitochondria, plastids, vacuoles, and vesicles. Excludes the plasma membrane. [GOC:go_curators]	intracellular membrane-enclosed organelle EXACT []
Ae2SigPSigP-253912_FR2_1-85	hypothetical secreted protein precursor	s/uk	NR-LIGHT	1000	21.7	hypothetical protein, conserved	17	gi|237839203	24	40	22	Toxoplasma gondii ME49	putative beta-dystrobrevin, partial	7.9	gi|545922031	31	47	9	Corethrella appendiculata	O-ACyltransferase homolog	23	gi|17507299	32	48	7	Caenorhabditis elegans	pH-response regulator protein palA/RIM20	3.4	Q6CU63	27	46	10	Kluyveromyces lactis (strain ATCC 8585 / CBS 2359 / DSM 70799 / NBRC 1267 / NRRL Y-1140 / WM37)
Ae2-228351	Unknown product	uk				centrosomal protein of 164 kDa isoform X2	0.063	gi|644996714	40	55	4	Nasonia vitripennis	putative unknown product, partial	5e-08	gi|604770519	34	48	63	Aedes albopictus	centrosomal protein of 164 kDa isoform X2	0.039	gi|644996714	40	55	4	Nasonia vitripennis	Micronuclear linker histone polyprotein	0.23	P40631	32	56	10	Tetrahymena thermophila (strain SB210)
Ae2SigPSigP-9424_FR6_880-938	hypothetical secreted protein precursor	s/uk	NR-LIGHT	1000	0.7	LOW QUALITY PROTEIN: conserved Plasmodium membrane protein, unknown function	7.8	gi|832030602	33	60	1	Plasmodium reichenowi	Serine proteinase stubble	17	gi|727842244	61	73	6	Bactrocera cucurbitae	nuclear pore complex protein nup214, putative	31	gi|242019975	34	50	2	Pediculus humanus corporis	Peptidyl-prolyl cis-trans isomerase-like 4	17	P0C1I6	40	59	6	Rhizopus delemar (strain RA 99-880 / ATCC MYA-4621 / FGSC 9543 / NRRL 43880)
Ae2SigPSigP-225473_FR6_9-169	odorant-binding protein 4 - signalP detected OBP	s/OBP	NR-LIGHT	5e-45	100	obp37	2E-086	gi|471178541	98	99	100	Aedes albopictus	obp37	9e-87	gi|471178541	98	99	100	Aedes albopictus	AAEL008009-PA	3e-72	gi|157117528	89	91	97	Aedes aegypti	General odorant-binding protein 83a	3e-18	P54193	31	51	92	Drosophila melanogaster	Odorant-binding protein 83a - Drosophila melanogaster - pheromone binding - phenylalkylamine binding - odorant binding - sensory perception of chemical stimulus - extracellular region	4e-18	GO:0005550	pheromone binding	Interacting selectively and non-covalently with a pheromone, a substance, or characteristic mixture of substances, that is secreted and released by an organism and detected by a second organism of the same or a closely related species, in which it causes a specific reaction, such as a definite behavioral reaction or a developmental process. [GOC:ai]				GO:0005550; GO:0008145; GO:0005549;	4e-18	GO:0005576	extracellular region	The space external to the outermost structure of a cell. For cells without external protective or external encapsulating structures this refers to space outside of the plasma membrane. This term covers the host cell environment outside an intracellular parasite. [GOC:go_curators]	extracellular EXACT []
AALF013541-PA	PBP/GOBP family - signalP detected	s/	PFAM	2e-11	112.3	obp20	6E-088	gi|471178533	85	86	115	Aedes albopictus	obp20	3e-88	gi|471178533	85	86	115	Aedes albopictus	AAEL005778-PA	2e-77	gi|157111202	75	81	115	Aedes aegypti	General odorant-binding protein 84a	3e-09	P54194	27	45	93	Drosophila melanogaster	Odorant-binding protein 84a - Drosophila melanogaster - pheromone binding - phenylalkylamine binding - sensory perception of chemical stimulus - odorant binding - extracellular region	5e-09	GO:0005550	pheromone binding	Interacting selectively and non-covalently with a pheromone, a substance, or characteristic mixture of substances, that is secreted and released by an organism and detected by a second organism of the same or a closely related species, in which it causes a specific reaction, such as a definite behavioral reaction or a developmental process. [GOC:ai]				GO:0005550; GO:0008145; GO:0005549;	5e-09	GO:0005576	extracellular region	The space external to the outermost structure of a cell. For cells without external protective or external encapsulating structures this refers to space outside of the plasma membrane. This term covers the host cell environment outside an intracellular parasite. [GOC:go_curators]	extracellular EXACT []
Ae2SigPSigP-224730_FR2_1-94	odorant-binding protein 2 - probable fragment - signalP detected	s/	DIPTERA	2e-21	36.3	odorant-binding protein 2	5E-021	gi|378793411	98	98	36	Aedes albopictus	odorant-binding protein 2	2e-21	gi|378793411	98	98	36	Aedes albopictus	AAEL013018-PA	3e-19	gi|157134266	84	96	36	Aedes aegypti	Pheromone-binding protein-related protein 6	0.0005	Q23970	40	59	35	Drosophila melanogaster
Ae2SigPSigP-245019_FR1_170-253	hypothetical secreted protein precursor	s/uk	NR-LIGHT	1000	7.9	conserved hypothetical protein	7.6	gi|340055770	37	51	8	Trypanosoma vivax Y486	GI12722	2.1	gi|195125155	44	65	2	Drosophila mojavensis	GH15677	14	gi|195011717	44	66	2	Drosophila grimshawi	Vacuolar-sorting receptor 3	1.6	O80977	38	47	7	Arabidopsis thaliana
Ae2SigPSigP-224714_FR1_155-257	odorant binding protein - probable fragment - signalP detected OBP	s/OBP	REFSEQ-INVERTEBRATE	3e-35	58	obp38	3E-040	gi|471178543	97	98	57	Aedes albopictus	obp38	9e-41	gi|471178543	97	98	57	Aedes albopictus	AAEL008013-PA	6e-40	gi|157117532	96	97	57	Aedes aegypti	Pheromone-binding protein-related protein 6	4e-20	Q23970	56	73	53	Drosophila melanogaster	Odorant-binding protein 83b - Drosophila melanogaster - pheromone binding - extracellular region - odorant binding - sensory perception of chemical stimulus	6e-20	GO:0005550	pheromone binding	Interacting selectively and non-covalently with a pheromone, a substance, or characteristic mixture of substances, that is secreted and released by an organism and detected by a second organism of the same or a closely related species, in which it causes a specific reaction, such as a definite behavioral reaction or a developmental process. [GOC:ai]					6e-20	GO:0005576	extracellular region	The space external to the outermost structure of a cell. For cells without external protective or external encapsulating structures this refers to space outside of the plasma membrane. This term covers the host cell environment outside an intracellular parasite. [GOC:go_curators]	extracellular EXACT []
Ae2SigPSigP-18986_FR5_42-129	hypothetical secreted protein precursor	s/uk	NR-LIGHT	1000	3.4	hypothetical protein PFDG_02077	13	gi|914580158	35	52	3	Plasmodium falciparum Dd2	transcription factor A, mitochondrial isoform X1	0.25	gi|907719918	38	52	19	Stomoxys calcitrans	transcription factor A, mitochondrial isoform X1	0.43	gi|907719921	38	52	19	Stomoxys calcitrans	Transcription activator BRG1	7.7	Q8K1P7	34	50	3	Rattus norvegicus
Ae2SigPSigP-57086_FR3_1-53	hypothetical secreted protein precursor	s/uk	NR-LIGHT	1000	27.2	AAEL011499-PA	2E-011	gi|157129473	61	73	27	Aedes aegypti	AAEL011499-PA	7e-12	gi|157129473	61	73	27	Aedes aegypti	AAEL011499-PA	1e-11	gi|157129473	61	73	27	Aedes aegypti	Galaxin	17	D9IQ16	45	51	10	Acropora millepora
AALF019254-PA	Conserved plasma membrane protein - 6 predicted membrane helices	uc/memb	NR-LIGHT	0		AAEL017043-PA	0.0	gi|765336555	79	88	100	Aedes aegypti	AAEL017043-PA	0.0	gi|765336555	79	88	100	Aedes aegypti	AAEL017043-PA	0.0	gi|765336555	79	88	100	Aedes aegypti	Odorant receptor 49b	0.0004	Q9V6H2	22	42	61	Drosophila melanogaster	AGAP011991-PA - Anopheles gambiae - olfactory receptor activity - plasma membrane - integral component of membrane - detection of chemical stimulus involved in sensory perception of smell	3e-24	GO:0004984	olfactory receptor activity	Combining with an odorant and transmitting the signal from one side of the membrane to the other to initiate a change in cell activity in response to detection of smell. [GOC:bf, GOC:dph, GOC:sart, PMID:19135896, PMID:21041441]	odorant receptor activity EXACT [PMID:19135896, PMID:21041441]			GO:0004984;	3e-24	GO:0005886	plasma membrane	The membrane surrounding a cell that separates the cell from its external environment. It consists of a phospholipid bilayer and associated proteins. [ISBN:0716731363]	bacterial inner membrane NARROW []
Ae2SigPSigP-253913_FR6_252-383	hypothetical secreted protein precursor	s/uk	NR-LIGHT	1000	5.4	C-mannosyltransferase dpy-19 homolog	29	gi|498930408	39	54	5	Ceratitis capitata	GI12178	3.6	gi|195126707	31	44	3	Drosophila mojavensis	uncharacterized protein Dmoj_GI12178, isoform B	6.1	gi|968043501	31	44	2	Drosophila mojavensis	Inorganic pyrophosphatase 2	7.7	Q9FZ62	27	41	24	Arabidopsis thaliana
Ae2-242323	Unknown product - 2 predicted membrane helices	uk membrane				eukaryotic initiation factor 4a, putative	4E-008	gi|675234203	44	50	12	Plasmodium yoelii	GE22666	3e-05	gi|195476110	31	57	46	Drosophila yakuba	AGAP005067-PA, partial	0.0002	gi|158292482	45	66	34	Anopheles gambiae str. PEST	ATP synthase subunit a	0.002	P24499	37	56	25	Trypanosoma brucei brucei	Uncharacterized protein - Canis lupus familiaris - integral component of membrane	4e-07									GO:0016021	integral component of membrane	The component of a membrane consisting of gene products and protein complexes that have some part that penetrates at least one leaflet of the membrane bilayer. This component includes gene products that are buried in the bilayer with no exposure outside the bilayer. [GOC:dos, GOC:go_curators]	integral to membrane NARROW []
Ae2SigPSigP-246894_FR3_61-234	odorant-binding protein 2 - signalP detected OBP	s/OBP	DIPTERA	7e-81	100	odorant-binding protein 2	2E-080	gi|378793411	99	99	100	Aedes albopictus	odorant-binding protein 2	7e-81	gi|378793411	99	99	100	Aedes albopictus	AAEL013018-PA	1e-78	gi|157134266	94	98	100	Aedes aegypti	General odorant-binding protein 83a	3e-43	P54193	58	73	84	Drosophila melanogaster	Odorant-binding protein 83a - Drosophila melanogaster - pheromone binding - phenylalkylamine binding - odorant binding - sensory perception of chemical stimulus - extracellular region	4e-43	GO:0005550	pheromone binding	Interacting selectively and non-covalently with a pheromone, a substance, or characteristic mixture of substances, that is secreted and released by an organism and detected by a second organism of the same or a closely related species, in which it causes a specific reaction, such as a definite behavioral reaction or a developmental process. [GOC:ai]				GO:0005550; GO:0008145; GO:0005549;	4e-43	GO:0005576	extracellular region	The space external to the outermost structure of a cell. For cells without external protective or external encapsulating structures this refers to space outside of the plasma membrane. This term covers the host cell environment outside an intracellular parasite. [GOC:go_curators]	extracellular EXACT []
Ae2SigPSigP-234243_FR2_1321-1427	hypothetical secreted protein precursor	s/uk	NR-LIGHT	1000	12.9	sodium-independent sulfate anion transporter-like	17	gi|328697144	29	52	13	Acyrthosiphon pisum	putative unknown product, partial	30	gi|604771589	46	69	17	Aedes albopictus	sodium-independent sulfate anion transporter-like	11	gi|328697144	29	52	13	Acyrthosiphon pisum	Testis anion transporter 1	4.4	Q8R0C3	36	53	7	Mus musculus
AALF023075-PA	odorant-binding protein 1 - Conserved membrane protein odorant-binding - 2 predicted membrane helices	uc/memb odorant-binding	DIPTERA	2e-64	83.2	obp39	2E-064	gi|471178545	94	97	83	Aedes albopictus	obp39	6e-65	gi|471178545	94	97	83	Aedes albopictus	AAEL009449-PA	4e-64	gi|157123243	93	97	83	Aedes aegypti	General odorant-binding protein 83a	9e-40	P54193	57	73	78	Drosophila melanogaster	Odorant-binding protein 83a - Drosophila melanogaster - pheromone binding - phenylalkylamine binding - odorant binding - sensory perception of chemical stimulus - extracellular region	1e-39	GO:0005550	pheromone binding	Interacting selectively and non-covalently with a pheromone, a substance, or characteristic mixture of substances, that is secreted and released by an organism and detected by a second organism of the same or a closely related species, in which it causes a specific reaction, such as a definite behavioral reaction or a developmental process. [GOC:ai]				GO:0005550; GO:0008145; GO:0005549;	1e-39	GO:0005576	extracellular region	The space external to the outermost structure of a cell. For cells without external protective or external encapsulating structures this refers to space outside of the plasma membrane. This term covers the host cell environment outside an intracellular parasite. [GOC:go_curators]	extracellular EXACT []
Ae2-14862	Unknown product	uk				LOW QUALITY PROTEIN: collagen alpha-2(IV) chain-like, partial	0.063	gi|780014543	36	43	69	Strongylocentrotus purpuratus	GH20922	18	gi|195023678	38	47	9	Drosophila grimshawi	LOW QUALITY PROTEIN: collagen alpha-2(IV) chain-like, partial	0.039	gi|780014543	36	43	69	Strongylocentrotus purpuratus	Capsid polyprotein VP90	3.4	Q9JH65	41	58	5	Ovine astrovirus 1
Ae2SigPSigP-238922_FR2_751-810	hypothetical secreted protein precursor	s/uk	NR-LIGHT	1000	7.5	conserved hypothetical protein	86	gi|340054811	27	55	8	Trypanosoma vivax Y486	AGAP005958-PA-like protein	89	gi|668459357	30	55	11	Anopheles sinensis	semaphorin-5A-like, partial	68	gi|828229820	35	55	12	Hydra vulgaris	Xylosyltransferase sqv-6	49	Q965Q8	41	66	3	Caenorhabditis elegans
Ae2-229490	Unknown product - 5 predicted membrane helices	uk membrane				AAEL016966-PA	2E-082	gi|765339508	62	76	58	Aedes aegypti	AAEL016966-PA	6e-83	gi|765339508	62	76	58	Aedes aegypti	AAEL016966-PA	1e-82	gi|765339508	62	76	58	Aedes aegypti	Multidrug resistance protein MdtB	11	Q6D2B1	29	52	6	Pectobacterium atrosepticum (strain SCRI 1043 / ATCC BAA-672)
Ae2SigPSigP-217483_FR2_163-239	hypothetical secreted protein precursor	s/uk	NR-LIGHT	1000	8.7	transposase	29	gi|640346222	31	54	9	Tolumonas sp. BRL6-1	GG21964	30	gi|194881324	45	64	4	Drosophila erecta	hypothetical protein T265_04498	52	gi|684383339	38	61	23	Opisthorchis viverrini	Anoctamin-7	13	Q6IWH7	26	42	7	Homo sapiens
Ae2SigPSigP-88937_FR4_1-65	hypothetical secreted protein precursor	s/uk	NR-LIGHT	1000	13.1	fibroblast growth factor 4	39	gi|759198693	51	66	13	Pteropus vampyrus	Neprilysin-2	38	gi|727843150	37	60	5	Bactrocera cucurbitae	ribonuclease HII	23	gi|915254498	66	66	4	Necator americanus	Uncharacterized protein TP_0176	65	O83206	38	57	30	Treponema pallidum (strain Nichols)
Ae2-258980	odorant-binding protein 5 - probable fragment	s/	DIPTERA	2e-25	40.4	odorant-binding protein 5	5E-025	gi|378793415	94	98	40	Aedes albopictus	odorant-binding protein 5	2e-25	gi|378793415	94	98	40	Aedes albopictus	AAEL006454-PA	5e-24	gi|157113442	91	98	40	Aedes aegypti	General odorant-binding protein lush	3e-09	O02372	45	64	39	Drosophila melanogaster	lush - Drosophila melanogaster - extracellular region - olfactory behavior - sensory perception of smell - odorant binding - sensory perception of chemical stimulus - response to ethanol - diphenyl phthalate binding - dibutyl phthalate binding - ethanol binding - response to pheromone - courtship behavior	5e-09	GO:0005549	odorant binding	Interacting selectively and non-covalently with an odorant, any substance capable of stimulating the sense of smell. [GOC:jl, ISBN:0721662544]					5e-09	GO:0005576	extracellular region	The space external to the outermost structure of a cell. For cells without external protective or external encapsulating structures this refers to space outside of the plasma membrane. This term covers the host cell environment outside an intracellular parasite. [GOC:go_curators]	extracellular EXACT []
Ae2-251020	Acyl-CoA reductase - probable fragment	met/lipd	KOG	2e-68	64.7	AAEL011027-PA	1E-136	gi|157128111	88	93	51	Aedes aegypti	AAEL011027-PA	1e-137	gi|157128111	88	93	51	Aedes aegypti	AAEL011027-PA	1e-136	gi|157128111	88	93	51	Aedes aegypti	Fatty acyl-CoA reductase 1	1e-45	Q7ZXF5	38	61	50	Xenopus laevis	AGAP010850-PA - Anopheles gambiae - peroxisome - wax biosynthetic process - long-chain fatty-acyl-CoA metabolic process - oxidation-reduction process - fatty-acyl-CoA reductase (alcohol-forming) activity	1e-90	GO:0080019	fatty-acyl-CoA reductase (alcohol-forming) activity	Catalysis of the reaction: a very long chain fatty acyl-CoA + NADPH + H+ = a very long chain primary alcohol + NADP+ + CoA. [PMID:16980563]	fatty acyl CoA reductase (alcohol-forming) activity EXACT [GOC:curators]				1e-90	GO:0005777	peroxisome	A small organelle enclosed by a single membrane, and found in most eukaryotic cells. Contains peroxidases and other enzymes involved in a variety of metabolic processes including free radical detoxification, lipid catabolism and biosynthesis, and hydrogen peroxide metabolism. [GOC:pm, PMID:9302272, UniProtKB-KW:KW-0576]	peroxisomal RELATED [GOC:curators]
AALF000221-PA	odorant co-receptor - 7 predicted membrane helices	st membrane	NR-LIGHT	0	96.8	odorant co-receptor	0.0	gi|589823857	100	100	97	Aedes albopictus	odorant co-receptor	0.0	gi|589823857	100	100	97	Aedes albopictus	AAEL005776-PA	0.0	gi|157111190	98	99	97	Aedes aegypti	Odorant receptor coreceptor	0.0	Q178U6	98	99	97	Aedes aegypti	Odorant receptor coreceptor - Aedes aegypti - olfactory receptor activity - eating behavior - detection of chemical stimulus involved in sensory perception of smell	0	GO:0004984	olfactory receptor activity	Combining with an odorant and transmitting the signal from one side of the membrane to the other to initiate a change in cell activity in response to detection of smell. [GOC:bf, GOC:dph, GOC:sart, PMID:19135896, PMID:21041441]	odorant receptor activity EXACT [PMID:19135896, PMID:21041441]			GO:0004984; GO:0004984; GO:0008527;	0	GO:0005886	plasma membrane	The membrane surrounding a cell that separates the cell from its external environment. It consists of a phospholipid bilayer and associated proteins. [ISBN:0716731363]	bacterial inner membrane NARROW []
Ae2TE-219073	serine/threonine-protein kinase rio2 - probable fragment	st	DIPTERA	6e-48	36	serine/threonine-protein kinase rio2	2E-047	gi|170047230	47	66	36	Culex quinquefasciatus	serine/threonine-protein kinase rio2	6e-48	gi|170047230	47	66	36	Culex quinquefasciatus	serine/threonine-protein kinase rio2	1e-47	gi|170047230	47	66	36	Culex quinquefasciatus	Putative auxin response factor 21	4.4	Q9C8N9	36	59	7	Arabidopsis thaliana	Predicted protein - Aspergillus oryzae RIB40 - molecular_function - cellular_component - biological_process	4e-12	GO:0003674	molecular_function	Elemental activities, such as catalysis or binding, describing the actions of a gene product at the molecular level. A given gene product may exhibit one or more molecular functions. [GOC:go_curators]	molecular function EXACT []				4e-12	GO:0005575	cellular_component	The part of a cell or its extracellular environment in which a gene product is located. A gene product may be located in one or more parts of a cell and its location may be as specific as a particular macromolecular complex, that is, a stable, persistent association of macromolecules that function together. [GOC:go_curators, NIF_Subcellular:sao-1337158144]	cellular component EXACT []
AALF027920-PA	C-terminal domain of fatty acyl CoA reductases	met/lipd	CDD	2e-22	98.9	AAEL011027-PA	1E-076	gi|157128111	81	89	30	Aedes aegypti	AAEL011027-PA	5e-77	gi|157128111	81	89	30	Aedes aegypti	AAEL011027-PA	8e-77	gi|157128111	81	89	30	Aedes aegypti	Putative fatty acyl-CoA reductase CG5065	3e-15	A1ZAI5	33	48	23	Drosophila melanogaster	AGAP010850-PA - Anopheles gambiae - peroxisome - wax biosynthetic process - long-chain fatty-acyl-CoA metabolic process - oxidation-reduction process - fatty-acyl-CoA reductase (alcohol-forming) activity	2e-31	GO:0080019	fatty-acyl-CoA reductase (alcohol-forming) activity	Catalysis of the reaction: a very long chain fatty acyl-CoA + NADPH + H+ = a very long chain primary alcohol + NADP+ + CoA. [PMID:16980563]	fatty acyl CoA reductase (alcohol-forming) activity EXACT [GOC:curators]				2e-31	GO:0005777	peroxisome	A small organelle enclosed by a single membrane, and found in most eukaryotic cells. Contains peroxidases and other enzymes involved in a variety of metabolic processes including free radical detoxification, lipid catabolism and biosynthesis, and hydrogen peroxide metabolism. [GOC:pm, PMID:9302272, UniProtKB-KW:KW-0576]	peroxisomal RELATED [GOC:curators]
Ae2TE-40744	pol polyprotein partial - probable fragment	te	DIPTERA	2e-13	12.7	conserved hypothetical protein	2E-014	gi|170032628	30	49	21	Culex quinquefasciatus	conserved hypothetical protein	7e-15	gi|170032628	30	49	21	Culex quinquefasciatus	conserved hypothetical protein	1e-14	gi|170032628	30	49	21	Culex quinquefasciatus	Gag-Pol polyprotein	0.0004	P24107	41	56	3	Human immunodeficiency virus type 2 subtype A (isolate CAM2)
AALF015049-PA	WD40 repeat-containing protein CHE-2	uc	KOG	0	101	AAEL011080-PA, partial	0.0	gi|157128213	94	96	101	Aedes aegypti	AAEL011080-PA, partial	0.0	gi|157128213	94	96	101	Aedes aegypti	AAEL011080-PA, partial	0.0	gi|157128213	94	96	101	Aedes aegypti	Intraflagellar transport protein 80 homolog	1e-165	Q9P2H3	40	62	96	Homo sapiens	AGAP010190-PA - Anopheles gambiae - centrosome - cilium - intraciliary transport particle B - cilium assembly	0	GO:0003674	molecular_function	Elemental activities, such as catalysis or binding, describing the actions of a gene product at the molecular level. A given gene product may exhibit one or more molecular functions. [GOC:go_curators]	molecular function EXACT []			GO:0003674;	0	GO:0031513	nonmotile primary cilium	A primary cilium which contains a variable array of axonemal microtubules but does not contain molecular motors. Nonmotile primary cilia are found on many different cell types and function as sensory organelles that concentrate and organize sensory signaling molecules. [GOC:dgh, GOC:kmv, PMID:17009929, PMID:20144998]	immotile primary cilium EXACT [GOC:curators]
Ae2SigPSigP-259412_FR6_1-113	Cuticle protein CP14.6 - signalP detected	extmat	SWISSP	8e-16	93	AAEL010130-PA	5E-046	gi|157125209	90	95	100	Aedes aegypti	AAEL010130-PA	2e-46	gi|157125209	90	95	100	Aedes aegypti	AAEL010130-PA	3e-46	gi|157125209	90	95	100	Aedes aegypti	Cuticle protein CP14.6	8e-16	Q94984	40	56	93	Manduca sexta	AGAP005456-PA - Anopheles gambiae - extracellular space - structural constituent of cuticle	2e-19	GO:0042302	structural constituent of cuticle	The action of a molecule that contributes to the structural integrity of a cuticle. [GOC:jl]					1e-17	GO:0005615	extracellular space	That part of a multicellular organism outside the cells proper, usually taken to be outside the plasma membranes, and occupied by fluid. [ISBN:0198547684]	intercellular space RELATED []
Ae2SigPSigP-15501_FR4_65-143	hypothetical secreted protein precursor	s/uk	NR-LIGHT	1000	63	hypothetical protein LOAG_05505	10	gi|312076954	26	41	63	Loa loa	HL02501p	30	gi|16768678	34	56	77	Drosophila melanogaster	hypothetical protein LOAG_05505, partial	6.2	gi|312076954	26	41	63	Loa loa	Meiotic recombination protein DLH1	1.5	P50265	36	55	12	Candida albicans
Ae2SigPSigP-253913_FR4_275-358	hypothetical secreted protein precursor	s/uk	NR-LIGHT	1000	1.8	von Willebrand factor-like	17	gi|699241988	27	50	2	Ciona intestinalis	hypothetical protein FF38_05702	7.9	gi|906467319	33	45	8	Lucilia cuprina	fibrillin-2-like	18	gi|908417437	62	81	1	Biomphalaria glabrata	Putative synaptotagmin-14-like protein	17	Q58G82	27	40	37	Homo sapiens
AALF005057-PA	General odorant-binding protein 84a - probable fragment - signalP detected OBP	s/OBP	SWISSP	1e-13	70.2	obp20	1E-092	gi|471178533	99	99	100	Aedes albopictus	obp20	5e-93	gi|471178533	99	99	100	Aedes albopictus	AAEL005778-PA	4e-82	gi|157111202	87	93	100	Aedes aegypti	General odorant-binding protein 84a	1e-13	P54194	34	55	70	Drosophila melanogaster	Odorant-binding protein 84a - Drosophila melanogaster - pheromone binding - phenylalkylamine binding - sensory perception of chemical stimulus - odorant binding - extracellular region	2e-13	GO:0005550	pheromone binding	Interacting selectively and non-covalently with a pheromone, a substance, or characteristic mixture of substances, that is secreted and released by an organism and detected by a second organism of the same or a closely related species, in which it causes a specific reaction, such as a definite behavioral reaction or a developmental process. [GOC:ai]					2e-13	GO:0005576	extracellular region	The space external to the outermost structure of a cell. For cells without external protective or external encapsulating structures this refers to space outside of the plasma membrane. This term covers the host cell environment outside an intracellular parasite. [GOC:go_curators]	extracellular EXACT []
Ae2SigPSigP-250770_FR2_43-513	Conserved hypothetical protein	uc/memb	NR-LIGHT	1e-87		AGAP013494-PA	4E-087	gi|347969932	53	67	80	Anopheles gambiae str. PEST	AGAP013494-PA	1e-87	gi|333467657	53	67	80	Anopheles gambiae str. PEST	AGAP013494-PA	3e-87	gi|347969932	53	67	80	Anopheles gambiae str. PEST	Serine/arginine repetitive matrix protein 1	0.001	Q5ZMJ9	54	66	6	Gallus gallus
Ae2SigPSigP-245019_FR5_303-456	odorant-binding protein 8 - signalP detected OBP	s/OBP	DIPTERA	4e-59	95.1	AAEL000073-PA	1E-067	gi|157103315	85	91	101	Aedes aegypti	AAEL000073-PA	4e-68	gi|157103315	85	91	101	Aedes aegypti	AAEL000073-PA	7e-68	gi|157103315	85	91	101	Aedes aegypti	General odorant-binding protein 72 (Fragment)	6e-25	A7UR17	40	66	98	Anopheles gambiae	Odorant-binding protein 19a - Drosophila melanogaster - odorant binding - sensory perception of chemical stimulus - response to pheromone - olfactory behavior - extracellular region	5e-22	GO:0005549	odorant binding	Interacting selectively and non-covalently with an odorant, any substance capable of stimulating the sense of smell. [GOC:jl, ISBN:0721662544]				GO:0005549;	5e-22	GO:0005576	extracellular region	The space external to the outermost structure of a cell. For cells without external protective or external encapsulating structures this refers to space outside of the plasma membrane. This term covers the host cell environment outside an intracellular parasite. [GOC:go_curators]	extracellular EXACT []
Ae2SigPSigP-80352_FR1_30-129	hypothetical secreted protein precursor	s/uk	NR-LIGHT	1000	4.8	pecanex-like protein 3 isoform X2	0.31	gi|828194111	32	40	5	Hydra vulgaris	putative zinc ion binding protein, partial	0.93	gi|604773621	36	45	31	Aedes albopictus	pecanex-like protein 3 isoform X2	0.19	gi|828194111	32	40	5	Hydra vulgaris	50S ribosomal protein L25	2.6	Q2LUK6	40	53	24	Syntrophus aciditrophicus (strain SB)
Ae2SigPSigP-239484_FR5_4-468	Cytochrome P450 CYP4/CYP19/CYP26 subfamilies - signalP detected	detox	KOG	3e-70	95.3	AAEL012761-PA	0.0	gi|157133502	83	92	95	Aedes aegypti	AAEL012761-PA	0.0	gi|157133502	83	92	95	Aedes aegypti	AAEL012761-PA	0.0	gi|157133502	83	92	95	Aedes aegypti	Cytochrome P450 4C1	3e-48	P29981	29	50	78	Blaberus discoidalis	cytochrome P450, family 4, subfamily V, polypeptide 7 - Danio rerio - metal ion binding - oxidation-reduction process - oxidoreductase activity - monooxygenase activity - cellular_component - oxidoreductase activity, acting on paired donors, with incorporation or reduction of molecular oxygen - iron ion binding - heme binding	7e-50	GO:0046872	metal ion binding	Interacting selectively and non-covalently with any metal ion. [GOC:ai]	heavy metal binding NARROW []			GO:0046872; GO:0016491; GO:0004497; GO:0016705; GO:0005506; GO:0020037;	7e-50	GO:0005575	cellular_component	The part of a cell or its extracellular environment in which a gene product is located. A gene product may be located in one or more parts of a cell and its location may be as specific as a particular macromolecular complex, that is, a stable, persistent association of macromolecules that function together. [GOC:go_curators, NIF_Subcellular:sao-1337158144]	cellular component EXACT []
Ae2SigPSigP-257772_FR2_396-535	hypothetical secreted protein precursor	s/uk	NR-LIGHT	1000	2.6	hypothetical protein, conserved	5.8	gi|833480186	33	51	3	Babesia bigemina	transporter	23	gi|289740423	28	46	24	Glossina morsitans morsitans	Bardet-Biedl syndrome 10 protein homolog	4.8	gi|762126903	32	49	11	Crassostrea gigas	Membrane protein insertase YidC	0.41	Q0SN67	34	51	12	Borrelia afzelii (strain PKo)
AALF028308-PA	aael014231-pa partial - 10 OH-glycosylation sites	uc	NR-LIGHT	0	95.3	AAEL014231-PA, partial	0.0	gi|157104089	93	94	95	Aedes aegypti	AAEL014231-PA, partial	0.0	gi|157104089	93	94	95	Aedes aegypti	AAEL014231-PA, partial	0.0	gi|157104089	93	94	95	Aedes aegypti	Male-specific sperm protein Mst84Db	6e-21	Q01643	65	68	93	Drosophila melanogaster	Male-specific RNA 98Ca - Drosophila melanogaster - spermatid development - sperm flagellum - molecular_function	7e-59	GO:0003674	molecular_function	Elemental activities, such as catalysis or binding, describing the actions of a gene product at the molecular level. A given gene product may exhibit one or more molecular functions. [GOC:go_curators]	molecular function EXACT []			GO:0003674;	7e-59	GO:0036126	sperm flagellum	A microtubule-based flagellum (or cilium) that is part of a sperm, a mature male germ cell that develops from a spermatid. [GOC:cilia, GOC:sart, PMID:8441407]	sperm cilium EXACT []
Ae2SigPSigP-70660_FR2_3-125	odorant-binding protein 56a - probable fragment - signalP detected OBP	s/OBP	DIPTERA	4e-43	66.6	AAEL004339-PA	1E-030	gi|157105585	74	85	66	Aedes aegypti	putative odorant-binding protein 56a	4e-43	gi|604770711	95	98	67	Aedes albopictus	AAEL004339-PA	7e-31	gi|157105585	74	85	66	Aedes aegypti	RUN and FYVE domain-containing protein 1	0.31	Q8BIJ7	36	53	9	Mus musculus
Ae2SigPSigP-71889_FR1_295-370	Unknown product	uk				dcapl	17	gi|170042354	44	64	5	Culex quinquefasciatus	dcapl	6.2	gi|170042354	44	64	5	Culex quinquefasciatus	dcapl	10	gi|170042354	44	64	5	Culex quinquefasciatus	ATP synthase subunit c	17	A1WF53	64	88	19	Verminephrobacter eiseniae (strain EF01-2)
Ae2-159679	Unknown product	uk				uncharacterized protein LOC103310882, partial	9E-041	gi|641679399	39	53	56	Acyrthosiphon pisum	hypothetical protein, partial	6e-66	gi|943361759	50	66	53	Aedes aegypti	uncharacterized protein LOC103310882, partial	7e-41	gi|641679399	39	53	56	Acyrthosiphon pisum	Killer cell lectin-like receptor 2	1.0	Q60660	31	46	20	Mus musculus
Ae2SigPSigP-233073_FR1_75-150	hypothetical secreted protein precursor	s/uk	NR-LIGHT	1000	1.3	hypothetical protein, conserved in Plasmodium species	0.048	gi|221052566	39	60	1	Plasmodium knowlesi strain H	uncharacterized protein Dwil_GK28122	6.1	gi|946581244	27	43	29	Drosophila willistoni	pyroglutamyl-peptidase 1	4.7	gi|817202463	44	55	18	Orussus abietinus	UDP-N-acetylmuramate--L-alanine ligase	9.8	P57310	31	57	7	Buchnera aphidicola subsp. Acyrthosiphon pisum (strain APS)
AALF019175-PA	odorant-binding protein 56e - signalP detected OBP	s/OBP	DIPTERA	4e-71	100	obp13	4E-071	gi|471178527	100	100	100	Aedes albopictus	obp13	1e-71	gi|471178527	100	100	100	Aedes albopictus	AAEL002591-PA	6e-64	gi|157130449	89	96	101	Aedes aegypti	General odorant-binding protein 56a	1e-15	Q9V8Y2	31	54	87	Drosophila melanogaster	Odorant-binding protein 56e - Drosophila melanogaster - odorant binding - sensory perception of chemical stimulus - extracellular space - multicellular organism reproduction - extracellular region	1e-16	GO:0005549	odorant binding	Interacting selectively and non-covalently with an odorant, any substance capable of stimulating the sense of smell. [GOC:jl, ISBN:0721662544]				GO:0005549;	1e-16	GO:0005615	extracellular space	That part of a multicellular organism outside the cells proper, usually taken to be outside the plasma membranes, and occupied by fluid. [ISBN:0198547684]	intercellular space RELATED []
Ae2SigPSigP-251660_FR6_119-191	hypothetical secreted protein precursor	s/uk	NR-LIGHT	1000	1.7	hypothetical protein	65	gi|71418577	40	68	2	Trypanosoma cruzi strain CL Brener	Dynein heavy chain 3, axonemal, partial	68	gi|577715383	36	60	1	Ceratitis capitata	uncharacterized protein LOC106068780	40	gi|908455613	30	53	12	Biomphalaria glabrata	2-oxoglutarate-dependent dioxygenase AOP2	17	Q945B5	54	58	6	Arabidopsis thaliana
Ae2TE-226619	Unknown product - 59 OH-glycosylation sites	uk				AAEL002146-PA	8E-016	gi|157167523	42	56	10	Aedes aegypti	AAEL002146-PA	3e-16	gi|157167523	42	56	10	Aedes aegypti	hypothetical protein CRE_27453	1e-16	gi|308503659	42	56	34	Caenorhabditis remanei	Cell wall protein DAN4	3e-16	P47179	37	55	11	Saccharomyces cerevisiae (strain ATCC 204508 / S288c)	Cell wall mannoprotein - Saccharomyces cerevisiae S288c - cell wall - response to stress - plasma membrane - fungal-type cell wall - biological_process - extracellular region - membrane - anchored component of membrane - molecular_function	6e-16	GO:0003674	molecular_function	Elemental activities, such as catalysis or binding, describing the actions of a gene product at the molecular level. A given gene product may exhibit one or more molecular functions. [GOC:go_curators]	molecular function EXACT []				6e-16	GO:0005618	cell wall	The rigid or semi-rigid envelope lying outside the cell membrane of plant, fungal, most prokaryotic cells and some protozoan parasites, maintaining their shape and protecting them from osmotic lysis. In plants it is made of cellulose and, often, lignin; in fungi it is composed largely of polysaccharides; in bacteria it is composed of peptidoglycan; in protozoan parasites such as Giardia species, …
Ae2SigPSigP-237296_FR4_188-265	hypothetical secreted protein precursor	s/uk	NR-LIGHT	1000	2.5	hypothetical protein PCYB_041310	86	gi|457878487	51	68	3	Plasmodium cynomolgi strain B	special lobe-specific silk protein ssp160A	52	gi|2707299	33	64	6	Chironomus pallidivittatus	hypothetical protein IscW_ISCW015107	68	gi|241813579	27	54	12	Ixodes scapularis	5-hydroxytryptamine receptor 2C	17	P08909	50	69	6	Rattus norvegicus
AALF009587-PA	odorant-binding protein - signalP detected OBP	s/OBP	DIPTERA	2e-44	96	AAEL008011-PA	1E-067	gi|157117526	84	90	97	Aedes aegypti	AAEL008011-PA	5e-68	gi|157117526	84	90	97	Aedes aegypti	AAEL008011-PA	7e-68	gi|157117526	84	90	97	Aedes aegypti	General odorant-binding protein 83a	4e-17	P54193	35	56	81	Drosophila melanogaster	Odorant-binding protein 83a - Drosophila melanogaster - pheromone binding - phenylalkylamine binding - odorant binding - sensory perception of chemical stimulus - extracellular region	6e-17	GO:0005550	pheromone binding	Interacting selectively and non-covalently with a pheromone, a substance, or characteristic mixture of substances, that is secreted and released by an organism and detected by a second organism of the same or a closely related species, in which it causes a specific reaction, such as a definite behavioral reaction or a developmental process. [GOC:ai]				GO:0005550; GO:0008145; GO:0005549;	6e-17	GO:0005576	extracellular region	The space external to the outermost structure of a cell. For cells without external protective or external encapsulating structures this refers to space outside of the plasma membrane. This term covers the host cell environment outside an intracellular parasite. [GOC:go_curators]	extracellular EXACT []
Ae2SigPSigP-210699_FR6_163-250	Unknown product	uk				hypothetical protein VITISV_020240	22	gi|147767087	32	46	25	Vitis vinifera	GI11960	66	gi|195127453	36	58	16	Drosophila mojavensis	ADAMTS-like protein 3 isoform X5	24	gi|795090588	42	67	2	Vollenhovia emeryi	Ribosomal protein S12 methylthiotransferase RimO	22	Q2JSD0	48	59	6	Synechococcus sp. (strain JA-3-3Ab)
AALF026945-PA	odorant-binding protein 3 OBP	s/OBP	DIPTERA	1e-63	100	odorant-binding protein 3	4E-063	gi|378793413	99	100	100	Aedes albopictus	odorant-binding protein 3	1e-63	gi|378793413	99	100	100	Aedes albopictus	AAEL000051-PA	2e-58	gi|157103313	90	98	100	Aedes aegypti	General odorant-binding protein 72 (Fragment)	1e-48	A7UR17	67	85	100	Anopheles gambiae	Odorant-binding protein 19a - Drosophila melanogaster - odorant binding - sensory perception of chemical stimulus - response to pheromone - olfactory behavior - extracellular region	4e-27	GO:0005549	odorant binding	Interacting selectively and non-covalently with an odorant, any substance capable of stimulating the sense of smell. [GOC:jl, ISBN:0721662544]				GO:0005549;	4e-27	GO:0005576	extracellular region	The space external to the outermost structure of a cell. For cells without external protective or external encapsulating structures this refers to space outside of the plasma membrane. This term covers the host cell environment outside an intracellular parasite. [GOC:go_curators]	extracellular EXACT []
Ae2-234123	Unknown product	uk				hypothetical protein PVIIG_06356	17	gi|901855523	36	42	13	Plasmodium vivax India VII	Proteasome subunit alpha type-1	17	gi|727827482	31	51	21	Bactrocera cucurbitae	esterase FE4-like	14	gi|910340037	34	51	8	Papilio xuthus	7-cyano-7-deazaguanine synthase	2.6	Q5JHU5	39	67	12	Thermococcus kodakarensis (strain ATCC BAA-918 / JCM 12380 / KOD1)
Ae2SigPSigP-231857_FR4_82-188	hypothetical secreted protein precursor	s/mucin	netoglyc			FIG2-like protein	0.007	gi|918734838	43	66	9	Saccharomyces eubayanus	uncharacterized protein LOC106615543 isoform X1	0.013	gi|929356165	38	65	3	Bactrocera oleae	histone acetyltransferase KAT6B-like	0.017	gi|572311057	42	66	2	Apis dorsata	Uncharacterized serine-rich protein C215.13	0.006	O94317	38	64	13	Schizosaccharomyces pombe (strain 972 / ATCC 24843)
Ae2SigPSigP-261906_FR1_239-302	Unknown product - signalP detected	uk																		uncharacterized protein LOC105663206 isoform X1	40	gi|805806701	33	54	15	Megachile rotundata	Protein translocase subunit SecF	29	D2RLC7	25	54	15	Acidaminococcus fermentans (strain ATCC 25085 / DSM 20731 / VR4)
Ae2SigPSigP-13176_FR1_274-353	hypothetical secreted protein precursor	s/mucin s/mucin	netoglyc			intestinal mucin	13	gi|2853293	30	57	12	Homo sapiens	hypothetical protein c4_g1_i1, partial	7.8	gi|880842992	36	49	8	Bactrocera latifrons	serine/threonine-protein kinase 40	11	gi|72010453	32	55	8	Strongylocentrotus purpuratus	Mucin-3A	1.5	Q02505	30	57	2	Homo sapiens
AALF028521-PA	odorant-binding protein 56a - signalP detected OBP	s/OBP	DIPTERA	1e-75	95	AAEL014082-PA	3E-067	gi|157103519	89	95	95	Aedes aegypti	putative odorant-binding protein 56a	1e-75	gi|604771163	99	100	95	Aedes albopictus	AAEL014082-PA	2e-67	gi|157103519	89	95	95	Aedes aegypti	General odorant-binding protein lush	5e-25	O02372	38	63	93	Drosophila melanogaster	lush - Drosophila melanogaster - extracellular region - olfactory behavior - sensory perception of smell - odorant binding - sensory perception of chemical stimulus - response to ethanol - diphenyl phthalate binding - dibutyl phthalate binding - ethanol binding - response to pheromone - courtship behavior	9e-25	GO:0005549	odorant binding	Interacting selectively and non-covalently with an odorant, any substance capable of stimulating the sense of smell. [GOC:jl, ISBN:0721662544]				GO:0005549; GO:0035274; GO:0035275; GO:0035276;	9e-25	GO:0005576	extracellular region	The space external to the outermost structure of a cell. For cells without external protective or external encapsulating structures this refers to space outside of the plasma membrane. This term covers the host cell environment outside an intracellular parasite. [GOC:go_curators]	extracellular EXACT []
Ae2-235801	Ca2+-permeable cation channel OSM-9 - probable fragment - 5 predicted membrane helices	st membrane	KOG	0	66.3	AAEL009258-PA	0.0	gi|157121231	94	95	51	Aedes aegypti	AAEL009258-PA	0.0	gi|157121231	94	95	51	Aedes aegypti	AAEL009258-PA	0.0	gi|157121231	94	95	51	Aedes aegypti	Transient receptor potential cation channel subfamily V member 6	2e-32	Q91WD2	27	45	58	Mus musculus	inactive - Drosophila melanogaster - flight behavior - calcium channel activity - calcium ion transport - sensory perception of smell - response to heat - behavioral response to cocaine - transmembrane transport - sensory perception of sound - cation transport - cation channel activity - cation channel complex - negative gravitaxis - thermotaxis - thermosensory behavior - response to auditory sti…	0	GO:0005262	calcium channel activity	Catalysis of facilitated diffusion of a calcium ion (by an energy-independent process) involving passage through a transmembrane aqueous pore or channel without evidence for a carrier-mediated mechanism. [GOC:mtg_transport, GOC:pr, ISBN:0815340729]					0	GO:0034703	cation channel complex	An ion channel complex through which cations pass. [GOC:mah]
Ae2SigPSigP-96631_FR2_73-229	hypothetical secreted protein precursor	s/uk	NR-LIGHT	1000	5.3	phosphatidylinositol 4-kinase alpha	0.40	gi|27807043	28	40	5	Bos taurus	Structural maintenance of chromosomes protein 3	2.0	gi|618060132	37	62	4	Bactrocera dorsalis	structural maintenance of chromosomes protein 3-like isoform X2	0.73	gi|961129789	35	68	4	Octopus bimaculoides	Phosphatidylinositol 4-kinase alpha	0.048	O02811	28	40	5	Bos taurus
Ae2SigPSigP-217686_FR3_1569-1750	hypothetical secreted protein precursor	s/uk	NR-LIGHT	1000	12	Transposase-like protein (plasmid)	4.4	gi|403648266	30	52	13	Gordonia sp. KTR9	putative zinc ion binding protein, partial	0.083	gi|604773621	31	43	55	Aedes albopictus	conserved hypothetical protein	2.8	gi|170054714	28	45	16	Culex quinquefasciatus	Phosphoribosylglycinamide formyltransferase 2	1.5	Q7M8I0	27	39	28	Wolinella succinogenes (strain ATCC 29543 / DSM 1740 / LMG 7466 / NCTC 11488 / FDC 602W)
Ae2SigPSigP-223387_FR4_798-873	hypothetical secreted protein precursor	s/uk	SWISSP	1000	6.3								CG18136, partial	51	gi|924560139	64	94	3	Drosophila busckii	ankyrin repeat domain-containing protein 27-like isoform X1	4.8	gi|970895838	33	47	12	Diachasma alloeum	Dol-P-Glc:Glc(2)Man(9)GlcNAc(2)-PP-Dol alpha-1,2-glucosyltransferase	13	P0C147	33	54	6	Magnaporthe oryzae (strain 70-15 / ATCC MYA-4617 / FGSC 8958)
Ae2-228261	Unknown product	uk				predicted protein	0.68	gi|156354117	32	41	65	Nematostella vectensis	putative zinc ion binding protein, partial	0.24	gi|604773621	29	44	45	Aedes albopictus	putative uncharacterized protein DDB_G0286901	0.15	gi|908491435	27	44	23	Biomphalaria glabrata	Peroxisome assembly protein 12	1.2	C8VCP8	32	52	12	Emericella nidulans (strain FGSC A4 / ATCC 38163 / CBS 112.46 / NRRL 194 / M139)
Ae2SigPSigP-243243_FR1_358-444	hypothetical secreted protein precursor	s/uk	NR-LIGHT	1000	5.1	hypothetical protein GLYMA_16G116200	4.5	gi|947058473	32	54	5	Glycine max	GH15725	23	gi|195011518	28	59	4	Drosophila grimshawi	TNF receptor-associated factor 5-like	18	gi|761919313	26	54	15	Amphimedon queenslandica	Protein MGF 505-11L	5.7	P0C9V3	32	59	10	African swine fever virus (isolate Pig/Kenya/KEN-50/1950)
AALF010917-PA	Conserved secreted protein precursor	s/ucs	NR-LIGHT	0		AAEL000347-PA	1E-177	gi|157130124	77	88	92	Aedes aegypti	hypothetical protein	0.0	gi|943361945	80	89	95	Aedes aegypti	AAEL000347-PA	1e-177	gi|157130124	77	88	92	Aedes aegypti	Glutamate--tRNA ligase 2	0.081	A7HL47	19	42	59	Fervidobacterium nodosum (strain ATCC 35602 / DSM 5306 / Rt17-B1)
Ae2-36342	Unknown product	uk				probable protein, unknown function	10	gi|124506918	38	52	21	Plasmodium falciparum 3D7	putative abc-2 family transporter protein, partial	0.038	gi|604770007	36	55	62	Aedes albopictus	NADH dehydrogenase subunit 4 (mitochondrion)	0.73	gi|959095940	33	54	12	Strongyloides stercoralis	NADH-ubiquinone oxidoreductase chain 1	5.9	O63623	36	48	17	Dalbulus charlesi
Ae2SigPSigP-261748_FR3_290-425	hypothetical secreted protein precursor	s/uk	NR-LIGHT	1000	5.2	SIR2 family histone deacetylase	2.0	gi|758981030	50	61	5	Neurospora crassa OR74A	hypothetical protein	23	gi|618013940	46	60	5	Bactrocera dorsalis	gustatory receptor candidate 48	3.6	gi|224458336	26	46	16	Tribolium castaneum	Oligoribonuclease, mitochondrial	10	P54964	25	50	32	Saccharomyces cerevisiae (strain ATCC 204508 / S288c)
Ae2SigPSigP-201522_FR5_108-186	hypothetical secreted protein precursor	s/uk	NR-LIGHT	1000	15.8	cyclin p1;1	22	gi|15229382	42	54	16	Arabidopsis thaliana	GH18995	13	gi|195036688	38	52	4	Drosophila grimshawi	GH18995	24	gi|195036688	38	52	4	Drosophila grimshawi	Serine palmitoyltransferase 1	2.0	Q55FL5	41	68	6	Dictyostelium discoideum
Ae2SigPSigP-220157_FR3_1-192	Apolipophorin-III and similar insect protein - signalP detected	storage/	CDD	1e-24	102.5	AAEL008805-PA	3E-072	gi|157119821	78	86	101	Aedes aegypti	AAEL008805-PA	1e-72	gi|157119821	78	86	101	Aedes aegypti	AAEL008805-PA	2e-72	gi|157119821	78	86	101	Aedes aegypti	Apolipophorin-3	3e-05	Q6VU70	21	46	102	Hyphantria cunea
AALF002302-PA	Odorant-binding protein 56a OBP	s/OBP	DIPTERA	2e-53	93	AAEL015499-PA	6E-074	gi|157141118	93	96	93	Aedes aegypti	AAEL015499-PA	2e-74	gi|108867388	93	96	93	Aedes aegypti	AAEL015499-PA	4e-74	gi|157141118	93	96	93	Aedes aegypti	Pheromone-binding protein-related protein 6	6e-32	Q23970	49	70	84	Drosophila melanogaster	Odorant-binding protein 83b - Drosophila melanogaster - pheromone binding - extracellular region - odorant binding - sensory perception of chemical stimulus	1e-31	GO:0005550	pheromone binding	Interacting selectively and non-covalently with a pheromone, a substance, or characteristic mixture of substances, that is secreted and released by an organism and detected by a second organism of the same or a closely related species, in which it causes a specific reaction, such as a definite behavioral reaction or a developmental process. [GOC:ai]				GO:0005550; GO:0005549;	1e-31	GO:0005576	extracellular region	The space external to the outermost structure of a cell. For cells without external protective or external encapsulating structures this refers to space outside of the plasma membrane. This term covers the host cell environment outside an intracellular parasite. [GOC:go_curators]	extracellular EXACT []
Ae2SigPSigP-225540_FR2_1-192	cpij010049 tubulin alpha chain - signalP detected	cs	DIPTERA	0	100	predicted protein	2E-050	gi|170048332	52	64	100	Culex quinquefasciatus	putative cpij010049 tubulin alpha chain	1e-107	gi|604772717	98	98	100	Aedes albopictus	predicted protein	1e-50	gi|170048332	52	64	100	Culex quinquefasciatus	39S ribosomal protein L38, mitochondrial	0.001	Q3ZBF3	34	48	22	Bos taurus
Ae2SigPSigP-245197_FR4_24-89	hypothetical secreted protein precursor	s/uk	NR-LIGHT	1000	13.9	olfactory receptor 151 isoform X2	1.2	gi|741979565	33	58	14	Bos taurus	hypothetical protein AND_004767	6.2	gi|568254570	29	67	3	Anopheles darlingi	hypothetical protein NECAME_18808, partial	14	gi|915244190	37	52	12	Necator americanus	Olfactory receptor 8A1	2.0	Q8NGG7	31	54	15	Homo sapiens
Ae2SigPSigP-170146_FR3_68-188	Unknown product - signalP detected	uk				putative cAMP-specific phosphodiesterase	7.5	gi|146076109	23	49	10	Leishmania infantum JPCM5	protein roadkill-like	4.6	gi|755894982	32	46	18	Musca domestica	uncharacterized protein LOC103310138	8.2	gi|641671542	28	53	10	Acyrthosiphon pisum	Scarecrow-like protein 15	5.8	O23210	30	50	12	Arabidopsis thaliana
AALF023820-PA	AAEL014067-PA	uc	NR-LIGHT	0	100	AAEL014067-PA	1E-100	gi|157138741	86	94	100	Aedes aegypti	AAEL014067-PA	1e-101	gi|157138741	86	94	100	Aedes aegypti	AAEL014067-PA	1e-100	gi|157138741	86	94	100	Aedes aegypti	Protein PIH1D3	2e-14	Q9NQM4	29	49	94	Homo sapiens	Drosophila melanogaster - sperm motility - cytoplasm - chaperone binding	1e-30	GO:0051087	chaperone binding	Interacting selectively and non-covalently with a chaperone protein, a class of proteins that bind to nascent or unfolded polypeptides and ensure correct folding or transport. [http://www.onelook.com]	chaperone protein binding EXACT []			GO:0051087;	1e-30	GO:0005737	cytoplasm	All of the contents of a cell excluding the plasma membrane and nucleus, but including other subcellular structures. [ISBN:0198547684]
AALF005090-PA	odorant-binding protein 5 OBP	s/OBP	DIPTERA	5e-66	86.9	odorant-binding protein 5	1E-065	gi|378793415	97	98	87	Aedes albopictus	odorant-binding protein 5	5e-66	gi|378793415	97	98	87	Aedes albopictus	AAEL006454-PA	6e-63	gi|157113442	92	97	87	Aedes aegypti	General odorant-binding protein lush	2e-24	O02372	40	63	82	Drosophila melanogaster	lush - Drosophila melanogaster - extracellular region - olfactory behavior - sensory perception of smell - odorant binding - sensory perception of chemical stimulus - response to ethanol - diphenyl phthalate binding - dibutyl phthalate binding - ethanol binding - response to pheromone - courtship behavior	4e-24	GO:0005549	odorant binding	Interacting selectively and non-covalently with an odorant, any substance capable of stimulating the sense of smell. [GOC:jl, ISBN:0721662544]				GO:0005549; GO:0035274; GO:0035275; GO:0035276;	4e-24	GO:0005576	extracellular region	The space external to the outermost structure of a cell. For cells without external protective or external encapsulating structures this refers to space outside of the plasma membrane. This term covers the host cell environment outside an intracellular parasite. [GOC:go_curators]	extracellular EXACT []
Ae2-40931	pol-like protein - probable fragment	te	DIPTERA	1e-44	62.8	pol-like protein	3E-044	gi|170051933	40	55	63	Culex quinquefasciatus	pol-like protein	1e-44	gi|170051933	40	55	63	Culex quinquefasciatus	pol-like protein	2e-44	gi|170051933	40	55	63	Culex quinquefasciatus	DNA mismatch repair protein MSH3	0.61	Q0UXL8	26	46	13	Phaeosphaeria nodorum (strain SN15 / ATCC MYA-4574 / FGSC 10173)
Ae2SigPSigP-9607_FR2_1-77	hypothetical secreted protein precursor	s/uk	NR-LIGHT	1000	15.8	conserved hypothetical protein	29	gi|170063050	44	63	16	Culex quinquefasciatus	conserved hypothetical protein	10	gi|170063050	44	63	16	Culex quinquefasciatus	conserved hypothetical protein	18	gi|170063050	44	63	16	Culex quinquefasciatus	Movement protein	17	P11625	33	56	31	Potato leafroll virus (strain Potato/Netherlands/Wageningen/1989)
Ae2-205595	Unknown product	uk											Protein virilizer	88	gi|880883308	35	51	2	Bactrocera latifrons	canalicular multispecific organic anion transporter 1-like	67	gi|391331517	32	50	4	Metaseiulus occidentalis	Transcriptional regulator MraZ	37	Q83N09	36	60	27	Tropheryma whipplei (strain Twist)
Ae2SigPSigP-223142_FR2_109-166	hypothetical secreted protein precursor	s/uk	NR-LIGHT	1000	20.7	At4g21340p-like protein	85	gi|656991535	31	41	21	Arabidopsis lyrata	putative reverse transcriptase, partial	3.6	gi|545913862	41	75	4	Corethrella appendiculata								Nicotinate phosphoribosyltransferase	49	Q7N621	29	51	12	Photorhabdus luminescens subsp. laumondii (strain TT01)
AALF012338-PA	conserved hypothetical protein	uc	NR-LIGHT	0	104.8	conserved hypothetical protein	0.0	gi|170047868	86	90	105	Culex quinquefasciatus	conserved hypothetical protein	0.0	gi|170047868	86	90	105	Culex quinquefasciatus	conserved hypothetical protein	0.0	gi|170047868	86	90	105	Culex quinquefasciatus	Protein FAM188B2	6e-36	A8MYZ0	29	46	110	Homo sapiens	family with sequence similarity 188, member B - Mus musculus - molecular_function - cellular_component - biological_process	3e-34	GO:0003674	molecular_function	Elemental activities, such as catalysis or binding, describing the actions of a gene product at the molecular level. A given gene product may exhibit one or more molecular functions. [GOC:go_curators]	molecular function EXACT []				3e-34	GO:0005575	cellular_component	The part of a cell or its extracellular environment in which a gene product is located. A gene product may be located in one or more parts of a cell and its location may be as specific as a particular macromolecular complex, that is, a stable, persistent association of macromolecules that function together. [GOC:go_curators, NIF_Subcellular:sao-1337158144]	cellular component EXACT []
AALF018890-PA	General odorant-binding protein 71 - signalP detected OBP	s/OBP	SWISSP	8e-48	77.1	AAEL011416-PA	1E-163	gi|157129255	87	94	101	Aedes aegypti	AAEL011416-PA	1e-163	gi|157129255	87	94	101	Aedes aegypti	AAEL011416-PA	1e-163	gi|157129255	87	94	101	Aedes aegypti	General odorant-binding protein 71	8e-48	Q5TYJ0	53	69	77	Anopheles gambiae	Odorant-binding protein 59a - Drosophila melanogaster - odorant binding - sensory perception of chemical stimulus - extracellular region	5e-24	GO:0005549	odorant binding	Interacting selectively and non-covalently with an odorant, any substance capable of stimulating the sense of smell. [GOC:jl, ISBN:0721662544]				GO:0005549;	5e-24	GO:0005576	extracellular region	The space external to the outermost structure of a cell. For cells without external protective or external encapsulating structures this refers to space outside of the plasma membrane. This term covers the host cell environment outside an intracellular parasite. [GOC:go_curators]	extracellular EXACT []
Ae2-69012	Unknown product	uk				hypothetical protein	1.5	gi|68010108	36	63	43	Plasmodium berghei ANKA	NADH dehydrogenase subunit 5, partial (mitochondrion)	6.1	gi|254763513	27	56	13	Asphondylia rosetta	Hypothetical protein CBG19192	0.72	gi|268558970	27	53	32	Caenorhabditis briggsae	NADH-quinone oxidoreductase subunit H	1.2	O67336	38	58	15	Aquifex aeolicus (strain VF5)
AALF002385-PA	glutamate receptor - 3 predicted membrane helices	st membrane	NR-LIGHT	0	89.5	AAEL010775-PA	1E-123	gi|157127251	78	88	100	Aedes aegypti	AAEL010775-PA	1e-124	gi|157127251	78	88	100	Aedes aegypti	AAEL010775-PA	1e-124	gi|157127251	78	88	100	Aedes aegypti	Glutamate receptor 1	5e-11	P34299	22	40	41	Caenorhabditis elegans	Ionotropic receptor 75b - Drosophila melanogaster - ionotropic glutamate receptor activity - membrane - integral component of membrane - detection of chemical stimulus involved in sensory perception - ligand-gated ion channel activity	7e-48	GO:0004970	ionotropic glutamate receptor activity	Catalysis of the transmembrane transfer of an ion by a channel that opens when glutamate has been bound by the channel complex or one of its constituent parts. [ISBN:0198506732]				GO:0004970; GO:0015276;	7e-48	GO:0016020	membrane	Double layer of lipid molecules that encloses all cells, and, in eukaryotes, many organelles; may be a single or double lipid bilayer; also includes associated proteins. [GOC:mah, ISBN:0815316194]
AALF013745-PA	dynein-1-beta heavy chain - probable fragment	cs	NR-LIGHT	0	64.2	AAEL000307-PA, partial	0.0	gi|157130032	97	98	64	Aedes aegypti	AAEL000307-PA, partial	0.0	gi|157130032	97	98	64	Aedes aegypti	AAEL000307-PA, partial	0.0	gi|157130032	97	98	64	Aedes aegypti	Dynein heavy chain 7, axonemal	0.0	Q8WXX0	55	72	61	Homo sapiens	Dynein heavy chain at 36C - Drosophila melanogaster - motor activity - axonemal dynein complex - microtubule associated complex - microtubule-based movement - ATPase activity, coupled - glycerol-3-phosphate dehydrogenase complex - glycerol-3-phosphate dehydrogenase activity - glycerol-3-phosphate metabolic process - oxidation-reduction process - microtubule motor activity - sensory perception of …	0	GO:0003774	motor activity	Catalysis of movement along a polymeric molecule such as a microfilament or microtubule, coupled to the hydrolysis of a nucleoside triphosphate. [GOC:mah, ISBN:0815316194]					0	GO:0005858	axonemal dynein complex	A dynein complex found in eukaryotic cilia and flagella; the motor domain heads interact with adjacent microtubules to generate a sliding force which is converted to a bending motion. May contain two or three dynein heavy chains as well as several light chains. [ISBN:0815316194]	axonemal dynein heavy chain NARROW []
Ae2-241229	Unknown product - 6 predicted membrane helices	uk membrane				AAEL017079-PA	1E-127	gi|765339146	78	88	75	Aedes aegypti	AAEL017079-PA	1e-128	gi|765339146	78	88	75	Aedes aegypti	AAEL017079-PA	1e-128	gi|765339146	78	88	75	Aedes aegypti	Odorant receptor 13a	1.1	Q9VXL0	19	41	29	Drosophila melanogaster	AGAP004354-PA - Anopheles gambiae - olfactory receptor activity - plasma membrane - integral component of membrane - detection of chemical stimulus involved in sensory perception of smell	9e-17	GO:0004984	olfactory receptor activity	Combining with an odorant and transmitting the signal from one side of the membrane to the other to initiate a change in cell activity in response to detection of smell. [GOC:bf, GOC:dph, GOC:sart, PMID:19135896, PMID:21041441]	odorant receptor activity EXACT [PMID:19135896, PMID:21041441]				9e-17	GO:0005886	plasma membrane	The membrane surrounding a cell that separates the cell from its external environment. It consists of a phospholipid bilayer and associated proteins. [ISBN:0716731363]	bacterial inner membrane NARROW []
Ae2SigPSigP-246168_FR5_409-475	hypothetical secreted protein precursor	s/mucin	netoglyc			hypothetical protein TGMAS_254530A, partial	0.007	gi|672577073	49	64	5	Toxoplasma gondii MAS	GG21955	0.022	gi|194881298	52	63	7	Drosophila erecta	uncharacterized serine-rich protein C215.13-like, partial	0.010	gi|828234042	47	60	18	Hydra vulgaris	Uncharacterized serine-rich protein C215.13	0.021	O94317	47	63	9	Schizosaccharomyces pombe (strain 972 / ATCC 24843)
Ae2SigPSigP-197952_FR2_26-119	hypothetical secreted protein precursor	s/uk	NR-LIGHT	1000	20.2	transposase, partial	17	gi|959945958	31	54	20	Pseudomonas aeruginosa	AGAP001872-PA	52	gi|333469927	37	58	6	Anopheles gambiae str. PEST	alpha-tocopherol transfer protein-like isoform X2	11	gi|768418315	38	55	15	Plutella xylostella	Protein dopey homolog PFC0245c	13	O97239	33	58	1	Plasmodium falciparum (isolate 3D7)
AALF002502-PA	Plasma membrane glycoprotein CD36 - 2 predicted membrane helices	st membrane	KOG	3e-96	95.2	sensory neuron membrane protein 1	0.0	gi|218668379	94	97	100	Aedes aegypti	sensory neuron membrane protein 1	0.0	gi|218668379	94	97	100	Aedes aegypti	AAEL005374-PA	0.0	gi|765333396	94	97	97	Aedes aegypti	Sensory neuron membrane protein 1	0.0	Q17A88	94	97	97	Aedes aegypti	Sensory neuron membrane protein 1 - Drosophila melanogaster - scavenger receptor activity - integral component of plasma membrane - defense response - membrane - cell adhesion - response to pheromone - dendrite - cell surface receptor signaling pathway - neuronal cell body - pupariation - lipid homeostasis - detection of chemical stimulus involved in sensory perception of smell	0	GO:0005044	scavenger receptor activity	Combining with any modified low-density lipoprotein (LDL) or other polyanionic ligand and delivering the ligand into the cell via endocytosis. Ligands include acetylated and oxidized LDL, Gram-positive and Gram-negative bacteria, apoptotic cells, beta-amyloid fibrils, and advanced glycation end products (AGEs). [GOC:bf, PMID:11790542, PMID:12379907, PMID:12621157, PMID:20981357]	macrophage receptor activity NARROW []			GO:0005044;	1e-140	GO:0005887	integral component of plasma membrane	The component of the plasma membrane consisting of gene products and protein complexes that have some part that penetrates at least one leaflet of the membrane bilayer. This component includes gene products that are buried in the bilayer with no exposure outside the bilayer. [GOC:dos, GOC:go_curators]	integral to plasma membrane NARROW []
Ae2SigPSigP-221679_FR3_200-306	hypothetical secreted protein precursor	s/uk	NR-LIGHT	1000	8.7	transposase	29	gi|499500267	40	60	9	Leifsonia xyli	GH10258	3.5	gi|195035115	35	53	15	Drosophila grimshawi	GH10258	6.3	gi|195035115	35	53	15	Drosophila grimshawi	Probable long-chain-alcohol O-fatty-acyltransferase 11	17	Q9FGN1	38	69	6	Arabidopsis thaliana
Ae2SigPSigP-217227_FR4_869-960	hypothetical secreted protein precursor	s/uk	NR-LIGHT	1000	2	vitellogenin	50	gi|472308	31	47	2	Aedes aegypti	vitellogenin	18	gi|790835	31	47	2	Aedes aegypti	AAEL010434-PA	30	gi|157126144	31	47	2	Aedes aegypti	Vitellogenin-A1	5.8	Q16927	31	47	2	Aedes aegypti
Ae2SigPSigP-240415_FR5_227-303	Unknown product	uk				outer capsid protein VP2	29	gi|753020191	34	75	3	Bunyip Creek virus	stearoyl-CoA desaturase 5	30	gi|929354147	61	71	5	Bactrocera oleae	stearoyl-CoA desaturase 5	52	gi|929354147	61	71	5	Bactrocera oleae	Uncharacterized protein alr2393	29	P46079	35	44	13	Nostoc sp. (strain PCC 7120 / UTEX 2576)
Ae2SigPSigP-212053_FR3_1-374	odorant receptor - signalP detected - 4 predicted membrane helices	st membrane	REFSEQ-INVERTEBRATE	2e-96	81.1	AAEL000616-PA	1E-134	gi|157106173	75	86	81	Aedes aegypti	AAEL000616-PA	1e-135	gi|157106173	75	86	81	Aedes aegypti	AAEL000616-PA	1e-134	gi|157106173	75	86	81	Aedes aegypti	Putative odorant receptor 83c	3e-20	Q9VNK9	25	47	63	Drosophila melanogaster	AGAP000226-PA - Anopheles gambiae - olfactory receptor activity - plasma membrane - integral component of membrane - detection of chemical stimulus involved in sensory perception of smell	2e-72	GO:0004984	olfactory receptor activity	Combining with an odorant and transmitting the signal from one side of the membrane to the other to initiate a change in cell activity in response to detection of smell. [GOC:bf, GOC:dph, GOC:sart, PMID:19135896, PMID:21041441]	odorant receptor activity EXACT [PMID:19135896, PMID:21041441]			GO:0004984;	2e-72	GO:0005886	plasma membrane	The membrane surrounding a cell that separates the cell from its external environment. It consists of a phospholipid bilayer and associated proteins. [ISBN:0716731363]	bacterial inner membrane NARROW []
Ae2SigPSigP-224827_FR4_257-337	hypothetical secreted protein precursor	s/uk	NR-LIGHT	1000	21.6	longitudinals lacking protein, isoforms N/O/W/X/Y-like isoform X2	38	gi|641672832	53	59	22	Acyrthosiphon pisum	28S ribosomal protein S22, mitochondrial	67	gi|929366675	36	55	10	Bactrocera oleae	histone-lysine N-methyltransferase 2A-like	4.8	gi|762144121	36	58	1	Crassostrea gigas	50S ribosomal protein L2	10	Q98N54	34	60	13	Rhizobium loti (strain MAFF303099)
Ae2SigPSigP-235841_FR1_1-78	hypothetical secreted protein precursor	s/uk	NR-LIGHT	1000	1.2	uncharacterized protein LOC101740576	22	gi|827538908	31	56	1	Bombyx mori	TRP-phosphatase	50	gi|568255977	31	51	15	Anopheles darlingi	uncharacterized protein LOC101740576	14	gi|827538908	31	56	1	Bombyx mori	Meiosis arrest female protein 1 homolog	13	E1BZ85	37	54	2	Gallus gallus
Ae2-253594	Unknown product	uk				AAEL003442-PA	8E-066	gi|157136282	89	92	56	Aedes aegypti	AAEL003442-PA	3e-66	gi|157136282	89	92	56	Aedes aegypti	AAEL003442-PA	5e-66	gi|157136282	89	92	56	Aedes aegypti	Aspartic and glutamic acid-rich protein	0.007	B7W112	29	45	28	Acropora millepora
Ae2SigPSigP-199531_FR4_67-230	hypothetical secreted protein precursor	s/uk	NR-LIGHT	1000	14	conserved hypothetical protein	2.6	gi|255547952	48	62	14	Ricinus communis	zinc finger protein rotund-like	7.9	gi|929347768	27	43	12	Bactrocera oleae	semaphorin-1A-like	4.8	gi|391335245	32	48	7	Metaseiulus occidentalis	Putative lipid II flippase MurJ	1.5	O83529	32	40	17	Treponema pallidum (strain Nichols)
AALF019028-PA	Unknown product	uk				conserved hypothetical protein	1E-104	gi|170047058	96	98	39	Culex quinquefasciatus	conserved hypothetical protein	1e-104	gi|170047058	96	98	39	Culex quinquefasciatus	conserved hypothetical protein	1e-104	gi|170047058	96	98	39	Culex quinquefasciatus	Tektin-3	7e-24	Q9BXF9	34	57	35	Homo sapiens	Drosophila melanogaster - microtubule nucleation - structural constituent of cytoskeleton - cytoplasm - sperm motility	8e-66	GO:0005200	structural constituent of cytoskeleton	The action of a molecule that contributes to the structural integrity of a cytoskeletal structure. [GOC:mah]					8e-66	GO:0005737	cytoplasm	All of the contents of a cell excluding the plasma membrane and nucleus, but including other subcellular structures. [ISBN:0198547684]
Ae2SigPSigP-9222_FR2_32-101	hypothetical secreted protein precursor	s/uk	NR-LIGHT	1000	4.6	conserved hypothetical protein	7.5	gi|157875848	33	45	5	Leishmania major strain Friedlin	GJ14147	13	gi|195402233	31	41	4	Drosophila virilis	hypothetical protein Phum_PHUM207450	8.1	gi|242009545	35	49	2	Pediculus humanus corporis	Keratin-associated protein 16-1	4.4	A8MUX0	38	47	7	Homo sapiens
AALF023682-PA	Cystoskeletal protein Tektin	cs	KOG	5e-82	94.5	AAEL006399-PA	0.0	gi|157113309	98	99	100	Aedes aegypti	AAEL006399-PA	0.0	gi|157113309	98	99	100	Aedes aegypti	AAEL006399-PA	0.0	gi|157113309	98	99	100	Aedes aegypti	Tektin-2	2e-55	Q9UIF3	31	54	91	Homo sapiens	Drosophila melanogaster - cellular_component - structural constituent of cytoskeleton - microtubule nucleation	0	GO:0005200	structural constituent of cytoskeleton	The action of a molecule that contributes to the structural integrity of a cytoskeletal structure. [GOC:mah]				GO:0005200;	1e-138	GO:0005575	cellular_component	The part of a cell or its extracellular environment in which a gene product is located. A gene product may be located in one or more parts of a cell and its location may be as specific as a particular macromolecular complex, that is, a stable, persistent association of macromolecules that function together. [GOC:go_curators, NIF_Subcellular:sao-1337158144]	cellular component EXACT []
Ae2SigPSigP-250453_FR3_380-501	hypothetical secreted protein precursor	s/uk	NR-LIGHT	1000	13.3	uridine 5'-monophosphate synthase	13	gi|927202243	35	48	13	Sus scrofa	HDC03049	18	gi|41615956	43	56	14	Drosophila melanogaster	uncharacterized protein LOC105251987 isoform X1	8.2	gi|752861439	28	45	26	Camponotus floridanus	UPF0606 protein KIAA1549	2.0	Q68FD9	27	43	4	Mus musculus
AALF019763-PA	Cuticle protein - signalP detected	extmat	SWISSP	8e-27	77.9	AAEL004746-PA	1E-122	gi|157107301	97	99	99	Aedes aegypti	AAEL004746-PA	1e-122	gi|157107301	97	99	99	Aedes aegypti	AAEL004746-PA	1e-122	gi|157107301	97	99	99	Aedes aegypti	Cuticle protein	8e-27	Q17015	47	58	78	Anopheles gambiae	Ccp84Ad - Drosophila melanogaster - structural constituent of chitin-based larval cuticle - structural constituent of chitin-based cuticle - extracellular matrix - chitin-based cuticle development - multicellular organism reproduction - extracellular space	7e-29	GO:0008010	structural constituent of chitin-based larval cuticle	The action of a molecule that contributes to the structural integrity of the chitin-based cuticle of a larva. An example of this is found in Drosophila melanogaster. [GOC:mah, GOC:mtg_sensu]	structural constituent of larval cuticle BROAD []			GO:0008010; GO:0005214;	7e-29	GO:0031012	extracellular matrix	A structure lying external to one or more cells, which provides structural support for cells or tissues; may be completely external to the cell (as in animals and bacteria) or be part of the cell (as in plants). [GOC:mah, NIF_Subcellular:nlx_subcell_20090513]
Ae2-206652	Unknown product	uk				hypothetical protein PVBG_06238	5.9	gi|901866928	35	54	17	Plasmodium vivax Brazil I	AAEL001179-PA	10	gi|157115319	39	54	16	Aedes aegypti	transmembrane protein 209	2.1	gi|766930391	30	49	11	Ceratosolen solmsi marchali	Peptidase T	10	C6DFW1	29	61	8	Pectobacterium carotovorum subsp. carotovorum (strain PC1)
AALF013539-PA	odorant-binding protein 14 OBP	s/OBP	DIPTERA	3e-24	75.2	conserved hypothetical protein	8E-024	gi|170047406	42	60	75	Culex quinquefasciatus	conserved hypothetical protein	3e-24	gi|170047406	42	60	75	Culex quinquefasciatus	conserved hypothetical protein	5e-24	gi|170047406	42	60	75	Culex quinquefasciatus	General odorant-binding protein 84a	4e-06	P54194	27	49	61	Drosophila melanogaster	Odorant-binding protein 84a - Drosophila melanogaster - pheromone binding - phenylalkylamine binding - sensory perception of chemical stimulus - odorant binding - extracellular region	7e-06	GO:0005550	pheromone binding	Interacting selectively and non-covalently with a pheromone, a substance, or characteristic mixture of substances, that is secreted and released by an organism and detected by a second organism of the same or a closely related species, in which it causes a specific reaction, such as a definite behavioral reaction or a developmental process. [GOC:ai]					7e-06	GO:0005576	extracellular region	The space external to the outermost structure of a cell. For cells without external protective or external encapsulating structures this refers to space outside of the plasma membrane. This term covers the host cell environment outside an intracellular parasite. [GOC:go_curators]	extracellular EXACT []
Ae2-182653	Unknown product	uk				AAEL014656-PA, partial	3E-052	gi|157106304	77	88	52	Aedes aegypti	AAEL014656-PA, partial	1e-52	gi|157106304	77	88	52	Aedes aegypti	AAEL014656-PA, partial	2e-52	gi|157106304	77	88	52	Aedes aegypti	Biotin synthase	3.4	Q3B169	64	76	5	Chlorobium luteolum (strain DSM 273 / 2530)	Drosophila melanogaster - cellular_component - molecular_function - biological_process	1e-20	GO:0003674	molecular_function	Elemental activities, such as catalysis or binding, describing the actions of a gene product at the molecular level. A given gene product may exhibit one or more molecular functions. [GOC:go_curators]	molecular function EXACT []				1e-20	GO:0005575	cellular_component	The part of a cell or its extracellular environment in which a gene product is located. A gene product may be located in one or more parts of a cell and its location may be as specific as a particular macromolecular complex, that is, a stable, persistent association of macromolecules that function together. [GOC:go_curators, NIF_Subcellular:sao-1337158144]	cellular component EXACT []
AALF022781-PA	AAEL011014-PA	uc	DIPTERA	2e-47	102	AAEL011014-PA	6E-047	gi|157128092	84	90	103	Aedes aegypti	AAEL011014-PA	2e-47	gi|157128092	84	90	103	Aedes aegypti	AAEL011014-PA	4e-47	gi|157128092	84	90	103	Aedes aegypti	U3 small nucleolar RNA-associated protein 25	0.004	A3LXV1	34	53	9	Scheffersomyces stipitis (strain ATCC 58785 / CBS 6054 / NBRC 10063 / NRRL Y-11545)
Ae2SigPSigP-15877_FR5_97-175	hypothetical secreted protein precursor	s/uk	NR-LIGHT	1000	1.5	hypothetical protein TGMAS_211600	84	gi|672568754	38	58	2	Toxoplasma gondii MAS	AGAP012066-PA-like protein	51	gi|668462728	30	43	8	Anopheles sinensis	G patch domain-containing protein 11	53	gi|939645283	32	47	16	Halyomorpha halys	DNA primase	4.4	Q4UJT0	50	58	6	Rickettsia felis (strain ATCC VR-1525 / URRWXCal2)
Ae2SigPSigP-246413_FR4_734-846	Unknown product - 21 OH-glycosylation sites	uk				hypothetical protein TGP89_311140A	7E-004	gi|672267961	39	58	6	Toxoplasma gondii p89	GK24650	0.037	gi|195437632	30	55	5	Drosophila willistoni	serine proteinase stubble	0.006	gi|746858921	37	57	9	Acromyrmex echinatior	Topoisomerase I damage affected protein 7	0.003	C8ZG52	36	56	14	Saccharomyces cerevisiae (strain Lalvin EC1118 / Prise de mousse)
AALF027640-PA	Conserved secreted protein precursor	s/ucs	NR-LIGHT	0		AAEL012720-PA	0.0	gi|157133334	89	93	101	Aedes aegypti	AAEL012720-PA	0.0	gi|157133334	89	93	101	Aedes aegypti	AAEL012720-PA	0.0	gi|157133334	89	93	101	Aedes aegypti	Adhesive plaque matrix protein	0.003	Q25434	23	34	20	Mytilus coruscus	Drosophila melanogaster - cellular_component - biological_process - molecular_function	4e-08	GO:0003674	molecular_function	Elemental activities, such as catalysis or binding, describing the actions of a gene product at the molecular level. A given gene product may exhibit one or more molecular functions. [GOC:go_curators]	molecular function EXACT []				4e-08	GO:0005575	cellular_component	The part of a cell or its extracellular environment in which a gene product is located. A gene product may be located in one or more parts of a cell and its location may be as specific as a particular macromolecular complex, that is, a stable, persistent association of macromolecules that function together. [GOC:go_curators, NIF_Subcellular:sao-1337158144]	cellular component EXACT []
Ae2SigPSigP-65453_FR2_30-121	Unknown product	uk				hypothetical protein TbgDal_X10600	1.6	gi|788018914	40	55	28	Trypanosoma brucei gambiense DAL972	AAEL015112-PA, partial	2.1	gi|157109362	40	50	29	Aedes aegypti	NADH dehydrogenase subunit 2 (mitochondrion)	3.6	gi|345894172	32	54	20	Sinentomon erythranum	NEDD4 family-interacting protein 1	7.5	Q4V786	33	49	25	Xenopus tropicalis
Ae2SigPSigP-24036_FR4_38-95	hypothetical secreted protein precursor	s/uk	REFSEQ-INVERTEBRATE	1000	24.8															uncharacterized protein LOC107043702	69	gi|970909288	28	50	25	Diachasma alloeum
Ae2SigPSigP-234093_FR6_151-246	hypothetical secreted protein precursor	s/uk	NR-LIGHT	1000	11.7	cytochrome oxidase c subunit 1 (mitochondrion)	4.5	gi|408359124	33	50	12	Haemaphysalis humerosa	putative saps3 protein	4.7	gi|545917074	30	52	5	Corethrella appendiculata	transient-receptor-potential-like protein	6.2	gi|970880523	40	48	4	Diachasma alloeum	NADPH oxidase 1	2.6	Q9Y5S8	31	55	8	Homo sapiens
Ae2SigPSigP-5423_FR4_70-139	hypothetical secreted protein precursor	s/uk	NR-LIGHT	1000	4.8	ribose-phosphate diphosphokinase subfamily protein	7.6	gi|672568499	43	62	5	Toxoplasma gondii VAND	hypothetical protein	10	gi|577706963	47	52	7	Ceratitis capitata	hypothetical protein LOTGIDRAFT_154562	4.8	gi|676480326	41	58	12	Lottia gigantea	Phosphatase and actin regulator 1	4.5	P62024	30	48	11	Rattus norvegicus
Ae2SigPSigP-237118_FR3_167-307	hypothetical secreted protein precursor	s/uk	NR-LIGHT	1000	4.6	PH domain leucine-rich repeat-containing protein phosphatase 2	1.5	gi|801376374	31	46	5	Atta cephalotes	uncharacterized protein Dana_GF21178, isoform A	0.25	gi|939216995	27	49	14	Drosophila ananassae	uncharacterized protein Dana_GF21178, isoform B	0.43	gi|964092334	27	49	15	Drosophila ananassae	Methionyl-tRNA formyltransferase	3.4	Q8K974	27	40	26	Buchnera aphidicola subsp. Schizaphis graminum (strain Sg)
AALF010679-PA	GTP-binding ADP-ribosylation factor-like protein ARL1	pe	KOG	2e-39	97	AAEL002425-PA	2E-091	gi|157128856	92	95	100	Aedes aegypti	AAEL002425-PA	7e-92	gi|157128856	92	95	100	Aedes aegypti	AAEL002425-PA	1e-91	gi|157128856	92	95	100	Aedes aegypti	ADP-ribosylation factor-like protein 16	2e-08	Q0P5N6	27	42	93	Homo sapiens	Drosophila melanogaster - protein ADP-ribosylation - GTP binding - GTPase activity - cellular_component - intracellular - small GTPase mediated signal transduction	4e-42	GO:0005525	GTP binding	Interacting selectively and non-covalently with GTP, guanosine triphosphate. [GOC:ai]				GO:0005525; GO:0003924;	4e-42	GO:0005575	cellular_component	The part of a cell or its extracellular environment in which a gene product is located. A gene product may be located in one or more parts of a cell and its location may be as specific as a particular macromolecular complex, that is, a stable, persistent association of macromolecules that function together. [GOC:go_curators, NIF_Subcellular:sao-1337158144]	cellular component EXACT []
AALF020354-PA	hypothetical protein ZHAS_00005367	uc	DIPTERA	1e-56	96.7	hypothetical protein ZHAS_00005367	3E-056	gi|668448431	70	81	97	Anopheles sinensis	hypothetical protein ZHAS_00005367	1e-56	gi|668448431	70	81	97	Anopheles sinensis	uncharacterized protein LOC106626976	6e-11	gi|929349617	29	49	104	Bactrocera oleae	Protein FAM183B	0.0001	Q5NC57	38	55	47	Mus musculus
Ae2SigPSigP-176369_FR4_1-80	hypothetical secreted protein precursor	s/uk	NR-LIGHT	1000	4.9	hypothetical protein BRAFLDRAFT_79221	4.4	gi|260818615	65	75	5	Branchiostoma floridae	putative zinc ion binding protein, partial	0.0004	gi|604773621	42	57	30	Aedes albopictus	uncharacterized protein LOC106875695	3.6	gi|961112511	34	56	23	Octopus bimaculoides	Protein EMBRYONIC FLOWER 1	9.9	Q9LYD9	28	52	5	Arabidopsis thaliana
AALF015672-PA	Pupal cuticle protein C1B - signalP detected	extmat	SWISSP	5e-33	96.8	AAEL011068-PA	2E-079	gi|157128170	98	98	99	Aedes aegypti	AAEL011068-PA	8e-80	gi|157128170	98	98	99	Aedes aegypti	AAEL011068-PA	1e-79	gi|157128170	98	98	99	Aedes aegypti	Pupal cuticle protein C1B	5e-33	P80684	57	69	97	Tenebrio molitor	Drosophila melanogaster - structural constituent of chitin-based cuticle	9e-16	GO:0005214	structural constituent of chitin-based cuticle	The action of a molecule that contributes to the structural integrity of a chitin-based cuticle. An example of this is found in Drosophila melanogaster. [GOC:mah, GOC:mtg_sensu]				GO:0005214; GO:0005214;	4e-06	GO:0031012	extracellular matrix	A structure lying external to one or more cells, which provides structural support for cells or tissues; may be completely external to the cell (as in animals and bacteria) or be part of the cell (as in plants). [GOC:mah, NIF_Subcellular:nlx_subcell_20090513]
Ae2SigPSigP-224231_FR3_403-517	hypothetical secreted protein precursor	s/mucin	netoglyc			hypothetical protein TGME49_042670	2E-004	gi|237834979	32	60	8	Toxoplasma gondii ME49	GI10958	0.001	gi|195134522	30	61	45	Drosophila mojavensis	uncharacterized protein DDB_G0271670-like	0.002	gi|780150196	32	59	24	Strongylocentrotus purpuratus	Uncharacterized serine-rich protein C215.13	0.0003	O94317	32	54	20	Schizosaccharomyces pombe (strain 972 / ATCC 24843)	Candida glabrata - fungal-type cell wall - agglutination involved in conjugation with cellular fusion - cell adhesion molecule binding	6e-05	GO:0050839	cell adhesion molecule binding	Interacting selectively and non-covalently with a cell adhesion molecule. [GOC:ai]	adhesive extracellular matrix constituent RELATED []				6e-05	GO:0009277	fungal-type cell wall	A rigid yet dynamic structure surrounding the plasma membrane that affords protection from stresses and contributes to cell morphogenesis, consisting of extensively cross-linked glycoproteins and carbohydrates. The glycoproteins may be modified with N- or O-linked carbohydrates, or glycosylphosphatidylinositol (GPI) anchors; the polysaccharides are primarily branched glucans, including beta-linke…	beta-glucan-containing cell wall RELATED []
Ae2-218318	Unknown product	uk				conserved Plasmodium protein, unknown function	0.11	gi|832040076	32	45	6	Plasmodium reichenowi	hypothetical protein, partial	6e-06	gi|604772413	38	49	58	Aedes albopictus	protein MTL1-like	0.023	gi|662206619	31	44	24	Diaphorina citri	Putative uncharacterized protein DDB_G0281733	0.009	Q54TI3	27	39	13	Dictyostelium discoideum
Ae2SigPSigP-243015_FR3_124-210	hypothetical secreted protein precursor	s/uk	NR-LIGHT	1000	9	uncharacterized protein LOC661624 isoform X2	29	gi|642914953	36	55	9	Tribolium castaneum	Golgi pH regulator	39	gi|727857138	38	58	8	Bactrocera cucurbitae	tetratricopeptide repeat protein 39B-like isoform X2	14	gi|919065430	48	68	5	Lingula anatina	Multidrug resistance protein MdtA	10.0	D3V7P2	25	46	11	Xenorhabdus bovienii (strain SS-2004)
AALF006432-PA	Dynein light chain - probable fragment	cs	KOG	3e-16	65.5	AAEL009333-PA	2E-090	gi|157122960	92	96	80	Aedes aegypti	AAEL009333-PA	8e-91	gi|157122960	92	96	80	Aedes aegypti	AAEL009333-PA	1e-90	gi|157122960	92	96	80	Aedes aegypti	Tctex1 domain-containing protein 1	0.0002	Q9D5I4	23	50	65	Mus musculus	Drosophila melanogaster - microtubule associated complex - dynein complex - ATPase activity, coupled - microtubule-based movement	6e-06	GO:0042623	ATPase activity, coupled	Catalysis of the reaction: ATP + H2O = ADP + phosphate; this reaction directly drives some other reaction, for example ion transport across a membrane. [EC:3.6.1.3, GOC:jl]	ATP phosphohydrolase (polypeptide-unfolding) NARROW [EC:3.6.4.9]				6e-06	GO:0005875	microtubule associated complex	Any multimeric complex connected to a microtubule. [GOC:jl]
AALF002387-PA	Dynein assembly factor 1 axonemal homolog	cs	SWISSP	0	103	AAEL010772-PA	0.0	gi|157127259	78	86	103	Aedes aegypti	AAEL010772-PA	0.0	gi|157127259	78	86	103	Aedes aegypti	AAEL010772-PA	0.0	gi|157127259	78	86	103	Aedes aegypti	Dynein assembly factor 1, axonemal homolog	0.0	Q16RY9	78	86	103	Aedes aegypti	Dynein assembly factor 1, axonemal homolog - Aedes aegypti - axoneme - dynein binding - cilium morphogenesis	0	GO:0045502	dynein binding	Interacting selectively and non-covalently with dynein, the multisubunit protein complex that is associated with microtubules. [GOC:bf]				GO:0045502;	0	GO:0005930	axoneme	The bundle of microtubules and associated proteins that forms the core of cilia (also called flagella) in eukaryotic cells and is responsible for their movements. [GOC:bf, GOC:cilia, ISBN:0198547684]	ciliary axoneme EXACT []
AALF009945-PA	Glutamate-gated kainate-type ion channel receptor subunit GluR5 - probable fragment - 5 predicted membrane helices	st membrane	KOG	2e-12	65	AAEL000063-PA	1E-126	gi|157103283	62	79	94	Aedes aegypti	AAEL000063-PA	1e-127	gi|157103283	62	79	94	Aedes aegypti	AAEL000063-PA	1e-126	gi|157103283	62	79	94	Aedes aegypti	Glutamate receptor ionotropic, NMDA 2D	0.004	Q62645	21	41	16	Rattus norvegicus	Ionotropic receptor 76a - Drosophila melanogaster - ionotropic glutamate receptor activity - membrane - integral component of membrane - ligand-gated ion channel activity - detection of chemical stimulus involved in sensory perception - transmission of nerve impulse - sensory dendrite - receptor complex - detection of chemical stimulus involved in sensory perception of smell - olfactory receptor …	2e-37	GO:0004970	ionotropic glutamate receptor activity	Catalysis of the transmembrane transfer of an ion by a channel that opens when glutamate has been bound by the channel complex or one of its constituent parts. [ISBN:0198506732]					2e-37	GO:0016020	membrane	Double layer of lipid molecules that encloses all cells, and, in eukaryotes, many organelles; may be a single or double lipid bilayer; also includes associated proteins. [GOC:mah, ISBN:0815316194]
Ae2SigPSigP-238240_FR4_1-432	Glutamate-gated kainate-type ion channel receptor subunit GluR5 - probable fragment - signalP detected - 2 predicted membrane helices	st membrane	KOG	7e-11	44.3	AAEL000089-PA	1E-153	gi|157103301	88	93	51	Aedes aegypti	AAEL000089-PA	1e-153	gi|157103301	88	93	51	Aedes aegypti	AAEL000089-PA	1e-153	gi|157103301	88	93	51	Aedes aegypti	Restriction of telomere capping protein 5	0.085	E4UPA0	29	46	14	Arthroderma gypseum (strain ATCC MYA-4604 / CBS 118893)	Ionotropic receptor 41a - Drosophila melanogaster - ionotropic glutamate receptor activity - membrane - detection of chemical stimulus - integral component of membrane - ligand-gated ion channel activity	2e-24	GO:0004970	ionotropic glutamate receptor activity	Catalysis of the transmembrane transfer of an ion by a channel that opens when glutamate has been bound by the channel complex or one of its constituent parts. [ISBN:0198506732]					2e-24	GO:0016020	membrane	Double layer of lipid molecules that encloses all cells, and, in eukaryotes, many organelles; may be a single or double lipid bilayer; also includes associated proteins. [GOC:mah, ISBN:0815316194]
AALF022133-PA	AGAP000592-PA-like protein	uc	NR-LIGHT	0	86.4	AGAP000592-PA-like protein	1E-152	gi|668450382	62	72	86	Anopheles sinensis	AGAP000592-PA-like protein	1e-152	gi|668450382	62	72	86	Anopheles sinensis	AGAP000592-PA	1e-151	gi|347964119	66	73	91	Anopheles gambiae str. PEST	Centrosome and spindle pole associated protein 1	0.0008	B2RX88	26	41	16	Mus musculus	Drosophila melanogaster - biological_process - cellular_component - molecular_function	2e-46	GO:0003674	molecular_function	Elemental activities, such as catalysis or binding, describing the actions of a gene product at the molecular level. A given gene product may exhibit one or more molecular functions. [GOC:go_curators]	molecular function EXACT []			GO:0003674;	2e-46	GO:0005575	cellular_component	The part of a cell or its extracellular environment in which a gene product is located. A gene product may be located in one or more parts of a cell and its location may be as specific as a particular macromolecular complex, that is, a stable, persistent association of macromolecules that function together. [GOC:go_curators, NIF_Subcellular:sao-1337158144]	cellular component EXACT []
Ae2SigPSigP-181661_FR5_1-109	hypothetical secreted protein precursor	s/uk	NR-LIGHT	1000	8.8	hypothetical protein NEUTE1DRAFT_99960	22	gi|698986056	34	53	9	Neurospora tetrasperma FGSC 2508	putative malate synthase	6.0	gi|545918244	27	45	11	Corethrella appendiculata	alkaline ceramidase 3-like	41	gi|957838206	40	51	12	Priapulus caudatus	Putative membrane protein insertion efficiency factor	2.6	Q2IY23	48	65	24	Rhodopseudomonas palustris (strain HaA2)
Ae2-243490	Cuticle protein 21	extmat	SWISSP	6e-37	81.6	AAEL002092-PA	9E-062	gi|157126722	90	91	79	Aedes aegypti	AAEL002092-PA	3e-62	gi|157126722	90	91	79	Aedes aegypti	AAEL002092-PA	6e-62	gi|157126722	90	91	79	Aedes aegypti	Cuticle protein 21	6e-37	P81225	62	71	82	Locusta migratoria	Cuticular protein 64Aa - Drosophila melanogaster - structural constituent of chitin-based larval cuticle - structural constituent of chitin-based cuticle - chitin-based cuticle development - extracellular matrix	3e-36	GO:0008010	structural constituent of chitin-based larval cuticle	The action of a molecule that contributes to the structural integrity of the chitin-based cuticle of a larva. An example of this is found in Drosophila melanogaster. [GOC:mah, GOC:mtg_sensu]	structural constituent of larval cuticle BROAD []				3e-36	GO:0031012	extracellular matrix	A structure lying external to one or more cells, which provides structural support for cells or tissues; may be completely external to the cell (as in animals and bacteria) or be part of the cell (as in plants). [GOC:mah, NIF_Subcellular:nlx_subcell_20090513]
Ae2SigPSigP-248721_FR4_1249-1381	hypothetical secreted protein precursor	s/uk	NR-LIGHT	1000	6.2	Down syndrome cell adhesion molecule-like protein Dscam2 isoform X2	13	gi|807026325	25	44	6	Ceratitis capitata	Down syndrome cell adhesion molecule-like protein Dscam2 isoform X1	4.7	gi|807026323	25	44	5	Ceratitis capitata	Down syndrome cell adhesion molecule-like protein Dscam2 isoform X2	8.1	gi|807026325	25	44	6	Ceratitis capitata	Oxygen-dependent choline dehydrogenase	0.90	Q13NG7	43	53	10	Burkholderia xenovorans (strain LB400)
Ae2SigPSigP-9270_FR6_1-168	Unknown product - 4 predicted membrane helices	uk membrane				AAEL011513-PA	5E-076	gi|157129529	89	95	22	Aedes aegypti	AAEL011513-PA	2e-76	gi|157129529	89	95	22	Aedes aegypti	AAEL011513-PA	3e-76	gi|157129529	89	95	22	Aedes aegypti	Nose resistant to fluoxetine protein 6	1e-05	Q09225	26	45	15	Caenorhabditis elegans	Drosophila melanogaster - transferase activity, transferring acyl groups other than amino-acyl groups	2e-20	GO:0016746	transferase activity, transferring acyl groups	Catalysis of the transfer of an acyl group from one compound (donor) to another (acceptor). [GOC:jl, ISBN:0198506732]	acyltransferase activity EXACT []	EC:2.3			2e-08	GO:0005575	cellular_component	The part of a cell or its extracellular environment in which a gene product is located. A gene product may be located in one or more parts of a cell and its location may be as specific as a particular macromolecular complex, that is, a stable, persistent association of macromolecules that function together. [GOC:go_curators, NIF_Subcellular:sao-1337158144]	cellular component EXACT []
Ae2SigPSigP-244321_FR5_1769-1867	hypothetical secreted protein precursor	s/uk	NR-LIGHT	1000	5.5	P-loop containing nucleoside triphosphate hydrolases superfamily protein	5.8	gi|42567117	30	48	6	Arabidopsis thaliana	carboxylesterase	2.7	gi|895791	46	68	6	Drosophila pseudoobscura	Est-5B	4.7	gi|195160473	46	68	6	Drosophila persimilis	Esterase-5B	0.90	P25726	46	68	6	Drosophila pseudoobscura pseudoobscura
AALF019769-PA	olfactory receptor - 7 predicted membrane helices	st membrane	NR-LIGHT	0	95.1	AAEL005489-PA	1E-148	gi|157110102	92	95	102	Aedes aegypti	AAEL005489-PA	1e-149	gi|157110102	92	95	102	Aedes aegypti	AAEL005489-PA	1e-149	gi|157110102	92	95	102	Aedes aegypti	Odorant receptor 10a	2e-36	Q9VYZ1	25	48	95	Drosophila melanogaster	AGAP002639-PA - Anopheles gambiae - olfactory receptor activity - plasma membrane - integral component of membrane - detection of chemical stimulus involved in sensory perception of smell	5e-64	GO:0004984	olfactory receptor activity	Combining with an odorant and transmitting the signal from one side of the membrane to the other to initiate a change in cell activity in response to detection of smell. [GOC:bf, GOC:dph, GOC:sart, PMID:19135896, PMID:21041441]	odorant receptor activity EXACT [PMID:19135896, PMID:21041441]			GO:0004984;	5e-64	GO:0005886	plasma membrane	The membrane surrounding a cell that separates the cell from its external environment. It consists of a phospholipid bilayer and associated proteins. [ISBN:0716731363]	bacterial inner membrane NARROW []
AALF009677-PA	Juvenile hormone-inducible protein	st	NR-LIGHT	0	100.4	AAEL002904-PA	0.0	gi|157132850	84	92	97	Aedes aegypti	AAEL002904-PA	0.0	gi|157132850	84	92	97	Aedes aegypti	AAEL002904-PA	0.0	gi|157132850	84	92	97	Aedes aegypti	V-type proton ATPase subunit B	1.1	Q25691	33	50	15	Plasmodium falciparum	Drosophila melanogaster - cellular_component - molecular_function - sensory perception of pain	2e-34	GO:0003674	molecular_function	Elemental activities, such as catalysis or binding, describing the actions of a gene product at the molecular level. A given gene product may exhibit one or more molecular functions. [GOC:go_curators]	molecular function EXACT []			GO:0003674;	2e-34	GO:0005575	cellular_component	The part of a cell or its extracellular environment in which a gene product is located. A gene product may be located in one or more parts of a cell and its location may be as specific as a particular macromolecular complex, that is, a stable, persistent association of macromolecules that function together. [GOC:go_curators, NIF_Subcellular:sao-1337158144]	cellular component EXACT []
Ae2SigPSigP-218581_FR4_17-171	odorant-binding protein - signalP detected OBP	s/OBP	DIPTERA	2e-49	88.1	AAEL000071-PA	9E-065	gi|157103311	85	90	98	Aedes aegypti	AAEL000071-PA	3e-65	gi|157103311	85	90	98	Aedes aegypti	AAEL000071-PA	6e-65	gi|157103311	85	90	98	Aedes aegypti	General odorant-binding protein 72 (Fragment)	5e-33	A7UR17	49	74	100	Anopheles gambiae	Odorant-binding protein 19a - Drosophila melanogaster - odorant binding - sensory perception of chemical stimulus - response to pheromone - olfactory behavior - extracellular region	7e-17	GO:0005549	odorant binding	Interacting selectively and non-covalently with an odorant, any substance capable of stimulating the sense of smell. [GOC:jl, ISBN:0721662544]				GO:0005549;	7e-17	GO:0005576	extracellular region	The space external to the outermost structure of a cell. For cells without external protective or external encapsulating structures this refers to space outside of the plasma membrane. This term covers the host cell environment outside an intracellular parasite. [GOC:go_curators]	extracellular EXACT []
Ae2SigPSigP-229494_FR4_228-304	hypothetical secreted protein precursor	s/uk	NR-LIGHT	1000	10.2	tail length tape measure protein	4.5	gi|503618327	51	68	10	Erysipelothrix rhusiopathiae	AGAP004477-PA	30	gi|157017334	29	53	6	Anopheles gambiae str. PEST	uncharacterized protein LOC106869763	0.19	gi|961088455	31	50	19	Octopus bimaculoides	DNA replication and repair protein RecF	0.52	A6H141	39	54	14	Flavobacterium psychrophilum (strain JIP02/86 / ATCC 49511)
Ae2SigPSigP-217227_FR6_1126-1241	hypothetical secreted protein precursor	s/uk	NR-LIGHT	1000	14.7	predicted protein	5.7	gi|156368530	33	45	15	Nematostella vectensis	cGMP-dependent 3,5-cyclic phosphodiesterase	17	gi|170063477	36	58	8	Culex quinquefasciatus	predicted protein	3.6	gi|156368530	33	45	15	Nematostella vectensis	Putative membrane protein insertion efficiency factor	3.4	Q2IY23	48	66	22	Rhodopseudomonas palustris (strain HaA2)
Ae2SigPSigP-261719_FR6_973-1084	Unknown product	uk				CipC-like antibiotic response protein, partial	2.0	gi|914759493	34	65	22	Aspergillus flavus AF70	uncharacterized protein Dwil_GK20710	4.6	gi|946580189	29	48	21	Drosophila willistoni	uncharacterized protein Dwil_GK20710	8.1	gi|968087124	29	48	21	Drosophila willistoni	Membrane protein	1.5	A3EXA0	31	44	38	Bat coronavirus HKU4
Ae2SigPSigP-72151_FR5_1-144	Unknown product - 2 predicted membrane helices	uk membrane				AAEL017105-PA	4E-045	gi|765338808	70	86	31	Aedes aegypti	AAEL017105-PA	1e-45	gi|765338808	70	86	31	Aedes aegypti	AAEL017105-PA	2e-45	gi|765338808	70	86	31	Aedes aegypti	GMP synthase	0.90	Q9ZKG4	37	67	7	Helicobacter pylori (strain J99 / ATCC 700824)	AGAP001012-PA - Anopheles gambiae - olfactory receptor activity - plasma membrane - integral component of membrane - detection of chemical stimulus involved in sensory perception of smell	2e-08	GO:0004984	olfactory receptor activity	Combining with an odorant and transmitting the signal from one side of the membrane to the other to initiate a change in cell activity in response to detection of smell. [GOC:bf, GOC:dph, GOC:sart, PMID:19135896, PMID:21041441]	odorant receptor activity EXACT [PMID:19135896, PMID:21041441]				2e-08	GO:0005886	plasma membrane	The membrane surrounding a cell that separates the cell from its external environment. It consists of a phospholipid bilayer and associated proteins. [ISBN:0716731363]	bacterial inner membrane NARROW []
AALF002616-PA	Creatine kinases	met/energy	KOG	9e-27	105.7	hypothetical protein AND_009776	0.0	gi|568248789	67	79	67	Anopheles darlingi	hypothetical protein AND_009776	0.0	gi|568248789	67	79	67	Anopheles darlingi	AAEL000959-PA, partial	0.0	gi|157112238	92	95	99	Aedes aegypti	Dentin sialophosphoprotein	5e-38	Q9NZW4	18	43	49	Homo sapiens	Drosophila melanogaster - kinase activity	0	GO:0005201	extracellular matrix structural constituent	The action of a molecule that contributes to the structural integrity of the extracellular matrix. [GOC:mah]	extracellular matrix glycoprotein NARROW []			GO:0016301;	9e-38	GO:0005576	extracellular region	The space external to the outermost structure of a cell. For cells without external protective or external encapsulating structures this refers to space outside of the plasma membrane. This term covers the host cell environment outside an intracellular parasite. [GOC:go_curators]	extracellular EXACT []
Ae2SigPSigP-242964_FR5_389-453	hypothetical secreted protein precursor	s/uk	NR-LIGHT	1000	17.2	glycoprotein 2	49	gi|961556409	37	53	17	Porcine reproductive and respiratory syndrome virus	Protein tincar	39	gi|906471810	35	57	3	Lucilia cuprina	cytochrome b (mitochondrion)	11	gi|27733928	29	48	18	Melipona bicolor	Basic phospholipase A2 DE-1	13	P00595	47	60	19	Hemachatus haemachatus
AALF009448-PA	AAEL010657-PA	uc	DIPTERA	2e-66	100	AAEL010657-PA	6E-066	gi|157126884	94	98	100	Aedes aegypti	AAEL010657-PA	2e-66	gi|157126884	94	98	100	Aedes aegypti	AAEL010657-PA	4e-66	gi|157126884	94	98	100	Aedes aegypti	DNA primase	0.24	P52468	25	48	10	Human herpesvirus 7 (strain JI)	Drosophila melanogaster - molecular_function - cellular_component - biological_process	1e-13	GO:0003674	molecular_function	Elemental activities, such as catalysis or binding, describing the actions of a gene product at the molecular level. A given gene product may exhibit one or more molecular functions. [GOC:go_curators]	molecular function EXACT []				1e-13	GO:0005575	cellular_component	The part of a cell or its extracellular environment in which a gene product is located. A gene product may be located in one or more parts of a cell and its location may be as specific as a particular macromolecular complex, that is, a stable, persistent association of macromolecules that function together. [GOC:go_curators, NIF_Subcellular:sao-1337158144]	cellular component EXACT []
Ae2-245671	Unknown product - signalP detected	uk				hypothetical protein LOAG_09718	0.013	gi|312086988	37	53	44	Loa loa	GL20901	6.2	gi|195173242	50	59	5	Drosophila persimilis	hypothetical protein LOAG_09718, partial	0.008	gi|312086988	37	53	44	Loa loa	Uncharacterized protein ZK353.2	7.6	P34625	33	56	39	Caenorhabditis elegans
Ae2-225987	Conserved hypothetical protein	uc	DIPTERA	3e-26	85	AAEL005280-PA, partial	8E-026	gi|157109267	37	47	85	Aedes aegypti	AAEL005280-PA, partial	3e-26	gi|157109267	37	47	85	Aedes aegypti	AAEL005280-PA, partial	6e-26	gi|157109267	37	47	85	Aedes aegypti	Neurogenic locus notch homolog protein 1	0.47	P46530	24	39	5	Danio rerio
Ae2-259585	Conserved plasma membrane protein - 6 predicted membrane helices	uc/memb	NR-LIGHT	0		AAEL017178-PA	1E-123	gi|765337653	64	78	81	Aedes aegypti	AAEL017178-PA	1e-123	gi|765337653	64	78	81	Aedes aegypti	AAEL017178-PA	1e-123	gi|765337653	64	78	81	Aedes aegypti	DNA ligase	1.1	Q7NAF8	31	42	12	Mycoplasma gallisepticum (strain R(low / passage 15 / clone 2))
Ae2SigPSigP-219424_FR1_120-186	hypothetical secreted protein precursor	s/uk	NR-LIGHT	1000	13	WAT1-related protein At5g40230-like isoform X3	7.6	gi|571496524	37	55	14	Glycine max	Transient receptor potential cation channel protein painless	13	gi|906475177	35	53	7	Lucilia cuprina	hypothetical protein NEMVEDRAFT_v1g5517, partial	14	gi|156337955	25	50	33	Nematostella vectensis	Packaging protein UL32 homolog	13	Q9E6N7	43	60	5	Gallid herpesvirus 2 (strain Chicken/Md5/ATCC VR-987)
Ae2-238638	Cytochrome P450 CYP4/CYP19/CYP26 subfamilies	detox	KOG	2e-71	87.5	AAEL012762-PA	1E-169	gi|765339646	66	80	85	Aedes aegypti	AAEL012762-PA	1e-170	gi|765339646	66	80	85	Aedes aegypti	AAEL012762-PA	1e-170	gi|765339646	66	80	85	Aedes aegypti	Cytochrome P450 4C1	2e-55	P29981	31	50	85	Blaberus discoidalis	Cytochrome P450-4c3 - Drosophila melanogaster - intracellular membrane-bounded organelle - electron carrier activity - membrane - iron ion binding - oxidation-reduction process - heme binding - oxidoreductase activity, acting on paired donors, with incorporation or reduction of molecular oxygen	3e-48	GO:0009055	electron carrier activity	Any molecular entity that serves as an electron acceptor and electron donor in an electron transport chain. An electron transport chain is a process in which a series of electron carriers operate together to transfer electrons from donors to any of several different terminal electron acceptors to generate a transmembrane electrochemical gradient. [ISBN:0198506732]	2Fe-2S electron transfer carrier NARROW []			GO:0009055; GO:0005506; GO:0020037; GO:0016705;	3e-48	GO:0043231	intracellular membrane-bounded organelle	Organized structure of distinctive morphology and function, bounded by a single or double lipid bilayer membrane and occurring within the cell. Includes the nucleus, mitochondria, plastids, vacuoles, and vesicles. Excludes the plasma membrane. [GOC:go_curators]	intracellular membrane-enclosed organelle EXACT []
Ae2SigPSigP-221593_FR5_1-74	Unknown product	uk				hypothetical protein YYG_03119	38	gi|577148620	40	50	5	Plasmodium vinckei petteri	GH14016	40	gi|195061774	38	53	10	Drosophila grimshawi	uncharacterized protein LOC105617094	30	gi|801379142	42	76	14	Atta cephalotes	Uncharacterized vacuolar membrane protein YNL115C	29	P53925	42	65	6	Saccharomyces cerevisiae (strain ATCC 204508 / S288c)
AALF007130-PA	Unknown product	uk				AAEL005810-PA	8E-064	gi|157111253	96	98	14	Aedes aegypti	AAEL005810-PA	3e-64	gi|157111253	96	98	14	Aedes aegypti	AAEL005810-PA	5e-64	gi|157111253	96	98	14	Aedes aegypti	Forkhead box protein O3	2.0	O43524	38	61	5	Homo sapiens
AALF012735-PA	Endocuticle structural glycoprotein SgAbd-2 - signalP detected	extmat	SWISSP	3e-20	96	AAEL001735-PA	1E-058	gi|157167313	78	83	102	Aedes aegypti	AAEL001735-PA	4e-59	gi|157167313	78	83	102	Aedes aegypti	AAEL001735-PA	8e-59	gi|157167313	78	83	102	Aedes aegypti	Endocuticle structural glycoprotein SgAbd-2	3e-20	Q7M4F3	35	56	96	Schistocerca gregaria	AGAP006012-PA - Anopheles gambiae - extracellular space - structural constituent of cuticle	8e-41	GO:0005214	structural constituent of chitin-based cuticle	The action of a molecule that contributes to the structural integrity of a chitin-based cuticle. An example of this is found in Drosophila melanogaster. [GOC:mah, GOC:mtg_sensu]				GO:0042302; GO:0042302;	4e-21	GO:0031012	extracellular matrix	A structure lying external to one or more cells, which provides structural support for cells or tissues; may be completely external to the cell (as in animals and bacteria) or be part of the cell (as in plants). [GOC:mah, NIF_Subcellular:nlx_subcell_20090513]
Ae2SigPSigP-4119_FR4_135-204	hypothetical secreted protein precursor	s/uk	NR-LIGHT	1000	11.6	Major facilitator superfamily domain containing 1	13	gi|27503032	40	53	12	Homo sapiens	GG23408	39	gi|194863297	38	59	7	Drosophila erecta	EF-hand domain-containing family member C2-like	41	gi|961117455	25	53	7	Octopus bimaculoides	Major facilitator superfamily domain-containing protein 1	1.5	Q5R8G5	40	53	12	Pongo abelii
Ae2-193527	hypothetical secreted protein precursor	s/uk	NR-LIGHT	1000	65.4	ALLW1950	0.006	gi|37182719	54	56	65	Homo sapiens	uncharacterized protein Dwil_GK14029	10	gi|946586421	41	64	3	Drosophila willistoni	uncharacterized protein Dwil_GK14029	18	gi|968069326	41	64	3	Drosophila willistoni	DNA ligase	22	B9KRK2	48	66	4	Rhodobacter sphaeroides (strain KD131 / KCTC 12085)
Ae2SigPSigP-159188_FR4_37-182	Hypothetical membrane protein - Membrane anchor detected - 5 predicted membrane helices	uc membrAnchor membrane	HM	9e-15	86.4	hypothetical protein LOAG_14514	1E-014	gi|312103018	48	66	86	Loa loa	hypothetical protein FF38_11242	2e-10	gi|906457381	48	70	79	Lucilia cuprina	hypothetical protein LOAG_14514, partial	9e-15	gi|312103018	48	66	86	Loa loa	Na(+)/H(+) antiporter NhaB	0.002	Q9I2S5	32	53	19	Pseudomonas aeruginosa (strain ATCC 15692 / PAO1 / 1C / PRS 101 / LMG 12228)	Predicted protein - Monosiga brevicollis - ubiquitin ligase complex - cytoplasm - protein ubiquitination - ubiquitin protein ligase activity - ubiquitin-dependent protein catabolic process via the N-end rule pathway	6e-08	GO:0061630	ubiquitin protein ligase activity	Catalysis of the transfer of ubiquitin to a substrate protein via the reaction X-ubiquitin + S --> X + S-ubiquitin, where X is either an E2 or E3 enzyme, the X-ubiquitin linkage is a thioester bond, and the S-ubiquitin linkage is an isopeptide bond between the C-terminal glycine of ubiquitin and the epsilon-amino group of lysine residues in the substrate. Note that this may include the extension …	E3 RELATED [GOC:dph]				6e-08	GO:0000151	ubiquitin ligase complex	A protein complex that includes a ubiquitin-protein ligase and other proteins that may confer substrate specificity on the complex. [GOC:jh2, PMID:9529603]
Ae2SigPSigP-65412_FR2_4-70	hypothetical secreted protein precursor	s/uk	NR-LIGHT	1000	1.4	sacsin, partial	83	gi|927188472	34	59	1	Sus scrofa	GI18531	86	gi|195124075	51	65	11	Drosophila mojavensis	protein pellino-like	68	gi|328701557	33	51	31	Acyrthosiphon pisum	Sacsin	17	Q9JLC8	31	59	1	Mus musculus
AALF009840-PA	glutathione s-transferase	detox	DIPTERA	0	100	AAEL010500-PA	1E-117	gi|157126401	94	98	100	Aedes aegypti	putative glutathione s-transferase	1e-123	gi|604773893	100	100	100	Aedes albopictus	AAEL010500-PA	1e-117	gi|157126401	94	98	100	Aedes aegypti	Glutathione S-transferase D7	6e-50	Q9VG93	49	69	91	Drosophila melanogaster	AGAP009342-PA - Anopheles gambiae - glutathione transferase activity - cytoplasm - glutathione metabolic process	2e-79	GO:0004364	glutathione transferase activity	Catalysis of the reaction: R-X + glutathione = H-X + R-S-glutathione. R may be an aliphatic, aromatic or heterocyclic group; X may be a sulfate, nitrile or halide group. [EC:2.5.1.18]	glutathione conjugation reaction EXACT []	EC:2.5.1.18		GO:0004364;	2e-79	GO:0005737	cytoplasm	All of the contents of a cell excluding the plasma membrane and nucleus, but including other subcellular structures. [ISBN:0198547684]
Ae2SigPSigP-242412_FR1_86-422	Unknown product	uk				unnamed protein product	8.5	gi|34534381	35	49	36	Homo sapiens	Vacuolar protein sorting-associated protein 41-like protein	5.5	gi|618009081	32	63	9	Bactrocera dorsalis	vacuolar protein sorting-associated protein 41 homolog isoform X2	10	gi|929346144	32	63	10	Bactrocera oleae	3-hydroxybenzoate--CoA/4-hydroxybenzoate--CoA ligase	6.7	Q9AJS8	22	40	24	Thauera aromatica
Ae2SigPSigP-73981_FR6_1-62	hypothetical secreted protein precursor	s/uk	NR-LIGHT	1000	10.4	AAEL010858-PA	2E-020	gi|157127565	87	91	10	Aedes aegypti	AAEL010858-PA	8e-21	gi|157127565	87	91	10	Aedes aegypti	AAEL010858-PA	1e-20	gi|157127565	87	91	10	Aedes aegypti	Acyl-CoA Delta(11) desaturase	5.8	O44390	42	53	13	Trichoplusia ni
AALF009942-PA	Glutamate-gated kainate-type ion channel receptor subunit GluR5 - probable fragment - 5 predicted membrane helices	st membrane	KOG	2e-24	58.9	AAEL000066-PA	0.0	gi|157103305	79	88	100	Aedes aegypti	AAEL000066-PA	0.0	gi|157103305	79	88	100	Aedes aegypti	AAEL000066-PA	0.0	gi|157103305	79	88	100	Aedes aegypti	Glutamate receptor ionotropic, kainate 2	4e-10	Q38PU3	28	46	27	Macaca fascicularis	Ionotropic receptor 41a - Drosophila melanogaster - ionotropic glutamate receptor activity - membrane - detection of chemical stimulus - integral component of membrane - ligand-gated ion channel activity	9e-59	GO:0004970	ionotropic glutamate receptor activity	Catalysis of the transmembrane transfer of an ion by a channel that opens when glutamate has been bound by the channel complex or one of its constituent parts. [ISBN:0198506732]				GO:0004970; GO:0015276;	9e-59	GO:0016020	membrane	Double layer of lipid molecules that encloses all cells, and, in eukaryotes, many organelles; may be a single or double lipid bilayer; also includes associated proteins. [GOC:mah, ISBN:0815316194]
Ae2-222071	60S ribosomal protein L26	ps	DIPTERA	6e-08	45	ribosomal protein L26	2E-007	gi|58429134	52	63	46	Aedes albopictus	60S ribosomal protein L26	6e-08	gi|170035695	52	63	46	Culex quinquefasciatus	60S ribosomal protein L26	1e-07	gi|170035695	52	63	46	Culex quinquefasciatus	60S ribosomal protein L26	3e-05	P12749	42	59	48	Rattus norvegicus	AGAP002468-PA - Anopheles gambiae - cytoplasmic translation - structural constituent of ribosome - cytosolic large ribosomal subunit - ribosomal large subunit biogenesis	3e-07	GO:0003735	structural constituent of ribosome	The action of a molecule that contributes to the structural integrity of the ribosome. [GOC:mah]	ribosomal protein BROAD []				3e-07	GO:0022625	cytosolic large ribosomal subunit	The large subunit of a ribosome located in the cytosol. [GOC:mtg_sensu]	50S ribosomal subunit NARROW []
AALF000712-PA	Conserved plasma membrane protein - 6 predicted membrane helices	uc/memb	NR-LIGHT	0		AAEL017014-PA	1E-118	gi|765339510	51	71	100	Aedes aegypti	AAEL017014-PA	1e-118	gi|765339510	51	71	100	Aedes aegypti	AAEL017014-PA	1e-118	gi|765339510	51	71	100	Aedes aegypti	Phosphoglycerate kinase	4.2	Q5GRV2	31	48	22	Wolbachia sp. subsp. Brugia malayi (strain TRS)	AGAP001012-PA - Anopheles gambiae - olfactory receptor activity - plasma membrane - integral component of membrane - detection of chemical stimulus involved in sensory perception of smell	2e-13	GO:0004984	olfactory receptor activity	Combining with an odorant and transmitting the signal from one side of the membrane to the other to initiate a change in cell activity in response to detection of smell. [GOC:bf, GOC:dph, GOC:sart, PMID:19135896, PMID:21041441]	odorant receptor activity EXACT [PMID:19135896, PMID:21041441]				2e-13	GO:0005886	plasma membrane	The membrane surrounding a cell that separates the cell from its external environment. It consists of a phospholipid bilayer and associated proteins. [ISBN:0716731363]	bacterial inner membrane NARROW []
Ae2SigPSigP-36691_FR3_101-245	hypothetical secreted protein precursor	s/uk	NR-LIGHT	1000	14.1	DM DNA-binding protein	22	gi|321463769	33	48	14	Daphnia pulex	gwl	18	gi|924561953	38	59	5	Drosophila busckii	probable E3 ubiquitin-protein ligase HERC2	91	gi|910327285	31	52	1	Papilio xuthus	PH domain leucine-rich repeat protein phosphatase 1	4.4	Q9WTR8	31	46	4	Rattus norvegicus
Ae2SigPSigP-220583_FR1_65-118	Unknown product	uk				multidrug resistance protein	37	gi|168837046	45	64	2	Plasmodium vivax	uncharacterized protein Dyak_GE10262	51	gi|948559906	33	55	5	Drosophila yakuba	lysosomal thioesterase PPT2-B-like	40	gi|919078173	43	56	11	Lingula anatina	Lysosomal thioesterase PPT2	5.9	O35448	34	62	11	Mus musculus
Ae2-60686	Unknown product	uk				ACYPI010175	38	gi|239789985	31	57	23	Acyrthosiphon pisum	putative secreted protein precursor	7.9	gi|545912822	32	50	47	Corethrella appendiculata	pickpocket protein 28-like	0.20	gi|768409233	36	56	8	Plutella xylostella	ASTRA-associated protein 1	7.7	Q6BPL7	40	56	6	Debaryomyces hansenii (strain ATCC 36239 / CBS 767 / JCM 1990 / NBRC 0083 / IGC 2968)
Ae2-222208	uncharacterized protein LOC100883220	uc	DIPTERA	1e-34	80.6	uncharacterized protein LOC100883220	4E-034	gi|668461291	75	80	81	Anopheles sinensis	uncharacterized protein LOC100883220	1e-34	gi|668461291	75	80	81	Anopheles sinensis	GL24386	5e-20	gi|195145826	59	70	17	Drosophila persimilis	Small lysine-rich protein 1	4e-10	H3BMG3	53	63	97	Homo sapiens	Drosophila melanogaster - molecular_function - cellular_component - biological_process	5e-20	GO:0003674	molecular_function	Elemental activities, such as catalysis or binding, describing the actions of a gene product at the molecular level. A given gene product may exhibit one or more molecular functions. [GOC:go_curators]	molecular function EXACT []			GO:0003674;	5e-20	GO:0005575	cellular_component	The part of a cell or its extracellular environment in which a gene product is located. A gene product may be located in one or more parts of a cell and its location may be as specific as a particular macromolecular complex, that is, a stable, persistent association of macromolecules that function together. [GOC:go_curators, NIF_Subcellular:sao-1337158144]	cellular component EXACT []
Ae2SigPSigP-220538_FR1_223-283	hypothetical secreted protein precursor	s/uk	SWISSP	1000	6.7								uncharacterized protein Dmoj_GI20067, isoform A	39	gi|946593164	34	60	10	Drosophila mojavensis	uncharacterized protein Dmoj_GI20067, isoform A	68	gi|968046642	34	60	10	Drosophila mojavensis	Probable serine/threonine-protein kinase KIN1 homolog	17	Q8SW31	31	63	7	Encephalitozoon cuniculi (strain GB-M1)
AALF004920-PA	Unknown product	uk				AAEL002192-PA	1E-112	gi|157127350	95	96	69	Aedes aegypti	AAEL002192-PA	1e-113	gi|157127350	95	96	69	Aedes aegypti	AAEL002192-PA	1e-112	gi|157127350	95	96	69	Aedes aegypti	Myb-like protein X	1e-06	Q54J55	21	43	14	Dictyostelium discoideum	myb domain-containing protein - Dictyostelium discoideum - nucleus - biological_process - DNA binding	2e-06	GO:0003677	DNA binding	Any molecular function by which a gene product interacts selectively and non-covalently with DNA (deoxyribonucleic acid). [GOC:dph, GOC:jl, GOC:tb, GOC:vw]	microtubule/chromatin interaction RELATED []				2e-06	GO:0005634	nucleus	A membrane-bounded organelle of eukaryotic cells in which chromosomes are housed and replicated. In most cells, the nucleus contains all of the cell's chromosomes except the organellar chromosomes, and is the site of RNA synthesis and processing. In some species, or in specialized cell types, RNA metabolism or DNA replication may be absent. [GOC:go_curators]	cell nucleus EXACT []
AALF003583-PA	Glutamate-gated kainate-type ion channel receptor subunit GluR5 - probable fragment - 3 predicted membrane helices	st membrane	KOG	4e-12	48.7	AAEL011001-PA	0.0	gi|157128040	75	85	100	Aedes aegypti	AAEL011001-PA	0.0	gi|157128040	75	85	100	Aedes aegypti	AAEL011001-PA	0.0	gi|157128040	75	85	100	Aedes aegypti	Glutamate receptor 3.3	0.53	Q9C8E7	21	46	15	Arabidopsis thaliana	Ionotropic receptor 92a - Drosophila melanogaster - ionotropic glutamate receptor activity - membrane - integral component of membrane - detection of chemical stimulus involved in sensory perception of smell - extracellular ammonia-gated ion channel activity - positive regulation of calcium-mediated signaling - cellular response to amine stimulus - olfactory receptor activity - cellular response …	2e-55	GO:0004970	ionotropic glutamate receptor activity	Catalysis of the transmembrane transfer of an ion by a channel that opens when glutamate has been bound by the channel complex or one of its constituent parts. [ISBN:0198506732]					2e-55	GO:0016020	membrane	Double layer of lipid molecules that encloses all cells, and, in eukaryotes, many organelles; may be a single or double lipid bilayer; also includes associated proteins. [GOC:mah, ISBN:0815316194]
Ae2SigPSigP-216905_FR2_203-293	hypothetical secreted protein precursor	s/uk	NR-LIGHT	1000	22.8	putative olfactory receptor 10D4	13	gi|296216496	26	50	23	Callithrix jacchus	GJ12225	14	gi|195376265	37	51	3	Drosophila virilis	uncharacterized protein LOC105287140 isoform X6	14	gi|759082072	35	59	14	Cerapachys biroi	Putative olfactory receptor 10D4	5.9	Q8NGN7	25	47	24	Homo sapiens
Ae2SigPSigP-209948_FR5_283-351	Unknown product	uk				calcium-activated potassium channel subunit beta-4	65	gi|586537900	39	65	18	Pteropus alecto								collagen alpha-1(XII) chain-like	23	gi|961071462	37	71	3	Octopus bimaculoides	Calcium-activated potassium channel subunit beta-4	17	Q86W47	36	65	18	Homo sapiens
AALF017496-PA	Ca2+ sensor (EF-Hand superfamily)	st	KOG	2e-35	106.7	AGAP000277-PA	1E-137	gi|347963518	81	86	97	Anopheles gambiae str. PEST	AGAP000277-PA	1e-137	gi|333467160	81	86	97	Anopheles gambiae str. PEST	AGAP000277-PA	1e-137	gi|347963518	81	86	97	Anopheles gambiae str. PEST	EF-hand calcium-binding domain-containing protein 1	2e-47	Q9D3N2	45	62	106	Mus musculus	Drosophila melanogaster - calcium ion binding	0	GO:0005509	calcium ion binding	Interacting selectively and non-covalently with calcium ions (Ca2+). [GOC:ai]	calcium ion storage activity RELATED []			GO:0005509; GO:0005509; GO:0046872;	3e-47	GO:0005575	cellular_component	The part of a cell or its extracellular environment in which a gene product is located. A gene product may be located in one or more parts of a cell and its location may be as specific as a particular macromolecular complex, that is, a stable, persistent association of macromolecules that function together. [GOC:go_curators, NIF_Subcellular:sao-1337158144]	cellular component EXACT []
Ae2SigPSigP-254959_FR1_417-526	hypothetical secreted protein precursor	s/uk	NR-LIGHT	1000	11	hypothetical protein TGGT1_277880	0.69	gi|523576568	48	69	11	Toxoplasma gondii GT1	AGAP006652-PA	2.7	gi|157016417	28	55	3	Anopheles gambiae str. PEST	putative GPI-anchored protein PB15E9.01c	0.96	gi|828207479	28	45	58	Hydra vulgaris	ERAD-associated E3 ubiquitin-protein ligase component HRD3	2.0	Q10NT7	41	58	6	Oryza sativa subsp. japonica
Ae2SigPSigP-259585_FR2_75-131	hypothetical secreted protein precursor	s/uk	NR-LIGHT	1000	2.7	hypothetical protein BRAFLDRAFT_164586	29	gi|260798524	37	70	3	Branchiostoma floridae	uncharacterized protein LOC105261813	23	gi|755875509	48	59	9	Musca domestica	uncharacterized protein LOC100161338	40	gi|641653455	30	51	5	Acyrthosiphon pisum	Condensin-2 complex subunit G2	13	Q2TAW0	36	54	4	Xenopus laevis
AALF012733-PA	Dyneins heavy chain	cs	KOG	0	80.5	AAEL008855-PA	0.0	gi|157120024	98	99	101	Aedes aegypti	AAEL008855-PA	0.0	gi|157120024	98	99	101	Aedes aegypti	AAEL008855-PA	0.0	gi|157120024	98	99	101	Aedes aegypti	Dynein beta chain, ciliary	0.0	P23098	65	79	101	Tripneustes gratilla	Dynein heavy chain at 93AB - Drosophila melanogaster - microtubule associated complex - motor activity - axonemal dynein complex - ATPase activity, coupled - microtubule-based movement - microtubule motor activity - ATPase activity - ATP binding - sensory perception of sound	0	GO:0003774	motor activity	Catalysis of movement along a polymeric molecule such as a microfilament or microtubule, coupled to the hydrolysis of a nucleoside triphosphate. [GOC:mah, ISBN:0815316194]				GO:0003774; GO:0042623; GO:0003777; GO:0016887; GO:0005524;	0	GO:0005875	microtubule associated complex	Any multimeric complex connected to a microtubule. [GOC:jl]
AALF003707-PA	Dyneins heavy chain - probable fragment	cs	KOG	0	74	AAEL000307-PA, partial	0.0	gi|157130032	93	95	43	Aedes aegypti	AAEL000307-PA, partial	0.0	gi|157130032	93	95	43	Aedes aegypti	AAEL000307-PA, partial	0.0	gi|157130032	93	95	43	Aedes aegypti	Dynein heavy chain 7, axonemal	0.0	Q63170	57	73	41	Rattus norvegicus	Dynein heavy chain at 36C - Drosophila melanogaster - motor activity - axonemal dynein complex - microtubule associated complex - microtubule-based movement - ATPase activity, coupled - glycerol-3-phosphate dehydrogenase complex - glycerol-3-phosphate dehydrogenase activity - glycerol-3-phosphate metabolic process - oxidation-reduction process - microtubule motor activity - sensory perception of …	0	GO:0003774	motor activity	Catalysis of movement along a polymeric molecule such as a microfilament or microtubule, coupled to the hydrolysis of a nucleoside triphosphate. [GOC:mah, ISBN:0815316194]					0	GO:0005858	axonemal dynein complex	A dynein complex found in eukaryotic cilia and flagella; the motor domain heads interact with adjacent microtubules to generate a sliding force which is converted to a bending motion. May contain two or three dynein heavy chains as well as several light chains. [ISBN:0815316194]	axonemal dynein heavy chain NARROW []
AALF017792-PA	AAEL005989-PA	uc	NR-LIGHT	0	78.3	AAEL005989-PA	1E-165	gi|157111909	96	99	78	Aedes aegypti	hypothetical protein, partial	0.0	gi|604776889	100	100	95	Aedes albopictus	AAEL005989-PA	1e-166	gi|157111909	96	99	78	Aedes aegypti	UPF0605 protein GA14893	8e-45	Q28YX9	35	53	92	Drosophila pseudoobscura pseudoobscura	UPF0605 protein GA14893 - Drosophila pseudoobscura pseudoobscura - molecular_function - cellular_component - biological_process	1e-44	GO:0003674	molecular_function	Elemental activities, such as catalysis or binding, describing the actions of a gene product at the molecular level. A given gene product may exhibit one or more molecular functions. [GOC:go_curators]	molecular function EXACT []			GO:0003674;	1e-44	GO:0005575	cellular_component	The part of a cell or its extracellular environment in which a gene product is located. A gene product may be located in one or more parts of a cell and its location may be as specific as a particular macromolecular complex, that is, a stable, persistent association of macromolecules that function together. [GOC:go_curators, NIF_Subcellular:sao-1337158144]	cellular component EXACT []
AALF012862-PA	Acyl-CoA synthetase	met/lipd	KOG	0	100.5	AAEL002940-PA	0.0	gi|157133080	89	95	100	Aedes aegypti	AAEL002940-PA	0.0	gi|157133080	89	95	100	Aedes aegypti	AAEL002940-PA	0.0	gi|157133080	89	95	100	Aedes aegypti	4-coumarate--CoA ligase 3	3e-58	Q9S777	30	50	89	Arabidopsis thaliana	Drosophila melanogaster - 4-coumarate-CoA ligase activity - metabolic process	2e-77	GO:0016207	4-coumarate-CoA ligase activity	Catalysis of the reaction: ATP + 4-coumarate + CoA = AMP + diphosphate + 4-coumaroyl-CoA. [EC:6.2.1.12]	4-coumarate-CoA synthetase activity EXACT []	EC:6.2.1.12	KEGG:R01616	GO:0016207; GO:0005324; GO:0003824; GO:0005324; GO:0003824; GO:0016207; GO:0016207;	4e-71
AALF016897-PA	Cytochrome P450 - signalP detected	detox/ox	PFAM	5e-95	101.9	AAEL007815-PA	0.0	gi|765338622	90	95	100	Aedes aegypti	AAEL007815-PA	0.0	gi|765338622	90	95	100	Aedes aegypti	AAEL007815-PA	0.0	gi|765338622	90	95	100	Aedes aegypti	Cytochrome P450 4d1	1e-128	O16805	44	67	100	Drosophila simulans	Cytochrome P450-4d1 - Drosophila melanogaster - intracellular membrane-bounded organelle - electron carrier activity - membrane - heme binding - oxidoreductase activity, acting on paired donors, with incorporation or reduction of molecular oxygen - iron ion binding - oxidation-reduction process - lipid particle	0	GO:0009055	electron carrier activity	Any molecular entity that serves as an electron acceptor and electron donor in an electron transport chain. An electron transport chain is a process in which a series of electron carriers operate together to transfer electrons from donors to any of several different terminal electron acceptors to generate a transmembrane electrochemical gradient. [ISBN:0198506732]	2Fe-2S electron transfer carrier NARROW []			GO:0009055; GO:0020037; GO:0016705; GO:0005506;	1e-128	GO:0043231	intracellular membrane-bounded organelle	Organized structure of distinctive morphology and function, bounded by a single or double lipid bilayer membrane and occurring within the cell. Includes the nucleus, mitochondria, plastids, vacuoles, and vesicles. Excludes the plasma membrane. [GOC:go_curators]	intracellular membrane-enclosed organelle EXACT []
AALF009957-PA	Pancreas transcription factor 1 subunit alpha - probable fragment	tf	SWISSP	2e-27	74.3	AAEL008660-PA, partial	1E-110	gi|157119396	91	91	108	Aedes aegypti	AAEL008660-PA, partial	1e-111	gi|157119396	91	91	108	Aedes aegypti	AAEL008660-PA, partial	1e-111	gi|157119396	91	91	108	Aedes aegypti	Pancreas transcription factor 1 subunit alpha	2e-27	Q7ZSX3	39	52	74	Danio rerio	48 related 1 - Drosophila melanogaster - nucleus - transcription factor activity, sequence-specific DNA binding - regulation of transcription, DNA-templated - protein dimerization activity	1e-64	GO:0003700	sequence-specific DNA binding transcription factor activity	Interacting selectively and non-covalently with a specific DNA sequence in order to modulate transcription. The transcription factor may or may not also interact selectively with a protein or macromolecular complex. [GOC:curators, GOC:txnOH]	transcription factor activity BROAD []			GO:0003700; GO:0046983;	1e-64	GO:0005634	nucleus	A membrane-bounded organelle of eukaryotic cells in which chromosomes are housed and replicated. In most cells, the nucleus contains all of the cell's chromosomes except the organellar chromosomes, and is the site of RNA synthesis and processing. In some species, or in specialized cell types, RNA metabolism or DNA replication may be absent. [GOC:go_curators]	cell nucleus EXACT []
Ae2SigPSigP-260238_FR4_81-151	predicted protein - signalP detected - 2 predicted membrane helices	uk membrane				predicted protein	0.081	gi|297799076	37	50	67	Arabidopsis lyrata subsp. lyrata	NADH dehydrogenase subunit 2 (mitochondrion)	1.2	gi|157279564	34	52	18	Culicoides oxystoma	NADH dehydrogenase subunit 5 (mitochondrion)	0.25	gi|959095930	31	45	14	Strongyloides ratti	ATP synthase subunit a	0.53	P24499	47	56	24	Trypanosoma brucei brucei
Ae2-259363	Conserved hypothetical protein	uc	DIPTERA	1e-51	100.8	AAEL013580-PA	4E-051	gi|157136571	84	93	101	Aedes aegypti	AAEL013580-PA	1e-51	gi|157136571	84	93	101	Aedes aegypti	AAEL013580-PA	3e-51	gi|157136571	84	93	101	Aedes aegypti	E3 ubiquitin-protein ligase LRSAM1	0.016	Q6UWE0	23	51	13	Homo sapiens
AALF008783-PA	Conserved plasma membrane protein - 12 predicted membrane helices	uc/memb	NR-LIGHT	0		AAEL011946-PA	0.0	gi|157130973	85	92	100	Aedes aegypti	AAEL011946-PA	0.0	gi|157130973	85	92	100	Aedes aegypti	AAEL011946-PA	0.0	gi|157130973	85	92	100	Aedes aegypti	Substance-K receptor	0.31	P51144	23	39	55	Mesocricetus auratus
Ae2SigPSigP-242237_FR1_48-118	hypothetical secreted protein precursor	s/uk	NR-LIGHT	1000	1.6	uncharacterized protein LOC101745877 isoform X3	22	gi|827555067	43	53	2	Bombyx mori	GI17793	13	gi|195117370	50	65	5	Drosophila mojavensis	uncharacterized protein LOC106655872	6.2	gi|936707968	33	58	3	Trichogramma pretiosum	Prostaglandin G/H synthase 2	3.4	P35354	36	40	8	Homo sapiens
Ae2SigPSigP-29780_FR5_19-90	hypothetical secreted protein precursor	s/uk	NR-LIGHT	1000	1	hypothetical protein BEWA_022600	22	gi|510900749	48	60	2	Theileria equi	polycystin-related Y protein	51	gi|217416302	37	51	3	Drosophila willistoni	venom metalloproteinase 3-like	70	gi|936602192	32	58	8	Copidosoma floridanum	Genome polyprotein	9.7	Q65900	31	39	3	Coxsackievirus A16 (strain G-10)
Ae2SigPSigP-219859_FR1_584-656	hypothetical secreted protein precursor	s/uk	NR-LIGHT	1000	31.2	natural killer cells antigen CD94 isoform X3	13	gi|927132086	36	42	31	Sus scrofa	hypothetical protein, partial	38	gi|524941613	29	46	9	Anopheles aquasalis	uncharacterized protein LOC106818443	24	gi|957859502	41	58	14	Priapulus caudatus	RanBP-type and C3HC4-type zinc finger-containing protein 1	2.6	A9JTG5	43	60	4	Danio rerio
AALF011758-PA	odorant receptor 2 - 6 predicted membrane helices	st membrane	NR-LIGHT	0	105	odorant receptor 2	0.0	gi|372001172	94	94	105	Aedes albopictus	odorant receptor 2	0.0	gi|372001172	94	94	105	Aedes albopictus	AAEL005999-PA	0.0	gi|157111933	92	94	105	Aedes aegypti	Odorant receptor Or2	1e-151	Q8WTE6	66	79	106	Anopheles gambiae	Odorant receptor Or2 - Anopheles gambiae - olfactory receptor activity - odorant binding - plasma membrane - sensory perception of smell - integral component of membrane - olfactory behavior - detection of chemical stimulus involved in sensory perception of smell	0	GO:0004984	olfactory receptor activity	Combining with an odorant and transmitting the signal from one side of the membrane to the other to initiate a change in cell activity in response to detection of smell. [GOC:bf, GOC:dph, GOC:sart, PMID:19135896, PMID:21041441]	odorant receptor activity EXACT [PMID:19135896, PMID:21041441]			GO:0004984; GO:0005549;	1e-151	GO:0005886	plasma membrane	The membrane surrounding a cell that separates the cell from its external environment. It consists of a phospholipid bilayer and associated proteins. [ISBN:0716731363]	bacterial inner membrane NARROW []
Ae2SigPSigP-217188_FR2_96-312	cpij002105 odorant-binding protein 58c partial - signalP detected OBP	s/OBP	DIPTERA	0	100	Odorant-binding protein 58c	6E-092	gi|170030996	77	91	100	Culex quinquefasciatus	putative cpij002105 odorant-binding protein 58c, partial	1e-106	gi|604772755	96	96	100	Aedes albopictus	Odorant-binding protein 58c	4e-92	gi|170030996	77	91	100	Culex quinquefasciatus	General odorant-binding protein 66	3e-10	A0NBD9	25	42	85	Anopheles gambiae	Odorant-binding protein 58c - Drosophila melanogaster - sensory perception of chemical stimulus - odorant binding - extracellular region	7e-07	GO:0005549	odorant binding	Interacting selectively and non-covalently with an odorant, any substance capable of stimulating the sense of smell. [GOC:jl, ISBN:0721662544]					7e-07	GO:0005576	extracellular region	The space external to the outermost structure of a cell. For cells without external protective or external encapsulating structures this refers to space outside of the plasma membrane. This term covers the host cell environment outside an intracellular parasite. [GOC:go_curators]	extracellular EXACT []
AALF018956-PA	Unknown product	uk				AAEL005720-PA	1E-167	gi|157111035	99	99	17	Aedes aegypti	AAEL005720-PA	1e-167	gi|157111035	99	99	17	Aedes aegypti	AAEL005720-PA	1e-167	gi|157111035	99	99	17	Aedes aegypti	Dynein, 70 kDa intermediate chain, flagellar outer arm	0.009	P27766	29	42	21	Chlamydomonas reinhardtii	Drosophila melanogaster - cellular_component - biological_process - molecular_function	0	GO:0003674	molecular_function	Elemental activities, such as catalysis or binding, describing the actions of a gene product at the molecular level. A given gene product may exhibit one or more molecular functions. [GOC:go_curators]	molecular function EXACT []				1e-110	GO:0005575	cellular_component	The part of a cell or its extracellular environment in which a gene product is located. A gene product may be located in one or more parts of a cell and its location may be as specific as a particular macromolecular complex, that is, a stable, persistent association of macromolecules that function together. [GOC:go_curators, NIF_Subcellular:sao-1337158144]	cellular component EXACT []
Ae2SigPSigP-12127_FR4_22-122	hypothetical secreted protein precursor	s/uk	NR-LIGHT	1000	7.2	toll-like receptor 9 isoform X1	5.8	gi|675728264	30	48	7	Callithrix jacchus	polyprotein	4.6	gi|577745995	41	53	1	Ceratitis capitata	hypothetical protein MS3_04959	8.1	gi|844854424	33	50	12	Schistosoma haematobium	Rik1-associated factor 1	7.5	O74910	27	47	9	Schizosaccharomyces pombe (strain 972 / ATCC 24843)
Ae2SigPSigP-248833_FR2_1543-1644	hypothetical secreted protein precursor	s/uk	NR-LIGHT	1000	4.3	Trichohyalin	3.4	gi|557863482	50	73	4	Trypanosoma cruzi Dm28c	Glutamate receptor ionotropic, kainate 2, partial	6.1	gi|618049022	21	47	13	Bactrocera dorsalis	cubilin	2.8	gi|909560356	34	55	1	Papilio polytes	Phosphatidylinositol 3-kinase tor2	1.5	Q9Y7K2	36	44	3	Schizosaccharomyces pombe (strain 972 / ATCC 24843)
Ae2-264422	Unknown product	uk				hypothetical protein	0.028	gi|68062174	35	55	25	Plasmodium berghei ANKA	GL19617	0.41	gi|195148649	27	40	43	Drosophila persimilis	hypothetical protein CRE_11147	0.0007	gi|308492624	28	53	22	Caenorhabditis remanei	Maturase K	0.30	Q646R8	29	41	17	Cupaniopsis anacardioides	Uncharacterized protein - Canis lupus familiaris - integral component of membrane	2e-05									GO:0016021	integral component of membrane	The component of a membrane consisting of gene products and protein complexes that have some part that penetrates at least one leaflet of the membrane bilayer. This component includes gene products that are buried in the bilayer with no exposure outside the bilayer. [GOC:dos, GOC:go_curators]	integral to membrane NARROW []
Ae2SigPSigP-230376_FR3_481-548	hypothetical secreted protein precursor	s/uk	NR-LIGHT	1000	6.7	receptor-like protein 12 isoform X2	22	gi|731424153	32	52	7	Vitis vinifera	AAEL000596-PA	86	gi|157106155	29	52	3	Aedes aegypti	uncharacterized protein LOC101846473	18	gi|871273025	34	52	4	Aplysia californica	5-methyltetrahydropteroyltriglutamate--homocysteine methyltransferase	1.5	A8FCD2	31	57	7	Bacillus pumilus (strain SAFR-032)
Ae2SigPSigP-35447_FR3_462-554	hypothetical secreted protein precursor	s/uk	NR-LIGHT	1000	2	uncharacterized protein LOC105204885 isoform X2	17	gi|751237165	39	57	2	Solenopsis invicta	uncharacterized protein Dana_GF27676	0.93	gi|939219861	54	59	19	Drosophila ananassae	uncharacterized protein Dana_GF27676	1.6	gi|964134661	54	59	19	Drosophila ananassae	WD repeat-containing protein JIP5	2.6	Q6CVN2	32	53	9	Kluyveromyces lactis (strain ATCC 8585 / CBS 2359 / DSM 70799 / NBRC 1267 / NRRL Y-1140 / WM37)
AALF001833-PA	WD40 repeat-containing protein	uc	KOG	0	102.8	AAEL005720-PA	0.0	gi|157111035	98	99	87	Aedes aegypti	AAEL005720-PA	0.0	gi|157111035	98	99	87	Aedes aegypti	AAEL005720-PA	0.0	gi|157111035	98	99	87	Aedes aegypti	NACHT and WD repeat domain-containing protein 2	3e-92	Q9ULI1	30	49	46	Homo sapiens	Drosophila melanogaster - cellular_component - biological_process - molecular_function	0	GO:0003674	molecular_function	Elemental activities, such as catalysis or binding, describing the actions of a gene product at the molecular level. A given gene product may exhibit one or more molecular functions. [GOC:go_curators]	molecular function EXACT []			GO:0003674;	0	GO:0005575	cellular_component	The part of a cell or its extracellular environment in which a gene product is located. A gene product may be located in one or more parts of a cell and its location may be as specific as a particular macromolecular complex, that is, a stable, persistent association of macromolecules that function together. [GOC:go_curators, NIF_Subcellular:sao-1337158144]	cellular component EXACT []
AALF021770-PA	Glutamate-gated kainate-type ion channel receptor subunit GluR5 - probable fragment - 4 predicted membrane helices	st membrane	KOG	1e-14	69.3	AAEL000095-PA	0.0	gi|157103287	89	95	93	Aedes aegypti	AAEL000095-PA	0.0	gi|157103287	89	95	93	Aedes aegypti	AAEL000095-PA	0.0	gi|157103287	89	95	93	Aedes aegypti	Glutamate receptor ionotropic, kainate 5	6e-07	Q63273	22	38	26	Rattus norvegicus	Ionotropic receptor 41a - Drosophila melanogaster - ionotropic glutamate receptor activity - membrane - detection of chemical stimulus - integral component of membrane - ligand-gated ion channel activity	3e-42	GO:0004970	ionotropic glutamate receptor activity	Catalysis of the transmembrane transfer of an ion by a channel that opens when glutamate has been bound by the channel complex or one of its constituent parts. [ISBN:0198506732]				GO:0004970; GO:0015276;	3e-42	GO:0016020	membrane	Double layer of lipid molecules that encloses all cells, and, in eukaryotes, many organelles; may be a single or double lipid bilayer; also includes associated proteins. [GOC:mah, ISBN:0815316194]
AALF021383-PA	Insect pheromone-binding family - signalP detected	s/	PFAM	1e-43	100	AAEL005710-PA	5E-065	gi|157110982	93	99	100	Aedes aegypti	AAEL005710-PA	2e-65	gi|157110982	93	99	100	Aedes aegypti	AAEL005710-PA	3e-65	gi|157110982	93	99	100	Aedes aegypti	Ejaculatory bulb-specific protein 3	3e-37	Q9W1C9	55	72	100	Drosophila melanogaster	Ejaculatory bulb protein III - Drosophila melanogaster - metamorphosis - response to virus - extracellular region - post-mating behavior	6e-37	GO:0005550	pheromone binding	Interacting selectively and non-covalently with a pheromone, a substance, or characteristic mixture of substances, that is secreted and released by an organism and detected by a second organism of the same or a closely related species, in which it causes a specific reaction, such as a definite behavioral reaction or a developmental process. [GOC:ai]					8e-26	GO:0005576	extracellular region	The space external to the outermost structure of a cell. For cells without external protective or external encapsulating structures this refers to space outside of the plasma membrane. This term covers the host cell environment outside an intracellular parasite. [GOC:go_curators]	extracellular EXACT []
AALF017252-PA	Unknown product - signalP detected - 2 predicted membrane helices	uk membrane				ATINT3	2.0	gi|297827059	32	49	9	Arabidopsis lyrata subsp. lyrata	putative raw, partial	1.8	gi|545914082	31	56	7	Corethrella appendiculata	hypothetical protein HELRODRAFT_186271	4.2	gi|675851854	41	64	7	Helobdella robusta	Probable inositol transporter 3	0.48	Q9ZQP6	37	51	7	Arabidopsis thaliana
Ae2-222568	Unknown product	uk				HE65	10	gi|427378938	44	55	6	Philosamia cynthia ricini nucleopolyhedrovirus virus	dcapl	4.6	gi|170042354	38	52	7	Culex quinquefasciatus	potassium/sodium hyperpolarization-activated cyclic nucleotide-gated channel	1.2	gi|939662864	26	46	17	Microplitis demolitor	Thymidylate kinase	1.2	Q8F7Y6	31	53	28	Leptospira interrogans serogroup Icterohaemorrhagiae serovar Lai (strain 56601)
Ae2-254470	Acyl-CoA synthetase - probable fragment - 2 predicted membrane helices	met/lipd membrane	KOG	2e-85	62	AAEL010858-PA	1E-156	gi|157127565	82	93	60	Aedes aegypti	AAEL010858-PA	1e-156	gi|157127565	82	93	60	Aedes aegypti	AAEL010858-PA	1e-156	gi|157127565	82	93	60	Aedes aegypti	4-coumarate--CoA ligase	4e-37	P41636	33	53	60	Pinus taeda	Drosophila melanogaster - long-chain fatty acid transporter activity - metabolic process - catalytic activity	6e-46	GO:0016207	4-coumarate-CoA ligase activity	Catalysis of the reaction: ATP + 4-coumarate + CoA = AMP + diphosphate + 4-coumaroyl-CoA. [EC:6.2.1.12]	4-coumarate-CoA synthetase activity EXACT []	EC:6.2.1.12	KEGG:R01616		2e-42
AALF006894-PA	calmodulin partial	st	DIPTERA	8e-81	96.7	AAEL014235-PA	5E-086	gi|157104100	100	100	100	Aedes aegypti	AAEL014235-PA	2e-86	gi|157104100	100	100	100	Aedes aegypti	AAEL014235-PA	4e-86	gi|157104100	100	100	100	Aedes aegypti	EF-hand calcium-binding domain-containing protein 2	1e-34	Q9CQ46	43	69	89	Mus musculus	Drosophila melanogaster - calcium ion binding	1e-52	GO:0005509	calcium ion binding	Interacting selectively and non-covalently with calcium ions (Ca2+). [GOC:ai]	calcium ion storage activity RELATED []			GO:0005509; GO:0005509; GO:0005509; GO:0005509;	8e-35
Ae2SigPSigP-227135_FR6_1-108	hypothetical secreted protein precursor	s/uk	NR-LIGHT	1000	6.4	hypothetical protein ARAM_002276	7.6	gi|816353522	31	46	6	Aspergillus rambellii	GL19327	10	gi|195147516	34	53	7	Drosophila persimilis	uncharacterized protein LOC106078953	14	gi|908491424	48	65	12	Biomphalaria glabrata	Serpentine receptor class gamma-14	4.5	P91275	45	57	12	Caenorhabditis elegans
Ae2-230921	Alpha crystallins	pm	KOG	2e-38	94	AAEL010654-PA	3E-091	gi|157126914	85	90	100	Aedes aegypti	AAEL010654-PA	1e-91	gi|157126914	85	90	100	Aedes aegypti	AAEL010654-PA	2e-91	gi|157126914	85	90	100	Aedes aegypti	Protein lethal(2)essential for life	9e-51	P82147	54	71	100	Drosophila melanogaster	lethal (2) essential for life - Drosophila melanogaster - regulation of translational initiation by eIF2 alpha phosphorylation - regulation of autophagy - protein lipidation	2e-50	GO:0005212	structural constituent of eye lens	The action of a molecule that contributes to the structural integrity of the lens of an eye. [GOC:mah]				GO:0042803; GO:0005212; GO:0005515; GO:0008017; GO:0008092; GO:0042802; GO:0042803; GO:0046872; GO:0051082;	2e-26	GO:0005634	nucleus	A membrane-bounded organelle of eukaryotic cells in which chromosomes are housed and replicated. In most cells, the nucleus contains all of the cell's chromosomes except the organellar chromosomes, and is the site of RNA synthesis and processing. In some species, or in specialized cell types, RNA metabolism or DNA replication may be absent. [GOC:go_curators]	cell nucleus EXACT []
AALF021317-PA	Dyneins heavy chain	cs	KOG	0	80.4	AAEL008036-PA	0.0	gi|157117607	95	97	101	Aedes aegypti	AAEL008036-PA	0.0	gi|157117607	95	97	101	Aedes aegypti	AAEL008036-PA	0.0	gi|157117607	95	97	101	Aedes aegypti	Dynein heavy chain 3, axonemal	0.0	Q8TD57	47	64	96	Homo sapiens	Drosophila melanogaster - motor activity - microtubule associated complex - dynein complex - microtubule-based movement - ATPase activity, coupled - microtubule motor activity - sensory perception of pain	0	GO:0003774	motor activity	Catalysis of movement along a polymeric molecule such as a microfilament or microtubule, coupled to the hydrolysis of a nucleoside triphosphate. [GOC:mah, ISBN:0815316194]				GO:0003774; GO:0042623; GO:0003777;	0	GO:0005875	microtubule associated complex	Any multimeric complex connected to a microtubule. [GOC:jl]
Ae2SigPSigP-214195_FR5_4-112	Unknown product	uk				hypothetical protein ANCDUO_18710, partial	2.0	gi|748362082	36	57	20	Ancylostoma duodenale	protein psiN	2.0	gi|557774425	32	51	12	Musca domestica	hypothetical protein TRIADDRAFT_7524, partial	0.94	gi|196002507	38	53	34	Trichoplax adhaerens	Cell number regulator 9	1.5	D9HP25	40	51	20	Zea mays
Ae2SigPSigP-15454_FR6_227-287	Unknown product - signalP detected	uk				hypothetical protein LOAG_09703	85	gi|312086948	46	56	39	Loa loa	Inner nuclear membrane protein Man1	6.1	gi|618012214	46	71	5	Bactrocera dorsalis	substance-P receptor-like	18	gi|291237735	34	71	9	Saccoglossus kowalevskii	Protein TIC 214	4.4	Q1KXR1	36	46	3	Helianthus annuus
AALF014607-PA	AAEL009019-PA	uc	NR-LIGHT	0	103.1	AAEL009019-PA	0.0	gi|157120484	90	94	103	Aedes aegypti	AAEL009019-PA	0.0	gi|157120484	90	94	103	Aedes aegypti	AAEL009019-PA	0.0	gi|157120484	90	94	103	Aedes aegypti	Trichohyalin	6e-07	P22793	22	45	25	Ovis aries
Ae2SigPSigP-207479_FR6_1-95	hypothetical secreted protein precursor	s/uk	NR-LIGHT	1000	21.6	AAEL017050-PA	5E-018	gi|765338844	50	70	22	Aedes aegypti	AAEL017050-PA	2e-18	gi|765338844	50	70	22	Aedes aegypti	AAEL017050-PA	3e-18	gi|765338844	50	70	22	Aedes aegypti	Thyrotropin receptor	3.5	Q6QMG1	26	61	6	Ictalurus punctatus
Ae2-242237	Cystoskeletal protein Tektin	cs	KOG	2e-98	80	conserved hypothetical protein	0.0	gi|170047058	97	98	87	Culex quinquefasciatus	conserved hypothetical protein	0.0	gi|170047058	97	98	87	Culex quinquefasciatus	conserved hypothetical protein	0.0	gi|170047058	97	98	87	Culex quinquefasciatus	Tektin-3	2e-88	A6H782	42	62	81	Bos taurus	Drosophila melanogaster - microtubule nucleation - structural constituent of cytoskeleton - cytoplasm - sperm motility	0	GO:0005200	structural constituent of cytoskeleton	The action of a molecule that contributes to the structural integrity of a cytoskeletal structure. [GOC:mah]					1e-158	GO:0005737	cytoplasm	All of the contents of a cell excluding the plasma membrane and nucleus, but including other subcellular structures. [ISBN:0198547684]
AALF010412-PA	Unknown product - 6 predicted membrane helices	uk membrane				AAEL017377-PA	8E-078	gi|765336422	48	66	73	Aedes aegypti	AAEL017377-PA	3e-78	gi|765336422	48	66	73	Aedes aegypti	AAEL017377-PA	5e-78	gi|765336422	48	66	73	Aedes aegypti	UDP-N-acetylglucosamine--N-acetylmuramyl-(pentapeptide)	3.9	Q82VS3	27	43	23	Nitrosomonas europaea (strain ATCC 19718 / NBRC 14298)
Ae2SigPSigP-231170_FR4_726-784	hypothetical secreted protein precursor	s/uk	SWISSP	1000	13.8															probable RuBisCO transcriptional regulator	10	gi|766942516	38	59	14	Ceratosolen solmsi marchali	HTH-type transcriptional regulator MetR	3.4	P0A9G1	38	59	14	Shigella flexneri
Ae2-221594	Unknown product - Membrane anchor detected	uk membrAnchor				ninjurin-2 isoform X3	3E-036	gi|557777416	81	93	66	Musca domestica	ninjurin-2 isoform X3	1e-36	gi|557777416	81	93	66	Musca domestica	ninjurin-2 isoform X3	2e-36	gi|557777416	81	93	66	Musca domestica	Ninjurin-2	3e-16	Q9NZG7	43	68	65	Homo sapiens	Ninjurin C - Drosophila melanogaster - tissue regeneration - integral component of membrane - cell adhesion	1e-35	GO:0005515	protein binding	Interacting selectively and non-covalently with any protein or protein complex (a complex of two or more proteins that may include other nonprotein molecules). [GOC:go_curators]	alpha-2 macroglobulin receptor-associated protein activity RELATED []				6e-16	GO:0005887	integral component of plasma membrane	The component of the plasma membrane consisting of gene products and protein complexes that have some part that penetrates at least one leaflet of the membrane bilayer. This component includes gene products that are buried in the bilayer with no exposure outside the bilayer. [GOC:dos, GOC:go_curators]	integral to plasma membrane NARROW []
AALF004811-PA	microtubule associated complex	cs	DIPTERA	2e-35	100	AAEL009969-PA	6E-035	gi|157124757	73	73	100	Aedes aegypti	putative microtubule associated complex	2e-35	gi|604769561	73	73	100	Aedes albopictus	AAEL009969-PA	3e-35	gi|157124757	73	73	100	Aedes aegypti	Dynein light chain 4, axonemal	6e-19	A4F4L4	43	58	100	Sus scrofa	Drosophila melanogaster - dynein complex - microtubule-based movement - ATPase activity, coupled - microtubule associated complex - microtubule-based process	4e-25	GO:0042623	ATPase activity, coupled	Catalysis of the reaction: ATP + H2O = ADP + phosphate; this reaction directly drives some other reaction, for example ion transport across a membrane. [EC:3.6.1.3, GOC:jl]	ATP phosphohydrolase (polypeptide-unfolding) NARROW [EC:3.6.4.9]			GO:0042623;	4e-25	GO:0030286	dynein complex	Any of several large complexes that contain two or three dynein heavy chains and several light chains, and have microtubule motor activity. [ISBN:0815316194]
Ae2SigPSigP-200474_FR3_296-412	Unknown product	uk				putative transmembrane protein	9.8	gi|672568577	37	50	32	Toxoplasma gondii MAS	GA11739	30	gi|198471565	25	50	20	Drosophila pseudoobscura pseudoobscura	ER membrane protein complex subunit 1-like	4.8	gi|957849692	34	60	6	Priapulus caudatus	DNA polymerase	9.9	Q6R7C9	37	54	2	Ostreid herpesvirus 1 (isolate France)
Ae2SigPSigP-243635_FR6_80-215	hypothetical secreted protein precursor	s/uk	SWISSP	1000	15.7								GK17560	50	gi|195428847	42	57	8	Drosophila willistoni	hypothetical protein CRE_28904	53	gi|308473982	27	49	33	Caenorhabditis remanei	Bifunctional protein FolD	5.8	Q2SXF8	22	57	16	Burkholderia thailandensis (strain E264 / ATCC 700388 / DSM 13276 / CIP 106301)
Ae2SigPSigP-8748_FR3_75-163	hypothetical secreted protein precursor	s/uk	NR-LIGHT	1000	31.6	hypothetical protein GLYMA_14G096500	22	gi|947066424	38	54	32	Glycine max	GE12314	7.8	gi|195485964	31	44	32	Drosophila yakuba	cytochrome P450 4g15	6.2	gi|909560372	36	46	9	Papilio polytes	Acetyl-coenzyme A synthetase 2	13	Q6FXI2	46	60	4	Candida glabrata (strain ATCC 2001 / CBS 138 / JCM 3761 / NBRC 0622 / NRRL Y-65)
Ae2SigPSigP-261928_FR4_2-86	Unknown product	uk				hypothetical protein PFMG_01300	17	gi|910271845	28	48	8	Plasmodium falciparum IGH-CR14	GI24679	17	gi|195110315	42	50	4	Drosophila mojavensis	uncharacterized protein Dmoj_GI24679	31	gi|968059722	42	50	5	Drosophila mojavensis	4-hydroxythreonine-4-phosphate dehydrogenase	1.2	Q5HTM4	37	55	11	Campylobacter jejuni (strain RM1221)
Ae2SigPSigP-56402_FR4_1-67	hypothetical secreted protein precursor	s/uk	NR-LIGHT	1000	7.1	transporter, major facilitator family protein	38	gi|672578238	37	51	7	Toxoplasma gondii MAS	GI14313	18	gi|195134963	51	60	8	Drosophila mojavensis	uncharacterized protein Dmoj_GI14313, isoform A	30	gi|195134963	51	60	8	Drosophila mojavensis	Homeobox protein Hox-D9a	9.9	Q9PWM6	48	58	12	Danio rerio
AALF020974-PA	Fas apoptotic inhibitory molecule	st/apoptosis	PFAM	6e-56	96.6	AAEL002919-PA	1E-108	gi|157132880	85	88	104	Aedes aegypti	AAEL002919-PA	1e-108	gi|157132880	85	88	104	Aedes aegypti	AAEL002919-PA	1e-108	gi|157132880	85	88	104	Aedes aegypti	Fas apoptotic inhibitory molecule 1	6e-37	Q0IIF6	43	69	84	Bos taurus	Drosophila melanogaster - negative regulation of apoptotic process - neuron projection morphogenesis	2e-48	GO:0003674	molecular_function	Elemental activities, such as catalysis or binding, describing the actions of a gene product at the molecular level. A given gene product may exhibit one or more molecular functions. [GOC:go_curators]	molecular function EXACT []			GO:0003674;	2e-38	GO:0005575	cellular_component	The part of a cell or its extracellular environment in which a gene product is located. A gene product may be located in one or more parts of a cell and its location may be as specific as a particular macromolecular complex, that is, a stable, persistent association of macromolecules that function together. [GOC:go_curators, NIF_Subcellular:sao-1337158144]	cellular component EXACT []
Ae2-221593	Unknown product	uk				AAEL003398-PA, partial	5E-033	gi|157136023	92	95	35	Aedes aegypti	AAEL003398-PA, partial	2e-33	gi|157136023	92	95	35	Aedes aegypti	AAEL003398-PA, partial	3e-33	gi|157136023	92	95	35	Aedes aegypti	Ninjurin-2	0.003	Q9JHE8	38	57	34	Rattus norvegicus	Ninjurin C - Drosophila melanogaster - tissue regeneration - integral component of membrane - cell adhesion	7e-21									GO:0016021	integral component of membrane	The component of a membrane consisting of gene products and protein complexes that have some part that penetrates at least one leaflet of the membrane bilayer. This component includes gene products that are buried in the bilayer with no exposure outside the bilayer. [GOC:dos, GOC:go_curators]	integral to membrane NARROW []
Ae2SigPSigP-40415_FR4_1-122	Unknown product - signalP detected - 3 predicted membrane helices	uk membrane				AAEL011409-PA	1E-032	gi|157129223	82	89	21	Aedes aegypti	AAEL011409-PA	4e-33	gi|157129223	82	89	21	Aedes aegypti	AAEL011409-PA	7e-33	gi|157129223	82	89	21	Aedes aegypti	Uncharacterized protein L248	10	Q5UPT3	31	53	12	Acanthamoeba polyphaga mimivirus
AALF012784-PA	Odorant receptor 83c - 8 predicted membrane helices	st membrane	REFSEQ-INVERTEBRATE	7e-95	98.7	AAEL000628-PA	0.0	gi|157106167	82	85	100	Aedes aegypti	AAEL000628-PA	0.0	gi|157106167	82	85	100	Aedes aegypti	AAEL000628-PA	0.0	gi|157106167	82	85	100	Aedes aegypti	Odorant receptor 67d	4e-22	Q9VT92	23	43	97	Drosophila melanogaster	AGAP010505-PA - Anopheles gambiae - olfactory receptor activity - plasma membrane - integral component of membrane - detection of chemical stimulus involved in sensory perception of smell	4e-46	GO:0004984	olfactory receptor activity	Combining with an odorant and transmitting the signal from one side of the membrane to the other to initiate a change in cell activity in response to detection of smell. [GOC:bf, GOC:dph, GOC:sart, PMID:19135896, PMID:21041441]	odorant receptor activity EXACT [PMID:19135896, PMID:21041441]			GO:0004984;	4e-46	GO:0005886	plasma membrane	The membrane surrounding a cell that separates the cell from its external environment. It consists of a phospholipid bilayer and associated proteins. [ISBN:0716731363]	bacterial inner membrane NARROW []
AALF015458-PA	Unknown product - 2 predicted membrane helices	uk membrane				conserved hypothetical protein	7E-050	gi|170030025	90	98	64	Culex quinquefasciatus	conserved hypothetical protein	3e-50	gi|170030025	90	98	64	Culex quinquefasciatus	conserved hypothetical protein	5e-50	gi|170030025	90	98	64	Culex quinquefasciatus	Ninjurin-2	4e-15	Q9JL89	40	65	74	Mus musculus	Ninjurin C - Drosophila melanogaster - tissue regeneration - integral component of membrane - cell adhesion	3e-25									GO:0016021	integral component of membrane	The component of a membrane consisting of gene products and protein complexes that have some part that penetrates at least one leaflet of the membrane bilayer. This component includes gene products that are buried in the bilayer with no exposure outside the bilayer. [GOC:dos, GOC:go_curators]	integral to membrane NARROW []
AALF013299-PA	lipase - signalP detected	s/met/lipd lipase	REFSEQ-INVERTEBRATE	4e-68	87.9	AAEL011011-PA	4E-098	gi|157128059	82	90	89	Aedes aegypti	AAEL011011-PA	2e-98	gi|157128059	82	90	89	Aedes aegypti	AAEL011011-PA	3e-98	gi|157128059	82	90	89	Aedes aegypti	Pancreatic lipase-related protein 2	7e-33	P17892	35	46	60	Mus musculus	Drosophila melanogaster - cellular_component - carboxylic ester hydrolase activity - lipid catabolic process - lipase activity	2e-42	GO:0052689	carboxylic ester hydrolase activity	Catalysis of the hydrolysis of a carboxylic ester bond. [EC:3.1.1, EC:3.1.1.1, GOC:curators]	Ali-esterase activity RELATED [EC:3.1.1.1]	EC:3.1.1	KEGG:R00630	GO:0052689; GO:0016298;	2e-42	GO:0005575	cellular_component	The part of a cell or its extracellular environment in which a gene product is located. A gene product may be located in one or more parts of a cell and its location may be as specific as a particular macromolecular complex, that is, a stable, persistent association of macromolecules that function together. [GOC:go_curators, NIF_Subcellular:sao-1337158144]	cellular component EXACT []
AALF014710-PA	Ca2+-permeable cation channel OSM-9 - 5 predicted membrane helices	st membrane	KOG	0	95	AAEL009258-PA	0.0	gi|157121231	93	94	103	Aedes aegypti	AAEL009258-PA	0.0	gi|157121231	93	94	103	Aedes aegypti	AAEL009258-PA	0.0	gi|157121231	93	94	103	Aedes aegypti	Transient receptor potential cation channel subfamily V member 6	1e-49	Q91WD2	28	45	75	Mus musculus	inactive - Drosophila melanogaster - flight behavior - calcium channel activity - calcium ion transport - sensory perception of smell - response to heat - behavioral response to cocaine - transmembrane transport - sensory perception of sound - cation transport - cation channel activity - cation channel complex - negative gravitaxis - thermotaxis - thermosensory behavior - response to auditory sti…	0	GO:0005262	calcium channel activity	Catalysis of facilitated diffusion of a calcium ion (by an energy-independent process) involving passage through a transmembrane aqueous pore or channel without evidence for a carrier-mediated mechanism. [GOC:mtg_transport, GOC:pr, ISBN:0815340729]				GO:0005262; GO:0005261;	0	GO:0034703	cation channel complex	An ion channel complex through which cations pass. [GOC:mah]
Ae2SigPSigP-23474_FR2_1-244	hypothetical secreted protein precursor	s/uk	NR-LIGHT	1000	27.1	glutamate receptor	1E-023	gi|170051894	39	59	27	Culex quinquefasciatus	glutamate receptor	5e-24	gi|170051894	39	59	27	Culex quinquefasciatus	glutamate receptor	9e-24	gi|170051894	39	59	27	Culex quinquefasciatus	Nuclear distribution protein PAC1	0.15	C6HTE8	24	43	28	Ajellomyces capsulatus (strain H143)	Ionotropic receptor 75c - Drosophila melanogaster - membrane - ionotropic glutamate receptor activity - ligand-gated ion channel activity - integral component of membrane - detection of chemical stimulus involved in sensory perception	2e-16	GO:0004970	ionotropic glutamate receptor activity	Catalysis of the transmembrane transfer of an ion by a channel that opens when glutamate has been bound by the channel complex or one of its constituent parts. [ISBN:0198506732]					2e-16	GO:0016020	membrane	Double layer of lipid molecules that encloses all cells, and, in eukaryotes, many organelles; may be a single or double lipid bilayer; also includes associated proteins. [GOC:mah, ISBN:0815316194]
AALF019898-PA	aael002146-pa - 49 OH-glycosylation sites - signalP detected	uc/memb	NR-LIGHT	0	98.2	AAEL002146-PA	0.0	gi|157167523	71	82	98	Aedes aegypti	AAEL002146-PA	0.0	gi|157167523	71	82	98	Aedes aegypti	AAEL002146-PA	0.0	gi|157167523	71	82	98	Aedes aegypti	Cell wall protein DAN4	3e-14	P47179	35	52	12	Saccharomyces cerevisiae (strain ATCC 204508 / S288c)	Cell wall mannoprotein - Saccharomyces cerevisiae S288c - cell wall - response to stress - plasma membrane - fungal-type cell wall - biological_process - extracellular region - membrane - anchored component of membrane - molecular_function	6e-14	GO:0003674	molecular_function	Elemental activities, such as catalysis or binding, describing the actions of a gene product at the molecular level. A given gene product may exhibit one or more molecular functions. [GOC:go_curators]	molecular function EXACT []				6e-14	GO:0005618	cell wall	The rigid or semi-rigid envelope lying outside the cell membrane of plant, fungal, most prokaryotic cells and some protozoan parasites, maintaining their shape and protecting them from osmotic lysis. In plants it is made of cellulose and, often, lignin; in fungi it is composed largely of polysaccharides; in bacteria it is composed of peptidoglycan; in protozoan parasites such as Giardia species, …
AALF007260-PA	Cytochrome P450	detox/ox	PFAM	9e-75	97	AAEL011770-PA	0.0	gi|157130488	78	87	100	Aedes aegypti	AAEL011770-PA	0.0	gi|157130488	78	87	100	Aedes aegypti	AAEL011770-PA	0.0	gi|157130488	78	87	100	Aedes aegypti	Cytochrome P450 4C1	3e-61	P29981	29	52	99	Blaberus discoidalis	cytochrome P450, family 4, subfamily V, polypeptide 7 - Danio rerio - metal ion binding - oxidation-reduction process - oxidoreductase activity - monooxygenase activity - cellular_component - oxidoreductase activity, acting on paired donors, with incorporation or reduction of molecular oxygen - iron ion binding - heme binding	3e-63	GO:0046872	metal ion binding	Interacting selectively and non-covalently with any metal ion. [GOC:ai]	heavy metal binding NARROW []			GO:0046872; GO:0016491; GO:0004497; GO:0016705; GO:0005506; GO:0020037;	3e-63	GO:0005575	cellular_component	The part of a cell or its extracellular environment in which a gene product is located. A gene product may be located in one or more parts of a cell and its location may be as specific as a particular macromolecular complex, that is, a stable, persistent association of macromolecules that function together. [GOC:go_curators, NIF_Subcellular:sao-1337158144]	cellular component EXACT []
Ae2-100891	Unknown product	uk				unknown	17	gi|40556926	41	47	58	Mus musculus	hypothetical protein, partial	0.19	gi|604769785	37	54	47	Aedes albopictus	NADH dehydrogenase subunit 4 (mitochondrion)	8.2	gi|674840655	33	50	15	Paragyrodactylus variegatus	Maturase K	0.91	Q8MEX3	43	52	10	Ephedra sinica
Ae2SigPSigP-201375_FR3_1-105	hypothetical secreted protein precursor	s/uk	NR-LIGHT	1000	3.5	uncharacterized protein LOC100179489	4.5	gi|699243015	29	53	4	Ciona intestinalis	uncharacterized protein LOC105262528	7.9	gi|755905918	28	47	29	Musca domestica	uncharacterized protein LOC102810221	0.57	gi|585642963	32	42	7	Saccoglossus kowalevskii	Pecanex-like protein 3	2.6	Q9H6A9	29	49	3	Homo sapiens
Ae2SigPSigP-219838_FR4_669-759	hypothetical secreted protein precursor	s/uk	NR-LIGHT	1000	7.2	hypothetical protein DAPPUDRAFT_233474	29	gi|321478530	37	55	7	Daphnia pulex								predicted protein	18	gi|156368116	38	52	4	Nematostella vectensis	Probable lysosomal cobalamin transporter	9.9	A4RE85	33	60	8	Magnaporthe oryzae (strain 70-15 / ATCC MYA-4617 / FGSC 8958)
AALF013481-PA	Acyl-CoA synthetase	met/lipd	KOG	0	105.7	AAEL010853-PA	0.0	gi|157127567	77	87	102	Aedes aegypti	AAEL010853-PA	0.0	gi|157127567	77	87	102	Aedes aegypti	AAEL010853-PA	0.0	gi|157127567	77	87	102	Aedes aegypti	Probable 4-coumarate--CoA ligase 1	5e-43	Q54P77	23	46	101	Dictyostelium discoideum	Drosophila melanogaster - long-chain fatty acid transporter activity - metabolic process - catalytic activity - sensory perception of pain	1e-80	GO:0005324	long-chain fatty acid transporter activity	Enables the directed movement of long-chain fatty acids into, out of or within a cell, or between cells. A long-chain fatty acid is a fatty acid with a chain length between C13 and C22. [CHEBI:15904, ISBN:0198506732]	plasma membrane long-chain fatty acid transporter NARROW []			GO:0005324; GO:0003824; GO:0016207; GO:0016207; GO:0005324; GO:0003824; GO:0005324; GO:0003824;	1e-70
AALF010712-PA	microtubule-associated protein futsch partial	cs	DIPTERA	0	99.2	DCAPL2	0.0	gi|170042346	82	88	96	Culex quinquefasciatus	putative microtubule-associated protein futsch, partial	0.0	gi|943361613	95	97	99	Aedes aegypti	DCAPL2	0.0	gi|170042346	82	88	96	Culex quinquefasciatus	Titin homolog	5e-10	G4SLH0	18	37	5	Caenorhabditis elegans	AGAP007717-PA - Anopheles gambiae - ARF guanyl-nucleotide exchange factor activity - trans-Golgi network - vesicle-mediated transport - positive regulation of GTPase activity	0	GO:0005086	ARF guanyl-nucleotide exchange factor activity	Stimulates the exchange of guanyl nucleotides associated with the GTPase ARF. Under normal cellular physiological conditions, the concentration of GTP is higher than that of GDP, favoring the replacement of GDP by GTP in association with the GTPase. [GOC:mah]				GO:0005086;	0	GO:0005802	trans-Golgi network	The network of interconnected tubular and cisternal structures located within the Golgi apparatus on the side distal to the endoplasmic reticulum, from which secretory vesicles emerge. The trans-Golgi network is important in the later stages of protein secretion where it is thought to play a key role in the sorting and targeting of secreted proteins to the correct destination. [GOC:vw, ISBN:08153…	Golgi trans face RELATED []
Ae2SigPSigP-261781_FR2_296-463	hypothetical secreted protein precursor	s/uk	NR-LIGHT	1000	28	AAEL017065-PA	3E-027	gi|765338580	50	69	28	Aedes aegypti	AAEL017065-PA	1e-27	gi|765338580	50	69	28	Aedes aegypti	AAEL017065-PA	2e-27	gi|765338580	50	69	28	Aedes aegypti	tRNA(Ile)-lysidine synthase	0.013	Q9PMK7	32	50	27	Campylobacter jejuni subsp. jejuni serotype O:2 (strain ATCC 700819 / NCTC 11168)	AGAP001012-PA - Anopheles gambiae - olfactory receptor activity - plasma membrane - integral component of membrane - detection of chemical stimulus involved in sensory perception of smell	1e-07	GO:0004984	olfactory receptor activity	Combining with an odorant and transmitting the signal from one side of the membrane to the other to initiate a change in cell activity in response to detection of smell. [GOC:bf, GOC:dph, GOC:sart, PMID:19135896, PMID:21041441]	odorant receptor activity EXACT [PMID:19135896, PMID:21041441]				1e-07	GO:0005886	plasma membrane	The membrane surrounding a cell that separates the cell from its external environment. It consists of a phospholipid bilayer and associated proteins. [ISBN:0716731363]	bacterial inner membrane NARROW []
Ae2TE-94437	transposase - probable fragment	te	DIPTERA	7e-33	20	LOW QUALITY PROTEIN: zinc finger BED domain-containing protein 5-like	9E-033	gi|641647729	50	64	22	Acyrthosiphon pisum	transposase	7e-33	gi|94470465	50	69	20	Aedes aegypti	zinc finger protein	5e-39	gi|339234052	57	71	22	Trichinella spiralis	Zinc finger MYM-type protein 6	8e-16	O95789	36	53	10	Homo sapiens	Zinc finger MYM-type protein 6 - Homo sapiens - DNA binding - nucleus - cytoskeleton organization - multicellular organismal development - zinc ion binding - regulation of cell morphogenesis	1e-15	GO:0003677	DNA binding	Any molecular function by which a gene product interacts selectively and non-covalently with DNA (deoxyribonucleic acid). [GOC:dph, GOC:jl, GOC:tb, GOC:vw]	microtubule/chromatin interaction RELATED []				1e-15	GO:0005634	nucleus	A membrane-bounded organelle of eukaryotic cells in which chromosomes are housed and replicated. In most cells, the nucleus contains all of the cell's chromosomes except the organellar chromosomes, and is the site of RNA synthesis and processing. In some species, or in specialized cell types, RNA metabolism or DNA replication may be absent. [GOC:go_curators]	cell nucleus EXACT []
Ae2SigPSigP-39064_FR6_20-88	hypothetical secreted protein precursor	s/uk	NR-LIGHT	1000	12.9	predicted protein	0.68	gi|156394051	34	52	13	Nematostella vectensis	uncharacterized protein LOC106083462	30	gi|907649709	33	49	10	Stomoxys calcitrans	predicted protein, partial	0.43	gi|156394051	34	52	13	Nematostella vectensis	Elongation factor P	13	A8F0Z8	55	62	14	Rickettsia massiliae (strain Mtu5)
Ae2SigPSigP-237163_FR4_8-278	hemolymph juvenile hormone binding protein - signalP detected	s/	DIPTERA	0	100	AAEL008307-PA	1E-138	gi|157118470	93	97	100	Aedes aegypti	putative hemolymph juvenile hormone binding protein	1e-145	gi|604775443	98	98	100	Aedes albopictus	AAEL008307-PA	1e-139	gi|157118470	93	97	100	Aedes aegypti	Protein takeout	2e-17	Q9VBV3	23	48	102	Drosophila melanogaster	Drosophila melanogaster - extracellular space	1e-56	GO:0003674	molecular_function	Elemental activities, such as catalysis or binding, describing the actions of a gene product at the molecular level. A given gene product may exhibit one or more molecular functions. [GOC:go_curators]	molecular function EXACT []			GO:0003674;	2e-54	GO:0005615	extracellular space	That part of a multicellular organism outside the cells proper, usually taken to be outside the plasma membranes, and occupied by fluid. [ISBN:0198547684]	intercellular space RELATED []
AALF000149-PA	AAEL014993-PA	uc	DIPTERA	3e-81	83.5	AAEL014993-PA	7E-081	gi|157142128	79	81	84	Aedes aegypti	AAEL014993-PA	3e-81	gi|108868261	79	81	84	Aedes aegypti	AAEL014993-PA	5e-81	gi|157142128	79	81	84	Aedes aegypti	Ropporin-1-like protein	1e-16	Q4V7T8	33	45	84	Xenopus laevis	Uncharacterized protein - Gallus gallus - cytoplasm - motile cilium	2e-15	GO:0005515	protein binding	Interacting selectively and non-covalently with any protein or protein complex (a complex of two or more proteins that may include other nonprotein molecules). [GOC:go_curators]	alpha-2 macroglobulin receptor-associated protein activity RELATED []			GO:0005515;	2e-14	GO:0005737	cytoplasm	All of the contents of a cell excluding the plasma membrane and nucleus, but including other subcellular structures. [ISBN:0198547684]
AALF002134-PA	AAEL001821-PA	uc	NR-LIGHT	0	100.4	AAEL001821-PA	0.0	gi|157124269	81	90	100	Aedes aegypti	AAEL001821-PA	0.0	gi|157124269	81	90	100	Aedes aegypti	AAEL001821-PA	0.0	gi|157124269	81	90	100	Aedes aegypti	Zinc finger protein 713	0.82	Q8N859	22	43	30	Homo sapiens	Caenorhabditis elegans - embryo development ending in birth or egg hatching	2e-06	GO:0003735	structural constituent of ribosome	The action of a molecule that contributes to the structural integrity of the ribosome. [GOC:mah]	ribosomal protein BROAD []				2e-06
Ae2-243635	microtubule associated complex	cs	DIPTERA	2e-47	86.6	AAEL009969-PA	5E-047	gi|157124757	100	100	87	Aedes aegypti	putative microtubule associated complex	2e-47	gi|604769561	100	100	87	Aedes albopictus	AAEL009969-PA	3e-47	gi|157124757	100	100	87	Aedes aegypti	Dynein light chain 4, axonemal	1e-24	A4F4L4	54	75	87	Sus scrofa	Drosophila melanogaster - dynein complex - microtubule-based movement - ATPase activity, coupled - microtubule associated complex - microtubule-based process	6e-34	GO:0042623	ATPase activity, coupled	Catalysis of the reaction: ATP + H2O = ADP + phosphate; this reaction directly drives some other reaction, for example ion transport across a membrane. [EC:3.6.1.3, GOC:jl]	ATP phosphohydrolase (polypeptide-unfolding) NARROW [EC:3.6.4.9]			GO:0042623;	6e-34	GO:0030286	dynein complex	Any of several large complexes that contain two or three dynein heavy chains and several light chains, and have microtubule motor activity. [ISBN:0815316194]
Ae2SigPSigP-237138_FR5_1-62	hypothetical secreted protein precursor	s/uk	NR-LIGHT	1000	19.2	hypothetical protein TRSC58_02348	17	gi|554941728	39	53	19	Trypanosoma rangeli SC58	Sodium-independent sulfate anion transporter, partial	66	gi|577746229	28	48	17	Ceratitis capitata	monocarboxylate transporter 9-like	14	gi|908400418	48	63	4	Biomphalaria glabrata	LL-diaminopimelate aminotransferase	50	B1I544	33	60	8	Desulforudis audaxviator (strain MP104C)
AALF015893-PA	hypothetical protein ZHAS_00011693	uc	NR-LIGHT	0	99.2	hypothetical protein ZHAS_00011693	1E-121	gi|668455573	74	88	99	Anopheles sinensis	hypothetical protein ZHAS_00011693	1e-122	gi|668455573	74	88	99	Anopheles sinensis	AGAP005994-PA	1e-105	gi|158295143	67	79	108	Anopheles gambiae str. PEST	Asparagine--tRNA ligase, cytoplasmic	1.0	Q554D9	30	45	14	Dictyostelium discoideum	Drosophila melanogaster - biological_process - cellular_component - molecular_function	1e-07	GO:0003674	molecular_function	Elemental activities, such as catalysis or binding, describing the actions of a gene product at the molecular level. A given gene product may exhibit one or more molecular functions. [GOC:go_curators]	molecular function EXACT []				1e-07	GO:0005575	cellular_component	The part of a cell or its extracellular environment in which a gene product is located. A gene product may be located in one or more parts of a cell and its location may be as specific as a particular macromolecular complex, that is, a stable, persistent association of macromolecules that function together. [GOC:go_curators, NIF_Subcellular:sao-1337158144]	cellular component EXACT []
Ae2SigPSigP-157000_FR6_30-102	hypothetical secreted protein precursor	s/uk	NR-LIGHT	1000	6.5	sphingosine phosphate lyase, putative	7.6	gi|731703425	48	57	7	Leishmania panamensis	AGAP006046-PA-like protein	17	gi|668456911	29	52	4	Anopheles sinensis	hypothetical protein HELRODRAFT_194930	18	gi|675851838	27	82	6	Helobdella robusta	DNA-dependent protein kinase catalytic subunit	7.7	Q8WN22	33	53	1	Canis lupus familiaris
AALF007131-PA	AAEL012309-PA	uc	NR-LIGHT	0	95.7	AAEL012309-PA	0.0	gi|157132039	99	99	96	Aedes aegypti	AAEL012309-PA	0.0	gi|157132039	99	99	96	Aedes aegypti	AAEL012309-PA	0.0	gi|157132039	99	99	96	Aedes aegypti	Uncharacterized protein KIAA0825	1e-27	Q8IV33	29	50	21	Homo sapiens	RIKEN cDNA 2210408I21 gene - Mus musculus - molecular_function - cellular_component - biological_process	1e-26	GO:0003674	molecular_function	Elemental activities, such as catalysis or binding, describing the actions of a gene product at the molecular level. A given gene product may exhibit one or more molecular functions. [GOC:go_curators]	molecular function EXACT []				1e-26	GO:0005575	cellular_component	The part of a cell or its extracellular environment in which a gene product is located. A gene product may be located in one or more parts of a cell and its location may be as specific as a particular macromolecular complex, that is, a stable, persistent association of macromolecules that function together. [GOC:go_curators, NIF_Subcellular:sao-1337158144]	cellular component EXACT []
Ae2SigPSigP-41734_FR6_131-204	hypothetical secreted protein precursor	s/uk	NR-LIGHT	1000	7	hypothetical protein AND_005101	5.9	gi|568254200	33	50	7	Anopheles darlingi	hypothetical protein AND_005101	2.0	gi|568254200	33	50	7	Anopheles darlingi	dystrophin, isoform E-like	6.2	gi|970888017	47	54	7	Diachasma alloeum	Protein phosphatase 1 regulatory subunit 3D	9.8	O95685	35	45	21	Homo sapiens
AALF019852-PA	Conserved plasma membrane protein - 5 predicted membrane helices	uc/memb	NR-LIGHT	0		AAEL010418-PA	1E-147	gi|765339142	79	88	83	Aedes aegypti	AAEL010418-PA	1e-147	gi|765339142	79	88	83	Aedes aegypti	AAEL010418-PA	1e-147	gi|765339142	79	88	83	Aedes aegypti	Putative odorant receptor 85e	0.21	P81924	27	41	17	Drosophila melanogaster	AGAP004354-PA - Anopheles gambiae - olfactory receptor activity - plasma membrane - integral component of membrane - detection of chemical stimulus involved in sensory perception of smell	5e-30	GO:0004984	olfactory receptor activity	Combining with an odorant and transmitting the signal from one side of the membrane to the other to initiate a change in cell activity in response to detection of smell. [GOC:bf, GOC:dph, GOC:sart, PMID:19135896, PMID:21041441]	odorant receptor activity EXACT [PMID:19135896, PMID:21041441]			GO:0004984;	5e-30	GO:0005886	plasma membrane	The membrane surrounding a cell that separates the cell from its external environment. It consists of a phospholipid bilayer and associated proteins. [ISBN:0716731363]	bacterial inner membrane NARROW []
Ae2SigPSigP-219347_FR5_364-459	hypothetical secreted protein precursor	s/uk	NR-LIGHT	1000	11	uncharacterized protein LOC100182710	2.6	gi|198422075	35	45	12	Ciona intestinalis	GJ10769	4.6	gi|195394997	31	50	13	Drosophila virilis	NADH dehydrogenase	0.25	gi|815797874	31	59	38	Linepithema humile	Nucleoporin npp106	3.4	O14310	26	50	7	Schizosaccharomyces pombe (strain 972 / ATCC 24843)
AALF014034-PA	ionotropic glutamate receptor - probable fragment - 5 predicted membrane helices	st membrane	NR-LIGHT	0	70.6	AAEL013198-PA	0.0	gi|157134969	61	76	55	Aedes aegypti	AAEL013198-PA	0.0	gi|157134969	61	76	55	Aedes aegypti	AAEL013198-PA	0.0	gi|157134969	61	76	55	Aedes aegypti	Glutamate receptor ionotropic, delta-1	6e-12	Q61627	21	41	49	Mus musculus	AGAP007498-PA - Anopheles gambiae - AMPA glutamate receptor activity - AMPA glutamate receptor complex - ionotropic glutamate receptor signaling pathway	4e-41	GO:0004971	alpha-amino-3-hydroxy-5-methyl-4-isoxazole propionate selective glutamate receptor activity	An ionotropic glutamate receptor activity that exhibits fast gating by glutamate and acts by opening a cation channel permeable to sodium, potassium, and, in the absence of a GluR2 subunit, calcium. [GOC:mah, PMID:10049997, PMID:8804111]	AMPA receptor activity EXACT []			GO:0004971;	4e-41	GO:0032281	alpha-amino-3-hydroxy-5-methyl-4-isoxazolepropionic acid selective glutamate receptor complex	An assembly of four or five subunits which form a structure with an extracellular N-terminus and a large loop that together form the ligand binding domain. The C-terminus is intracellular. The ionotropic glutamate receptor complex itself acts as a ligand gated ion channel; on binding glutamate, charged ions pass through a channel in the center of the receptor complex. The AMPA receptors mediate f…	AMPA receptor RELATED []
Ae2SigPSigP-237403_FR4_65-141	hypothetical secreted protein precursor	s/uk	NR-LIGHT	1000	2.8	synaptojanin-1	13	gi|284005116	38	56	3	Oryctolagus cuniculus	GE21847	4.7	gi|195493585	37	41	7	Drosophila yakuba	uncharacterized protein Dyak_GE21847	8.1	gi|195493585	37	41	7	Drosophila yakuba	Probable deoxycytidine triphosphate deaminase	0.14	A8A906	34	62	24	Ignicoccus hospitalis (strain KIN4/I / DSM 18386 / JCM 14125)
Ae2SigPSigP-243635_FR5_62-141	hypothetical secreted protein precursor	s/uk	NR-LIGHT	1000	8.3	sodium- and chloride-dependent neurotransmitter transporter	0.90	gi|170030174	35	52	8	Culex quinquefasciatus	sodium- and chloride-dependent neurotransmitter transporter	0.32	gi|170030174	35	52	8	Culex quinquefasciatus	sodium- and chloride-dependent neurotransmitter transporter	0.56	gi|170030174	35	52	8	Culex quinquefasciatus	Phenol 2-monooxygenase	22	P15245	38	46	6	Trichosporon cutaneum
Ae2-202258	Unknown product	uk				hypothetical protein YYE_01710	1.2	gi|669197198	38	53	1	Plasmodium vinckei vinckei	GA26034	0.065	gi|198474992	33	47	38	Drosophila pseudoobscura pseudoobscura	GL19617	0.19	gi|195148649	31	44	39	Drosophila persimilis	Uncharacterized transporter BUsg_450	1.2	Q8K999	28	47	19	Buchnera aphidicola subsp. Schizaphis graminum (strain Sg)
AALF008954-PA	axonemal dynein intermediate chain - probable fragment	cs	NR-LIGHT	0	52	AAEL010201-PA	1E-177	gi|157125469	99	99	50	Aedes aegypti	AAEL010201-PA	1e-177	gi|157125469	99	99	50	Aedes aegypti	AAEL010201-PA	1e-177	gi|157125469	99	99	50	Aedes aegypti	Dynein intermediate chain 3, ciliary	2e-56	Q16960	40	61	46	Heliocidaris crassispina	Drosophila melanogaster - cytoplasmic dynein complex - motor activity - microtubule associated complex - ATPase activity, coupled - microtubule-based movement - sensory perception of sound	5e-64	GO:0003774	motor activity	Catalysis of movement along a polymeric molecule such as a microfilament or microtubule, coupled to the hydrolysis of a nucleoside triphosphate. [GOC:mah, ISBN:0815316194]					5e-64	GO:0005868	cytoplasmic dynein complex	Any dynein complex that catalyzes movement along a cytoplasmic microtubule; cytoplasmic dynein complexes participates in many transport activities in eukaryotes, such as mRNA localization, intermediate filament transport, nuclear envelope breakdown, apoptosis, transport of centrosomal proteins, mitotic spindle assembly, virus transport, kinetochore functions, and movement of signaling and spindle…	cytoplasmic dynein heavy chain NARROW []
Ae2-234808	Histone H3.1t - probable fragment	nr	SWISSP	5e-21	57.3	histone H3.3-like	1E-020	gi|291391379	74	78	54	Oryctolagus cuniculus	conserved hypothetical protein	2e-20	gi|170058987	72	78	69	Culex quinquefasciatus	conserved hypothetical protein	4e-20	gi|170058987	72	78	69	Culex quinquefasciatus	Histone H3.1t	5e-21	Q16695	67	76	57	Homo sapiens	Histone H3 - Canis lupus familiaris - nucleosome - DNA binding - nucleus - protein heterodimerization activity	4e-21	GO:0003677	DNA binding	Any molecular function by which a gene product interacts selectively and non-covalently with DNA (deoxyribonucleic acid). [GOC:dph, GOC:jl, GOC:tb, GOC:vw]	microtubule/chromatin interaction RELATED []				8e-21	GO:0000786	nucleosome	A complex comprised of DNA wound around a multisubunit core and associated proteins, which forms the primary packing unit of DNA into higher order structures. [GOC:elh]
Ae2SigPSigP-62709_FR6_142-200	hypothetical secreted protein precursor	s/uk	NR-LIGHT	1000	12	organic solute transporter subunit alpha	17	gi|390349430	36	45	12	Strongylocentrotus purpuratus	uncharacterized protein LOC105210590	68	gi|751438660	40	59	2	Bactrocera cucurbitae	organic solute transporter subunit alpha	10	gi|390349430	36	45	12	Strongylocentrotus purpuratus	tRNA pseudouridine synthase D	64	Q2IFQ4	60	65	6	Anaeromyxobacter dehalogenans (strain 2CP-C)
Ae2SigPSigP-207966_FR5_1-132	Unknown product - signalP detected - 3 predicted membrane helices	uk membrane				AAEL001224-PA	2E-054	gi|765338582	87	94	31	Aedes aegypti	AAEL001224-PA	7e-55	gi|765338582	87	94	31	Aedes aegypti	AAEL001224-PA	1e-54	gi|765338582	87	94	31	Aedes aegypti	Putative odorant receptor 83c	1e-07	Q9VNK9	29	54	23	Drosophila melanogaster	AGAP009705-PA - Anopheles gambiae - olfactory receptor activity - plasma membrane - integral component of membrane - detection of chemical stimulus involved in sensory perception of smell	3e-29	GO:0004984	olfactory receptor activity	Combining with an odorant and transmitting the signal from one side of the membrane to the other to initiate a change in cell activity in response to detection of smell. [GOC:bf, GOC:dph, GOC:sart, PMID:19135896, PMID:21041441]	odorant receptor activity EXACT [PMID:19135896, PMID:21041441]				3e-29	GO:0005886	plasma membrane	The membrane surrounding a cell that separates the cell from its external environment. It consists of a phospholipid bilayer and associated proteins. [ISBN:0716731363]	bacterial inner membrane NARROW []
Ae2-3875	Unknown product	uk				AAEL009489-PA	1E-113	gi|157123299	89	91	56	Aedes aegypti	AAEL009489-PA	1e-113	gi|157123299	89	91	56	Aedes aegypti	AAEL009489-PA	1e-113	gi|157123299	89	91	56	Aedes aegypti	Forkhead box protein L1	1e-16	Q12952	36	51	41	Homo sapiens	AGAP012976-PA - Anopheles gambiae - RNA polymerase II transcription factor activity, sequence-specific DNA binding - nucleus - regulation of transcription from RNA polymerase II promoter - anatomical structure morphogenesis - cell differentiation	1e-67	GO:0000981	sequence-specific DNA binding RNA polymerase II transcription factor activity	Interacting selectively and non-covalently with a specific DNA sequence in order to modulate transcription by RNA polymerase II. The transcription factor may or may not also interact selectively with a protein or macromolecular complex. [GOC:txnOH]					1e-67	GO:0005634	nucleus	A membrane-bounded organelle of eukaryotic cells in which chromosomes are housed and replicated. In most cells, the nucleus contains all of the cell's chromosomes except the organellar chromosomes, and is the site of RNA synthesis and processing. In some species, or in specialized cell types, RNA metabolism or DNA replication may be absent. [GOC:go_curators]	cell nucleus EXACT []
Ae2SigPSigP-217537_FR2_1-272	Conserved secreted protein precursor	s/ucs	NR-LIGHT	0		AAEL009338-PA	1E-123	gi|157122958	82	91	81	Aedes aegypti	AAEL009338-PA	1e-123	gi|157122958	82	91	81	Aedes aegypti	AAEL009338-PA	1e-123	gi|157122958	82	91	81	Aedes aegypti	Putative disease resistance protein RGA3	0.95	Q7XA40	28	42	11	Solanum bulbocastanum
Ae2SigPSigP-247765_FR5_219-297	hypothetical secreted protein precursor	s/uk	NR-LIGHT	1000	1	hypothetical protein BRAFLDRAFT_119260	0.18	gi|260792862	50	52	1	Branchiostoma floridae	shuttle craft	40	gi|568258661	37	43	5	Anopheles darlingi	enterin neuropeptides-like, partial	2.1	gi|642932985	38	43	55	Tribolium castaneum	Protein sidekick-2	1.2	Q8AV57	34	53	2	Gallus gallus
Ae2SigPSigP-246427_FR1_1-95	hypothetical secreted protein precursor	s/uk	NR-LIGHT	1000	7.3	glucose dehydrogenase	5.8	gi|939243978	37	52	7	Cimex lectularius	GM12498	23	gi|195340335	40	55	2	Drosophila sechellia	glucose dehydrogenase	3.6	gi|939243982	37	52	7	Cimex lectularius	Cystathionine gamma-synthase	0.68	Q1M0P5	54	66	9	Helicobacter pylori
Ae2SigPSigP-106476_FR1_1-52	hypothetical secreted protein precursor	s/uk	NR-LIGHT	1000	22	coat protein, partial	17	gi|34582219	38	61	23	Cucumber mosaic virus	hypothetical protein AND_004223	7.8	gi|568255216	50	70	10	Anopheles darlingi	aminopeptidase N-like isoform X2	68	gi|749746885	27	56	5	Harpegnathos saltator	Maestro heat-like repeat-containing protein family member 1	13	Q8NDA8	39	57	2	Homo sapiens
Ae2SigPSigP-155027_FR3_1-87	hypothetical secreted protein precursor	s/uk	NR-LIGHT	1000	10.2	paired box protein Pax-6 isoform X3	39	gi|688616411	25	53	10	Danio rerio	uncharacterized protein Dwil_GK23444	13	gi|946587238	29	52	13	Drosophila willistoni	zinc finger protein 22-like, partial	18	gi|662221756	45	63	28	Diaphorina citri	Paromamine 6'-oxidase	13	Q53U15	44	55	5	Streptomyces fradiae
AALF017540-PA	protein serine/threonine kinase - signalP detected	st/secreted protein	DIPTERA	3e-80	100	AAEL001985-PA	3E-062	gi|157125730	75	81	90	Aedes aegypti	protein serine/threonine kinase	3e-80	gi|604771427	93	95	100	Aedes albopictus	AAEL001985-PA	2e-62	gi|157125730	75	81	90	Aedes aegypti	Putative odorant-binding protein A10	9e-30	Q27377	58	75	61	Drosophila melanogaster	antennal protein 10 - Drosophila melanogaster - sensory perception of chemical stimulus - pheromone binding - odorant binding - extracellular region	1e-29	GO:0005550	pheromone binding	Interacting selectively and non-covalently with a pheromone, a substance, or characteristic mixture of substances, that is secreted and released by an organism and detected by a second organism of the same or a closely related species, in which it causes a specific reaction, such as a definite behavioral reaction or a developmental process. [GOC:ai]					1e-29	GO:0005576	extracellular region	The space external to the outermost structure of a cell. For cells without external protective or external encapsulating structures this refers to space outside of the plasma membrane. This term covers the host cell environment outside an intracellular parasite. [GOC:go_curators]	extracellular EXACT []
Ae2SigPSigP-99274_FR4_75-165	Unknown product - signalP detected - 2 predicted membrane helices	uk membrane				sialin-like	83	gi|755891315	25	53	11	Musca domestica	sialin-like	29	gi|755891315	25	53	11	Musca domestica	uncharacterized protein LOC106680117	18	gi|939652270	28	53	35	Halyomorpha halys	PTS system mannitol-specific EIICBA component	17	Q8K911	29	50	7	Buchnera aphidicola subsp. Schizaphis graminum (strain Sg)
AALF007571-PA	Glutathione S-transferase D7 - probable fragment	detox	SWISSP	2e-76	69.2	AAEL001090-PA	4E-082	gi|157114255	97	99	69	Aedes aegypti	AAEL001090-PA	1e-82	gi|157114255	97	99	69	Aedes aegypti	AAEL001090-PA	2e-82	gi|157114255	97	99	69	Aedes aegypti	Glutathione S-transferase D7	2e-76	O76483	87	97	69	Anopheles gambiae	Glutathione S-transferase D7 - Anopheles gambiae - glutathione transferase activity - glutathione peroxidase activity - extracellular region - cytoplasm - glutathione metabolic process - cellular oxidant detoxification	3e-76	GO:0004364	glutathione transferase activity	Catalysis of the reaction: R-X + glutathione = H-X + R-S-glutathione. R may be an aliphatic, aromatic or heterocyclic group; X may be a sulfate, nitrile or halide group. [EC:2.5.1.18]	glutathione conjugation reaction EXACT []	EC:2.5.1.18			3e-76	GO:0005576	extracellular region	The space external to the outermost structure of a cell. For cells without external protective or external encapsulating structures this refers to space outside of the plasma membrane. This term covers the host cell environment outside an intracellular parasite. [GOC:go_curators]	extracellular EXACT []
AALF019029-PA	Cystoskeletal protein Tektin - probable fragment	cs	KOG	8e-40	41.5	conserved hypothetical protein	6E-096	gi|170047058	97	98	37	Culex quinquefasciatus	conserved hypothetical protein	2e-96	gi|170047058	97	98	37	Culex quinquefasciatus	conserved hypothetical protein	4e-96	gi|170047058	97	98	37	Culex quinquefasciatus	Tektin-3	5e-41	Q4V8G8	47	70	35	Rattus norvegicus	Drosophila melanogaster - microtubule nucleation - structural constituent of cytoskeleton - cytoplasm - sperm motility	1e-64	GO:0005200	structural constituent of cytoskeleton	The action of a molecule that contributes to the structural integrity of a cytoskeletal structure. [GOC:mah]					1e-64	GO:0005737	cytoplasm	All of the contents of a cell excluding the plasma membrane and nucleus, but including other subcellular structures. [ISBN:0198547684]
Ae2-227135	Cytoplasmic dynein intermediate chain	cs	KOG	2e-92	96	AAEL010201-PA	0.0	gi|157125469	98	99	98	Aedes aegypti	AAEL010201-PA	0.0	gi|157125469	98	99	98	Aedes aegypti	AAEL010201-PA	0.0	gi|157125469	98	99	98	Aedes aegypti	Dynein intermediate chain 3, ciliary	1e-119	Q16960	40	60	90	Heliocidaris crassispina	Drosophila melanogaster - cytoplasmic dynein complex - motor activity - microtubule associated complex - ATPase activity, coupled - microtubule-based movement - sensory perception of sound	0	GO:0003774	motor activity	Catalysis of movement along a polymeric molecule such as a microfilament or microtubule, coupled to the hydrolysis of a nucleoside triphosphate. [GOC:mah, ISBN:0815316194]				GO:0003774; GO:0042623;	1e-134	GO:0005868	cytoplasmic dynein complex	Any dynein complex that catalyzes movement along a cytoplasmic microtubule; cytoplasmic dynein complexes participates in many transport activities in eukaryotes, such as mRNA localization, intermediate filament transport, nuclear envelope breakdown, apoptosis, transport of centrosomal proteins, mitotic spindle assembly, virus transport, kinetochore functions, and movement of signaling and spindle…	cytoplasmic dynein heavy chain NARROW []
Ae2SigPSigP-217686_FR2_1156-1262	hypothetical secreted protein precursor	s/uk	NR-LIGHT	1000	23	cell cycle link protein	13	gi|859803149	28	57	24	Banana bunchy top virus	Odorant receptor 83c	66	gi|170038161	31	50	15	Culex quinquefasciatus	predicted protein	11	gi|195999010	33	50	6	Trichoplax adhaerens	Mating-type protein A-alpha Y3	13	P37934	42	60	4	Schizophyllum commune
Ae2SigPSigP-95850_FR2_1-59	hypothetical secreted protein precursor	s/uk	NR-LIGHT	1000	22.4	glial cell line-derived neurotrophic family receptor-like, isoform K	5E-015	gi|116008050	75	87	22	Drosophila melanogaster	uncharacterized protein LOC105225755, partial	7e-17	gi|751786557	83	89	4	Bactrocera dorsalis	uncharacterized protein LOC105225755, partial	1e-16	gi|751786557	83	89	4	Bactrocera dorsalis	GDNF family receptor alpha-3	2.6	O60609	34	46	10	Homo sapiens	Glial cell line-derived neurotrophic family receptor-like - Drosophila melanogaster - membrane - glial cell-derived neurotrophic factor receptor activity - sensory perception of pain - anchored component of external side of plasma membrane - cell adhesion molecule binding	2e-14	GO:0016167	glial cell-derived neurotrophic factor receptor activity	Combining with glial cell line-derived neurotrophic factor and transmitting the signal from one side of the membrane to the other to initiate a change in cell activity. [GOC:mah, GOC:signaling]	GDNF receptor activity EXACT [GOC:mah]				2e-14	GO:0016020	membrane	Double layer of lipid molecules that encloses all cells, and, in eukaryotes, many organelles; may be a single or double lipid bilayer; also includes associated proteins. [GOC:mah, ISBN:0815316194]
AALF013912-PA	dynein light chain 1	cs	NR-LIGHT	0	100	AAEL002792-PA	1E-106	gi|157132095	97	98	100	Aedes aegypti	AAEL002792-PA	1e-106	gi|157132095	97	98	100	Aedes aegypti	AAEL002792-PA	1e-106	gi|157132095	97	98	100	Aedes aegypti	Dynein light chain 1, axonemal	7e-61	Q05A62	64	77	99	Mus musculus	Drosophila melanogaster - biological_process - molecular_function - cellular_component	6e-67	GO:0003674	molecular_function	Elemental activities, such as catalysis or binding, describing the actions of a gene product at the molecular level. A given gene product may exhibit one or more molecular functions. [GOC:go_curators]	molecular function EXACT []			GO:0003674;	6e-67	GO:0005575	cellular_component	The part of a cell or its extracellular environment in which a gene product is located. A gene product may be located in one or more parts of a cell and its location may be as specific as a particular macromolecular complex, that is, a stable, persistent association of macromolecules that function together. [GOC:go_curators, NIF_Subcellular:sao-1337158144]	cellular component EXACT []
AALF008953-PA	Cytoplasmic dynein intermediate chain - probable fragment	cs	KOG	7e-12	38.3	AAEL010201-PA	1E-119	gi|157125469	95	98	35	Aedes aegypti	AAEL010201-PA	1e-119	gi|157125469	95	98	35	Aedes aegypti	AAEL010201-PA	1e-119	gi|157125469	95	98	35	Aedes aegypti	Dynein intermediate chain 3, ciliary	3e-29	Q16960	36	58	30	Heliocidaris crassispina	Drosophila melanogaster - cytoplasmic dynein complex - motor activity - microtubule associated complex - ATPase activity, coupled - microtubule-based movement - sensory perception of sound	9e-33	GO:0003774	motor activity	Catalysis of movement along a polymeric molecule such as a microfilament or microtubule, coupled to the hydrolysis of a nucleoside triphosphate. [GOC:mah, ISBN:0815316194]					9e-33	GO:0005868	cytoplasmic dynein complex	Any dynein complex that catalyzes movement along a cytoplasmic microtubule; cytoplasmic dynein complexes participates in many transport activities in eukaryotes, such as mRNA localization, intermediate filament transport, nuclear envelope breakdown, apoptosis, transport of centrosomal proteins, mitotic spindle assembly, virus transport, kinetochore functions, and movement of signaling and spindle…	cytoplasmic dynein heavy chain NARROW []
AALF012785-PA	Odorant receptor 83c - 8 predicted membrane helices	st membrane	NR-LIGHT	0	98.7	AAEL000628-PA	0.0	gi|157106167	76	90	99	Aedes aegypti	AAEL000628-PA	0.0	gi|157106167	76	90	99	Aedes aegypti	AAEL000628-PA	0.0	gi|157106167	76	90	99	Aedes aegypti	Odorant receptor 67d	2e-28	Q9VT92	24	46	101	Drosophila melanogaster	AGAP010505-PA - Anopheles gambiae - olfactory receptor activity - plasma membrane - integral component of membrane - detection of chemical stimulus involved in sensory perception of smell	3e-50	GO:0004984	olfactory receptor activity	Combining with an odorant and transmitting the signal from one side of the membrane to the other to initiate a change in cell activity in response to detection of smell. [GOC:bf, GOC:dph, GOC:sart, PMID:19135896, PMID:21041441]	odorant receptor activity EXACT [PMID:19135896, PMID:21041441]			GO:0004984;	3e-50	GO:0005886	plasma membrane	The membrane surrounding a cell that separates the cell from its external environment. It consists of a phospholipid bilayer and associated proteins. [ISBN:0716731363]	bacterial inner membrane NARROW []
Ae2SigPSigP-229388_FR2_26-554	UDP-glucuronosyltransferase 2B15 - signalP detected - 2 predicted membrane helices	met/carb membrane	NR-LIGHT	0	100	UDP-glucuronosyltransferase 2B15	0.0	gi|170027636	72	83	100	Culex quinquefasciatus	UDP-glucuronosyltransferase 2B15	0.0	gi|170027636	72	83	100	Culex quinquefasciatus	UDP-glucuronosyltransferase 2B15	0.0	gi|170027636	72	83	100	Culex quinquefasciatus	UDP-glucuronosyltransferase 2B20	8e-52	O77649	29	48	92	Macaca fascicularis	AGAP005751-PA - Anopheles gambiae - UDP-glycosyltransferase activity - flavonoid biosynthetic process - intracellular membrane-bounded organelle - flavonoid glucuronidation	0	GO:0008194	UDP-glycosyltransferase activity	Catalysis of the transfer of a glycosyl group from a UDP-sugar to a small hydrophobic molecule. [InterPro:IPR004224, PMID:11846783]				GO:0008194;	0	GO:0043231	intracellular membrane-bounded organelle	Organized structure of distinctive morphology and function, bounded by a single or double lipid bilayer membrane and occurring within the cell. Includes the nucleus, mitochondria, plastids, vacuoles, and vesicles. Excludes the plasma membrane. [GOC:go_curators]	intracellular membrane-enclosed organelle EXACT []
Ae2SigPSigP-251861_FR2_284-462	hypothetical secreted protein precursor	s/uk	NR-LIGHT	1000	5	ATP-binding cassette sub-family C member 11-like isoform X1	13	gi|741893594	32	51	5	Bos taurus	ionotropic receptor 92a	18	gi|440217656	28	42	11	Drosophila melanogaster	ionotropic receptor 92a	30	gi|442620044	28	42	11	Drosophila melanogaster	Kynurenine 3-monooxygenase	10.0	Q8PAD3	38	48	10	Xanthomonas campestris pv. campestris (strain ATCC 33913 / DSM 3586 / NCPPB 528 / LMG 568 / P 25)
AALF021251-PA	Huntingtin interacting protein 1 (Hip1) interactor Hippi	st	KOG	2e-91	95.8	AAEL008327-PA	0.0	gi|157118495	98	99	100	Aedes aegypti	AAEL008327-PA	0.0	gi|157118495	98	99	100	Aedes aegypti	AAEL008327-PA	0.0	gi|157118495	98	99	100	Aedes aegypti	Intraflagellar transport protein 57 homolog	1e-93	Q9VQS5	42	68	97	Drosophila melanogaster	AGAP008872-PA - Anopheles gambiae - Golgi apparatus - centrosome - cilium - intraciliary transport particle B - intraciliary transport - cilium assembly	0	GO:0003674	molecular_function	Elemental activities, such as catalysis or binding, describing the actions of a gene product at the molecular level. A given gene product may exhibit one or more molecular functions. [GOC:go_curators]	molecular function EXACT []			GO:0003674;	2e-93	GO:0030992	intraciliary transport particle B	The larger subcomplex of the intraciliary transport particle; characterized complexes have molecular weights around 550 kDa. [GOC:cilia, GOC:kmv, PMID:14570576, PMID:19253336]	IFT B complex RELATED []
Ae2SigPSigP-217227_FR5_1198-1313	hypothetical secreted protein precursor	s/uk	NR-LIGHT	1000	15.1	IMP2'-like protein	38	gi|918732799	26	50	15	Saccharomyces eubayanus	CG2982	30	gi|924564247	30	51	9	Drosophila busckii	uncharacterized protein LOC106693655	40	gi|939665608	37	52	2	Microplitis demolitor	Sugar utilization regulatory protein IMP2	7.6	P32351	28	50	15	Saccharomyces cerevisiae (strain ATCC 204508 / S288c)
Ae2SigPSigP-257674_FR1_253-318	hypothetical secreted protein precursor	s/uk	NR-LIGHT	1000	8.9	EST gb|AI997445 comes from this gene	5.8	gi|6503289	38	56	9	Arabidopsis thaliana	Protein O-mannosyltransferase 1	23	gi|577730911	40	50	4	Ceratitis capitata	hypothetical protein T265_04085	31	gi|684381649	35	55	10	Opisthorchis viverrini	RNA-directed RNA polymerase L	17	Q91DD4	31	57	2	Reston ebolavirus (strain Philippines-96)
Ae2SigPSigP-201018_FR6_12-193	hypothetical secreted protein precursor	s/uk	NR-LIGHT	1000	30.7	unnamed protein product	17	gi|193787736	42	52	31	Homo sapiens	HDC13887	7.9	gi|41619034	41	62	15	Drosophila melanogaster	protein yellow isoform X2	14	gi|644993759	55	77	4	Nasonia vitripennis	Putative transmembrane protein ORF26	9.9	Q25BG9	29	47	24	His1 virus (isolate Australia/Victoria)
Ae2SigPSigP-249603_FR1_428-521	Unknown product	uk				hypothetical protein Bm1_19105	0.048	gi|170580474	37	60	26	Brugia malayi	hypothetical protein FF38_12010	0.065	gi|906470406	37	56	22	Lucilia cuprina	hypothetical protein Bm1_19105	0.030	gi|170580474	37	60	26	Brugia malayi	Probable potassium transport system protein kup	0.048	Q9PC78	27	51	12	Xylella fastidiosa (strain 9a5c)
AALF004606-PA	Sensory cilia assembly protein	extmat	KOG	0	98	AAEL003132-PA	0.0	gi|157134464	97	99	98	Aedes aegypti	AAEL013008-PA	0.0	gi|157134237	97	99	98	Aedes aegypti	AAEL013008-PA	0.0	gi|157134237	97	99	98	Aedes aegypti	Intraflagellar transport protein 52 homolog	1e-101	Q62559	42	65	101	Mus musculus	Osm-6 ortholog (C. elegans) - Drosophila melanogaster - microtubule-based movement - kinesin complex - molecular_function - intraciliary transport particle - cilium assembly - cilium - cilium morphogenesis - intraciliary transport particle B	0	GO:0003674	molecular_function	Elemental activities, such as catalysis or binding, describing the actions of a gene product at the molecular level. A given gene product may exhibit one or more molecular functions. [GOC:go_curators]	molecular function EXACT []			GO:0003674;	1e-119	GO:0005871	kinesin complex	Any complex that includes a dimer of molecules from the kinesin superfamily, a group of related proteins that contain an extended region of predicted alpha-helical coiled coil in the main chain that likely produces dimerization. The native complexes of several kinesin family members have also been shown to contain additional peptides, often designated light chains as all of the noncatalytic subun…
AALF008367-PA	Catalytic domain of the Serine/Threonine Kinase	st	CDD	0	98.6	AAEL010413-PA	1E-164	gi|157126107	97	98	100	Aedes aegypti	AAEL010413-PA	1e-165	gi|157126107	97	98	100	Aedes aegypti	AAEL010413-PA	1e-164	gi|157126107	97	98	100	Aedes aegypti	Cyclin-dependent kinase 20	2e-65	A8WIP6	45	63	82	Danio rerio	Drosophila melanogaster - cyclin-dependent protein serine/threonine kinase activity - protein phosphorylation - protein serine/threonine kinase activity - cellular_component - ATP binding	0	GO:0004693	cyclin-dependent protein serine/threonine kinase activity	Catalysis of the reactions: ATP + protein serine = ADP + protein serine phosphate, and ATP + protein threonine = ADP + protein threonine phosphate. This reaction requires the binding of a regulatory cyclin subunit and full activity requires stimulatory phosphorylation by a CDK-activating kinase (CAK). [GOC:pr, GOC:rn, PMID:7877684, PMID:9841670]	ATP:cyclin phosphotransferase activity EXACT [EC:2.7.11.22]	EC:2.7.11.22		GO:0004693; GO:0004674; GO:0005524;	1e-100	GO:0005575	cellular_component	The part of a cell or its extracellular environment in which a gene product is located. A gene product may be located in one or more parts of a cell and its location may be as specific as a particular macromolecular complex, that is, a stable, persistent association of macromolecules that function together. [GOC:go_curators, NIF_Subcellular:sao-1337158144]	cellular component EXACT []
Ae2TE-221563	transposase domain-containing protein - 3 predicted membrane helices	te membrane	NR-LIGHT	0	112	transposase domain-containing protein	1E-108	gi|118026879	37	54	113	Aedes aegypti	transposase domain-containing protein	1e-108	gi|118026879	37	54	113	Aedes aegypti	AAEL010985-PA	1e-103	gi|157128008	35	53	106	Aedes aegypti	Sodium channel subunit beta-4	0.33	Q08E08	32	50	34	Bos taurus	Predicted protein - Nematostella vectensis - oligosaccharide binding	3e-15	GO:0004169	dolichyl-phosphate-mannose-protein mannosyltransferase activity	Catalysis of the reaction: dolichyl phosphate D-mannose + protein = dolichyl phosphate + O-D-mannosylprotein. [EC:2.4.1.109, GOC:pr]	dolichol phosphomannose-protein mannosyltransferase activity EXACT [EC:2.4.1.109]	EC:2.4.1.109			1e-06	GO:0005789	endoplasmic reticulum membrane	The lipid bilayer surrounding the endoplasmic reticulum. [GOC:mah]	ER membrane EXACT []
Ae2SigPSigP-193031_FR3_31-119	hypothetical secreted protein precursor	s/uk	NR-LIGHT	1000	6.9	hypothetical protein ALT_6651	64	gi|952548887	33	50	7	Aspergillus lentulus								b(0,+)-type amino acid transporter 1-like	41	gi|762163517	33	56	11	Crassostrea gigas	Stimulator of interferon genes protein	13	Q3TBT3	40	59	8	Mus musculus
AALF019109-PA	Chibby	tm	CDD	1e-27	113.8	AAEL013081-PA	5E-053	gi|157134412	86	90	103	Aedes aegypti	AAEL013081-PA	2e-53	gi|157134412	86	90	103	Aedes aegypti	AAEL013081-PA	3e-53	gi|157134412	86	90	103	Aedes aegypti	Protein chibby homolog 1	4e-07	Q8MJK1	30	49	97	Bos taurus	Chibby - Drosophila melanogaster - negative regulation of Wnt signaling pathway - segment polarity determination - axoneme assembly - centriole - spermatid development - mitochondrion - ciliary transition zone - dendrite	3e-20	GO:0005515	protein binding	Interacting selectively and non-covalently with any protein or protein complex (a complex of two or more proteins that may include other nonprotein molecules). [GOC:go_curators]	alpha-2 macroglobulin receptor-associated protein activity RELATED []			GO:0005515; GO:0008013; GO:0042802;	1e-06	GO:0005634	nucleus	A membrane-bounded organelle of eukaryotic cells in which chromosomes are housed and replicated. In most cells, the nucleus contains all of the cell's chromosomes except the organellar chromosomes, and is the site of RNA synthesis and processing. In some species, or in specialized cell types, RNA metabolism or DNA replication may be absent. [GOC:go_curators]	cell nucleus EXACT []
AALF002384-PA	glutamate receptor - 4 predicted membrane helices	st membrane	NR-LIGHT	0	93.1	AAEL010774-PA	0.0	gi|157127249	82	89	104	Aedes aegypti	AAEL010774-PA	0.0	gi|157127249	82	89	104	Aedes aegypti	AAEL010774-PA	0.0	gi|157127249	82	89	104	Aedes aegypti	Glutamate receptor 2	3e-12	Q10914	23	42	38	Caenorhabditis elegans	Ionotropic receptor 75a - Drosophila melanogaster - ionotropic glutamate receptor activity - integral component of membrane - detection of chemical stimulus involved in sensory perception - ligand-gated ion channel activity - olfactory receptor activity - extracellular ligand-gated ion channel activity - detection of chemical stimulus involved in sensory perception of smell - sensory dendrite - i…	1e-61	GO:0004970	ionotropic glutamate receptor activity	Catalysis of the transmembrane transfer of an ion by a channel that opens when glutamate has been bound by the channel complex or one of its constituent parts. [ISBN:0198506732]				GO:0004970; GO:0015276; GO:0004984; GO:0005230;	1e-61	GO:0016021	integral component of membrane	The component of a membrane consisting of gene products and protein complexes that have some part that penetrates at least one leaflet of the membrane bilayer. This component includes gene products that are buried in the bilayer with no exposure outside the bilayer. [GOC:dos, GOC:go_curators]	integral to membrane NARROW []
AALF027527-PA	general transcriptional corepressor trfA - probable fragment - 25 OH-glycosylation sites - 25 NetOglyc sites	tm	REFSEQ-INVERTEBRATE	4e-36	55.4	AAEL012052-PA	1E-177	gi|157131254	82	85	93	Aedes aegypti	AAEL012052-PA	1e-177	gi|157131254	82	85	93	Aedes aegypti	AAEL012052-PA	1e-177	gi|157131254	82	85	93	Aedes aegypti	Putative uncharacterized protein DDB_G0289041	1e-05	Q54I30	22	39	36	Dictyostelium discoideum	Vacuolar protein sorting-associated protein 72 - Dictyostelium discoideum - histone exchange - nucleus - regulation of transcription, DNA-templated - chromatin remodeling	2e-05	GO:0003674	molecular_function	Elemental activities, such as catalysis or binding, describing the actions of a gene product at the molecular level. A given gene product may exhibit one or more molecular functions. [GOC:go_curators]	molecular function EXACT []				2e-05	GO:0005575	cellular_component	The part of a cell or its extracellular environment in which a gene product is located. A gene product may be located in one or more parts of a cell and its location may be as specific as a particular macromolecular complex, that is, a stable, persistent association of macromolecules that function together. [GOC:go_curators, NIF_Subcellular:sao-1337158144]	cellular component EXACT []
AALF001353-PA	odorant-binding protein 58c - probable fragment - signalP detected	s/	DIPTERA	2e-38	38.8	obp62	2E-037	gi|471178559	98	100	39	Aedes albopictus	putative odorant-binding protein 58c	2e-38	gi|604772927	100	100	39	Aedes albopictus	AAEL015566-PA	2e-32	gi|157140417	84	86	39	Aedes aegypti	Protein translocase subunit SecA 1	0.28	Q47LZ9	24	51	8	Thermobifida fusca (strain YX)
Ae2SigPSigP-21669_FR2_1-141	Unknown product - 2 predicted membrane helices	uk membrane				MCM2/3/5 family protein	5E-009	gi|672560829	56	67	13	Toxoplasma gondii VAND	Cpr11B	2e-05	gi|924564579	38	66	27	Drosophila busckii	hypothetical protein LOTGIDRAFT_138845, partial	0.002	gi|676434984	43	51	37	Lottia gigantea	Cytochrome c oxidase subunit 3	0.017	P14546	31	42	23	Leishmania tarentolae
Ae2SigPSigP-223629_FR3_15-87	hypothetical secreted protein precursor	s/uk	NR-LIGHT	1000	2.2	copper-transporting ATPase 1 isoform X2	66	gi|641658737	48	62	2	Acyrthosiphon pisum	NADH dehydrogenase subunit 5, partial (mitochondrion)	66	gi|2547182	45	70	8	Simulium vittatum	copper-transporting ATPase 1 isoform X3	40	gi|641658741	48	62	2	Acyrthosiphon pisum	LIMR family protein At5g01460	22	Q9M028	33	55	7	Arabidopsis thaliana
AALF017037-PA	odorant receptor 37 - Membrane anchor detected - 6 predicted membrane helices	st membrAnchor membrane	NR-LIGHT	0	98.9	AAEL008368-PA	0.0	gi|157118676	85	91	100	Aedes aegypti	AAEL008368-PA	0.0	gi|157118676	85	91	100	Aedes aegypti	AAEL008368-PA	0.0	gi|157118676	85	91	100	Aedes aegypti	Odorant receptor 4	1e-11	Q16EI9	24	44	55	Aedes aegypti	AGAP006667-PA - Anopheles gambiae - olfactory receptor activity - plasma membrane - integral component of membrane - detection of chemical stimulus involved in sensory perception of smell	1e-54	GO:0004984	olfactory receptor activity	Combining with an odorant and transmitting the signal from one side of the membrane to the other to initiate a change in cell activity in response to detection of smell. [GOC:bf, GOC:dph, GOC:sart, PMID:19135896, PMID:21041441]	odorant receptor activity EXACT [PMID:19135896, PMID:21041441]			GO:0004984;	1e-54	GO:0005886	plasma membrane	The membrane surrounding a cell that separates the cell from its external environment. It consists of a phospholipid bilayer and associated proteins. [ISBN:0716731363]	bacterial inner membrane NARROW []
Ae2SigPSigP-3480_FR5_1-146	hypothetical secreted protein precursor	s/uk	NR-LIGHT	1000	20.6	hypothetical protein ZHAS_00011434	4E-009	gi|668455419	30	48	21	Anopheles sinensis	hypothetical protein ZHAS_00011434	1e-09	gi|668455419	30	48	21	Anopheles sinensis	AAEL002811-PA	0.006	gi|157132115	28	47	86	Aedes aegypti	Replicase	0.90	Q65667	25	39	4	Beet necrotic yellow vein virus (isolate Japan/S)
Ae2SigPSigP-253906_FR3_1-69	hypothetical secreted protein precursor	s/uk	NR-LIGHT	1000	22.4	transposase and inactivated derivatives-like protein	29	gi|77966210	42	63	22	Burkholderia lata	mthl9, partial	51	gi|924559052	37	55	6	Drosophila busckii	conserved hypothetical protein	24	gi|339236817	42	57	5	Trichinella spiralis	Calreticulin-3	13	Q9D9Q6	28	46	17	Mus musculus
Ae2SigPSigP-254843_FR1_128-240	hypothetical secreted protein precursor	s/uk	NR-LIGHT	1000	9.3	conserved hypothetical protein	4E-011	gi|170030068	63	78	9	Culex quinquefasciatus	conserved hypothetical protein	2e-11	gi|170030068	63	78	9	Culex quinquefasciatus	conserved hypothetical protein	3e-11	gi|170030068	63	78	9	Culex quinquefasciatus	Bifunctional purine biosynthesis protein PurH	13	B7GFU2	30	44	17	Anoxybacillus flavithermus (strain DSM 21510 / WK1)
Ae2SigPSigP-250115_FR1_109-164	hypothetical secreted protein precursor	s/uk	NR-LIGHT	1000	7.3	Ula1p	22	gi|365757963	44	61	7	Saccharomyces cerevisiae x Saccharomyces kudriavzevii VIN7								NADH dehydrogenase subunit 2 (mitochondrion)	40	gi|317134335	35	56	8	Oscarella microlobata	Beta-1,4-galactosyltransferase 2	3.4	Q9Z2Y2	38	50	14	Mus musculus
Ae2SigPSigP-222993_FR2_1485-1601	hypothetical secreted protein precursor	s/uk	NR-LIGHT	1000	4.3	uncharacterized protein LOC580376 isoform X1	0.061	gi|780130735	33	45	4	Strongylocentrotus purpuratus	AAEL003928-PA, partial	0.049	gi|157103615	51	65	3	Aedes aegypti	uncharacterized protein LOC580376 isoform X1	0.039	gi|780130735	33	45	4	Strongylocentrotus purpuratus	Hornerin	0.40	Q86YZ3	40	54	2	Homo sapiens
AALF027387-PA	Conserved plasma membrane protein - 6 predicted membrane helices	uc/memb	NR-LIGHT	0		AAEL017123-PA	1E-166	gi|765337651	76	87	92	Aedes aegypti	AAEL017123-PA	1e-167	gi|765337651	76	87	92	Aedes aegypti	AAEL017123-PA	1e-166	gi|765337651	76	87	92	Aedes aegypti	Odorant receptor 85f	1.2	Q9VHE6	21	43	23	Drosophila melanogaster	AGAP011989-PA - Anopheles gambiae - olfactory receptor activity - plasma membrane - integral component of membrane - detection of chemical stimulus involved in sensory perception of smell	4e-10	GO:0004984	olfactory receptor activity	Combining with an odorant and transmitting the signal from one side of the membrane to the other to initiate a change in cell activity in response to detection of smell. [GOC:bf, GOC:dph, GOC:sart, PMID:19135896, PMID:21041441]	odorant receptor activity EXACT [PMID:19135896, PMID:21041441]			GO:0004984;	4e-10	GO:0005886	plasma membrane	The membrane surrounding a cell that separates the cell from its external environment. It consists of a phospholipid bilayer and associated proteins. [ISBN:0716731363]	bacterial inner membrane NARROW []
AALF000020-PA	hypothetical secreted protein precursor	s/uk	NR-LIGHT	1000	48.1	AAEL002549-PA	8E-021	gi|157167719	100	100	48	Aedes aegypti	putative secreted protein precursor	3e-21	gi|604773349	100	100	25	Aedes albopictus	AAEL002549-PA	5e-21	gi|157167719	100	100	48	Aedes aegypti	Mediator of RNA polymerase II transcription subunit 1	38	Q6INP8	32	54	2	Xenopus laevis	sosie - Drosophila melanogaster - sensory perception of sound - apical plasma membrane - plasma membrane - female germline ring canal - ovarian follicle cell migration - germarium-derived egg chamber formation	4e-09									GO:0016324	apical plasma membrane	The region of the plasma membrane located at the apical end of the cell. [GOC:curators]
AALF009939-PA	Glutamate-gated kainate-type ion channel receptor subunit GluR5 - 5 predicted membrane helices	st membrane	KOG	5e-25	81.5	AAEL000007-PA	0.0	gi|157103295	83	92	97	Aedes aegypti	AAEL000007-PA	0.0	gi|157103295	83	92	97	Aedes aegypti	AAEL000007-PA	0.0	gi|157103295	83	92	97	Aedes aegypti	Glutamate receptor ionotropic, kainate 3	5e-11	P42264	24	43	28	Rattus norvegicus	Ionotropic receptor 41a - Drosophila melanogaster - ionotropic glutamate receptor activity - membrane - detection of chemical stimulus - integral component of membrane - ligand-gated ion channel activity	1e-72	GO:0004970	ionotropic glutamate receptor activity	Catalysis of the transmembrane transfer of an ion by a channel that opens when glutamate has been bound by the channel complex or one of its constituent parts. [ISBN:0198506732]				GO:0004970; GO:0015276;	1e-72	GO:0016020	membrane	Double layer of lipid molecules that encloses all cells, and, in eukaryotes, many organelles; may be a single or double lipid bilayer; also includes associated proteins. [GOC:mah, ISBN:0815316194]
AALF002615-PA	26S proteasome regulatory complex subunit PSMD10	pm	KOG	3e-06	60.6	AAEL000954-PA, partial	0.0	gi|157112240	88	91	106	Aedes aegypti	AAEL000954-PA, partial	0.0	gi|157112240	88	91	106	Aedes aegypti	AAEL000954-PA, partial	0.0	gi|157112240	88	91	106	Aedes aegypti	Inversin	4e-06	Q9Y283	30	48	11	Homo sapiens	Ankyrin repeat - Aspergillus oryzae RIB40 - molecular_function - cellular_component - biological_process	9e-11	GO:0003674	molecular_function	Elemental activities, such as catalysis or binding, describing the actions of a gene product at the molecular level. A given gene product may exhibit one or more molecular functions. [GOC:go_curators]	molecular function EXACT []				9e-11	GO:0005575	cellular_component	The part of a cell or its extracellular environment in which a gene product is located. A gene product may be located in one or more parts of a cell and its location may be as specific as a particular macromolecular complex, that is, a stable, persistent association of macromolecules that function together. [GOC:go_curators, NIF_Subcellular:sao-1337158144]	cellular component EXACT []
Ae2SigPSigP-227975_FR4_193-260	hypothetical secreted protein precursor	s/uk	NR-LIGHT	1000	3	conserved hypothetical protein	50	gi|157868551	38	50	3	Leishmania major strain Friedlin	GA19619	14	gi|198461851	48	64	9	Drosophila pseudoobscura pseudoobscura	protein ECT2-like	4.7	gi|391333826	29	49	5	Metaseiulus occidentalis	Bifunctional protein GlmU	4.4	Q6AMF9	42	52	11	Desulfotalea psychrophila (strain LSv54 / DSM 12343)
Ae2SigPSigP-1103_FR4_35-441	7tm odorant receptor partial - signalP detected - 3 predicted membrane helices	st membrane	DIPTERA	8e-88	86.9	AAEL017305-PA	1E-147	gi|765336565	71	85	83	Aedes aegypti	AAEL017305-PA	1e-147	gi|765336565	71	85	83	Aedes aegypti	AAEL017305-PA	1e-147	gi|765336565	71	85	83	Aedes aegypti	Odorant receptor 7a	6e-07	Q9W3I5	19	41	84	Drosophila melanogaster	AGAP011978-PA - Anopheles gambiae - olfactory receptor activity - plasma membrane - integral component of membrane - detection of chemical stimulus involved in sensory perception of smell	3e-13	GO:0004984	olfactory receptor activity	Combining with an odorant and transmitting the signal from one side of the membrane to the other to initiate a change in cell activity in response to detection of smell. [GOC:bf, GOC:dph, GOC:sart, PMID:19135896, PMID:21041441]	odorant receptor activity EXACT [PMID:19135896, PMID:21041441]			GO:0004984;	3e-13	GO:0005886	plasma membrane	The membrane surrounding a cell that separates the cell from its external environment. It consists of a phospholipid bilayer and associated proteins. [ISBN:0716731363]	bacterial inner membrane NARROW []
AALF024313-PA	glutamate-gated kainate-type ion channel receptor subunit glur5 - probable fragment - 4 predicted membrane helices	tr membrane	DIPTERA	0	60.3	AAEL000011-PA	0.0	gi|157103289	70	84	91	Aedes aegypti	AAEL000011-PA	0.0	gi|157103289	70	84	91	Aedes aegypti	AAEL000011-PA	0.0	gi|157103289	70	84	91	Aedes aegypti	Glutamate receptor ionotropic, kainate 5	1e-10	Q63273	23	39	46	Rattus norvegicus	Ionotropic receptor 41a - Drosophila melanogaster - ionotropic glutamate receptor activity - membrane - detection of chemical stimulus - integral component of membrane - ligand-gated ion channel activity	2e-42	GO:0004970	ionotropic glutamate receptor activity	Catalysis of the transmembrane transfer of an ion by a channel that opens when glutamate has been bound by the channel complex or one of its constituent parts. [ISBN:0198506732]				GO:0004970; GO:0015276;	2e-42	GO:0016020	membrane	Double layer of lipid molecules that encloses all cells, and, in eukaryotes, many organelles; may be a single or double lipid bilayer; also includes associated proteins. [GOC:mah, ISBN:0815316194]
Ae2SigPSigP-258630_FR5_549-625	hypothetical secreted protein precursor	s/uk	NR-LIGHT	1000	13.9	hypothetical protein VITISV_011733	13	gi|147801500	37	55	14	Vitis vinifera	putative gustatory receptor 89a	40	gi|751441772	38	51	12	Bactrocera cucurbitae	organic solute transporter subunit alpha-like	68	gi|780127022	30	47	16	Strongylocentrotus purpuratus	cGMP-inhibited 3',5'-cyclic phosphodiesterase B	2.0	Q13370	35	41	5	Homo sapiens
Ae2SigPSigP-248641_FR6_1-82	hypothetical secreted protein precursor	s/uk	NR-LIGHT	1000	4	deoxyribodipyrimidine photolyase	0.54	gi|901880242	47	59	4	Plasmodium vivax Mauritania I	GI11711	1.6	gi|195128335	48	56	7	Drosophila mojavensis	LOW QUALITY PROTEIN: uncharacterized protein Dmoj_GI11711	2.8	gi|968041955	48	56	6	Drosophila mojavensis	RNA replicase polyprotein	7.6	P20128	35	50	3	Turnip yellow mosaic virus (isolate Australia)
Ae2SigPSigP-243795_FR1_90-235	hemolymph juvenile hormone binding protein - probable fragment - signalP detected	s/	DIPTERA	1e-54	44.2	AAEL008307-PA	1E-050	gi|157118470	87	94	44	Aedes aegypti	putative hemolymph juvenile hormone binding protein	1e-54	gi|604775443	93	97	44	Aedes albopictus	AAEL008307-PA	8e-51	gi|157118470	87	94	44	Aedes aegypti	Probable beta-glucosidase M	0.69	Q5AWD4	29	53	8	Emericella nidulans (strain FGSC A4 / ATCC 38163 / CBS 112.46 / NRRL 194 / M139)	Drosophila melanogaster - extracellular space	9e-14	GO:0003674	molecular_function	Elemental activities, such as catalysis or binding, describing the actions of a gene product at the molecular level. A given gene product may exhibit one or more molecular functions. [GOC:go_curators]	molecular function EXACT []				8e-12	GO:0005615	extracellular space	That part of a multicellular organism outside the cells proper, usually taken to be outside the plasma membranes, and occupied by fluid. [ISBN:0198547684]	intercellular space RELATED []
Ae2-38086	Unknown product	uk				SCO-spondin-like, partial	6E-007	gi|828207127	42	59	9	Hydra vulgaris	hypothetical protein, partial	7e-07	gi|604769785	46	65	56	Aedes albopictus	SCO-spondin-like, partial	4e-07	gi|828207127	42	59	9	Hydra vulgaris	Uncharacterized membrane protein YDL180W	0.24	Q12301	47	63	7	Saccharomyces cerevisiae (strain ATCC 204508 / S288c)	Uncharacterized protein - Gallus gallus - integral component of membrane	2e-06									GO:0016021	integral component of membrane	The component of a membrane consisting of gene products and protein complexes that have some part that penetrates at least one leaflet of the membrane bilayer. This component includes gene products that are buried in the bilayer with no exposure outside the bilayer. [GOC:dos, GOC:go_curators]	integral to membrane NARROW []
Ae2SigPSigP-224227_FR5_1173-1270	hypothetical secreted protein precursor	s/uk	NR-LIGHT	1000	31	hypothetical protein	7.5	gi|71409756	42	50	31	Trypanosoma cruzi strain CL Brener	CG15247-PA	51	gi|194353536	35	51	16	Drosophila melanogaster	hypothetical protein T265_02479	2e-05	gi|684375202	43	53	17	Opisthorchis viverrini	39S ribosomal protein L51, mitochondrial	3.3	Q4U2R6	29	53	37	Homo sapiens
AALF010487-PA	Uncharacterized conserved protein	uc	KOG	0	108.2	AAEL013294-PA	0.0	gi|157135270	97	97	98	Aedes aegypti	AAEL013294-PA	0.0	gi|157135270	97	97	98	Aedes aegypti	AAEL013294-PA	0.0	gi|157135270	97	97	98	Aedes aegypti	Tetratricopeptide repeat protein 30 homolog	0.0	Q16JL4	97	97	98	Aedes aegypti	Tetratricopeptide repeat protein 30 homolog - Aedes aegypti - transporter activity - axonemal microtubule - cilium - protein polyglutamylation - intraciliary transport	0	GO:0005215	transporter activity	Enables the directed movement of substances (such as macromolecules, small molecules, ions) into, out of or within a cell, or between cells. [GOC:ai, GOC:dgf]	small-molecule carrier or transporter RELATED []			GO:0005215;	0	GO:0005879	axonemal microtubule	A microtubule in the axoneme of a cilium or flagellum; an axoneme contains nine modified doublet microtubules surrounding a pair of single microtubules. [ISBN:0815316194]
Ae2SigPSigP-99554_FR1_1-102	Unknown product	uk				mCG140938	0.037	gi|148682158	35	50	35	Mus musculus	Cpr11B	0.11	gi|924564579	34	67	25	Drosophila busckii	hypothetical protein LOTGIDRAFT_80920, partial	0.32	gi|676495352	30	58	23	Lottia gigantea	Dolichyl pyrophosphate Man9GlcNAc2 alpha-1,3-glucosyltransferase	5.8	Q12001	32	62	7	Saccharomyces cerevisiae (strain ATCC 204508 / S288c)
AALF000581-PA	Unknown product	uk				conserved hypothetical protein	4E-021	gi|170032317	38	51	27	Culex quinquefasciatus	conserved hypothetical protein	1e-21	gi|170032317	38	51	27	Culex quinquefasciatus	conserved hypothetical protein	2e-21	gi|170032317	38	51	27	Culex quinquefasciatus	Integrator complex subunit 1 homolog	0.031	Q54NC8	23	50	3	Dictyostelium discoideum
AALF003635-PA	Unknown product	uk				AAEL009485-PA	1E-133	gi|157123287	86	91	55	Aedes aegypti	AAEL009485-PA	1e-134	gi|157123287	86	91	55	Aedes aegypti	AAEL009485-PA	1e-134	gi|157123287	86	91	55	Aedes aegypti	Polyribonucleotide nucleotidyltransferase	1.3	Q0SM46	34	50	8	Borrelia afzelii (strain PKo)	Drosophila melanogaster - cellular_component - molecular_function - biological_process	7e-28	GO:0003674	molecular_function	Elemental activities, such as catalysis or binding, describing the actions of a gene product at the molecular level. A given gene product may exhibit one or more molecular functions. [GOC:go_curators]	molecular function EXACT []				7e-28	GO:0005575	cellular_component	The part of a cell or its extracellular environment in which a gene product is located. A gene product may be located in one or more parts of a cell and its location may be as specific as a particular macromolecular complex, that is, a stable, persistent association of macromolecules that function together. [GOC:go_curators, NIF_Subcellular:sao-1337158144]	cellular component EXACT []
Ae2SigPSigP-38618_FR4_38-93	Unknown product	uk				hypothetical protein	2.6	gi|71417843	48	64	8	Trypanosoma cruzi strain CL Brener	GG21552	86	gi|194878755	28	51	8	Drosophila erecta	cytochrome c oxidase subunit III (mitochondrion)	14	gi|948299540	32	54	16	Passalurus ambiguus	UPF0176 protein BUsg_353	5.9	Q8K9I2	40	51	9	Buchnera aphidicola subsp. Schizaphis graminum (strain Sg)
AALF018151-PA	Conserved secreted protein precursor	s/ucs	NR-LIGHT	4e-89		AAEL003576-PA	9E-089	gi|157137238	89	93	96	Aedes aegypti	AAEL003576-PA	4e-89	gi|157137238	89	93	96	Aedes aegypti	AAEL003576-PA	6e-89	gi|157137238	89	93	96	Aedes aegypti	Prisilkin-39	5e-07	C0J7L8	33	40	39	Pinctada fucata
Ae2-198848	Unknown product	uk				hypothetical protein C922_03295	1E-004	gi|672197459	27	58	7	Plasmodium inui San Antonio 1	putative zinc ion binding protein, partial	9e-07	gi|604770979	46	50	52	Aedes albopictus	uncharacterized protein Dere_GG18469	0.0002	gi|968013074	41	49	6	Drosophila erecta	Scm-like with four MBT domains protein 2	0.003	Q5DTW2	38	48	7	Mus musculus
AALF004521-PA	Conserved secreted protein precursor	s/ucs	NR-LIGHT	2e-57		AAEL001686-PA	7E-057	gi|157122917	75	88	100	Aedes aegypti	AAEL001686-PA	2e-57	gi|157122917	75	88	100	Aedes aegypti	AAEL001686-PA	4e-57	gi|157122917	75	88	100	Aedes aegypti	Tetraacyldisaccharide 4'-kinase	0.31	Q60B49	31	54	18	Methylococcus capsulatus (strain ATCC 33009 / NCIMB 11132 / Bath)
Ae2SigPSigP-259309_FR6_536-604	hypothetical secreted protein precursor	s/uk	NR-LIGHT	1000	7.3	AGAP011566-PA-like protein	5.8	gi|668465147	38	53	7	Anopheles sinensis	AGAP011566-PA-like protein	2.1	gi|668465147	38	53	7	Anopheles sinensis	suppressor protein SRP40-like isoform X2	11	gi|642938919	40	57	10	Tribolium castaneum	RNA replicase polyprotein	10	P20126	33	42	3	Eggplant mosaic virus
Ae2SigPSigP-201070_FR1_31-90	hypothetical secreted protein precursor	s/uk	NR-LIGHT	1000	4.8	predicted protein	83	gi|2827716	41	58	5	Arabidopsis thaliana	GH19103	17	gi|195037098	35	53	4	Drosophila grimshawi	GH19103	31	gi|195037098	35	53	4	Drosophila grimshawi	Probable sphingolipid transporter spinster homolog 1	10	Q6NMN6	41	58	7	Arabidopsis thaliana
AALF007804-PA	WD40 domain	st	CDD	3e-16	112.4	AAEL005109-PA	0.0	gi|157108779	91	96	100	Aedes aegypti	AAEL005109-PA	0.0	gi|157108779	91	96	100	Aedes aegypti	AAEL005109-PA	0.0	gi|157108779	91	96	100	Aedes aegypti	Cilia- and flagella-associated protein 44	1e-158	Q96MT7	36	56	90	Homo sapiens	Drosophila melanogaster - molecular_function - cellular_component - biological_process	0	GO:0003674	molecular_function	Elemental activities, such as catalysis or binding, describing the actions of a gene product at the molecular level. A given gene product may exhibit one or more molecular functions. [GOC:go_curators]	molecular function EXACT []			GO:0003674;	0	GO:0005575	cellular_component	The part of a cell or its extracellular environment in which a gene product is located. A gene product may be located in one or more parts of a cell and its location may be as specific as a particular macromolecular complex, that is, a stable, persistent association of macromolecules that function together. [GOC:go_curators, NIF_Subcellular:sao-1337158144]	cellular component EXACT []
Ae2SigPSigP-201018_FR4_48-128	Unknown product	uk				Rhodanese-like protein	5.9	gi|599155798	26	52	6	Aspergillus ruber CBS 135680	putative sodium-coupled neutral amino acid transporter 10 isoform X1	23	gi|907691538	32	48	6	Stomoxys calcitrans	putative sodium-coupled neutral amino acid transporter 10 isoform X2	40	gi|907691559	32	48	7	Stomoxys calcitrans	Glutamate 5-kinase	4.5	A1VF55	43	63	8	Desulfovibrio vulgaris subsp. vulgaris (strain DP4)
AALF017532-PA	Unknown product	uk				AGAP003479-PA	1E-032	gi|347969959	55	68	14	Anopheles gambiae str. PEST	AGAP003479-PA	4e-33	gi|333467668	55	68	14	Anopheles gambiae str. PEST	AGAP003479-PA	8e-33	gi|347969959	55	68	14	Anopheles gambiae str. PEST	Cold and drought-regulated protein CORA	0.015	Q07202	53	60	14	Medicago sativa
Ae2SigPSigP-261786_FR6_1-222	Odorant receptor 83c - probable fragment - signalP detected - 4 predicted membrane helices	st membrane	DIPTERA	9e-64	48	Odorant receptor 83c	2E-063	gi|170061109	59	80	49	Culex quinquefasciatus	Odorant receptor 83c	9e-64	gi|170061109	59	80	49	Culex quinquefasciatus	Odorant receptor 83c	2e-63	gi|170061109	59	80	49	Culex quinquefasciatus	Odorant receptor 67d	1e-18	Q9VT92	27	51	54	Drosophila melanogaster	AGAP010505-PA - Anopheles gambiae - olfactory receptor activity - plasma membrane - integral component of membrane - detection of chemical stimulus involved in sensory perception of smell	3e-32	GO:0004984	olfactory receptor activity	Combining with an odorant and transmitting the signal from one side of the membrane to the other to initiate a change in cell activity in response to detection of smell. [GOC:bf, GOC:dph, GOC:sart, PMID:19135896, PMID:21041441]	odorant receptor activity EXACT [PMID:19135896, PMID:21041441]				3e-32	GO:0005886	plasma membrane	The membrane surrounding a cell that separates the cell from its external environment. It consists of a phospholipid bilayer and associated proteins. [ISBN:0716731363]	bacterial inner membrane NARROW []
AALF018004-PA	DNA-8-2A_NV_frame2_1-447	te	REPBASE-RPS	3e-82	85	AAEL014521-PA	0.0	gi|157105556	90	93	99	Aedes aegypti	AAEL014521-PA	0.0	gi|157105556	90	93	99	Aedes aegypti	AAEL014521-PA	0.0	gi|157105556	90	93	99	Aedes aegypti	Ankyrin repeat, PH and SEC7 domain containing protein secG	4e-40	Q54KA7	29	48	41	Dictyostelium discoideum	Caenorhabditis elegans - molecular_function - ciliary inversin compartment - protein localization to ciliary inversin compartment	3e-51	GO:0005086	ARF guanyl-nucleotide exchange factor activity	Stimulates the exchange of guanyl nucleotides associated with the GTPase ARF. Under normal cellular physiological conditions, the concentration of GTP is higher than that of GDP, favoring the replacement of GDP by GTP in association with the GTPase. [GOC:mah]					8e-40	GO:0005764	lysosome	A small lytic vacuole that has cell cycle-independent morphology and is found in most animal cells and that contains a variety of hydrolases, most of which have their maximal activities in the pH range 5-6. The contained enzymes display latency if properly isolated. About 40 different lysosomal hydrolases are known and lysosomes have a great variety of morphologies and functions. [GOC:mah, ISBN:0…
Ae2-251366	phosphatidylethanolamine-binding protein - signalP detected	s/lipid binder	DIPTERA	1e-89	94.8	putative phosphatidylethanolamine-binding protein	3E-089	gi|94469032	84	91	95	Aedes aegypti	putative secreted protein precursor	1e-109	gi|604773555	98	99	93	Aedes albopictus	AAEL011263-PA	9e-89	gi|157128904	82	89	94	Aedes aegypti	Phosphatidylethanolamine-binding protein homolog F40A3.3	2e-49	O16264	51	72	81	Caenorhabditis elegans	Drosophila melanogaster - response to bacterium - extracellular space - multicellular organism reproduction - anion binding	1e-51	GO:0043168	anion binding	Interacting selectively and non-covalently with anions, charged atoms or groups of atoms with a net negative charge. [GOC:jl]				GO:0043168;	1e-51	GO:0005615	extracellular space	That part of a multicellular organism outside the cells proper, usually taken to be outside the plasma membranes, and occupied by fluid. [ISBN:0198547684]	intercellular space RELATED []
AALF018282-PA	Hydroxysteroid 17-beta dehydrogenase 11	detox	KOG	5e-63	91.3	AAEL014627-PA	1E-147	gi|157106070	82	90	63	Aedes aegypti	AAEL014627-PA	1e-148	gi|157106070	82	90	63	Aedes aegypti	AAEL014627-PA	1e-147	gi|157106070	82	90	63	Aedes aegypti	Estradiol 17-beta-dehydrogenase 11	1e-31	Q9EQ06	32	53	90	Mus musculus	Drosophila melanogaster - oxidoreductase activity - metabolic process	5e-37	GO:0016491	oxidoreductase activity	Catalysis of an oxidation-reduction (redox) reaction, a reversible chemical reaction in which the oxidation state of an atom or atoms within a molecule is altered. One substrate acts as a hydrogen or electron donor and becomes oxidized, while the other acts as hydrogen or electron acceptor and becomes reduced. [GOC:go_curators]	oxidoreductase activity, acting on other substrates NARROW []	EC:1		GO:0016491;	1e-33	GO:0005575	cellular_component	The part of a cell or its extracellular environment in which a gene product is located. A gene product may be located in one or more parts of a cell and its location may be as specific as a particular macromolecular complex, that is, a stable, persistent association of macromolecules that function together. [GOC:go_curators, NIF_Subcellular:sao-1337158144]	cellular component EXACT []
Ae2SigPSigP-207685_FR1_314-366	hypothetical secreted protein precursor	s/uk	NR-LIGHT	1000	6	hypothetical protein F842_YJM1078J00312	83	gi|761486741	35	61	6	Saccharomyces cerevisiae YJM1078	X-box-binding protein 1	86	gi|880824659	32	54	15	Bactrocera latifrons	hypothetical protein HELRODRAFT_176127	8.1	gi|675872284	41	51	13	Helobdella robusta
Ae2-257532	Unknown product	uk				enterin neuropeptides-like, partial	0.063	gi|642932985	33	45	93	Tribolium castaneum	putative zinc ion binding protein, partial	13	gi|604773621	29	50	25	Aedes albopictus	enterin neuropeptides-like, partial	0.039	gi|642932985	33	45	93	Tribolium castaneum	Chloroplast envelope membrane protein	1.2	A8Y9I1	27	44	35	Lolium perenne	Uncharacterized protein - Canis lupus familiaris - integral component of membrane	6e-07									GO:0016021	integral component of membrane	The component of a membrane consisting of gene products and protein complexes that have some part that penetrates at least one leaflet of the membrane bilayer. This component includes gene products that are buried in the bilayer with no exposure outside the bilayer. [GOC:dos, GOC:go_curators]	integral to membrane NARROW []
Ae2SigPSigP-219178_FR2_1581-1691	hypothetical secreted protein precursor	s/uk	NR-LIGHT	1000	66.1	hypothetical protein IscW_ISCW007763	3.4	gi|241605339	39	53	66	Ixodes scapularis	uncharacterized protein Dpse_GA25465, isoform F	1.6	gi|950770526	58	66	1	Drosophila pseudoobscura pseudoobscura	hypothetical protein IscW_ISCW007763	2.1	gi|241605339	39	53	66	Ixodes scapularis	Coiled-coil domain-containing protein 85C	1.5	A6NKD9	37	47	13	Homo sapiens
AALF003675-PA	Uncharacterized conserved protein	uc	KOG	0	99.6	AAEL013194-PA	0.0	gi|157134973	98	99	100	Aedes aegypti	AAEL013194-PA	0.0	gi|157134973	98	99	100	Aedes aegypti	AAEL013194-PA	0.0	gi|157134973	98	99	100	Aedes aegypti	Intraflagellar transport protein 56	1e-179	A0AVF1	55	74	100	Homo sapiens	Drosophila melanogaster - molecular_function - cilium assembly - cilium - intraciliary transport particle B	0	GO:0003674	molecular_function	Elemental activities, such as catalysis or binding, describing the actions of a gene product at the molecular level. A given gene product may exhibit one or more molecular functions. [GOC:go_curators]	molecular function EXACT []			GO:0003674;	0	GO:0005929	cilium	A specialized eukaryotic organelle that consists of a filiform extrusion of the cell surface. Each cilium is bounded by an extrusion of the cytoplasmic (plasma) membrane, and contains a regular longitudinal array of microtubules, anchored basally in a centriole. [GOC:cilia, GOC:kmv, ISBN:0198547684]	eukaryotic flagellum EXACT []
Ae2SigPSigP-156164_FR3_13-108	hypothetical secreted protein precursor	s/uk	NR-LIGHT	1000	19.2	NADH dehydrogenase subunit 2	17	gi|39656301	40	54	19	Ixodes holocyclus	hypothetical protein FF38_10219	8.0	gi|906474528	28	52	4	Lucilia cuprina	NADH dehydrogenase subunit 2 (mitochondrion)	11	gi|39656301	40	54	19	Ixodes holocyclus	ATP-dependent DNA helicase Hel308	4.4	O59025	37	68	4	Pyrococcus horikoshii (strain ATCC 700860 / DSM 12428 / JCM 9974 / NBRC 100139 / OT-3)
Ae2SigPSigP-44171_FR4_1-70	Unknown product	uk				keratin-associated protein 4-8-like	3E-004	gi|528493048	61	67	17	Danio rerio	putative 7 transmembrane sweet-taste receptor of 3 gcpr, partial	0.022	gi|604769625	50	58	46	Aedes albopictus	hypothetical protein LOTGIDRAFT_144204, partial	0.087	gi|676452522	45	69	21	Lottia gigantea	Putative nucleobase-ascorbate transporter 10	0.53	O04472	36	55	9	Arabidopsis thaliana
Ae2SigPSigP-203690_FR4_165-231	Unknown product	uk				Putative MFS transporter	5.7	gi|972230153	36	66	6	Aspergillus calidoustus	RNA exonuclease 1	86	gi|577744033	57	68	2	Ceratitis capitata	hypothetical protein HELRODRAFT_179672	18	gi|675882480	30	60	7	Helobdella robusta	PGAP2-interacting protein	17	Q9H720	41	52	5	Homo sapiens
Ae2-254695	Selective LIM binding factor - probable fragment	tm	KOG	0	70.1	AAEL005155-PA	0.0	gi|157108951	97	99	74	Aedes aegypti	AAEL005155-PA	0.0	gi|157108951	97	99	74	Aedes aegypti	AAEL005155-PA	0.0	gi|157108951	97	99	74	Aedes aegypti	Intraflagellar transport protein 172 homolog	0.0	Q9W040	65	85	74	Drosophila melanogaster	AGAP005330-PA - Anopheles gambiae - axoneme - intraciliary transport particle B - ciliary basal body - cilium assembly	0	GO:0003674	molecular_function	Elemental activities, such as catalysis or binding, describing the actions of a gene product at the molecular level. A given gene product may exhibit one or more molecular functions. [GOC:go_curators]	molecular function EXACT []				0	GO:0005871	kinesin complex	Any complex that includes a dimer of molecules from the kinesin superfamily, a group of related proteins that contain an extended region of predicted alpha-helical coiled coil in the main chain that likely produces dimerization. The native complexes of several kinesin family members have also been shown to contain additional peptides, often designated light chains as all of the noncatalytic subun…
AALF019062-PA	Conserved plasma membrane protein - 7 predicted membrane helices	uc/memb	NR-LIGHT	0		AAEL001221-PA	1E-159	gi|765338538	73	82	100	Aedes aegypti	AAEL001221-PA	1e-159	gi|765338538	73	82	100	Aedes aegypti	AAEL001221-PA	1e-159	gi|765338538	73	82	100	Aedes aegypti	Odorant receptor 67d	2e-13	Q9VT92	21	40	90	Drosophila melanogaster	AGAP009705-PA - Anopheles gambiae - olfactory receptor activity - plasma membrane - integral component of membrane - detection of chemical stimulus involved in sensory perception of smell	7e-69	GO:0004984	olfactory receptor activity	Combining with an odorant and transmitting the signal from one side of the membrane to the other to initiate a change in cell activity in response to detection of smell. [GOC:bf, GOC:dph, GOC:sart, PMID:19135896, PMID:21041441]	odorant receptor activity EXACT [PMID:19135896, PMID:21041441]			GO:0004984;	7e-69	GO:0005886	plasma membrane	The membrane surrounding a cell that separates the cell from its external environment. It consists of a phospholipid bilayer and associated proteins. [ISBN:0716731363]	bacterial inner membrane NARROW []
Ae2-245234	protein tprxl - 10 OH-glycosylation sites	uk				Putative protein TPRXL	0.052	gi|259016158	24	48	56		GH17740	0.062	gi|195058676	25	40	24	Drosophila grimshawi	GH17740	0.11	gi|195058676	25	40	24	Drosophila grimshawi	Putative protein TPRXL	0.008	Q17RH7	24	48	56	Homo sapiens
AALF016784-PA	AAEL011661-PA	uc	NR-LIGHT	0	102	AAEL011661-PA	1E-101	gi|157129943	93	95	102	Aedes aegypti	AAEL011661-PA	1e-101	gi|157129943	93	95	102	Aedes aegypti	AAEL011661-PA	1e-101	gi|157129943	93	95	102	Aedes aegypti	Uncharacterized protein C17orf105 homolog	9e-07	Q9DAN9	31	46	73	Mus musculus	Drosophila melanogaster - biological_process - molecular_function - cellular_component	7e-31	GO:0003674	molecular_function	Elemental activities, such as catalysis or binding, describing the actions of a gene product at the molecular level. A given gene product may exhibit one or more molecular functions. [GOC:go_curators]	molecular function EXACT []			GO:0003674;	7e-31	GO:0005575	cellular_component	The part of a cell or its extracellular environment in which a gene product is located. A gene product may be located in one or more parts of a cell and its location may be as specific as a particular macromolecular complex, that is, a stable, persistent association of macromolecules that function together. [GOC:go_curators, NIF_Subcellular:sao-1337158144]	cellular component EXACT []
AALF013191-PA	odorant-binding protein 6 - signalP detected OBP	s/OBP	DIPTERA	7e-70	100	AAEL002606-PA	5E-070	gi|157130443	100	100	100	Aedes aegypti	AAEL002606-PA	2e-70	gi|157130443	100	100	100	Aedes aegypti	AAEL002606-PA	3e-70	gi|157130443	100	100	100	Aedes aegypti	General odorant-binding protein 56d	7e-19	Q8SY61	37	58	99	Drosophila melanogaster	Odorant-binding protein 56d - Drosophila melanogaster - odorant binding - sensory perception of chemical stimulus - extracellular region - olfactory behavior - response to pheromone	1e-18	GO:0005549	odorant binding	Interacting selectively and non-covalently with an odorant, any substance capable of stimulating the sense of smell. [GOC:jl, ISBN:0721662544]				GO:0005549;	1e-18	GO:0005576	extracellular region	The space external to the outermost structure of a cell. For cells without external protective or external encapsulating structures this refers to space outside of the plasma membrane. This term covers the host cell environment outside an intracellular parasite. [GOC:go_curators]	extracellular EXACT []
AALF011146-PA	Cytoplasmic dynein intermediate chain - probable fragment	cs	KOG	5e-52	62	AAEL011310-PA	0.0	gi|157129029	99	99	50	Aedes aegypti	AAEL011310-PA	0.0	gi|157129029	99	99	50	Aedes aegypti	AAEL011310-PA	0.0	gi|157129029	99	99	50	Aedes aegypti	Dynein intermediate chain 2, ciliary	2e-99	Q16959	50	66	51	Heliocidaris crassispina	Drosophila melanogaster - motor activity - microtubule associated complex - cytoplasmic dynein complex - ATPase activity, coupled - microtubule-based movement - dynein complex - sensory perception of sound	0	GO:0003774	motor activity	Catalysis of movement along a polymeric molecule such as a microfilament or microtubule, coupled to the hydrolysis of a nucleoside triphosphate. [GOC:mah, ISBN:0815316194]					1e-149	GO:0005875	microtubule associated complex	Any multimeric complex connected to a microtubule. [GOC:jl]
AALF025140-PA	AGAP011462-PA-like protein	uc	NR-LIGHT	0	115	AGAP011462-PA-like protein	1E-158	gi|668459797	72	80	115	Anopheles sinensis	AGAP011462-PA-like protein	1e-159	gi|668459797	72	80	115	Anopheles sinensis	AAEL008745-PA	1e-156	gi|157119673	95	97	99	Aedes aegypti	Tetratricopeptide repeat protein 25	2e-39	Q32NU8	44	62	39	Xenopus laevis	Drosophila melanogaster - biological_process - molecular_function - cellular_component	3e-90	GO:0003674	molecular_function	Elemental activities, such as catalysis or binding, describing the actions of a gene product at the molecular level. A given gene product may exhibit one or more molecular functions. [GOC:go_curators]	molecular function EXACT []			GO:0003674;	3e-90	GO:0005575	cellular_component	The part of a cell or its extracellular environment in which a gene product is located. A gene product may be located in one or more parts of a cell and its location may be as specific as a particular macromolecular complex, that is, a stable, persistent association of macromolecules that function together. [GOC:go_curators, NIF_Subcellular:sao-1337158144]	cellular component EXACT []
Ae2SigPSigP-175203_FR5_1-115	Pao retrotransposon peptidase - probable fragment - signalP detected	te	PFAM	2e-35	59.1	uncharacterized protein LOC101901826	1E-018	gi|557782922	46	67	22	Musca domestica	putative bel-87 aa-i, partial	1e-26	gi|943362587	51	72	7	Aedes aegypti	uncharacterized protein LOC105396723	5e-20	gi|768449851	48	64	11	Plutella xylostella	Pyrogallol hydroxytransferase small subunit	10.0	P80564	43	56	17	Pelobacter acidigallici
AALF006301-PA	Protein phosphatase 1 regulatory subunit	st	KOG	5e-19	87	AAEL004711-PA	0.0	gi|157107180	86	92	100	Aedes aegypti	AAEL004711-PA	0.0	gi|157107180	86	92	100	Aedes aegypti	AAEL004711-PA	0.0	gi|157107180	86	92	100	Aedes aegypti	Protein tilB	1e-110	Q9VR52	53	70	98	Drosophila melanogaster	touch insensitive larva B - Drosophila melanogaster - sensory perception of sound - male courtship behavior, veined wing generated song production - temperature compensation of the circadian clock - cytoplasm - axoneme assembly	0	GO:0005515	protein binding	Interacting selectively and non-covalently with any protein or protein complex (a complex of two or more proteins that may include other nonprotein molecules). [GOC:go_curators]	alpha-2 macroglobulin receptor-associated protein activity RELATED []			GO:0005515;	5e-89	GO:0005737	cytoplasm	All of the contents of a cell excluding the plasma membrane and nucleus, but including other subcellular structures. [ISBN:0198547684]
AALF006637-PA	Cytochrome P450 CYP2 subfamily	detox	KOG	2e-70	97.9	AAEL014411-PA	0.0	gi|157105121	88	93	100	Aedes aegypti	AAEL014411-PA	0.0	gi|157105121	88	93	100	Aedes aegypti	AAEL014411-PA	0.0	gi|157105121	88	93	100	Aedes aegypti	Probable cytochrome P450 304a1	1e-131	Q9VG17	46	64	100	Drosophila melanogaster	Cyp304a1 - Drosophila melanogaster - intracellular membrane-bounded organelle - electron carrier activity - membrane - insecticide metabolic process - oxidation-reduction process - iron ion binding - heme binding - oxidoreductase activity, acting on paired donors, with incorporation or reduction of molecular oxygen	0	GO:0009055	electron carrier activity	Any molecular entity that serves as an electron acceptor and electron donor in an electron transport chain. An electron transport chain is a process in which a series of electron carriers operate together to transfer electrons from donors to any of several different terminal electron acceptors to generate a transmembrane electrochemical gradient. [ISBN:0198506732]	2Fe-2S electron transfer carrier NARROW []			GO:0009055; GO:0005506; GO:0020037; GO:0016705;	1e-131	GO:0043231	intracellular membrane-bounded organelle	Organized structure of distinctive morphology and function, bounded by a single or double lipid bilayer membrane and occurring within the cell. Includes the nucleus, mitochondria, plastids, vacuoles, and vesicles. Excludes the plasma membrane. [GOC:go_curators]	intracellular membrane-enclosed organelle EXACT []
Ae2SigPSigP-126360_FR4_10-68	hypothetical secreted protein precursor	s/uk	NR-LIGHT	1000	6.3	espin isoform X6	13	gi|971428939	38	57	6	Gallus gallus	GA25284	40	gi|198476192	38	53	33	Drosophila pseudoobscura pseudoobscura	NADH dehydrogenase subunit 5 (mitochondrion)	68	gi|51235003	35	64	6	Songthela hangzhouensis	Sphingolipid C9-methyltransferase	29	Q5APD4	40	62	5	Candida albicans (strain SC5314 / ATCC MYA-2876)
Ae2SigPSigP-253632_FR3_191-256	Unknown product - 2 predicted membrane helices	uk membrane				probable G-protein coupled receptor 132	2.0	gi|759171404	32	52	15	Pteropus vampyrus	uncharacterized protein Dana_GF12256	6.0	gi|939219017	33	54	3	Drosophila ananassae	Hypothetical protein CBG16409	11	gi|268577351	34	53	11	Caenorhabditis briggsae	Cytochrome P450 26B1	3.5	Q08D50	36	55	7	Xenopus tropicalis
Ae2SigPSigP-23196_FR3_67-133	hypothetical secreted protein precursor	s/uk	NR-LIGHT	1000	14.9	Uncharacterized protein CELE_C17A2.4	3.5	gi|17531873	40	51	15	Caenorhabditis elegans	hypothetical protein FF38_10768	23	gi|906465407	39	60	21	Lucilia cuprina	Uncharacterized protein CELE_C17A2.4	2.1	gi|17531873	40	51	15	Caenorhabditis elegans	Membrane protein insertase YidC	9.9	B6YQF9	35	58	8	Azobacteroides pseudotrichonymphae genomovar. CFP2
Ae2-236169	Transcription regulator XNP/ATRX DEAD-box superfamily	tm	KOG	1e-06	37	AAEL002786-PA	0.0	gi|157132101	60	72	58	Aedes aegypti	AAEL002786-PA	0.0	gi|157132101	60	72	58	Aedes aegypti	AAEL002786-PA	0.0	gi|157132101	60	72	58	Aedes aegypti	Dentin sialophosphoprotein	1e-36	Q9NZW4	21	40	60	Homo sapiens	Dentin sialophosphoprotein - Homo sapiens - skeletal system development - ossification - extracellular matrix structural constituent - calcium ion binding - collagen binding - extracellular region - proteinaceous extracellular matrix - cytoplasm - multicellular organismal development - extracellular matrix organization - biomineral tissue development - cellular response to cell-matrix adhesion	2e-36	GO:0005201	extracellular matrix structural constituent	The action of a molecule that contributes to the structural integrity of the extracellular matrix. [GOC:mah]	extracellular matrix glycoprotein NARROW []				2e-36	GO:0005576	extracellular region	The space external to the outermost structure of a cell. For cells without external protective or external encapsulating structures this refers to space outside of the plasma membrane. This term covers the host cell environment outside an intracellular parasite. [GOC:go_curators]	extracellular EXACT []
AALF000126-PA	AAEL006527-PA	uc	NR-LIGHT	0	100.5	AAEL006527-PA	0.0	gi|157113612	87	92	101	Aedes aegypti	AAEL006527-PA	0.0	gi|157113612	87	92	101	Aedes aegypti	AAEL006527-PA	0.0	gi|157113612	87	92	101	Aedes aegypti	Protein FAM179B	2e-27	Q6A070	23	44	29	Mus musculus	Drosophila melanogaster - molecular_function - cellular_component - sensory perception of pain	3e-75	GO:0003674	molecular_function	Elemental activities, such as catalysis or binding, describing the actions of a gene product at the molecular level. A given gene product may exhibit one or more molecular functions. [GOC:go_curators]	molecular function EXACT []				3e-75	GO:0005575	cellular_component	The part of a cell or its extracellular environment in which a gene product is located. A gene product may be located in one or more parts of a cell and its location may be as specific as a particular macromolecular complex, that is, a stable, persistent association of macromolecules that function together. [GOC:go_curators, NIF_Subcellular:sao-1337158144]	cellular component EXACT []
Ae2-73281	pol gene product {Gypsy/Ty3-class retrotransposon Cpr1} - probable fragment	te	NR-LIGHT	7e-17	65.7	hypothetical protein Y032_0131g1609	1E-017	gi|597848924	40	59	13	Ancylostoma ceylanicum	GI11945	9e-15	gi|195136052	40	57	6	Drosophila mojavensis	LOW QUALITY PROTEIN: uncharacterized protein K02A2.6-like	2e-18	gi|943952511	40	63	9	Papilio machaon	Transposon Tf2-9 polyprotein	1e-08	P0CT40	30	50	9	Schizosaccharomyces pombe (strain 972 / ATCC 24843)	Uncharacterized protein - Strongylocentrotus purpuratus - nucleoside:sodium symporter activity - integral component of plasma membrane - nucleoside transmembrane transport	1e-12	GO:0005415	nucleoside:sodium symporter activity	Catalysis of the transfer of a solute or solutes from one side of a membrane to the other according to the reaction: nucleoside(out) + Na+(out) = nucleoside(in) + Na+(in). [GOC:ai]	nucleoside-sodium cotransporter activity BROAD []				1e-12	GO:0005887	integral component of plasma membrane	The component of the plasma membrane consisting of gene products and protein complexes that have some part that penetrates at least one leaflet of the membrane bilayer. This component includes gene products that are buried in the bilayer with no exposure outside the bilayer. [GOC:dos, GOC:go_curators]	integral to plasma membrane NARROW []
Ae2-235900	Unknown product	uk				metal ion transporter	0.003	gi|82541657	31	60	6	Plasmodium yoelii yoelii 17XNL	dynein heavy chain	0.063	gi|170052321	32	45	24	Culex quinquefasciatus	hypothetical protein Phum_PHUM506440	0.039	gi|242021068	29	64	60	Pediculus humanus corporis	Retrotransposon-derived protein PEG10	0.062	Q7TN75	35	51	6	Mus musculus
Ae2SigPSigP-216878_FR4_641-745	hypothetical secreted protein precursor	s/uk	NR-LIGHT	1000	1	Linoleate 8R-dioxygenase like protein	1.6	gi|770308014	39	58	1	Aspergillus parasiticus SU-1	cin	5.9	gi|924563785	35	46	12	Drosophila busckii	uncharacterized protein KIAA1109	2.2	gi|645023547	28	47	2	Nasonia vitripennis	Protein JSN1	5.7	P47135	42	63	3	Saccharomyces cerevisiae (strain ATCC 204508 / S288c)
Ae2SigPSigP-261467_FR6_531-936	Unknown product	uk				hypothetical protein PVMG_02464	0.079	gi|901882306	35	46	3	Plasmodium vivax Mauritania I	putative dentin sialophosphoprotein, partial	2e-08	gi|604775543	31	45	73	Aedes albopictus	uncharacterized protein Dpse_GA26034	0.015	gi|969456117	25	34	52	Drosophila pseudoobscura pseudoobscura	Immediate-early protein 2	4e-05	Q8BB47	31	40	16	Human herpesvirus 6A (strain GS)
Ae2SigPSigP-232875_FR2_278-333	hypothetical secreted protein precursor	s/uk	NR-LIGHT	1000	8.4	udp-N-acetylglucosamine--dolichyl-phosphate	83	gi|84999742	33	63	8	Theileria annulata	Sodium channel protein Nach	50	gi|906460742	34	51	8	Lucilia cuprina	hypothetical protein T265_15164, partial	68	gi|684407575	44	59	8	Opisthorchis viverrini	Heme A synthase	22	Q4FLV1	40	62	8	Pelagibacter ubique (strain HTCC1062)
Ae2SigPSigP-5274_FR1_27-105	hypothetical secreted protein precursor	s/uk	NR-LIGHT	1000	5.4	conserved hypothetical protein	49	gi|170045636	34	54	5	Culex quinquefasciatus	conserved hypothetical protein	18	gi|170045636	34	54	5	Culex quinquefasciatus	hypothetical protein TRIADDRAFT_24848	14	gi|196005297	46	57	6	Trichoplax adhaerens	Putative protein lysine methyltransferase SET5	13	P38890	29	49	12	Saccharomyces cerevisiae (strain ATCC 204508 / S288c)
AALF027024-PA	AAEL013322-PA	uc	NR-LIGHT	0	100	AAEL013322-PA	0.0	gi|157135495	96	97	100	Aedes aegypti	AAEL013322-PA	0.0	gi|157135495	96	97	100	Aedes aegypti	AAEL013322-PA	0.0	gi|157135495	96	97	100	Aedes aegypti	Coiled-coil domain-containing protein 142	8e-09	Q17RM4	24	41	30	Homo sapiens	coiled-coil domain containing 142 - Mus musculus - molecular_function - cellular_component - biological_process	2e-06	GO:0003674	molecular_function	Elemental activities, such as catalysis or binding, describing the actions of a gene product at the molecular level. A given gene product may exhibit one or more molecular functions. [GOC:go_curators]	molecular function EXACT []				2e-06	GO:0005575	cellular_component	The part of a cell or its extracellular environment in which a gene product is located. A gene product may be located in one or more parts of a cell and its location may be as specific as a particular macromolecular complex, that is, a stable, persistent association of macromolecules that function together. [GOC:go_curators, NIF_Subcellular:sao-1337158144]	cellular component EXACT []
Ae2SigPSigP-202375_FR4_91-177	hypothetical secreted protein precursor	s/uk	NR-LIGHT	1000	14.6	zinc binding dehydrogenase	3.4	gi|170038416	31	50	15	Culex quinquefasciatus	zinc binding dehydrogenase	1.2	gi|170038416	31	50	15	Culex quinquefasciatus	zinc binding dehydrogenase	2.1	gi|170038416	31	50	15	Culex quinquefasciatus	Glyceraldehyde-3-phosphate dehydrogenase 2	13	Q5MJ86	33	70	8	Danio rerio
Ae2-172574	Unknown product	uk				hypothetical protein PFTANZ_03525	10	gi|574973611	27	54	80	Plasmodium falciparum Tanzania (2000708)	GL25113	38	gi|195160291	34	51	3	Drosophila persimilis	uncharacterized protein LOC105202939	40	gi|751232615	36	52	14	Solenopsis invicta	Vacuolar fusion protein mon1	50	Q5BBI7	44	66	4	Emericella nidulans (strain FGSC A4 / ATCC 38163 / CBS 112.46 / NRRL 194 / M139)
AALF008906-PA	odorant receptor 32 - 5 predicted membrane helices	st membrane	NR-LIGHT	0	103.5	AAEL017564-PA	1E-167	gi|765338664	73	78	102	Aedes aegypti	AAEL017564-PA	1e-168	gi|765338664	73	78	102	Aedes aegypti	AAEL017564-PA	1e-167	gi|765338664	73	78	102	Aedes aegypti	Putative odorant receptor 92a	2e-10	Q9VDM1	23	47	39	Drosophila melanogaster	AGAP011469-PA - Anopheles gambiae - olfactory receptor activity - plasma membrane - integral component of membrane - detection of chemical stimulus involved in sensory perception of smell	1e-43	GO:0004984	olfactory receptor activity	Combining with an odorant and transmitting the signal from one side of the membrane to the other to initiate a change in cell activity in response to detection of smell. [GOC:bf, GOC:dph, GOC:sart, PMID:19135896, PMID:21041441]	odorant receptor activity EXACT [PMID:19135896, PMID:21041441]			GO:0004984;	1e-43	GO:0005886	plasma membrane	The membrane surrounding a cell that separates the cell from its external environment. It consists of a phospholipid bilayer and associated proteins. [ISBN:0716731363]	bacterial inner membrane NARROW []
Ae2SigPSigP-241742_FR5_1-125	hypothetical secreted protein precursor	s/uk	NR-LIGHT	1000	27.3	hypothetical protein ZHAS_00001141	0.062	gi|668444375	36	50	27	Anopheles sinensis	hypothetical protein ZHAS_00001141	0.022	gi|668444375	36	50	27	Anopheles sinensis	trichohyalin-like isoform X2	6.2	gi|936679908	32	36	3	Trichogramma pretiosum	Probable G-protein coupled receptor CG31760	5.8	Q9VKA4	32	55	5	Drosophila melanogaster
Ae2SigPSigP-87716_FR1_248-320	hypothetical secreted protein precursor	s/uk	NR-LIGHT	1000	26.3	transposase	23	gi|914745718	37	65	26	Pseudomonas sp. 250J	AGAP009060-PA	14	gi|157013683	45	67	3	Anopheles gambiae str. PEST	CRE-CYK-1 protein	8.0	gi|308465509	48	62	2	Caenorhabditis remanei	Uncharacterized protein C211.03	38	Q9P7R8	54	70	2	Schizosaccharomyces pombe (strain 972 / ATCC 24843)
Ae2TE-262579	proline-rich extensin-like protein epr1 - 66 OH-glycosylation sites - 66 NetOglyc sites	uk				proline-rich extensin-like protein EPR1	2E-015	gi|498957728	26	37	58	Ceratitis capitata	proline-rich extensin-like protein EPR1	7e-16	gi|498957728	26	37	58	Ceratitis capitata	uncharacterized serine-rich protein C215.13-like	7e-19	gi|805818585	26	37	61	Megachile rotundata	Flocculation protein FLO11	5e-12	P08640	25	36	34	Saccharomyces cerevisiae (strain ATCC 204508 / S288c)	GPI-anchored cell surface glycoprotein (flocculin) - Saccharomyces cerevisiae S288c - extracellular region - cell wall - membrane - anchored component of membrane - single organismal cell-cell adhesion - cellular bud neck - single-species biofilm formation on inanimate substrate - single-species surface biofilm formation - invasive growth in response to glucose limitation - cell adhesion involved…	9e-12	GO:0003674	molecular_function	Elemental activities, such as catalysis or binding, describing the actions of a gene product at the molecular level. A given gene product may exhibit one or more molecular functions. [GOC:go_curators]	molecular function EXACT []				9e-12	GO:0005576	extracellular region	The space external to the outermost structure of a cell. For cells without external protective or external encapsulating structures this refers to space outside of the plasma membrane. This term covers the host cell environment outside an intracellular parasite. [GOC:go_curators]	extracellular EXACT []
Ae2SigPSigP-179619_FR1_1-86	hypothetical secreted protein precursor	s/uk	NR-LIGHT	1000	10.4	hypothetical protein P875_00053661	37	gi|770301860	36	46	10	Aspergillus parasiticus SU-1	GG23387	38	gi|194863385	48	57	10	Drosophila erecta	succinate--hydroxymethylglutarate CoA-transferase	6.2	gi|817080243	38	57	11	Athalia rosae	Chorismate synthase	7.6	A8A9W1	48	68	7	Ignicoccus hospitalis (strain KIN4/I / DSM 18386 / JCM 14125)
Ae2SigPSigP-233577_FR5_87-237	hypothetical secreted protein precursor	s/uk	NR-LIGHT	1000	16.3	hypothetical protein BEWA_008850	5.9	gi|510905301	24	47	16	Theileria equi	uncharacterized protein Dwil_GK27045	4.5	gi|946582720	27	39	55	Drosophila willistoni	facilitated trehalose transporter Tret1-like	4.8	gi|642928217	30	48	21	Tribolium castaneum	ATP synthase subunit alpha	1.2	P47641	26	45	17	Mycoplasma genitalium (strain ATCC 33530 / G-37 / NCTC 10195)
Ae2-74885	Unknown product	uk				copia-like retrotransposable element (ISS)	3.4	gi|308814031	36	59	7	Ostreococcus tauri	octopamine/tyramine receptor	3.6	gi|380861768	76	88	3	Phormia regina	hypothetical protein T265_06818	2.8	gi|684392980	34	50	6	Opisthorchis viverrini	Phosphatidylinositol 3-kinase 3	0.52	P54675	27	43	5	Dictyostelium discoideum
Ae2SigPSigP-224807_FR6_1-64	hypothetical secreted protein precursor	s/uk	NR-LIGHT	1000	17	uncharacterized protein LOC100798886	85	gi|571457425	35	62	17	Glycine max	GL15727	30	gi|195159726	30	53	13	Drosophila persimilis	VWFA and cache domain-containing protein 1	39	gi|936689513	31	56	4	Trichogramma pretiosum	Acetyl-coenzyme A carboxylase carboxyl transferase subunit beta	13	B2G7K3	46	60	10	Lactobacillus reuteri (strain JCM 1112)
AALF020567-PA	General odorant-binding protein 66 - signalP detected OBP	s/OBP	SWISSP	2e-11	86.3	AAEL011483-PA	4E-095	gi|157129481	81	89	100	Aedes aegypti	AAEL011483-PA	2e-95	gi|157129481	81	89	100	Aedes aegypti	AAEL011483-PA	3e-95	gi|157129481	81	89	100	Aedes aegypti	General odorant-binding protein 66	2e-11	A0NBD9	27	45	86	Anopheles gambiae	Odorant-binding protein 49a - Drosophila melanogaster - odorant binding - sensory perception of chemical stimulus - extracellular region	3e-11	GO:0005549	odorant binding	Interacting selectively and non-covalently with an odorant, any substance capable of stimulating the sense of smell. [GOC:jl, ISBN:0721662544]				GO:0005549;	3e-11	GO:0005576	extracellular region	The space external to the outermost structure of a cell. For cells without external protective or external encapsulating structures this refers to space outside of the plasma membrane. This term covers the host cell environment outside an intracellular parasite. [GOC:go_curators]	extracellular EXACT []
Ae2SigPSigP-9424_FR5_852-910	hypothetical secreted protein precursor	s/uk	NR-LIGHT	1000	5.1	39S ribosomal protein L3, mitochondrial	29	gi|844854972	38	52	5	Schistosoma haematobium	Protein AAR2-like protein	52	gi|618061016	27	48	14	Bactrocera dorsalis	39S ribosomal protein L3, mitochondrial	18	gi|844854972	38	52	5	Schistosoma haematobium	Gamma-aminobutyric acid receptor subunit alpha-3	64	P34903	29	61	10	Homo sapiens
Ae2SigPSigP-207405_FR1_88-170	Unknown product - signalP detected - 3 predicted membrane helices	uk membrane				hypothetical protein PFMG_01485	38	gi|910271859	34	60	3	Plasmodium falciparum IGH-CR14	kinesin-like protein subito	2.1	gi|907739319	37	70	6	Stomoxys calcitrans	kinesin-like protein subito	3.6	gi|907739319	37	70	6	Stomoxys calcitrans	Late protein I196L	4.4	P0CA91	36	54	20	African swine fever virus (isolate Tick/Malawi/Lil 20-1/1983)
Ae2-229251	protein with signal anchor partial - probable fragment	pe	DIPTERA	2e-63	54.7	pol-like protein	8E-027	gi|170052923	34	58	58	Culex quinquefasciatus	putative protein with signal anchor, partial	2e-63	gi|604777613	57	76	55	Aedes albopictus	pol-like protein	6e-27	gi|170052923	34	58	58	Culex quinquefasciatus	Terminal uridylyltransferase 7	0.10	Q5BLK4	42	60	2	Mus musculus
Ae2-219073	Conserved hypothetical protein	uc	DIPTERA	4e-92	98.9	AAEL000979-PA	1E-091	gi|157112991	50	66	99	Aedes aegypti	AAEL000979-PA	4e-92	gi|157112991	50	66	99	Aedes aegypti	AAEL000979-PA	7e-92	gi|157112991	50	66	99	Aedes aegypti	DBF4-type zinc finger-containing protein 2	0.66	Q9HCK1	26	42	7	Homo sapiens
Ae2SigPSigP-5033_FR2_240-370	Unknown product - signalP detected - 3 predicted membrane helices	uk membrane				CD81 antigen-like	10	gi|644993235	30	50	24	Nasonia vitripennis	AAEL006689-PA	23	gi|157114065	30	45	15	Aedes aegypti	hypothetical protein TRIADDRAFT_54294	3.7	gi|196001011	28	46	7	Trichoplax adhaerens	Uncharacterized protein SJCHGC09803	17	Q5BQU6	25	43	84	Schistosoma japonicum
AALF021777-PA	Ankyrin repeat and DHHC-type Zn-finger domain containing - probable fragment	uc	KOG	7e-17	33.3	AAEL000113-PA	1E-167	gi|157112898	93	96	100	Aedes aegypti	AAEL000113-PA	1e-167	gi|157112898	93	96	100	Aedes aegypti	AAEL000113-PA	1e-167	gi|157112898	93	96	100	Aedes aegypti	Putative ankyrin repeat protein RF_0580	1e-16	Q4ULZ2	33	52	52	Rickettsia felis (strain ATCC VR-1525 / URRWXCal2)	Drosophila melanogaster - neurogenesis	1e-37	GO:0004842	ubiquitin-protein transferase activity	Catalysis of the transfer of ubiquitin from one protein to another via the reaction X-Ub + Y --> Y-Ub + X, where both X-Ub and Y-Ub are covalent linkages. [GOC:BioGRID, GOC:jh2, PMID:9635407]	anaphase-promoting complex activity NARROW [GOC:dph, GOC:tb]		KEGG:R03876		5e-16	GO:0005737	cytoplasm	All of the contents of a cell excluding the plasma membrane and nucleus, but including other subcellular structures. [ISBN:0198547684]
Ae2SigPSigP-228941_FR2_274-340	hypothetical secreted protein precursor	s/uk	NR-LIGHT	1000	17.1	serine/threonine protein kinase	3.5	gi|817740359	37	47	17	Plasmodium fragile	GG23080	14	gi|194864448	27	57	5	Drosophila erecta	uncharacterized protein Dere_GG27291	23	gi|968033941	27	57	13	Drosophila erecta	Aspartate--tRNA ligase 2, cytoplasmic	2.6	Q9M084	52	64	4	Arabidopsis thaliana
Ae2SigPSigP-640_FR2_104-223	hypothetical secreted protein precursor	s/uk	NR-LIGHT	1000	1.7	280 kDa protein	7.6	gi|52630360	33	66	2	Citrus psorosis virus	odorant binding protein 7	13	gi|281426809	29	49	23	Glossina morsitans morsitans	prolyl 3-hydroxylase 1-like isoform X8	0.19	gi|919017137	36	51	6	Lingula anatina	RNA-directed RNA polymerase L	0.90	Q6DN67	33	66	2	Citrus psorosis virus (isolate Spain/P-121)
Ae2SigPSigP-71975_FR2_22-178	hypothetical secreted protein precursor	s/uk	NR-LIGHT	1000	7.8	hypothetical protein BRAFLDRAFT_64266	2.6	gi|260809163	28	55	8	Branchiostoma floridae	trichohyalin isoform X1	2.1	gi|907678137	30	49	3	Stomoxys calcitrans	coiled-coil domain-containing protein 50 isoform X2	0.56	gi|350402236	30	53	21	Bombus impatiens	NACHT and WD repeat domain-containing protein 2	0.53	Q6P5U7	26	48	6	Mus musculus
Ae2SigPSigP-36967_FR2_1-90	hypothetical secreted protein precursor	s/uk	NR-LIGHT	1000	18.5	hypothetical protein TCDM_03374	7.5	gi|557864612	26	47	19	Trypanosoma cruzi Dm28c	uncharacterized protein Dana_GF13488	30	gi|190622005	32	54	5	Drosophila ananassae	uncharacterized protein Dana_GF13488	53	gi|194756898	32	54	5	Drosophila ananassae	B-cell CLL/lymphoma 9-like protein	29	Q86UU0	33	49	4	Homo sapiens
AALF001250-PA	Esterases and lipases	met/lipd	CDD	9e-57	88	AAEL015072-PA	0.0	gi|157142122	95	97	98	Aedes aegypti	AAEL015072-PA	0.0	gi|108868257	95	97	98	Aedes aegypti	AAEL015072-PA	0.0	gi|157142122	95	97	98	Aedes aegypti	Acetylcholinesterase	9e-40	Q92035	28	46	74	Bungarus fasciatus	AGAP006956-PA - Anopheles gambiae - receptor activity - integral component of plasma membrane - neuron cell-cell adhesion - cell surface - neurexin family protein binding - synapse - synaptic vesicle endocytosis - modulation of synaptic transmission - postsynaptic membrane assembly - presynaptic membrane assembly - extracellular space - carboxylic ester hydrolase activity	0	GO:0004872	receptor activity	Combining with an extracellular or intracellular messenger to initiate a change in cell activity. [GOC:ceb, ISBN:0198506732]	receptor guanylate cyclase activity NARROW []			GO:0004872; GO:0042043; GO:0052689;	0	GO:0005887	integral component of plasma membrane	The component of the plasma membrane consisting of gene products and protein complexes that have some part that penetrates at least one leaflet of the membrane bilayer. This component includes gene products that are buried in the bilayer with no exposure outside the bilayer. [GOC:dos, GOC:go_curators]	integral to plasma membrane NARROW []
Ae2SigPSigP-223684_FR3_426-513	hypothetical secreted protein precursor	s/uk	NR-LIGHT	1000	5.1	D-amino-acid oxidase	4.4	gi|568256116	32	54	5	Anopheles darlingi	GE24601	0.41	gi|195500137	55	74	5	Drosophila yakuba	uncharacterized protein Dyak_GE24601	0.72	gi|195500137	55	74	5	Drosophila yakuba	N-acetyl-gamma-glutamyl-phosphate reductase	0.89	Q9K8V2	42	60	10	Bacillus halodurans (strain ATCC BAA-125 / DSM 18197 / FERM 7344 / JCM 9153 / C-125)
Ae2SigPSigP-216878_FR2_818-890	hypothetical secreted protein precursor	s/uk	NR-LIGHT	1000	6.8	nucleoporin NDC1 isoform X2	50	gi|741875058	36	54	7	Bos taurus								endothelin-converting enzyme 1-like	30	gi|665807664	33	53	6	Microplitis demolitor	D-galactonate dehydratase family member ManD	49	Q1QT89	22	58	9	Chromohalobacter salexigens (strain DSM 3043 / ATCC BAA-138 / NCIMB 13768)
Ae2-248918	Dynein assembly factor with WDR repeat 1 - probable fragment	cs	SWISSP	1e-56	50.8	AAEL005387-PA	1E-117	gi|157109775	97	98	54	Aedes aegypti	AAEL005387-PA	1e-117	gi|157109775	97	98	54	Aedes aegypti	AAEL005387-PA	1e-117	gi|157109775	97	98	54	Aedes aegypti	Dynein assembly factor with WDR repeat domains 1	1e-56	Q0P593	51	68	51	Bos taurus	Dynein assembly factor with WDR repeat domains 1 - Bos taurus - cilium	2e-56	GO:0003674	molecular_function	Elemental activities, such as catalysis or binding, describing the actions of a gene product at the molecular level. A given gene product may exhibit one or more molecular functions. [GOC:go_curators]	molecular function EXACT []				3e-56	GO:0005929	cilium	A specialized eukaryotic organelle that consists of a filiform extrusion of the cell surface. Each cilium is bounded by an extrusion of the cytoplasmic (plasma) membrane, and contains a regular longitudinal array of microtubules, anchored basally in a centriole. [GOC:cilia, GOC:kmv, ISBN:0198547684]	eukaryotic flagellum EXACT []
AALF021557-PA	Unknown product	uk				AAEL008325-PA	1E-115	gi|157118487	94	99	35	Aedes aegypti	AAEL008325-PA	1e-115	gi|157118487	94	99	35	Aedes aegypti	AAEL008325-PA	1e-115	gi|157118487	94	99	35	Aedes aegypti	UPF0704 protein C6orf165 homolog	2e-27	Q6PE87	32	58	32	Mus musculus	cilia and flagella associated protein 206 - Mus musculus - molecular_function - cellular_component - biological_process	3e-27	GO:0003674	molecular_function	Elemental activities, such as catalysis or binding, describing the actions of a gene product at the molecular level. A given gene product may exhibit one or more molecular functions. [GOC:go_curators]	molecular function EXACT []				3e-27	GO:0005575	cellular_component	The part of a cell or its extracellular environment in which a gene product is located. A gene product may be located in one or more parts of a cell and its location may be as specific as a particular macromolecular complex, that is, a stable, persistent association of macromolecules that function together. [GOC:go_curators, NIF_Subcellular:sao-1337158144]	cellular component EXACT []
Ae2SigPSigP-260817_FR4_1311-1411	hypothetical secreted protein precursor	s/uk	NR-LIGHT	1000	20.7	Golgi apparatus membrane protein TVP23 homolog A isoform X2	0.90	gi|568995717	35	62	21	Mus musculus	E3 ubiquitin-protein ligase siah-1	10	gi|577712259	26	51	7	Ceratitis capitata	protein wntless-like	2.1	gi|908401943	31	45	14	Biomphalaria glabrata	Golgi apparatus membrane protein TVP23 homolog A	1.5	A6NH52	33	59	20	Homo sapiens
Ae2SigPSigP-221396_FR5_102-169	Unknown product - signalP detected	uk				cbp/p300-interacting transactivator 4	0.016	gi|311259548	38	50	29	Sus scrofa	AGAP005763-PA, partial	0.049	gi|157015701	39	54	5	Anopheles gambiae str. PEST	AGAP005763-PA, partial	0.088	gi|158294730	39	54	5	Anopheles gambiae str. PEST	Auxin response factor 18	0.037	Q653H7	68	72	3	Oryza sativa subsp. japonica
Ae2SigPSigP-256026_FR2_9-122	hypothetical secreted protein precursor	s/uk	NR-LIGHT	1000	29.5	hypothetical protein AWRI1631_123600	4.5	gi|207342834	36	52	30	Saccharomyces cerevisiae AWRI1631	Protein croquemort, partial	2.7	gi|906463784	36	51	9	Lucilia cuprina	transcription elongation factor SPT6	3.7	gi|939264850	39	54	3	Cimex lectularius	FAM10 family protein At4g22670	22	Q93YR3	39	48	7	Arabidopsis thaliana
AALF012562-PA	Glutamate-gated kainate-type ion channel receptor subunit GluR5 - probable fragment - signalP detected - 4 predicted membrane helices	st membrane	KOG	2e-27	64.7	AAEL011691-PA	0.0	gi|157130186	92	95	100	Aedes aegypti	AAEL011691-PA	0.0	gi|157130186	92	95	100	Aedes aegypti	AAEL011691-PA	0.0	gi|157130186	92	95	100	Aedes aegypti	Probable glutamate receptor	3e-06	P19439	20	38	86	Gallus gallus	Ionotropic receptor 87a - Drosophila melanogaster - ligand-gated ion channel activity - detection of chemical stimulus - integral component of membrane - sensory perception of pain	4e-47	GO:0015276	ligand-gated ion channel activity	Catalysis of the transmembrane transfer of an ion by a channel that opens when a specific ligand has been bound by the channel complex or one of its constituent parts. [GOC:mtg_transport, ISBN:0815340729]	ionotropic receptor activity NARROW [GOC:bf, GOC:sart]			GO:0015276;	4e-47	GO:0016021	integral component of membrane	The component of a membrane consisting of gene products and protein complexes that have some part that penetrates at least one leaflet of the membrane bilayer. This component includes gene products that are buried in the bilayer with no exposure outside the bilayer. [GOC:dos, GOC:go_curators]	integral to membrane NARROW []
Ae2-243886	hypothetical protein eurhedraft_57928 - signalP detected	uk				hypothetical protein EURHEDRAFT_57928	7.7	gi|599156259	36	43	63	Aspergillus ruber CBS 135680	putative transferase transferring phosphorus-containing groups	4.6	gi|545921575	30	50	8	Corethrella appendiculata	NADH dehydrogenase subunit 5 (mitochondrion)	14	gi|849123650	33	64	7	Oopsacas minuta	RING finger protein PFE0100w	17	Q8I480	27	45	4	Plasmodium falciparum (isolate 3D7)
Ae2SigPSigP-228331_FR2_65-147	hypothetical secreted protein precursor	s/mucin	netoglyc			putative transmembrane protein	0.001	gi|672569469	52	67	4	Toxoplasma gondii MAS	uncharacterized protein Dana_GF20779, isoform A	0.32	gi|190619243	55	62	2	Drosophila ananassae	hypothetical protein HELRODRAFT_159915	0.32	gi|675859292	44	56	8	Helobdella robusta	Cell wall integrity and stress response component 1	0.14	P87179	44	59	13	Schizosaccharomyces pombe (strain 972 / ATCC 24843)
AALF018036-PA	Adult-specific cuticular protein ACP-20 - probable fragment - signalP detected - 2 predicted membrane helices	extmat membrane	SWISSP	1e-22	51.9	AAEL007095-PA	3E-068	gi|157115113	68	72	101	Aedes aegypti	AAEL007095-PA	1e-68	gi|157115113	68	72	101	Aedes aegypti	AAEL007095-PA	2e-68	gi|157115113	68	72	101	Aedes aegypti	Adult-specific cuticular protein ACP-20	1e-22	P26967	49	62	52	Tenebrio molitor	Cuticular protein 76Bb - Drosophila melanogaster - structural constituent of adult chitin-based cuticle - structural constituent of chitin-based cuticle - structural constituent of chitin-based larval cuticle - extracellular matrix - chitin-based cuticle development	6e-28	GO:0008012	structural constituent of adult chitin-based cuticle	The action of a molecule that contributes to the structural integrity of the chitin-based cuticle of an adult organism. An example of this is found in Drosophila melanogaster. [GOC:mah, GOC:mtg_sensu]	structural constituent of adult cuticle BROAD []			GO:0008012; GO:0005214; GO:0008010;	6e-28	GO:0031012	extracellular matrix	A structure lying external to one or more cells, which provides structural support for cells or tissues; may be completely external to the cell (as in animals and bacteria) or be part of the cell (as in plants). [GOC:mah, NIF_Subcellular:nlx_subcell_20090513]
Ae2SigPSigP-98576_FR2_1-93	hypothetical secreted protein precursor	s/uk	NR-LIGHT	1000	3.4	cohesin subunit SA-3 isoform X6	17	gi|741974907	36	42	3	Bos taurus	GE21616	2.7	gi|195492558	29	50	15	Drosophila yakuba	conserved hypothetical protein	0.039	gi|339255696	35	44	39	Trichinella spiralis	2-succinyl-5-enolpyruvyl-6-hydroxy-3-cyclohexene-1-carboxylate synthase	3.4	Q8YZZ2	32	42	10	Nostoc sp. (strain PCC 7120 / UTEX 2576)
Ae2TE-245083	reverse transcriptase	te	NR-LIGHT	0	99.8	reverse transcriptase	1E-179	gi|70907192	45	63	100	Aedes aegypti	putative reverse transcriptase, partial	0.0	gi|545914246	41	61	100	Corethrella appendiculata	RNA-directed DNA polymerase from mobile element jockey-like	1e-109	gi|795017849	31	49	99	Vollenhovia emeryi	Probable RNA-directed DNA polymerase from transposon BS	4e-35	Q95SX7	28	48	47	Drosophila melanogaster	Uncharacterized protein - Strongylocentrotus purpuratus - transport - integral component of Golgi membrane	4e-39	GO:0003964	RNA-directed DNA polymerase activity	Catalysis of the reaction: deoxynucleoside triphosphate + DNA(n) = diphosphate + DNA(n+1). Catalyzes RNA-template-directed extension of the 3'- end of a DNA strand by one deoxynucleotide at a time. [EC:2.7.7.49]	deoxynucleoside-triphosphate:DNA deoxynucleotidyltransferase (RNA-directed) activity EXACT [EC:2.7.7.49]	EC:2.7.7.49			4e-29	GO:0005575	cellular_component	The part of a cell or its extracellular environment in which a gene product is located. A gene product may be located in one or more parts of a cell and its location may be as specific as a particular macromolecular complex, that is, a stable, persistent association of macromolecules that function together. [GOC:go_curators, NIF_Subcellular:sao-1337158144]	cellular component EXACT []
Ae2SigPSigP-213522_FR2_28-84	hypothetical secreted protein precursor	s/uk	NR-LIGHT	1000	42	mCG148280	7.7	gi|148705185	52	71	42	Mus musculus	GL25558	23	gi|195156589	41	44	3	Drosophila persimilis	small proline-rich protein 2D-like	6.1	gi|817063148	45	45	30	Athalia rosae	Putative L-cysteine desulfhydrase 1	13	Q9LGZ2	41	54	5	Oryza sativa subsp. japonica
Ae2-176132	Unknown product	uk				hypothetical protein PFFVO_04440	3.4	gi|574748241	24	44	71	Plasmodium falciparum Vietnam Oak-Knoll (FVO)	probable serine/threonine-protein kinase kinX	8.0	gi|907612323	26	47	5	Stomoxys calcitrans	myotubularin-related protein 14-like	4.7	gi|961094004	35	48	9	Octopus bimaculoides	Protein disulfide-isomerase	4.5	P04785	31	45	16	Rattus norvegicus
AALF026197-PA	AAEL014259-PA	uc	DIPTERA	5e-67	99	AAEL014259-PA	1E-066	gi|157104243	73	81	99	Aedes aegypti	AAEL014259-PA	5e-67	gi|157104243	73	81	99	Aedes aegypti	AAEL014259-PA	9e-67	gi|157104243	73	81	99	Aedes aegypti	Probable DNA repair protein RAD50	1.4	C6KSQ6	25	48	4	Plasmodium falciparum (isolate 3D7)
Ae2SigPSigP-222945_FR1_536-593	Unknown product - signalP detected	uk				predicted protein	39	gi|156350256	36	56	15	Nematostella vectensis								predicted protein, partial	23	gi|156350256	36	56	15	Nematostella vectensis	Uncharacterized protein YfeA	3.4	P23842	31	62	5	Escherichia coli (strain K12)
Ae2SigPSigP-244888_FR2_789-852	hypothetical secreted protein precursor	s/uk	NR-LIGHT	1000	10.8	integral membrane protein, partial	29	gi|910291929	38	58	11	Aspergillus nomius NRRL 13137								uncharacterized protein LOC105569299	23	gi|795101760	29	55	6	Vollenhovia emeryi	Sterol O-acyltransferase 1	37	P25628	36	56	5	Saccharomyces cerevisiae (strain ATCC 204508 / S288c)
Ae2SigPSigP-244209_FR5_1132-1235	hypothetical secreted protein precursor	s/uk	NR-LIGHT	1000	17.3	transposase	4.5	gi|951589969	29	49	17	Bradyrhizobium valentinum	putative dentin sialophosphoprotein, partial	3.6	gi|604775543	35	50	21	Aedes albopictus	uncharacterized protein LOC105458522 isoform X3	1.3	gi|780701673	32	56	5	Wasmannia auropunctata	Tau-tubulin kinase 1	2.6	Q5TCY1	30	56	3	Homo sapiens
AALF009205-PA	Uncharacterized conserved protein contains RCC1 domain	uc	KOG	1e-06	49.2	AAEL003121-PA	0.0	gi|157134310	84	91	59	Aedes aegypti	AAEL003121-PA	0.0	gi|157134310	84	91	59	Aedes aegypti	AAEL003121-PA	0.0	gi|157134310	84	91	59	Aedes aegypti	X-linked retinitis pigmentosa GTPase regulator	5e-16	Q92834	25	43	37	Homo sapiens	Drosophila melanogaster - GTPase regulator activity	1e-43	GO:0005085	guanyl-nucleotide exchange factor activity	Stimulates the exchange of guanyl nucleotides associated with a GTPase. Under normal cellular physiological conditions, the concentration of GTP is higher than that of GDP, favoring the replacement of GDP by GTP in association with the GTPase. [GOC:kd, GOC:mah]	GDP-dissociation stimulator activity EXACT []				9e-16	GO:0001750	photoreceptor outer segment	The outer segment of a vertebrate photoreceptor that contains discs of photoreceptive membranes. [ISBN:0824072820]
Ae2SigPSigP-208854_FR5_320-391	hypothetical secreted protein precursor	s/uk	NR-LIGHT	1000	18.5	LOW QUALITY PROTEIN: aquaporin-12B	50	gi|390465004	29	49	19	Callithrix jacchus	Nhe1	39	gi|924552704	33	62	7	Drosophila busckii	uncharacterized protein LOC107042371	88	gi|970905873	29	50	4	Diachasma alloeum	PH and SEC7 domain-containing protein 4	37	Q8NDX1	29	41	5	Homo sapiens
Ae2SigPSigP-174084_FR6_19-88	hypothetical secreted protein precursor	s/uk	NR-LIGHT	1000	15.7	hypothetical protein LOAG_16659	10	gi|393911556	33	62	16	Loa loa	Zinc finger BED domain-containing protein 1	29	gi|880891764	36	60	5	Bactrocera latifrons	NADH dehydrogenase subunit 4 (mitochondrion)	31	gi|51830148	29	57	11	Aleurochiton aceris	Elongation of fatty acids protein A	5.8	Q54CJ4	26	49	20	Dictyostelium discoideum
Ae2-170727	Unknown product	uk				hypothetical protein TcasGA2_TC015983	1.6	gi|270012674	28	57	53	Tribolium castaneum	GK23726	8.0	gi|195433248	40	67	2	Drosophila willistoni	hypothetical protein LOTGIDRAFT_161597	14	gi|676460659	32	63	16	Lottia gigantea	tRNA dimethylallyltransferase	2.6	Q820W3	40	59	12	Coxiella burnetii (strain RSA 493 / Nine Mile phase I)
AALF004710-PA	Cuticle protein 19 - probable fragment - signalP detected	extmat	SWISSP	3e-16	45.8	AAEL009000-PA	8E-066	gi|157120391	95	97	100	Aedes aegypti	AAEL009000-PA	3e-66	gi|157120391	95	97	100	Aedes aegypti	AAEL009000-PA	5e-66	gi|157120391	95	97	100	Aedes aegypti	Cuticle protein 19	3e-16	P45583	54	66	46	Locusta migratoria	Cuticular protein 76Bb - Drosophila melanogaster - structural constituent of adult chitin-based cuticle - structural constituent of chitin-based cuticle - structural constituent of chitin-based larval cuticle - extracellular matrix - chitin-based cuticle development	2e-23	GO:0008012	structural constituent of adult chitin-based cuticle	The action of a molecule that contributes to the structural integrity of the chitin-based cuticle of an adult organism. An example of this is found in Drosophila melanogaster. [GOC:mah, GOC:mtg_sensu]	structural constituent of adult cuticle BROAD []				2e-23	GO:0031012	extracellular matrix	A structure lying external to one or more cells, which provides structural support for cells or tissues; may be completely external to the cell (as in animals and bacteria) or be part of the cell (as in plants). [GOC:mah, NIF_Subcellular:nlx_subcell_20090513]
Ae2SigPSigP-256043_FR6_253-319	hypothetical secreted protein precursor	s/uk	NR-LIGHT	1000	10.7	unnamed protein product	29	gi|74201447	37	56	11	Mus musculus	putative yolkless	23	gi|545916182	29	52	3	Corethrella appendiculata	hypothetical protein NECAME_18273	30	gi|915247899	31	47	23	Necator americanus	Transmembrane protein 241	3.4	Q3UME2	37	56	11	Mus musculus
Ae2SigPSigP-27859_FR6_22-453	serine proteinase stubble - signalP detected	s/protease	NR-LIGHT	0	105	AAEL005718-PA	0.0	gi|765338236	87	92	101	Aedes aegypti	AAEL005718-PA	0.0	gi|765338236	87	92	101	Aedes aegypti	AAEL005718-PA	0.0	gi|765338236	87	92	101	Aedes aegypti	Serine proteinase stubble	8e-35	Q05319	29	46	48	Drosophila melanogaster	Drosophila melanogaster - serine-type endopeptidase activity - proteolysis	1e-98	GO:0004252	serine-type endopeptidase activity	Catalysis of the hydrolysis of internal, alpha-peptide bonds in a polypeptide chain by a catalytic mechanism that involves a catalytic triad consisting of a serine nucleophile that is activated by a proton relay involving an acidic residue (e.g. aspartate or glutamate) and a basic residue (usually histidine). [GOC:mah, http://merops.sanger.ac.uk/about/glossary.htm#CATTYPE, ISBN:0716720094]	blood coagulation factor activity RELATED []	EC:3.4.21		GO:0004252; GO:0004252; GO:0004252;	6e-53	GO:0005576	extracellular region	The space external to the outermost structure of a cell. For cells without external protective or external encapsulating structures this refers to space outside of the plasma membrane. This term covers the host cell environment outside an intracellular parasite. [GOC:go_curators]	extracellular EXACT []
Ae2SigPSigP-233236_FR1_152-221	Unknown product - 2 predicted membrane helices	uk membrane				hypothetical protein AK88_01045	7.5	gi|817738303	31	59	3	Plasmodium fragile	GPI ethanolamine phosphate transferase 2 isoform X1	13	gi|907617095	25	44	6	Stomoxys calcitrans	hypothetical protein HELRODRAFT_66814, partial	0.97	gi|675873830	35	54	22	Helobdella robusta	Putative potassium transport protein DDB_G0292412	0.90	Q54DA4	42	65	6	Dictyostelium discoideum
Ae2SigPSigP-214903_FR3_277-350	hypothetical secreted protein precursor	s/uk	NR-LIGHT	1000	3.4	putative synaptic ras gtpase activating protein, syngap	7.5	gi|353231151	34	53	3	Schistosoma mansoni	putative 8.5 kda secreted salivary peptide	2.0	gi|604769383	32	56	53	Aedes albopictus	hypothetical protein CRE_09763	11	gi|308465058	35	55	22	Caenorhabditis remanei	NADH-quinone oxidoreductase subunit N	22	A0LRJ4	33	51	11	Acidothermus cellulolyticus (strain ATCC 43068 / 11B)
Ae2-63937	Unknown product	uk				AAEL005280-PA, partial	6E-010	gi|157109267	43	51	38	Aedes aegypti	putative unknown product, partial	1e-17	gi|604771873	47	65	58	Aedes albopictus	AAEL005280-PA, partial	4e-10	gi|157109267	43	51	38	Aedes aegypti	Probable serine/threonine-protein kinase fhkB	0.88	Q1ZXH2	26	48	7	Dictyostelium discoideum
Ae2SigPSigP-258974_FR4_299-366	hypothetical secreted protein precursor	s/uk	NR-LIGHT	1000	1.8	putative ATP-binding cassette multidrug transporter VMR1	5.8	gi|6321752	48	68	2	Saccharomyces cerevisiae S288c	myosin-I heavy chain-like	13	gi|907733474	28	52	3	Stomoxys calcitrans	protein vav-like	8.3	gi|662207504	39	53	5	Diaphorina citri	ABC transporter ATP-binding protein/permease VMR1	0.67	P38735	48	68	2	Saccharomyces cerevisiae (strain ATCC 204508 / S288c)
Ae2SigPSigP-211576_FR1_10-273	larval cuticle protein A3A - signalP detected	extmat	REFSEQ-INVERTEBRATE	3e-77	97.7	AAEL004762-PA	1E-129	gi|157107265	89	93	103	Aedes aegypti	AAEL004762-PA	1e-129	gi|157107265	89	93	103	Aedes aegypti	AAEL004762-PA	1e-129	gi|157107265	89	93	103	Aedes aegypti	Cuticle protein	5e-27	Q17015	37	48	104	Anopheles gambiae	Ccp84Ad - Drosophila melanogaster - structural constituent of chitin-based larval cuticle - structural constituent of chitin-based cuticle - extracellular matrix - chitin-based cuticle development - multicellular organism reproduction - extracellular space	5e-33	GO:0008010	structural constituent of chitin-based larval cuticle	The action of a molecule that contributes to the structural integrity of the chitin-based cuticle of a larva. An example of this is found in Drosophila melanogaster. [GOC:mah, GOC:mtg_sensu]	structural constituent of larval cuticle BROAD []			GO:0008010; GO:0005214;	5e-33	GO:0031012	extracellular matrix	A structure lying external to one or more cells, which provides structural support for cells or tissues; may be completely external to the cell (as in animals and bacteria) or be part of the cell (as in plants). [GOC:mah, NIF_Subcellular:nlx_subcell_20090513]
AALF021895-PA	Dyneins heavy chain	cs	KOG	0	77.6	AAEL003155-PA	0.0	gi|157134856	95	96	100	Aedes aegypti	AAEL003155-PA	0.0	gi|157134856	95	96	100	Aedes aegypti	AAEL003155-PA	0.0	gi|157134856	95	96	100	Aedes aegypti	Dynein beta chain, ciliary	0.0	P23098	57	72	102	Tripneustes gratilla	male fertility factor kl5 - Drosophila melanogaster - axonemal dynein complex - motor activity - microtubule associated complex - microtubule binding - microtubule-based movement - ATPase activity, coupled - ATP binding - microtubule motor activity - ATPase activity	0	GO:0003774	motor activity	Catalysis of movement along a polymeric molecule such as a microfilament or microtubule, coupled to the hydrolysis of a nucleoside triphosphate. [GOC:mah, ISBN:0815316194]				GO:0003774; GO:0008017; GO:0042623; GO:0005524; GO:0003777; GO:0016887;	0	GO:0005858	axonemal dynein complex	A dynein complex found in eukaryotic cilia and flagella; the motor domain heads interact with adjacent microtubules to generate a sliding force which is converted to a bending motion. May contain two or three dynein heavy chains as well as several light chains. [ISBN:0815316194]	axonemal dynein heavy chain NARROW []
Ae2-216047	Unknown product	uk				conserved Plasmodium protein, unknown function	0.11	gi|832026031	34	41	3	Plasmodium reichenowi	putative zinc ion binding protein, partial	8e-10	gi|604773621	37	50	55	Aedes albopictus	adhesive plaque matrix protein-like, partial	0.023	gi|908455024	20	44	27	Biomphalaria glabrata	2-isopropylmalate synthase (Fragment)	1.5	Q9EVG4	30	44	13	Buchnera aphidicola subsp. Macrosiphoniella ludovicianae
Ae2-230522	tpr repeat-containing protein - probable fragment	uc	KOG	3e-17	54.3	AAEL008558-PA, partial	0.0	gi|157119177	98	98	100	Aedes aegypti	AAEL008558-PA, partial	0.0	gi|157119177	98	98	100	Aedes aegypti	AAEL008558-PA, partial	0.0	gi|157119177	98	98	100	Aedes aegypti	Bardet-Biedl syndrome 4 protein homolog	1e-104	A1Z8E9	44	69	87	Drosophila melanogaster	Bardet-Biedl syndrome 4 ortholog (H. sapiens) - Drosophila melanogaster - cilium assembly - cilium - BBSome - dynactin binding - pericentriolar material - microtubule motor activity - centrosome organization	0	GO:0034452	dynactin binding	Interacting selectively and non-covalently with any part of a dynactin complex; dynactin is a large protein complex that activates dynein-based motor activity. [GOC:BHF, GOC:mah]				GO:0034452; GO:0003777;	1e-104	GO:0005929	cilium	A specialized eukaryotic organelle that consists of a filiform extrusion of the cell surface. Each cilium is bounded by an extrusion of the cytoplasmic (plasma) membrane, and contains a regular longitudinal array of microtubules, anchored basally in a centriole. [GOC:cilia, GOC:kmv, ISBN:0198547684]	eukaryotic flagellum EXACT []
AALF013149-PA	17 beta-hydroxysteroid dehydrogenase type 3 HSD17B3 - signalP detected	met/lipd	KOG	3e-53	100	AAEL000690-PA	3E-080	gi|157108545	58	67	98	Aedes aegypti	putative 17-beta-hydroxysteroid dehydrogenase, partial	3e-82	gi|943362763	57	66	99	Aedes aegypti	AAEL000690-PA	2e-80	gi|157108545	58	67	98	Aedes aegypti	Hydroxysteroid dehydrogenase-like protein 1	2e-26	Q5ZJG8	30	46	88	Gallus gallus	Drosophila melanogaster - steroid metabolic process - steroid dehydrogenase activity	2e-34	GO:0016229	steroid dehydrogenase activity	Catalysis of an oxidation-reduction (redox) reaction in which one substrate is a sterol derivative. [GOC:mah]		EC:1.1.1.-		GO:0016229; GO:0016229;	3e-34	GO:0005783	endoplasmic reticulum	The irregular network of unit membranes, visible only by electron microscopy, that occurs in the cytoplasm of many eukaryotic cells. The membranes form a complex meshwork of tubular channels, which are often expanded into slitlike cavities called cisternae. The ER takes two forms, rough (or granular), with ribosomes adhering to the outer surface, and smooth (with no ribosomes attached). [ISBN:019…	ER EXACT []
Ae2SigPSigP-27180_FR4_34-124	hypothetical secreted protein precursor	s/uk	NR-LIGHT	1000	4.6	Contains similarity to extensin (atExt1) from Arabidopsis thaliana gb|U43627 and	2.0	gi|8927662	42	46	5	Arabidopsis thaliana	Ras-associated and pleckstrin homology domains-containing protein 1	0.94	gi|727845368	45	50	4	Bactrocera cucurbitae	uncharacterized protein LOC105452806	0.95	gi|780659819	60	69	6	Wasmannia auropunctata	Putative solute carrier family 35 member G4	0.31	P0C7Q5	53	56	9	Homo sapiens
Ae2-223684	TRP channel protein nanchung - 7 predicted membrane helices	tr membrane	NR-LIGHT	0	99.8	AAEL001123-PA	0.0	gi|157114792	97	98	100	Aedes aegypti	AAEL001123-PA	0.0	gi|157114792	97	98	100	Aedes aegypti	AAEL001123-PA	0.0	gi|157114792	97	98	100	Aedes aegypti	Transient receptor potential cation channel subfamily V member 5	7e-61	Q9JIP0	27	47	86	Rattus norvegicus	nanchung - Drosophila melanogaster - calcium channel activity - calcium ion transport - sensory perception of sound - transmembrane transport - response to humidity - cation channel complex - cation transport - cation channel activity - detection of mechanical stimulus involved in sensory perception - negative gravitaxis - sensory perception of pain - response to auditory stimulus - startle respo…	0	GO:0005262	calcium channel activity	Catalysis of facilitated diffusion of a calcium ion (by an energy-independent process) involving passage through a transmembrane aqueous pore or channel without evidence for a carrier-mediated mechanism. [GOC:mtg_transport, GOC:pr, ISBN:0815340729]				GO:0005262; GO:0005261;	0	GO:0034703	cation channel complex	An ion channel complex through which cations pass. [GOC:mah]
AALF006757-PA	aael000202-pa - 35 OH-glycosylation sites - 35 NetOglyc sites	uc	NR-LIGHT	0	100	AAEL000202-PA	0.0	gi|157117738	99	99	100	Aedes aegypti	AAEL000202-PA	0.0	gi|157117738	99	99	100	Aedes aegypti	AAEL000202-PA	0.0	gi|157117738	99	99	100	Aedes aegypti	Optomotor-blind protein	8e-99	Q24432	55	61	42	Drosophila melanogaster	bifid - Drosophila melanogaster - DNA binding - transcription factor activity, sequence-specific DNA binding - nucleus - regulation of transcription, DNA-templated - developmental pigmentation - compound eye morphogenesis - wing disc morphogenesis - negative regulation of transcription from RNA polymerase II promoter - wing disc anterior/posterior pattern formation - imaginal disc-derived wing mo…	1e-98	GO:0003677	DNA binding	Any molecular function by which a gene product interacts selectively and non-covalently with DNA (deoxyribonucleic acid). [GOC:dph, GOC:jl, GOC:tb, GOC:vw]	microtubule/chromatin interaction RELATED []				1e-98	GO:0005634	nucleus	A membrane-bounded organelle of eukaryotic cells in which chromosomes are housed and replicated. In most cells, the nucleus contains all of the cell's chromosomes except the organellar chromosomes, and is the site of RNA synthesis and processing. In some species, or in specialized cell types, RNA metabolism or DNA replication may be absent. [GOC:go_curators]	cell nucleus EXACT []
Ae2SigPSigP-4560_FR2_1-190	serine protease - signalP detected	s/protease	DIPTERA	5e-83	101.2	serine protease	3E-072	gi|170043455	78	87	101	Culex quinquefasciatus	putative serine protease	5e-83	gi|943361059	90	94	101	Aedes aegypti	serine protease	2e-72	gi|170043455	78	87	101	Culex quinquefasciatus	Putative defense protein 3	4e-21	Q0Q028	36	52	103	Antheraea mylitta	Putative defense protein 3 - Antheraea mylitta - molecular_function - extracellular region - defense response to protozoan	7e-21	GO:0003674	molecular_function	Elemental activities, such as catalysis or binding, describing the actions of a gene product at the molecular level. A given gene product may exhibit one or more molecular functions. [GOC:go_curators]	molecular function EXACT []			GO:0003674;	7e-21	GO:0005576	extracellular region	The space external to the outermost structure of a cell. For cells without external protective or external encapsulating structures this refers to space outside of the plasma membrane. This term covers the host cell environment outside an intracellular parasite. [GOC:go_curators]	extracellular EXACT []
AALF001771-PA	Conserved plasma membrane protein - 4 predicted membrane helices	uc/memb	NR-LIGHT	5e-55		AAEL017038-PA	1E-054	gi|765339201	72	81	104	Aedes aegypti	AAEL017038-PA	5e-55	gi|765339201	72	81	104	Aedes aegypti	AAEL017038-PA	8e-55	gi|765339201	72	81	104	Aedes aegypti	Uncharacterized protein RP255	0.32	Q9ZDS0	25	49	30	Rickettsia prowazekii (strain Madrid E)
Ae2-44171	Unknown product - 3 predicted membrane helices	uk membrane				keratin-associated protein 4-8-like	7E-009	gi|528493048	65	68	25	Danio rerio	putative 7 transmembrane sweet-taste receptor of 3 gcpr, partial	0.0004	gi|604769625	43	52	69	Aedes albopictus	predicted protein	0.0003	gi|156386331	31	50	13	Nematostella vectensis	GTPase IMAP family member 2	0.003	Q9UG22	44	61	15	Homo sapiens	Uncharacterized protein - Gallus gallus - integral component of membrane	4e-08									GO:0016021	integral component of membrane	The component of a membrane consisting of gene products and protein complexes that have some part that penetrates at least one leaflet of the membrane bilayer. This component includes gene products that are buried in the bilayer with no exposure outside the bilayer. [GOC:dos, GOC:go_curators]	integral to membrane NARROW []
Ae2-200724	Unknown product	uk				hypothetical protein, unlikely	0.91	gi|787998595	38	51	42	Trypanosoma brucei gambiense DAL972	uncharacterized protein Dwil_GK27351	4.7	gi|946580868	60	66	26	Drosophila willistoni	uncharacterized protein Dwil_GK27351	8.1	gi|968085481	60	66	26	Drosophila willistoni	Queuine tRNA-ribosyltransferase subunit qtrtd1	0.14	Q28DX0	38	46	12	Xenopus tropicalis
Ae2SigPSigP-240093_FR3_145-224	hypothetical secreted protein precursor	s/uk	NR-LIGHT	1000	4.6	7TM cadherin receptor CELSR3	13	gi|10441469	45	54	5	Mus musculus	GG11553	6.2	gi|194907382	37	45	10	Drosophila erecta	GD21336	10	gi|195574346	37	45	9	Drosophila simulans	Cadherin EGF LAG seven-pass G-type receptor 3	1.5	O88278	45	54	1	Rattus norvegicus
AALF007079-PA	ionotropic glutamate receptor-invertebrate - probable fragment - signalP detected - 3 predicted membrane helices	st membrane	NR-LIGHT	0	67.8	AAEL009696-PA	0.0	gi|157123975	74	85	100	Aedes aegypti	AAEL009696-PA	0.0	gi|157123975	74	85	100	Aedes aegypti	AAEL009696-PA	0.0	gi|157123975	74	85	100	Aedes aegypti	Glutamate receptor ionotropic, kainate 1	3e-10	P22756	20	40	43	Rattus norvegicus	AGAP004969-PA - Anopheles gambiae - AMPA glutamate receptor activity - AMPA glutamate receptor complex - ionotropic glutamate receptor signaling pathway	0	GO:0004971	alpha-amino-3-hydroxy-5-methyl-4-isoxazole propionate selective glutamate receptor activity	An ionotropic glutamate receptor activity that exhibits fast gating by glutamate and acts by opening a cation channel permeable to sodium, potassium, and, in the absence of a GluR2 subunit, calcium. [GOC:mah, PMID:10049997, PMID:8804111]	AMPA receptor activity EXACT []			GO:0004971;	1e-129	GO:0032281	alpha-amino-3-hydroxy-5-methyl-4-isoxazolepropionic acid selective glutamate receptor complex	An assembly of four or five subunits which form a structure with an extracellular N-terminus and a large loop that together form the ligand binding domain. The C-terminus is intracellular. The ionotropic glutamate receptor complex itself acts as a ligand gated ion channel; on binding glutamate, charged ions pass through a channel in the center of the receptor complex. The AMPA receptors mediate f…	AMPA receptor RELATED []
Ae2-248662	Glutamate-gated kainate-type ion channel receptor subunit GluR5 - probable fragment - 3 predicted membrane helices	st membrane	KOG	4e-21	66	AAEL000031-PA, partial	0.0	gi|157103293	79	88	101	Aedes aegypti	AAEL000031-PA, partial	0.0	gi|157103293	79	88	101	Aedes aegypti	AAEL000031-PA, partial	0.0	gi|157103293	79	88	101	Aedes aegypti	Probable glutamate receptor	0.001	P20262	19	38	81	Lithobates berlandieri	Ionotropic receptor 41a - Drosophila melanogaster - ionotropic glutamate receptor activity - membrane - detection of chemical stimulus - integral component of membrane - ligand-gated ion channel activity	8e-53	GO:0004970	ionotropic glutamate receptor activity	Catalysis of the transmembrane transfer of an ion by a channel that opens when glutamate has been bound by the channel complex or one of its constituent parts. [ISBN:0198506732]					8e-53	GO:0016020	membrane	Double layer of lipid molecules that encloses all cells, and, in eukaryotes, many organelles; may be a single or double lipid bilayer; also includes associated proteins. [GOC:mah, ISBN:0815316194]
Ae2SigPSigP-187601_FR2_1-60	Unknown product	uk				uncharacterized protein LOC105447554	50	gi|780168032	34	59	16	Strongylocentrotus purpuratus	Formin-like protein, partial	40	gi|399948676	34	55	6	Musca domestica	uncharacterized protein LOC105447554	30	gi|780168032	34	59	16	Strongylocentrotus purpuratus	Ectonucleoside triphosphate diphosphohydrolase 7	17	Q5REF6	41	53	7	Pongo abelii
Ae2-240598	Odorant receptor 56a - 6 predicted membrane helices	st membrane	NR-LIGHT	0	101.2	AAEL011583-PA	0.0	gi|157129775	92	97	100	Aedes aegypti	AAEL011583-PA	0.0	gi|157129775	92	97	100	Aedes aegypti	AAEL011583-PA	0.0	gi|157129775	92	97	100	Aedes aegypti	Odorant receptor 56a	9e-38	Q9V8Y7	24	48	98	Drosophila melanogaster	AGAP011631-PA - Anopheles gambiae - olfactory receptor activity - plasma membrane - integral component of membrane - detection of chemical stimulus involved in sensory perception of smell	0	GO:0004984	olfactory receptor activity	Combining with an odorant and transmitting the signal from one side of the membrane to the other to initiate a change in cell activity in response to detection of smell. [GOC:bf, GOC:dph, GOC:sart, PMID:19135896, PMID:21041441]	odorant receptor activity EXACT [PMID:19135896, PMID:21041441]			GO:0004984;	1e-134	GO:0005886	plasma membrane	The membrane surrounding a cell that separates the cell from its external environment. It consists of a phospholipid bilayer and associated proteins. [ISBN:0716731363]	bacterial inner membrane NARROW []
Ae2SigPSigP-20218_FR1_7-158	Unknown product - 2 predicted membrane helices	uk membrane				predicted protein	1.2	gi|156367026	29	46	22	Nematostella vectensis	uncharacterized protein Dmoj_GI26034	0.92	gi|946590305	35	45	15	Drosophila mojavensis	glucose dehydrogenase	0.33	gi|910319919	28	41	12	Papilio xuthus	Protein SZT2	1.5	A2A9C3	32	53	2	Mus musculus
Ae2-236224	Conserved hypothetical protein	uc	DIPTERA	3e-33	100	AAEL015497-PA	9E-033	gi|157141130	83	89	100	Aedes aegypti	AAEL015497-PA	3e-33	gi|108867398	83	89	100	Aedes aegypti	AAEL015497-PA	6e-33	gi|157141130	83	89	100	Aedes aegypti	UPF0606 protein KIAA1549	0.080	Q68FD9	38	52	2	Mus musculus
Ae2-206403	Unknown product	uk				similar to An14g02830	83	gi|966764704	58	70	5	Aspergillus niger	hypothetical protein FF38_03250	13	gi|906458637	51	61	14	Lucilia cuprina	WD repeat-containing protein 11-like	8.1	gi|939678359	32	54	4	Halyomorpha halys	KAT8 regulatory NSL complex subunit 3	22	Q3KR73	37	62	4	Rattus norvegicus
AALF017605-PA	adult cuticle protein - signalP detected	extmat	DIPTERA	2e-88	100	AAEL007085-PA	4E-076	gi|157115111	88	92	103	Aedes aegypti	putative adult cuticle protein	2e-88	gi|604771393	98	99	100	Aedes albopictus	AAEL007085-PA	3e-76	gi|157115111	88	92	103	Aedes aegypti	Cuticle protein 19	2e-20	P45583	63	69	46	Locusta migratoria	Cuticular protein 76Bb - Drosophila melanogaster - structural constituent of adult chitin-based cuticle - structural constituent of chitin-based cuticle - structural constituent of chitin-based larval cuticle - extracellular matrix - chitin-based cuticle development	5e-24	GO:0008012	structural constituent of adult chitin-based cuticle	The action of a molecule that contributes to the structural integrity of the chitin-based cuticle of an adult organism. An example of this is found in Drosophila melanogaster. [GOC:mah, GOC:mtg_sensu]	structural constituent of adult cuticle BROAD []				5e-24	GO:0031012	extracellular matrix	A structure lying external to one or more cells, which provides structural support for cells or tissues; may be completely external to the cell (as in animals and bacteria) or be part of the cell (as in plants). [GOC:mah, NIF_Subcellular:nlx_subcell_20090513]
AALF022237-PA	AAEL013580-PA	uc	DIPTERA	3e-43	100	AAEL013580-PA	1E-042	gi|157136571	77	81	100	Aedes aegypti	AAEL013580-PA	3e-43	gi|157136571	77	81	100	Aedes aegypti	AAEL013580-PA	6e-43	gi|157136571	77	81	100	Aedes aegypti	Tax1-binding protein 1 homolog A	0.90	Q1LWB0	43	56	8	Danio rerio
Ae2SigPSigP-230966_FR2_371-470	hypothetical secreted protein precursor	s/uk	NR-LIGHT	1000	15.2	malate dehydrogenase, putative	0.41	gi|255583746	31	51	15	Ricinus communis	mucin-5AC	0.55	gi|907715710	34	49	3	Stomoxys calcitrans	mucin-5AC	0.96	gi|907715710	34	49	3	Stomoxys calcitrans	Hyphal wall protein 2	2.0	Q59PF9	33	51	7	Candida albicans (strain SC5314 / ATCC MYA-2876)
Ae2SigPSigP-236040_FR3_872-997	Unknown product - 4 predicted membrane helices	uk membrane				MCM2/3/5 family protein, partial	4E-010	gi|672262619	50	54	20	Toxoplasma gondii GAB2-2007-GAL-DOM2	pugilistDominant, partial	7e-07	gi|170050777	36	45	23	Culex quinquefasciatus	hypothetical protein LOTGIDRAFT_113896, partial	1e-07	gi|676444292	32	55	49	Lottia gigantea	Cytochrome c oxidase subunit 3	5e-06	P14546	29	46	41	Leishmania tarentolae	Uncharacterized protein - Gallus gallus - integral component of membrane	1e-07	GO:0003674	molecular_function	Elemental activities, such as catalysis or binding, describing the actions of a gene product at the molecular level. A given gene product may exhibit one or more molecular functions. [GOC:go_curators]	molecular function EXACT []			GO:0003674;	3e-06	GO:0005575	cellular_component	The part of a cell or its extracellular environment in which a gene product is located. A gene product may be located in one or more parts of a cell and its location may be as specific as a particular macromolecular complex, that is, a stable, persistent association of macromolecules that function together. [GOC:go_curators, NIF_Subcellular:sao-1337158144]	cellular component EXACT []
AALF011507-PA	Basement membrane-specific heparan sulfate proteoglycan (HSPG) core protein - 41 OH-glycosylation sites - signalP detected	extmat	KOG	2e-71	86.9	AAEL007856-PA	0.0	gi|157117081	86	91	102	Aedes aegypti	AAEL007856-PA	0.0	gi|157117081	86	91	102	Aedes aegypti	AAEL007856-PA	0.0	gi|157117081	86	91	102	Aedes aegypti	Protein eyes shut	0.0	A0A1F4	42	57	70	Drosophila melanogaster	eyes shut - Drosophila melanogaster - plasma membrane - calcium ion binding - rhabdomere development - extracellular region - extracellular space - cell surface - extracellular matrix structural constituent - cell morphogenesis - nonmotile primary cilium - temperature compensation of the circadian clock	0	GO:0005509	calcium ion binding	Interacting selectively and non-covalently with calcium ions (Ca2+). [GOC:ai]	calcium ion storage activity RELATED []				0	GO:0005886	plasma membrane	The membrane surrounding a cell that separates the cell from its external environment. It consists of a phospholipid bilayer and associated proteins. [ISBN:0716731363]	bacterial inner membrane NARROW []
Ae2SigPSigP-225173_FR1_573-630	hypothetical secreted protein precursor	s/uk	SWISSP	1000	6.5								protein naked cuticle	23	gi|929358086	31	52	4	Bactrocera oleae	NCK-interacting protein with SH3 domain	30	gi|768411684	26	56	7	Plutella xylostella	Dihydroxy-acid dehydratase	9.9	Q6KZ30	36	58	7	Picrophilus torridus (strain ATCC 700027 / DSM 9790 / JCM 10055 / NBRC 100828)
AALF017530-PA	Conserved plasma membrane protein - 8 predicted membrane helices	uc/memb	NR-LIGHT	0		AAEL017236-PA	1E-165	gi|765338347	75	85	96	Aedes aegypti	AAEL017236-PA	1e-165	gi|403183482	75	85	96	Aedes aegypti	AAEL017236-PA	1e-165	gi|765338347	75	85	96	Aedes aegypti	Putative uncharacterized protein YeeL	1.7	P76349	25	45	24	Escherichia coli (strain K12)	AGAP001012-PA - Anopheles gambiae - olfactory receptor activity - plasma membrane - integral component of membrane - detection of chemical stimulus involved in sensory perception of smell	1e-13	GO:0004984	olfactory receptor activity	Combining with an odorant and transmitting the signal from one side of the membrane to the other to initiate a change in cell activity in response to detection of smell. [GOC:bf, GOC:dph, GOC:sart, PMID:19135896, PMID:21041441]	odorant receptor activity EXACT [PMID:19135896, PMID:21041441]			GO:0004984;	1e-13	GO:0005886	plasma membrane	The membrane surrounding a cell that separates the cell from its external environment. It consists of a phospholipid bilayer and associated proteins. [ISBN:0716731363]	bacterial inner membrane NARROW []
Ae2SigPSigP-224828_FR6_340-400	hypothetical secreted protein precursor	s/uk	NR-LIGHT	1000	13	hypothetical protein ZHAS_00011977	85	gi|668455914	39	58	13	Anopheles sinensis	hypothetical protein ZHAS_00011977	30	gi|668455914	39	58	13	Anopheles sinensis	uncharacterized protein LOC103579777	6.1	gi|939635803	42	54		Microplitis demolitor	Probable polyketide synthase 41	13	Q54ED6	37	57	2	Dictyostelium discoideum
Ae2SigPSigP-213410_FR4_1-112	cuticular protein 110 rr-2 family partial - probable fragment - signalP detected	extmat	DIPTERA	2e-35	45.6	AAEL013829-PA, partial	1E-040	gi|157137582	96	96	39	Aedes aegypti	AAEL013829-PA, partial	4e-41	gi|157137582	96	96	39	Aedes aegypti	AAEL013829-PA, partial	7e-41	gi|157137582	96	96	39	Aedes aegypti	Larval cuticle protein A3A	5e-23	P80683	73	82	51	Tenebrio molitor	Ccp84Ag - Drosophila melanogaster - structural constituent of chitin-based larval cuticle - structural constituent of chitin-based cuticle - chitin-based cuticle development - extracellular matrix	6e-20	GO:0008010	structural constituent of chitin-based larval cuticle	The action of a molecule that contributes to the structural integrity of the chitin-based cuticle of a larva. An example of this is found in Drosophila melanogaster. [GOC:mah, GOC:mtg_sensu]	structural constituent of larval cuticle BROAD []				6e-20	GO:0031012	extracellular matrix	A structure lying external to one or more cells, which provides structural support for cells or tissues; may be completely external to the cell (as in animals and bacteria) or be part of the cell (as in plants). [GOC:mah, NIF_Subcellular:nlx_subcell_20090513]
AALF005289-PA	cuticle protein	extmat	DIPTERA	2e-50	99	AAEL002181-PA	6E-064	gi|157127358	92	95	99	Aedes aegypti	AAEL002181-PA	2e-64	gi|157127358	92	95	99	Aedes aegypti	AAEL002181-PA	4e-64	gi|157127358	92	95	99	Aedes aegypti	Adult cuticle protein 1	3e-11	Q26416	46	52	88	Drosophila melanogaster	Adult cuticle protein 1 - Drosophila melanogaster - structural constituent of adult chitin-based cuticle	6e-11	GO:0005328	neurotransmitter:sodium symporter activity	Catalysis of the transfer of a solute or solutes from one side of a membrane to the other according to the reaction: neurotransmitter(out) + Na+(out) = neurotransmitter(in) + Na+(in). [TC:2.A.22.-.-]	sodium/neurotransmitter symporter activity EXACT []			GO:0008012;	8e-07	GO:0016021	integral component of membrane	The component of a membrane consisting of gene products and protein complexes that have some part that penetrates at least one leaflet of the membrane bilayer. This component includes gene products that are buried in the bilayer with no exposure outside the bilayer. [GOC:dos, GOC:go_curators]	integral to membrane NARROW []
Ae2-223665	Conserved hypothetical protein	uc	NR-LIGHT	0	99	AAEL008325-PA	0.0	gi|157118487	96	99	99	Aedes aegypti	AAEL008325-PA	0.0	gi|157118487	96	99	99	Aedes aegypti	AAEL008325-PA	0.0	gi|157118487	96	99	99	Aedes aegypti	UPF0704 protein C6orf165 homolog	1e-70	A1A5Q4	30	52	98	Rattus norvegicus	cilia and flagella associated protein 206 - Mus musculus - molecular_function - cellular_component - biological_process	1e-69	GO:0003674	molecular_function	Elemental activities, such as catalysis or binding, describing the actions of a gene product at the molecular level. A given gene product may exhibit one or more molecular functions. [GOC:go_curators]	molecular function EXACT []			GO:0003674;	1e-69	GO:0005575	cellular_component	The part of a cell or its extracellular environment in which a gene product is located. A gene product may be located in one or more parts of a cell and its location may be as specific as a particular macromolecular complex, that is, a stable, persistent association of macromolecules that function together. [GOC:go_curators, NIF_Subcellular:sao-1337158144]	cellular component EXACT []
AALF017281-PA	Ciliary BBSome complex subunit 1	cs	PFAM	4e-76	95.6	AAEL009211-PA	0.0	gi|157121094	93	97	95	Aedes aegypti	AAEL009211-PA	0.0	gi|157121094	93	97	95	Aedes aegypti	AAEL009211-PA	0.0	gi|157121094	93	97	95	Aedes aegypti	Bardet-Biedl syndrome 1 protein	2e-88	Q8NFJ9	34	56	96	Homo sapiens	AGAP007459-PA - Anopheles gambiae - patched binding - smoothened binding - centrosome - axoneme - BBSome - ciliary basal body - cilium assembly - protein localization to cilium	0	GO:0005113	patched binding	Interacting selectively and non-covalently with the patched (ptc) protein, a receptor for hedgehog proteins. [GOC:ceb, PMID:11731473]	patched ligand NARROW []			GO:0005113; GO:0005119;	0	GO:0005813	centrosome	A structure comprised of a core structure (in most organisms, a pair of centrioles) and peripheral material from which a microtubule-based structure, such as a spindle apparatus, is organized. Centrosomes occur close to the nucleus during interphase in many eukaryotic cells, though in animal cells it changes continually during the cell-division cycle. [GOC:mah, ISBN:0198547684]
Ae2SigPSigP-23931_FR4_54-112	hypothetical secreted protein precursor	s/uk	NR-LIGHT	1000	3.1	DumPY: shorter than wild-type	5.9	gi|392894225	50	58	3	Caenorhabditis elegans	GJ12368	6.1	gi|195375710	38	59	2	Drosophila virilis	DumPY: shorter than wild-type	3.6	gi|392894225	50	58	3	Caenorhabditis elegans	Ankyrin repeat and KH domain-containing protein 1	2.0	Q8IWZ3	40	54	2	Homo sapiens
Ae2SigPSigP-23686_FR4_2-286	trypsin-zeta - signalP detected - Conserved membrane protein trypsin-zeta - 2 predicted membrane helices	uc/memb trypsin-zeta	DIPTERA	4e-81	97.5	AAEL011882-PA	1E-114	gi|157130811	80	86	93	Aedes aegypti	AAEL011882-PA	1e-115	gi|157130811	80	86	93	Aedes aegypti	AAEL011882-PA	1e-114	gi|157130811	80	86	93	Aedes aegypti	Enteropeptidase	1e-18	P97435	28	48	23	Mus musculus	Drosophila melanogaster - serine-type endopeptidase activity - proteolysis	9e-24	GO:0004252	serine-type endopeptidase activity	Catalysis of the hydrolysis of internal, alpha-peptide bonds in a polypeptide chain by a catalytic mechanism that involves a catalytic triad consisting of a serine nucleophile that is activated by a proton relay involving an acidic residue (e.g. aspartate or glutamate) and a basic residue (usually histidine). [GOC:mah, http://merops.sanger.ac.uk/about/glossary.htm#CATTYPE, ISBN:0716720094]	blood coagulation factor activity RELATED []	EC:3.4.21		GO:0004252; GO:0004252; GO:0004252; GO:0004252;	1e-18
AALF012734-PA	Endocuticle structural glycoprotein SgAbd-2 - signalP detected	extmat	SWISSP	5e-22	83	AAEL008869-PA	6E-069	gi|157120028	92	93	100	Aedes aegypti	AAEL008869-PA	2e-69	gi|157120028	92	93	100	Aedes aegypti	AAEL008869-PA	4e-69	gi|157120028	92	93	100	Aedes aegypti	Endocuticle structural glycoprotein SgAbd-2	5e-22	Q7M4F3	38	61	84	Schistocerca gregaria	AGAP006013-PA - Anopheles gambiae - extracellular space - structural constituent of cuticle	2e-43	GO:0005214	structural constituent of chitin-based cuticle	The action of a molecule that contributes to the structural integrity of a chitin-based cuticle. An example of this is found in Drosophila melanogaster. [GOC:mah, GOC:mtg_sensu]				GO:0042302; GO:0042302;	4e-23	GO:0031012	extracellular matrix	A structure lying external to one or more cells, which provides structural support for cells or tissues; may be completely external to the cell (as in animals and bacteria) or be part of the cell (as in plants). [GOC:mah, NIF_Subcellular:nlx_subcell_20090513]
AALF017738-PA	Chitin binding domain - signalP detected	extmat	PFAM	1e-20	114.6	AAEL003784-PA	1E-160	gi|157138219	98	100	100	Aedes aegypti	AAEL003784-PA	1e-160	gi|157138219	98	100	100	Aedes aegypti	AAEL003784-PA	1e-160	gi|157138219	98	100	100	Aedes aegypti	Alanine--tRNA ligase	1.6	Q4AAD3	29	45	6	Mycoplasma hyopneumoniae (strain J / ATCC 25934 / NCTC 10110)	Drosophila melanogaster - viral capsid	0									GO:0019028	viral capsid	The protein coat that surrounds the infective nucleic acid in some virus particles. It comprises numerous regularly arranged subunits, or capsomeres. [GOC:mtg_sensu, ISBN:0198506732]
AALF005181-PA	Unknown product - 4 predicted membrane helices	uk membrane				AAEL017305-PA	7E-038	gi|765336565	68	84	26	Aedes aegypti	AAEL017305-PA	3e-38	gi|765336565	68	84	26	Aedes aegypti	AAEL017305-PA	5e-38	gi|765336565	68	84	26	Aedes aegypti	Putative odorant receptor 71a	0.024	Q9VUK5	45	65	9	Drosophila melanogaster
Ae2-105232	AAEL010547-PA	uc	DIPTERA	3e-13	86.7	AAEL010547-PA	8E-013	gi|157126512	57	74	87	Aedes aegypti	AAEL010547-PA	3e-13	gi|157126512	57	74	87	Aedes aegypti	AAEL010547-PA	5e-13	gi|157126512	57	74	87	Aedes aegypti	Ferric/cupric reductase transmembrane component 1	22	P32791	27	50	7	Saccharomyces cerevisiae (strain ATCC 204508 / S288c)
Ae2SigPSigP-244209_FR1_1087-1180	hypothetical secreted protein precursor	s/uk	NR-LIGHT	1000	1.8	ATP-binding cassette sub-family A member 12-like	22	gi|927211302	50	57	2	Sus scrofa	GH16172	30	gi|195014028	32	46	12	Drosophila grimshawi	hypothetical protein HELRODRAFT_193220	6.2	gi|675877542	32	48	5	Helobdella robusta	ATP-binding cassette sub-family A member 12	3.5	Q86UK0	50	57	1	Homo sapiens
Ae2SigPSigP-92866_FR1_48-145	hypothetical secreted protein precursor	s/uk	NR-LIGHT	1000	4.5	cytochrome P450 27C1 isoform X1	7.6	gi|767917873	42	54	5	Homo sapiens	GI17964	1.2	gi|195117998	35	52	5	Drosophila mojavensis	uncharacterized protein Dmoj_GI17964, isoform C	2.1	gi|968056545	35	52	5	Drosophila mojavensis	Protein SYM1	3.4	Q754F0	35	53	21	Ashbya gossypii (strain ATCC 10895 / CBS 109.51 / FGSC 9923 / NRRL Y-1056)
Ae2SigPSigP-16655_FR6_192-255	Unknown product	uk				hypothetical protein Y032_0193g1395	37	gi|597842940	50	69	4	Ancylostoma ceylanicum								thioredoxin domain-containing protein 11	52	gi|766919121	34	56	5	Ceratosolen solmsi marchali	Acyl-coenzyme A thioesterase 4	22	Q8BWN8	31	56	12	Mus musculus
Ae2SigPSigP-37101_FR4_63-144	hypothetical secreted protein precursor	s/uk	NR-LIGHT	1000	13.7	Pao retrotransposon peptidase	4E-007	gi|730373196	40	66	14	Trichuris suis	putative bel12 ag transposon polyprotein, partial	6e-10	gi|943362591	58	68	4	Aedes aegypti	uncharacterized protein LOC105396011	6e-09	gi|768408251	54	72	3	Plutella xylostella	Sorting assembly machinery 35 kDa subunit	17	P14693	37	51	14	Saccharomyces cerevisiae (strain ATCC 204508 / S288c)
AALF009941-PA	Transcription factor of the Forkhead/HNF3 family - probable fragment	tm	KOG	8e-20	49.3	AAEL000041-PA	0.0	gi|157103299	90	93	100	Aedes aegypti	AAEL000041-PA	0.0	gi|157103299	90	93	100	Aedes aegypti	AAEL000041-PA	0.0	gi|157103299	90	93	100	Aedes aegypti	Forkhead box protein J1.2	2e-17	Q32NH9	36	48	46	Xenopus laevis	AGAP002903-PA - Anopheles gambiae - RNA polymerase II transcription factor activity, sequence-specific DNA binding - nucleus - regulation of transcription from RNA polymerase II promoter - anatomical structure morphogenesis - cell differentiation	0	GO:0000981	sequence-specific DNA binding RNA polymerase II transcription factor activity	Interacting selectively and non-covalently with a specific DNA sequence in order to modulate transcription by RNA polymerase II. The transcription factor may or may not also interact selectively with a protein or macromolecular complex. [GOC:txnOH]				GO:0000981;	1e-141	GO:0005634	nucleus	A membrane-bounded organelle of eukaryotic cells in which chromosomes are housed and replicated. In most cells, the nucleus contains all of the cell's chromosomes except the organellar chromosomes, and is the site of RNA synthesis and processing. In some species, or in specialized cell types, RNA metabolism or DNA replication may be absent. [GOC:go_curators]	cell nucleus EXACT []
Ae2SigPSigP-204042_FR3_267-352	hypothetical secreted protein precursor	s/uk	NR-LIGHT	1000	17.9	uncharacterized protein LOC101241757	83	gi|449670142	32	55	18	Hydra vulgaris	NADH dehydrogenase subunit 5 (mitochondrion)	66	gi|929525385	46	63	5	Phlebotomus chinensis	uncharacterized protein LOC106716794	23	gi|943967932	37	60	8	Papilio machaon	Uncharacterized protein YybK	17	P37493	44	58	14	Bacillus subtilis (strain 168)
Ae2TE-225090	reverse transcriptase	te	NR-LIGHT	0	96.6	putative reverse transcriptase	1E-171	gi|432431	36	53	97	Anopheles gambiae	putative reverse transcriptase, partial	0.0	gi|943361181	39	57	90	Aedes aegypti	RNA-directed DNA polymerase from mobile element jockey-like	1e-146	gi|913321724	34	52	98	Amyelois transitella	RNA-directed DNA polymerase from mobile element jockey	1e-28	P21328	23	38	98	Drosophila melanogaster	Reverse transcriptase - Aspergillus oryzae RIB40 - cellular_component	5e-26	GO:0003964	RNA-directed DNA polymerase activity	Catalysis of the reaction: deoxynucleoside triphosphate + DNA(n) = diphosphate + DNA(n+1). Catalyzes RNA-template-directed extension of the 3'- end of a DNA strand by one deoxynucleotide at a time. [EC:2.7.7.49]	deoxynucleoside-triphosphate:DNA deoxynucleotidyltransferase (RNA-directed) activity EXACT [EC:2.7.7.49]	EC:2.7.7.49			5e-26	GO:0005575	cellular_component	The part of a cell or its extracellular environment in which a gene product is located. A gene product may be located in one or more parts of a cell and its location may be as specific as a particular macromolecular complex, that is, a stable, persistent association of macromolecules that function together. [GOC:go_curators, NIF_Subcellular:sao-1337158144]	cellular component EXACT []
Ae2SigPSigP-25000_FR6_1-202	hypothetical secreted protein precursor	s/uk	NR-LIGHT	1000	22.4	AAEL007393-PA	2E-096	gi|157115980	91	97	22	Aedes aegypti	AAEL007393-PA	8e-97	gi|157115980	91	97	22	Aedes aegypti	AAEL007393-PA	1e-96	gi|157115980	91	97	22	Aedes aegypti	Transmembrane protein 145	8e-20	Q5U239	42	65	20	Xenopus laevis	Protein Tmem145 - Rattus norvegicus - G-protein coupled receptor signaling pathway - integral component of membrane - response to pheromone	5e-17	GO:0003674	molecular_function	Elemental activities, such as catalysis or binding, describing the actions of a gene product at the molecular level. A given gene product may exhibit one or more molecular functions. [GOC:go_curators]	molecular function EXACT []				5e-17	GO:0005575	cellular_component	The part of a cell or its extracellular environment in which a gene product is located. A gene product may be located in one or more parts of a cell and its location may be as specific as a particular macromolecular complex, that is, a stable, persistent association of macromolecules that function together. [GOC:go_curators, NIF_Subcellular:sao-1337158144]	cellular component EXACT []
Ae2SigPSigP-44171_FR6_4-69	Unknown product	uk				MCM2/3/5 family protein	4E-005	gi|672560829	53	75	10	Toxoplasma gondii VAND	Cpr11B	0.004	gi|924564579	44	76	21	Drosophila busckii	predicted protein	0.003	gi|156386331	33	60	8	Nematostella vectensis	ABC transporter C family member 10	4.5	Q9LYS2	44	64	2	Arabidopsis thaliana
Ae2-9020	Unknown product	uk				SCO-spondin-like, partial	0.006	gi|828207127	31	47	9	Hydra vulgaris	putative secreted protein precursor	0.0003	gi|604771851	33	48	52	Aedes albopictus	SCO-spondin-like, partial	0.004	gi|828207127	31	47	9	Hydra vulgaris	Flagellar biosynthetic protein FlhB	1.2	Q9ZL73	31	51	15	Helicobacter pylori (strain J99 / ATCC 700824)
AALF006228-PA	AAEL011774-PA	uc	NR-LIGHT	0	98.6	AAEL011774-PA	0.0	gi|157130518	92	95	99	Aedes aegypti	AAEL011774-PA	0.0	gi|157130518	92	95	99	Aedes aegypti	AAEL011774-PA	0.0	gi|157130518	92	95	99	Aedes aegypti	Uncharacterized protein C9orf117 homolog	1e-48	Q0VFN8	27	52	91	Xenopus tropicalis	cilia and flagella associated protein 157 - Mus musculus - molecular_function - cellular_component - biological_process	1e-31	GO:0003674	molecular_function	Elemental activities, such as catalysis or binding, describing the actions of a gene product at the molecular level. A given gene product may exhibit one or more molecular functions. [GOC:go_curators]	molecular function EXACT []			GO:0003674;	1e-31	GO:0005575	cellular_component	The part of a cell or its extracellular environment in which a gene product is located. A gene product may be located in one or more parts of a cell and its location may be as specific as a particular macromolecular complex, that is, a stable, persistent association of macromolecules that function together. [GOC:go_curators, NIF_Subcellular:sao-1337158144]	cellular component EXACT []
Ae2SigPSigP-209389_FR2_323-383	hypothetical secreted protein precursor	s/uk	NR-LIGHT	1000	14.2	hypothetical protein LPMP_251490	29	gi|731698753	37	51	14	Leishmania panamensis	AGAP009531-PA-like protein	40	gi|668450578	33	43	8	Anopheles sinensis	uncharacterized protein LOC105689161	68	gi|817078097	48	59	7	Athalia rosae
AALF018816-PA	Translocase of outer mitochondrial membrane complex subunit TOM70/TOM72	pe	KOG	3e-08	34.4	AAEL008558-PA, partial	1E-157	gi|157119177	78	78	97	Aedes aegypti	AAEL008558-PA, partial	1e-157	gi|157119177	78	78	97	Aedes aegypti	AAEL008558-PA, partial	1e-157	gi|157119177	78	78	97	Aedes aegypti	Bardet-Biedl syndrome 4 protein homolog	1e-58	A1Z8E9	32	53	86	Drosophila melanogaster	Bardet-Biedl syndrome 4 ortholog (H. sapiens) - Drosophila melanogaster - cilium assembly - cilium - BBSome - dynactin binding - pericentriolar material - microtubule motor activity - centrosome organization	3e-58	GO:0034452	dynactin binding	Interacting selectively and non-covalently with any part of a dynactin complex; dynactin is a large protein complex that activates dynein-based motor activity. [GOC:BHF, GOC:mah]				GO:0034452; GO:0003777;	3e-58	GO:0005929	cilium	A specialized eukaryotic organelle that consists of a filiform extrusion of the cell surface. Each cilium is bounded by an extrusion of the cytoplasmic (plasma) membrane, and contains a regular longitudinal array of microtubules, anchored basally in a centriole. [GOC:cilia, GOC:kmv, ISBN:0198547684]	eukaryotic flagellum EXACT []
Ae2SigPSigP-27606_FR3_52-103	hypothetical secreted protein precursor	s/uk	NR-LIGHT	1000	.	erythrocyte membrane protein 1, partial	29	gi|723456501	50	60	1	Plasmodium falciparum	hypothetical protein AND_004010	86	gi|568255501	35	58	16	Anopheles darlingi	uncharacterized protein LOC105561004 isoform X2	31	gi|795038617	35	51	8	Vollenhovia emeryi	Snaclec agkicetin-C subunit alpha	29	Q9DEA2	34	58	19	Deinagkistrodon acutus
Ae2SigPSigP-248662_FR1_344-465	hypothetical secreted protein precursor	s/uk	NR-LIGHT	1000	25.4	hypothetical protein ZHAS_00009456	2.0	gi|668453066	33	49	25	Anopheles sinensis	hypothetical protein ZHAS_00009456	0.72	gi|668453066	33	49	25	Anopheles sinensis	THO complex subunit 3-like	14	gi|957837848	30	42	23	Priapulus caudatus	Callose synthase 2	1.2	Q9SL03	31	42	4	Arabidopsis thaliana
Ae2-239510	odorant receptor - probable fragment - 4 predicted membrane helices	st membrane	NR-LIGHT	0	58.8	odorant receptor	1E-108	gi|570933262	79	90	59	Aedes aegypti	odorant receptor	1e-109	gi|570933260	79	90	59	Aedes aegypti	AAEL015147-PA	1e-108	gi|157109706	79	90	59	Aedes aegypti	Odorant receptor 4	1e-109	Q16EI9	79	90	59	Aedes aegypti	AGAP001912-PA - Anopheles gambiae - olfactory receptor activity - plasma membrane - integral component of membrane - detection of chemical stimulus involved in sensory perception of smell	8e-23	GO:0004984	olfactory receptor activity	Combining with an odorant and transmitting the signal from one side of the membrane to the other to initiate a change in cell activity in response to detection of smell. [GOC:bf, GOC:dph, GOC:sart, PMID:19135896, PMID:21041441]	odorant receptor activity EXACT [PMID:19135896, PMID:21041441]				8e-23	GO:0005886	plasma membrane	The membrane surrounding a cell that separates the cell from its external environment. It consists of a phospholipid bilayer and associated proteins. [ISBN:0716731363]	bacterial inner membrane NARROW []
Ae2SigPSigP-261072_FR2_44-105	Unknown product	uk				hypothetical protein BRAFLDRAFT_221935	17	gi|260834585	40	48	16	Branchiostoma floridae	GK18212	40	gi|195436688	34	48	7	Drosophila willistoni	disrupted in renal carcinoma protein 2 homolog	18	gi|972210310	37	60	7	Polistes dominula	Myosin-13	17	F4IUG9	26	48	3	Arabidopsis thaliana
Ae2TE-205734	Chapaev-1_AA	te	REPBASE-RPS	4e-55	85.4	conserved hypothetical protein	2E-046	gi|170030817	31	45	53	Culex quinquefasciatus	conserved hypothetical protein	7e-47	gi|170030817	31	45	53	Culex quinquefasciatus	conserved hypothetical protein	1e-46	gi|170030817	31	45	53	Culex quinquefasciatus	Zinc metalloproteinase nas-33	0.028	P55114	26	47	14	Caenorhabditis elegans
Ae2-261366	olfactory receptor - 6 predicted membrane helices	st membrane	NR-LIGHT	0	97.9	AAEL001310-PA	1E-154	gi|157117295	69	81	105	Aedes aegypti	AAEL001310-PA	1e-154	gi|157117295	69	81	105	Aedes aegypti	AAEL001310-PA	1e-154	gi|157117295	69	81	105	Aedes aegypti	Odorant receptor 63a	4e-13	Q9VZW8	21	40	72	Drosophila melanogaster	AGAP006667-PA - Anopheles gambiae - olfactory receptor activity - plasma membrane - integral component of membrane - detection of chemical stimulus involved in sensory perception of smell	8e-49	GO:0004984	olfactory receptor activity	Combining with an odorant and transmitting the signal from one side of the membrane to the other to initiate a change in cell activity in response to detection of smell. [GOC:bf, GOC:dph, GOC:sart, PMID:19135896, PMID:21041441]	odorant receptor activity EXACT [PMID:19135896, PMID:21041441]			GO:0004984;	8e-49	GO:0005886	plasma membrane	The membrane surrounding a cell that separates the cell from its external environment. It consists of a phospholipid bilayer and associated proteins. [ISBN:0716731363]	bacterial inner membrane NARROW []
AALF002617-PA	26S proteasome regulatory complex subunit PSMD10	pm	KOG	4e-08	43.8	conserved hypothetical protein	9E-077	gi|170029260	97	98	40	Culex quinquefasciatus	conserved hypothetical protein	4e-77	gi|170029260	97	98	40	Culex quinquefasciatus	conserved hypothetical protein	6e-77	gi|170029260	97	98	40	Culex quinquefasciatus	Neurogenic locus notch homolog protein 4	1e-06	P31695	48	61	4	Mus musculus	Drosophila melanogaster - biological_process - cellular_component - molecular_function	1e-42	GO:0003674	molecular_function	Elemental activities, such as catalysis or binding, describing the actions of a gene product at the molecular level. A given gene product may exhibit one or more molecular functions. [GOC:go_curators]	molecular function EXACT []				1e-42	GO:0005575	cellular_component	The part of a cell or its extracellular environment in which a gene product is located. A gene product may be located in one or more parts of a cell and its location may be as specific as a particular macromolecular complex, that is, a stable, persistent association of macromolecules that function together. [GOC:go_curators, NIF_Subcellular:sao-1337158144]	cellular component EXACT []
AALF011332-PA	AAEL013337-PA	uc	NR-LIGHT	0	108	AAEL013337-PA	1E-148	gi|157135522	82	86	109	Aedes aegypti	AAEL013337-PA	1e-148	gi|157135522	82	86	109	Aedes aegypti	AAEL013337-PA	1e-148	gi|157135522	82	86	109	Aedes aegypti	Cilia- and flagella-associated protein 36	9e-24	Q7T0S7	25	44	109	Xenopus laevis	Drosophila melanogaster - cilium assembly	5e-86	GO:0005515	protein binding	Interacting selectively and non-covalently with any protein or protein complex (a complex of two or more proteins that may include other nonprotein molecules). [GOC:go_curators]	alpha-2 macroglobulin receptor-associated protein activity RELATED []			GO:0005515;	2e-22	GO:0005575	cellular_component	The part of a cell or its extracellular environment in which a gene product is located. A gene product may be located in one or more parts of a cell and its location may be as specific as a particular macromolecular complex, that is, a stable, persistent association of macromolecules that function together. [GOC:go_curators, NIF_Subcellular:sao-1337158144]	cellular component EXACT []
Ae2SigPSigP-9424_FR3_717-919	hypothetical secreted protein precursor	s/uk	NR-LIGHT	1000	2	dynein heavy chain 7, axonemal-like	0.24	gi|871274407	32	48	2	Aplysia californica	putative dentin sialophosphoprotein, partial	7e-05	gi|604775543	31	42	55	Aedes albopictus	dynein heavy chain 7, axonemal-like	0.17	gi|871274407	32	48	2	Aplysia californica	Transcription elongation factor, mitochondrial	0.17	Q96QE5	38	46	13	Homo sapiens
Ae2SigPSigP-68916_FR4_99-172	hypothetical secreted protein precursor	s/uk	NR-LIGHT	1000	41.9	hypothetical protein, unlikely	13	gi|788004014	36	61	42	Trypanosoma brucei gambiense DAL972	AGAP000469-PA	18	gi|333466990	38	58	17	Anopheles gambiae str. PEST	hypothetical protein CRE_06915	18	gi|308472432	34	55	9	Caenorhabditis remanei	E3 ubiquitin-protein ligase substrate receptor MMS22	2.6	Q06164	35	51	4	Saccharomyces cerevisiae (strain ATCC 204508 / S288c)
Ae2SigPSigP-100092_FR2_1-91	hypothetical secreted protein precursor	s/uk	NR-LIGHT	1000	4.6	ORF141	7.5	gi|114679988	35	57	5	Leucania separata nucleopolyhedrovirus	uncharacterized protein LOC106092915, partial	5.9	gi|907734900	34	56	8	Stomoxys calcitrans	hypothetical protein CRE_24993	2.2	gi|308484123	31	46	31	Caenorhabditis remanei	Protein FAM214A	3.4	Q5FW46	26	41	8	Xenopus tropicalis
Ae2SigPSigP-208711_FR1_1-72	hypothetical secreted protein precursor	s/uk	NR-LIGHT	1000	3.2	uncharacterized protein LOC103790769	2.0	gi|675774774	51	61	3	Callithrix jacchus	hypothetical protein FF38_01775	7.8	gi|906474039	38	56	10	Lucilia cuprina	soluble scavenger receptor cysteine-rich domain-containing protein SSC5D-like	0.57	gi|908407249	41	55	18	Biomphalaria glabrata	Inhibin beta E chain	5.9	P58166	32	47	16	Homo sapiens
Ae2SigPSigP-230456_FR2_94-193	hypothetical secreted protein precursor	s/uk	NR-LIGHT	1000	12.8	FGGY carbohydrate kinase domain-containing protein-like	38	gi|699242271	28	44	13	Ciona intestinalis	acetyl-coenzyme A transporter 1	23	gi|170042871	32	46	12	Culex quinquefasciatus	uncharacterized protein LOC106789285	23	gi|954569467	56	72	7	Polistes canadensis	Glucose N-acetyltransferase 1	5.8	Q6BUZ2	26	46	17	Debaryomyces hansenii (strain ATCC 36239 / CBS 767 / JCM 1990 / NBRC 0083 / IGC 2968)
Ae2SigPSigP-246531_FR6_697-761	hypothetical secreted protein precursor	s/uk	NR-LIGHT	1000	15.7	conserved hypothetical protein	64	gi|255554282	54	66	16	Ricinus communis	GE20366	30	gi|195492765	43	60	6	Drosophila yakuba	uncharacterized protein Dyak_GE20366	52	gi|195492765	43	60	6	Drosophila yakuba	Renilla-luciferin 2-monooxygenase	29	P27652	50	61	8	Renilla reniformis
Ae2SigPSigP-257841_FR3_76-239	Unknown product	uk				reverse transcriptase, partial	5.8	gi|732795471	29	50	21	Oesophagostomum dentatum	hypothetical protein AND_005303	4.6	gi|568253956	25	59	3	Anopheles darlingi	thiamine transporter 2-like	4.8	gi|936593841	32	47	20	Copidosoma floridanum	Nicotianamine synthase 3	0.31	Q0D3F2	44	63	10	Oryza sativa subsp. japonica
AALF002150-PA	myosin motor	cs	NR-LIGHT	0	98.8	AAEL000382-PA	0.0	gi|157130048	94	97	96	Aedes aegypti	AAEL000382-PA	0.0	gi|157130048	94	97	96	Aedes aegypti	AAEL000382-PA	0.0	gi|157130048	94	97	96	Aedes aegypti	Protein MAATS1	5e-35	Q8BRC6	22	43	96	Mus musculus	Drosophila melanogaster - cellular_component - molecular_function - biological_process	2e-37	GO:0003674	molecular_function	Elemental activities, such as catalysis or binding, describing the actions of a gene product at the molecular level. A given gene product may exhibit one or more molecular functions. [GOC:go_curators]	molecular function EXACT []				2e-37	GO:0005575	cellular_component	The part of a cell or its extracellular environment in which a gene product is located. A gene product may be located in one or more parts of a cell and its location may be as specific as a particular macromolecular complex, that is, a stable, persistent association of macromolecules that function together. [GOC:go_curators, NIF_Subcellular:sao-1337158144]	cellular component EXACT []
Ae2-223485	Unknown product	uk				Vacuolar membrane-associated protein iml1	23	gi|924122441	40	63	4	Rhizoctonia solani	putative zinc ion binding protein, partial	4.5	gi|604773621	36	58	26	Aedes albopictus	protein pecanex	11	gi|929368335	38	58	1	Bactrocera oleae	Immediate-early protein 2	29	Q8BB47	61	76	1	Human herpesvirus 6A (strain GS)
Ae2-219914	Unknown product	uk				hypothetical protein	0.013	gi|960350829	29	45	30	Niemeyer virus	hypothetical protein, partial	3e-07	gi|604770985	36	52	74	Aedes albopictus	mucin-5AC-like	0.002	gi|908421802	36	43	58	Biomphalaria glabrata	Uncharacterized protein L609	0.007	Q5UP67	34	46	26	Acanthamoeba polyphaga mimivirus
Ae2SigPSigP-221105_FR6_296-377	hypothetical secreted protein precursor	s/uk	NR-LIGHT	1000	3.9	multidrug resistance-associated protein 7	13	gi|498988655	27	49	4	Ceratitis capitata	Multidrug resistance-associated protein 7	3.5	gi|727841484	28	49	4	Bactrocera cucurbitae	zinc finger protein 502-like isoform X2	8.1	gi|665789244	28	52	12	Microplitis demolitor	Zinc finger CCHC domain-containing protein 4	1.5	Q6DCD7	28	54	10	Xenopus laevis
Ae2SigPSigP-219856_FR4_20-112	hypothetical secreted protein precursor	s/uk	NR-LIGHT	1000	8.9	uncharacterized protein LOC101898012	5.9	gi|755867940	34	47	9	Musca domestica	uncharacterized protein LOC101898012	2.1	gi|755867940	34	47	9	Musca domestica	uncharacterized protein LOC101898012	3.7	gi|755867940	34	47	9	Musca domestica	MEF2-activating motif and SAP domain-containing transcriptional regulator	3.4	Q6ZN01	41	51	10	Homo sapiens
AALF006604-PA	BEL12_AG transposon polyprotein - probable fragment	te	DIPTERA	1e-29	8.2	uncharacterized protein LOC105202842	2E-032	gi|751232441	47	63	8	Solenopsis invicta	BEL12_AG transposon polyprotein	1e-29	gi|68697272	43	64	8	Anopheles gambiae	uncharacterized protein LOC105702490	8e-35	gi|817219600	47	62	74	Orussus abietinus	Rab GTPase-binding effector protein 2	2.4	Q9H5N1	24	44	28	Homo sapiens
AALF017621-PA	AAEL000195-PA	uc	NR-LIGHT	0	100.3	AAEL000195-PA	0.0	gi|157117710	94	97	100	Aedes aegypti	AAEL000195-PA	0.0	gi|157117710	94	97	100	Aedes aegypti	AAEL000195-PA	0.0	gi|157117710	94	97	100	Aedes aegypti	Armadillo repeat-containing protein 2	6e-62	Q3URY6	26	43	104	Mus musculus	Drosophila melanogaster - biological_process - molecular_function - cellular_component	0	GO:0003674	molecular_function	Elemental activities, such as catalysis or binding, describing the actions of a gene product at the molecular level. A given gene product may exhibit one or more molecular functions. [GOC:go_curators]	molecular function EXACT []			GO:0003674;	1e-149	GO:0005575	cellular_component	The part of a cell or its extracellular environment in which a gene product is located. A gene product may be located in one or more parts of a cell and its location may be as specific as a particular macromolecular complex, that is, a stable, persistent association of macromolecules that function together. [GOC:go_curators, NIF_Subcellular:sao-1337158144]	cellular component EXACT []
Ae2SigPSigP-640_FR4_2-69	hypothetical secreted protein precursor	s/uk	NR-LIGHT	1000	2	hypothetical protein NEUTE1DRAFT_89724	85	gi|698997156	40	62	2	Neurospora tetrasperma FGSC 2508	GL12453	88	gi|195157322	46	67	7	Drosophila persimilis	hypothetical protein LOTGIDRAFT_236330, partial	40	gi|676489566	30	56	17	Lottia gigantea	Metal transporter Nramp1	29	Q9SAH8	41	53	7	Arabidopsis thaliana
Ae2SigPSigP-39805_FR4_173-251	hypothetical secreted protein precursor	s/uk	NR-LIGHT	1000	4.4	protein O-mannosyl-transferase 2-like	49	gi|198426948	35	61	4	Ciona intestinalis								hypothetical protein LOTGIDRAFT_88684, partial	31	gi|676473852	42	62	28	Lottia gigantea	Septin homolog spn2	3.5	Q09116	41	56	12	Schizosaccharomyces pombe (strain 972 / ATCC 24843)
AALF010432-PA	Unknown product	uk				AAEL001118-PA, partial	4E-083	gi|157114736	98	98	17	Aedes aegypti	AAEL001118-PA, partial	2e-83	gi|157114736	98	98	17	Aedes aegypti	AAEL001118-PA, partial	3e-83	gi|157114736	98	98	17	Aedes aegypti	Protein CASC1	2e-07	Q29RU8	27	51	16	Bos taurus	cancer susceptibility candidate 1 - Mus musculus - cytoplasmic microtubule - microtubule-based movement - microtubule binding - beta-tubulin binding	5e-07	GO:0008017	microtubule binding	Interacting selectively and non-covalently with microtubules, filaments composed of tubulin monomers. [GOC:krc]	microtubule severing activity RELATED []				5e-07	GO:0005881	cytoplasmic microtubule	Any microtubule in the cytoplasm of a cell. [GOC:mah]	non-spindle-associated astral microtubule NARROW []
[truncated: 33,280 more rows]
[truncated: 10 more columns]

## Sheet: legend
Columns A-F:	Description of contigs, with Comments, Class of predicted protein, Database used, probability (Evalue), and % of Coverage.
[truncated: 2 more rows]
