# Supplementary material for: Deciphering the olfactory repertoire of the tiger mosquito Aedes albopictus
Source: BMC Genomics. 2017 Oct 11;18:770. doi: 10.1186/s12864-017-4144-1 (PMC5637092; doi:10.1186/s12864-017-4144-1)
Supplement: Supplementary file 6 — Dataset S3. Transcriptome: differential expression analysis. (XLSX 14649 kb) [file 12864_2017_4144_MOESM6_ESM.xlsx]

## Sheet: Transcriptome
Contig name	Best match to ALBIE-FOSHAN database	E value	Match	Extent of match	Length of best match	% identity	% similarity	% Coverage	Symbol	FAA	FAB	FPA	FPB	FBA	FBB	MHA	MHB	--> RPKM	Name	FAA	FAB	FPA	FPB	FBA	FBB	MHA	MHB	Max RPKM	All FDR<0.05 logFC	logCPM	LR	PValue	FDR	Antenna logFC	logCPM	LR	PValue	FDR	Palp logFC	logCPM	LR	PValue	FDR	Male Head logFC	logCPM	LR	PValue	FDR
Ae2SigPSigP-249045_FR6_266-359	|protein_coding|JXUM01S002592:44100:72391:1|gene:AALF011 949	0.14	AALF011949-PA	53	1026	35	54	5	Ae2SigPSigP-249045_FR6_266-359	831	15	0	3	0	0	0	9		Ae2SigPSigP-249045_FR6_266-359	112.807	3.44246	0	2.27754	0	0	0	1.85822	112.807	-27.1612	1.84419	145.598	1.5892e-33	3.91141e-32	10.6537	1.84419	21.6123	3.33709e-06	9.0368e-05	6.11952	1.84419	7.724	0.00544915	0.0381632
AALF019061-PA	|protein_coding|JXUM01S004492:44875:51780:- 1|gene:AALF019061	0	AALF019061-PA	320	320	100	100	100	AALF019061-PA	214	191	0	1	0	0	2	5		AALF019061-PA	7.42092	11.1975	0	0.193933	0	0	0.245554	0.263714	11.1975	-27.1612	1.24988	288.105	1.28671e-64	1.36704e-60	10.0755	1.24988	33.7915	6.13476e-09	3.88734e-07						5.07454	1.24988	7.98258	0.00472296	0.0348864
Ae2-203504	|protein_coding|JXUM01S000732:262148:262837:- 1|gene:AALF023820	1e-44	AALF023820-PA	93	208	91	94	45	Ae2-203504	209	165	0	0	0	0	7	4		Ae2-203504	25.0157	33.3882	0	0	0	0	2.96645	0.728192	33.3882	-27.1612	1.15159	266.858	5.4929e-60	2.50107e-56	9.93304	1.15159	31.1309	2.41197e-08	1.248e-06						6.00108	1.15159	11.2985	0.000775688	0.00965385
Ae2SigPSigP-256023_FR6_86-173	|protein_coding|JXUM01S000554:282319:284346:1|gene:AALF 019870	4.5	AALF019870-PA	54	675	29	51	8	Ae2SigPSigP-256023_FR6_86-173	205	160	0	1	0	0	0	1		Ae2SigPSigP-256023_FR6_86-173	27.4932	36.2772	0	0.750032	0	0	0	0.203981	36.2772	-27.1612	1.07094	265.833	9.18802e-60	3.25389e-56	9.89532	1.07094	30.8423	2.79868e-08	1.42952e-06
Ae2SigPSigP-221634_FR2_1-400	|protein_coding|JXUM01S001787:261668:262937:- 1|gene:AALF008015	6e-37	AALF008015-PA	367	382	26	48	96	Ae2SigPSigP-221634_FR2_1-400	166	164	163	43	0	0	0	6		Ae2SigPSigP-221634_FR2_1-400	5.09038	8.50215	19.4436	7.37428	0	0	0	0.279842	19.4436	-27.1612	2.50896	320.08	1.39145e-71	4.43496e-67	9.80253	2.50896	34.8595	3.54385e-09	2.42389e-07	11.636	2.50896	46.4239	9.52474e-12	2.16844e-08
AALF019151-PA	|protein_coding|JXUM01S004518:136072:137318:- 1|gene:AALF019151	0	AALF019151-PA	395	395	100	100	100	AALF019151-PA	271	105	5	0	0	0	2	11		AALF019151-PA	7.61769	4.98983	0.546728	0	0	0	0.199048	0.470291	7.61769	-27.1612	1.09723	265.438	1.12015e-59	3.57025e-56	9.78395	1.09723	30.2284	3.84042e-08	1.86027e-06	6.22388	1.09723	11.0981	0.000864141	0.0107505	5.81805	1.09723	10.7223	0.00105855	0.0121064
AALF011372-PA	|protein_coding|JXUM01S000270:150418:151844:- 1|gene:AALF011372	0	AALF011372-PA	347	347	100	100	100	AALF011372-PA	224	116	2	0	0	0	2	3		AALF011372-PA	7.16503	6.27293	0.248856	0	0	0	0.226502	0.145952	7.16503	-27.1612	0.954538	284.415	8.1943e-64	6.52943e-60	9.70087	0.954538	31.3641	2.13899e-08	1.12317e-06
AALF007898-PA	|protein_coding|JXUM01S001768:128465:129847:- 1|gene:AALF007898	0	AALF007898-PA	375	375	100	100	100	AALF007898-PA	207	124	4	0	0	0	2	3		AALF007898-PA	6.12818	6.20619	0.460648	0	0	0	0.209635	0.135083	6.20619	-27.1612	0.960485	275.554	6.98924e-62	4.45536e-58	9.69455	0.960485	30.599	3.17264e-08	1.58931e-06	5.93205	0.960485	9.79977	0.00174534	0.017579
Ae2SigPSigP-99956_FR3_1-55	|protein_coding|JXUM01S000909:121930:158524:- 1|gene:AALF026982	7.5	AALF026982-PA	27	1395	40	62	2	Ae2SigPSigP-99956_FR3_1-55	69	183	2	1	0	0	0	0		Ae2SigPSigP-99956_FR3_1-55	14.2234	63.7748	1.60374	1.15283	0	0	0	0	63.7748	-27.1612	0.780085	223.528	1.53755e-50	1.32449e-47	9.60427	0.780085	25.7465	3.89325e-07	1.37116e-05	5.70357	0.780085	7.95688	0.0047905	0.034916
AALF007555-PA	|protein_coding|JXUM01S001722:23265:33684:1|gene:AALF007 555	0	AALF007555-PA	365	365	100	100	100	AALF007555-PA	207	97	3	1	0	0	6	10		AALF007555-PA	6.29562	4.98749	0.354925	0.170089	0	0	0.646089	0.462581	6.29562	-27.1612	0.894959	305.51	2.07698e-68	3.30997e-64	9.51792	0.894959	31.9761	1.56082e-08	8.6368e-07	6.06887	0.894959	10.5498	0.00116202	0.0132464	6.32024	0.894959	13.6954	0.000214978	0.0036681
Ae2-258070	|protein_coding|JXUM01S002345:129689:137380:1|gene:AALF 010532	0.002	AALF010532-PA	62	204	37	53	30	Ae2-258070	98	151	2	5	0	0	1	4		Ae2-258070	10.6949	27.8592	0.849037	3.0516	0	0	0.386386	0.66394	27.8592	-27.1612	0.784873	240.58	2.93996e-54	4.46215e-51	9.49051	0.784873	26.6693	2.41425e-07	9.19349e-06	7.1857	0.784873	14.7123	0.000125224	0.00265162
Ae2SigPSigP-92460_FR5_1-57	|protein_coding|JXUM01S000763:28733:33071:- 1|gene:AALF024310	2e-21	AALF024310-PA	52	722	94	98	7	Ae2SigPSigP-92460_FR5_1-57	225	61	0	0	0	0	1	1		Ae2SigPSigP-92460_FR5_1-57	47.2559	21.6594	0	0	0	0	0.743612	0.319443	47.2559	-27.1612	0.632359	251.586	1.17156e-56	2.8724e-53	9.32123	0.632359	26.7458	2.3205e-07	8.88957e-06
AALF021238-PA	|protein_coding|JXUM01S005133:23426:23611:1|gene:AALF02 1238	4e-33	AALF021238-PA	61	61	100	100	100	AALF021238-PA	235	47	0	0	0	0	6	6		AALF021238-PA	42.1915	14.2659	0	0	0	0	3.81401	1.63843	42.1915	-27.1612	0.65997	247.91	7.41408e-56	1.47693e-52	9.2504	0.65997	26.1162	3.2148e-07	1.17371e-05						6.01997	0.65997	11.0498	0.000886989	0.0106723
Ae2SigPSigP-208280_FR6_149-217	|protein_coding|JXUM01S002546:52212:53489:- 1|gene:AALF011757	2	AALF011757-PA	35	349	25	60	10	Ae2SigPSigP-208280_FR6_149-217	156	84	2	0	0	0	2	4		Ae2SigPSigP-208280_FR6_149-217	27.5634	25.0917	1.37463	0	0	0	1.25116	1.07495	27.5634	-27.1612	0.550692	267.67	3.65312e-60	1.9406e-56	9.20766	0.550692	27.3873	1.6652e-07	6.73539e-06						4.89315	0.550692	7.12064	0.00762017	0.0486132
Ae2-216959	|protein_coding|JXUM01S001999:112992:162249:- 1|gene:AALF009164	7e-25	AALF009164-PA	292	1164	24	46	25	Ae2-216959	546	402	4	0	0	1	1	1		Ae2-216959	19.7329	24.5622	0.562349	0	0	0.056926	0.127959	0.054969	24.5622	-25.0735	2.2955	230.228	5.31648e-52	6.05186e-49	9.17089	2.2955	38.1728	6.47499e-10	5.81344e-08
Ae2SigPSigP-252366_FR2_462-580	|protein_coding|JXUM01S000550:25679:63625:- 1|gene:AALF019775	2	AALF019775-PA	29	4547	44	48	1	Ae2SigPSigP-252366_FR2_462-580	249	28	4	0	0	0	1	7		Ae2SigPSigP-252366_FR2_462-580	25.9039	4.92454	1.61872	0	0	0	0.368331	1.1076	25.9039	-27.1612	0.606004	207.246	5.47838e-47	2.81633e-44	9.14981	0.606004	22.4747	2.12927e-06	6.0705e-05	5.90402	0.606004	8.7901	0.0030287	0.025464	5.11781	0.606004	7.27364	0.0069974	0.0460137
Ae2SigPSigP-220584_FR2_111-199	|protein_coding|JXUM01S000223:289521:309297:- 1|gene:AALF009771	4.5	AALF009771-PA	25	796	40	56	3	Ae2SigPSigP-220584_FR2_111-199	442	419	14	1	0	1	11	13		Ae2SigPSigP-220584_FR2_111-199	73.4339	117.688	9.04795	0.929144	0	0.26169	6.47053	3.28501	117.688	-25.0727	2.32461	225.882	4.71458e-51	4.55357e-48	9.08857	2.32461	37.0516	1.15045e-09	9.23634e-08	5.6785	2.32461	15.8121	6.99555e-05	0.00172946	4.89614	2.32461	12.2667	0.000461102	0.0065757
Ae2SigPSigP-208879_FR6_150-233	|protein_coding|JXUM01S002079:210121:241173:1|gene:AALF0 09606	1.6	AALF009606-PA	66	1657	34	45	4	Ae2SigPSigP-208879_FR6_150-233	51	126	0	0	0	0	0	3		Ae2SigPSigP-208879_FR6_150-233	7.56934	31.6156	0	0	0	0	0	0.677218	31.6156	-27.1612	0.312595	194.83	2.80624e-44	1.05227e-41	9.08342	0.312595	21.1995	4.13868e-06	0.000109562
Ae2SigPSigP-73945_FR4_1-319	|protein_coding|JXUM01S001787:261668:262937:- 1|gene:AALF008015	7e-29	AALF008015-PA	271	382	26	47	71	Ae2SigPSigP-73945_FR4_1-319	77	103	2	0	0	0	0	3		Ae2SigPSigP-73945_FR4_1-319	3.03942	6.87353	0.307098	0	0	0	0	0.180111	6.87353	-27.1612	0.293937	215.7	7.84069e-49	5.31715e-46	8.99387	0.293937	22.473	2.13124e-06	6.0705e-05
Ae2SigPSigP-261350_FR4_38-120	|protein_coding|JXUM01S000588:267802:275266:- 1|gene:AALF020653	2.6	AALF020653-PA	40	930	25	57	4	Ae2SigPSigP-261350_FR4_38-120	90	93	0	0	0	0	16	3		Ae2SigPSigP-261350_FR4_38-120	15.902	27.7801	0	0	0	0	10.0093	0.806212	27.7801	-27.1612	0.429917	191.346	1.61638e-43	5.05087e-41	8.96294	0.429917	20.4686	6.0617e-06	0.000151533						6.99789	0.429917	13.0728	0.000299612	0.0047275
Ae2SigPSigP-217870_FR3_434-519	|protein_coding|JXUM01S005477:54206:76205:- 1|gene:AALF022272	3.4	AALF022272-PA	41	642	41	51	6	Ae2SigPSigP-217870_FR3_434-519	241	9	1	0	0	0	0	5		Ae2SigPSigP-217870_FR3_434-519	41.9166	2.64639	0.676576	0	0	0	0	1.32269	41.9166	-27.1612	0.398821	158.162	2.85194e-36	1.74138e-34	8.92363	0.398821	17.6607	2.64027e-05	0.000526288
AALF003832-PA	|protein_coding|JXUM01S000010:554085:554968:1|gene:AALF0 03832	1e-116	AALF003832-PA	199	199	100	100	100	AALF003832-PA	917	40	0	1	1	0	7	18		AALF003832-PA	51.0374	3.76376	0	0.311263	0.065003	0	1.3794	1.52374	51.0374	-25.1692	2.04643	163.74	1.72377e-37	1.42706e-35	8.87013	2.04643	27.112	1.91999e-07	7.57374e-06						4.87198	2.04643	9.84526	0.0017027	0.0169447
Ae2-15544	|protein_coding|JXUM01S007443:32382:33792:- 1|gene:AALF027387	2e-73	AALF027387-PA	335	375	41	62	89	Ae2-15544	89	84	2	1	0	0	0	5		Ae2-15544	2.77505	4.42795	0.242582	0.174377	0	0	0	0.237121	4.42795	-27.1612	0.23748	230.667	4.2645e-52	5.03416e-49	8.86152	0.23748	23.0026	1.61786e-06	4.7835e-05	5.70347	0.23748	8.03288	0.00459358	0.0339605
AALF000962-PA	|protein_coding|JXUM01S008529:528:1842:1|gene:AALF000962	0	AALF000962-PA	415	415	100	100	100	AALF000962-PA	127	59	1	0	0	0	1	2		AALF000962-PA	3.39828	2.66901	0.104089	0	0	0	0.094739	0.0813964	3.39828	-27.1612	0.199547	252.442	7.62158e-57	2.02436e-53	8.8087	0.199547	24.2848	8.30921e-07	2.69605e-05
AALF015018-PA	|protein_coding|JXUM01S003370:120571:121128:1|gene:AALF0 15018	1e-108	AALF015018-PA	185	185	100	100	100	AALF015018-PA	210	9	1	0	0	0	2	6		AALF015018-PA	12.5677	0.910586	0.2328	0	0	0	0.423779	0.546144	12.5677	-27.1612	0.282171	180.359	4.04639e-41	7.67682e-39	8.7407	0.282171	18.8225	1.43461e-05	0.000316002						5.22516	0.282171	7.11499	0.00764419	0.0487287
Ae2-238025	|protein_coding|JXUM01S002624:48473:49126:1|gene:AALF012 051	1e-19	AALF012051-PA	53	217	79	90	24	Ae2-238025	44	97	2	0	0	0	9	7		Ae2-238025	8.9051	33.1895	1.57458	0	0	0	6.44914	2.15479	33.1895	-27.1612	0.201471	209.149	2.10589e-47	1.22038e-44	8.73589	0.201471	20.9137	4.8044e-06	0.000123892						6.50155	0.201471	11.9276	0.000553078	0.00751417
Ae2SigPSigP-243280_FR3_33-107	|protein_coding|JXUM01S004668:50180:62943:1|gene:AALF019 751	1.6	AALF019751-PA	40	490	32	50	8	Ae2SigPSigP-243280_FR3_33-107	67	78	10	16	0	0	1	3		Ae2SigPSigP-243280_FR3_33-107	11.8381	23.2994	6.87316	15.8102	0	0	0.625578	0.806212	23.2994	-27.1612	0.413771	245.296	2.75391e-55	5.16325e-52	8.65226	0.413771	23.0402	1.58651e-06	4.69515e-05	9.06397	0.413771	24.5578	7.21154e-07	5.39562e-05
AALF010302-PA	|protein_coding|JXUM01S002235:133097:144626:- 1|gene:AALF010302	0	AALF010302-PA	321	321	100	100	100	AALF010302-PA	90	60	0	0	0	0	1	4		AALF010302-PA	3.11126	3.50661	0	0	0	0	0.122396	0.210316	3.50661	-27.1612	-0.00735269	238.754	7.35091e-54	1.01868e-50	8.57822	-0.00735269	22.2696	2.36932e-06	6.66526e-05
Ae2SigPSigP-220663_FR6_309-391	|protein_coding|JXUM01S003345:17304:31095:- 1|gene:AALF014938	0.7	AALF014938-PA	38	1007	42	52	4	Ae2SigPSigP-220663_FR6_309-391	1822	431	43	4	3	1	3	23		Ae2SigPSigP-220663_FR6_309-391	256.726	102.67	23.5688	3.15203	0.493694	0.221939	1.49664	4.92912	256.726	-23.452	3.36668	143.826	3.879e-33	8.44963e-32	8.56194	3.36668	39.1327	3.95955e-10	3.81277e-08	5.66416	3.36668	20.5643	5.76624e-06	0.000267081
Ae2SigPSigP-244604_FR3_212-396	|protein_coding|JXUM01S000596:186204:191741:1|gene:AALF0 21009	0.88	AALF021009-PA	62	1622	29	48	4	Ae2SigPSigP-244604_FR3_212-396	543	429	1	0	2	0	1	3		Ae2SigPSigP-244604_FR3_212-396	33.957	45.3554	0.243263	0	0.146074	0	0.221412	0.285345	45.3554	-24.3696	2.3314	236.84	1.92206e-53	2.55258e-50	8.51917	2.3314	37.8183	7.76513e-10	6.76224e-08
AALF026445-PA	|protein_coding|JXUM01S000884:34496:34924:1|gene:AALF026 445	2e-83	AALF026445-PA	142	142	100	100	100	AALF026445-PA	191	1	1	0	0	0	0	0		AALF026445-PA	14.8678	0.1316	0.302803	0	0	0	0	0	14.8678	-27.1612	0.0486158	119.66	7.50986e-28	3.20517e-27	8.50533	0.0486158	13.3226	0.000262229	0.00344094
Ae2SigPSigP-233124_FR2_113-167	|protein_coding|JXUM01S004862:98977:109823:1|gene:AALF02 0384	13	AALF020384-PA	48	536	35	47	9	Ae2SigPSigP-233124_FR2_113-167	265	265	1	1	1	0	15	104		Ae2SigPSigP-233124_FR2_113-167	55.6569	94.0939	0.816998	1.17458	0.245294	0	11.1542	33.222	94.0939	-25.1602	1.92931	220.36	7.5469e-50	5.59401e-47	8.48793	1.92931	32.6303	1.11464e-08	6.48304e-07						6.89926	1.92931	23.2124	1.45058e-06	6.0995e-05
AALF009940-PA	|protein_coding|JXUM01S002156:54743:68186:- 1|gene:AALF009940	0	AALF009940-PA	627	627	100	100	100	AALF009940-PA	384	196	6	1	1	0	0	24		AALF009940-PA	6.80645	5.87338	0.413703	0.0991284	0.0207016	0	0	0.647024	6.80645	-25.1684	1.69275	167.514	2.58328e-38	2.71739e-36	8.47468	1.69275	25.837	3.71494e-07	1.32298e-05	4.77442	1.69275	8.80849	0.00299833	0.0253138	4.48533	1.69275	8.60328	0.00335558	0.0275367
Ae2SigPSigP-227407_FR3_835-991	|protein_coding|JXUM01S001627:140571:165683:1|gene:AALF0 06832	1.2	AALF006832-PA	68	237	30	44	29	Ae2SigPSigP-227407_FR3_835-991	501	131	1	2	1	0	6	18		Ae2SigPSigP-227407_FR3_835-991	55.9547	24.7351	0.434457	1.24922	0.130441	0	2.37259	3.05767	55.9547	-25.1591	1.69314	229.211	8.86002e-52	9.41318e-49	8.45442	1.69314	33.5165	7.06605e-09	4.39018e-07						4.77455	1.69314	11.8035	0.000591204	0.0078777
AALF011348-PA	|protein_coding|JXUM01S002450:193580:198493:1|gene:AALF0 11348	0	AALF011348-PA	403	403	100	100	100	AALF011348-PA	170	7	1	0	0	0	0	14		AALF011348-PA	4.684	0.326068	0.10718	0	0	0	0	0.586699	4.684	-27.1612	0.0955307	137.792	8.09398e-32	1.07223e-30	8.4321	0.0955307	14.5927	0.000133433	0.00198263						5.71326	0.0955307	7.50687	0.0061464	0.0421299
Ae2SigPSigP-30735_FR4_218-310	|protein_coding|JXUM01S003246:89993:118786:- 1|gene:AALF014571	1.2	AALF014571-PA	47	351	38	57	13	Ae2SigPSigP-30735_FR4_218-310	100	43	2	0	0	0	1	9		Ae2SigPSigP-30735_FR4_218-310	12.0993	8.79574	0.941323	0	0	0	0.428385	1.65624	12.0993	-27.1612	-0.0269745	225.523	5.64521e-51	5.19047e-48	8.41423	-0.0269745	20.6837	5.41746e-06	0.000137633						5.40087	-0.0269745	8.48503	0.00358081	0.028769
Ae2-180195	|protein_coding|JXUM01S000138:226631:227256:1|gene:AALF0 04427	2.7	AALF004427-PA	31	183	35	51	17	Ae2-180195	66	60	4	5	0	0	1	1		Ae2-180195	12.2445	18.8188	2.88673	5.18772	0	0	0.656857	0.282174	18.8188	-27.1612	-0.0487096	241.434	1.91486e-54	3.05162e-51	8.39604	-0.0487096	21.5932	3.37039e-06	9.11924e-05	7.44738	-0.0487096	16.1624	5.81358e-05	0.00151262
Ae2-71889	|protein_coding|JXUM01S007792:5094:11799:1|gene:AALF0281 81	0.23	AALF028181-PA	70	1245	32	45	6	Ae2-71889	121	30	0	0	0	0	0	0		Ae2-71889	10.9504	4.58995	0	0	0	0	0	0	10.9504	-27.1612	-0.14332	208.523	2.88539e-47	1.55874e-44	8.38751	-0.14332	19.4759	1.01879e-05	0.000235986
Ae2-262667	|protein_coding|JXUM01S000169:124142:132881:1|gene:AALF 006558	7.8	AALF006558-PA	39	395	23	43	10	Ae2-262667	107	37	1	0	0	0	14	43		Ae2-262667	21.2689	12.4338	0.77323	0	0	0	9.85286	13.0002	21.2689	-27.1612	0.381434	266.564	6.36525e-60	2.536e-56	8.38072	0.381434	23.0503	1.57814e-06	4.67908e-05						8.00246	0.381434	21.0114	4.56563e-06	0.000160265
Ae2SigPSigP-241583_FR3_221-296	|protein_coding|JXUM01S000447:226857:228194:1|gene:AALF 017065	7.6	AALF017065-PA	29	404	44	68	7	Ae2SigPSigP-241583_FR3_221-296	71	54	0	0	0	0	1	1		Ae2SigPSigP-241583_FR3_221-296	11.6225	14.9443	0	0	0	0	0.57958	0.248977	14.9443	-27.1612	-0.234321	226.201	4.01726e-51	4.00132e-48	8.34513	-0.234321	20.4193	6.21999e-06	0.000154883
Ae2-23917	|protein_coding|JXUM01S003275:36359:38193:- 1|gene:AALF014657	1.5	AALF014657-PA	31	501	38	48	6	Ae2-23917	39	71	15	3	0	0	0	0		Ae2-23917	6.29165	19.3643	9.41323	2.70664	0	0	0	0	19.3643	-27.1612	-0.00893979	211.146	7.72487e-48	4.7349e-45	8.34337	-0.00893979	19.4481	1.03371e-05	0.000238864	8.1016	-0.00893979	18.0382	2.16519e-05	0.000716626
Ae2SigPSigP-261048_FR6_1-105	|protein_coding|JXUM01S005023:120691:123683:- 1|gene:AALF020877	3.5	AALF020877-PA	39	670	38	51	6	Ae2SigPSigP-261048_FR6_1-105	726	234	0	0	2	0	1	1		Ae2SigPSigP-261048_FR6_1-105	90.802	49.4786	0	0	0.292148	0	0.442825	0.19023	90.802	-24.3717	2.1559	224.874	7.82028e-51	6.92378e-48	8.30835	2.1559	34.8346	3.58947e-09	2.44983e-07
Ae2SigPSigP-93163_FR5_1-272	|protein_coding|JXUM01S001999:112992:162249:- 1|gene:AALF009164	3e-25	AALF009164-PA	256	1164	25	49	22	Ae2SigPSigP-93163_FR5_1-272	61	54	2	0	0	0	0	0		Ae2SigPSigP-93163_FR5_1-272	2.59166	3.87868	0.330541	0	0	0	0	0	3.87868	-27.1612	-0.307455	207.642	4.49125e-47	2.38583e-44	8.25897	-0.307455	18.8901	1.38468e-05	0.000306273
Ae2SigPSigP-242123_FR3_769-856	|protein_coding|JXUM01S005337:41041:88185:1|gene:AALF0218 77	5.9	AALF021877-PA	22	4494	45	68		Ae2SigPSigP-242123_FR3_769-856	53	54	0	0	0	0	3	0		Ae2SigPSigP-242123_FR3_769-856	7.86618	13.5495	0	0	0	0	1.57646	0	13.5495	-27.1612	-0.36441	169.473	9.64591e-39	1.14718e-36	8.1866	-0.36441	16.1368	5.89281e-05	0.00102411
Ae2SigPSigP-27703_FR2_127-213	|protein_coding|JXUM01S000193:480454:528852:1|gene:AALF0 07937	1.5	AALF007937-PA	46	1556	34	65	3	Ae2SigPSigP-27703_FR2_127-213	58	51	3	1	0	0	2	0		Ae2SigPSigP-27703_FR2_127-213	8.07025	11.997	1.62378	0.778158	0	0	0.985286	0	11.997	-27.1612	-0.299316	205.336	1.43056e-46	6.90852e-44	8.18032	-0.299316	18.4329	1.75996e-05	0.000376984	6.06047	-0.299316	9.16951	0.0024608	0.0221813
Ae2SigPSigP-229488_FR6_1-129	|protein_coding|JXUM01S001078:196013:197472:- 1|gene:AALF000712	4e-37	AALF000712-PA	115	416	58	77	28	Ae2SigPSigP-229488_FR6_1-129	179	249	7	0	0	1	2	2		Ae2SigPSigP-229488_FR6_1-129	17.0301	40.0502	2.59065	0	0	0.149856	0.6737	0.28941	40.0502	-25.0638	1.42109	182.715	1.23758e-41	2.62969e-39	8.1542	1.42109	26.2543	2.9929e-07	1.10793e-05	4.56758	1.42109	8.53063	0.00349218	0.0280369
Ae2SigPSigP-224717_FR1_25-148	|protein_coding|JXUM01S004915:37397:79804:1|gene:AALF020 558	1e-52	AALF020558-PA	114	800	88	91	14	Ae2SigPSigP-224717_FR1_25-148	81	37	2	0	0	0	1	15		Ae2SigPSigP-224717_FR1_25-148	7.77277	6.00254	0.746567	0	0	0	0.339754	2.18928	7.77277	-27.1612	-0.159922	205.758	1.15741e-46	5.6754e-44	8.15065	-0.159922	18.3492	1.83899e-05	0.000390501						5.99383	-0.159922	10.1592	0.00143582	0.015044
AALF019174-PA	|protein_coding|JXUM01S004531:20123:20583:1|gene:AALF019 174	7e-72	AALF019174-PA	132	132	100	100	100	AALF019174-PA	31632	22736	575	127	88	73	88	181		AALF019174-PA	2647.43	3217.02	187.203	59.4442	8.6019	9.62349	26.0767	23.0407	3217.02	-18.1733	7.99322	160.277	9.84105e-37	6.81878e-35	8.10666	7.99322	58.323	2.22427e-14	2.02555e-11	4.37849	7.99322	23.7936	1.07238e-06	7.27231e-05
Ae2-203605	|protein_coding|JXUM01S006322:2757:59890:1|gene:AALF0246 78	8e-58	AALF024678-PA	160	536	77	83	30	Ae2-203605	126	10	3	0	0	0	0	2		Ae2-203605	7.79197	1.04549	0.721681	0	0	0	0	0.188116	7.79197	-27.1612	-0.247382	165.806	6.09778e-38	5.68288e-36	8.09673	-0.247382	15.6166	7.75722e-05	0.0012824
Ae2SigPSigP-142558_FR4_1-68	|protein_coding|JXUM01S000177:502719:503270:1|gene:AALF 006488	1e-18	AALF006488-PA	47	183	91	95	26	Ae2SigPSigP-142558_FR4_1-68	751	424	8	0	1	2	6	29		Ae2SigPSigP-142558_FR4_1-68	143.309	136.786	5.93841	0	0.222867	0.601138	4.05375	8.41686	143.309	-23.7464	2.59663	146.246	1.14708e-33	2.95799e-32	8.09317	2.59663	35.5209	2.52323e-09	1.8278e-07	3.4528	2.59663	7.09416	0.00773357	0.0485221	3.80882	2.59663	9.77767	0.00176644	0.0173663
Ae2-209900	|protein_coding|JXUM01S006322:2757:59890:1|gene:AALF0246 78	2e-53	AALF024678-PA	110	536	92	96	21	Ae2-209900	60	45	11	0	0	0	2	2		Ae2-209900	5.56569	7.05704	3.96925	0	0	0	0.656857	0.282174	7.05704	-27.1612	-0.20835	193.26	6.17553e-44	2.09396e-41	8.09129	-0.20835	17.3434	3.11973e-05	0.00060323	7.24497	-0.20835	13.7298	0.000211075	0.00390911
Ae2-203809	|protein_coding|JXUM01S020439:545:2221:- 1|gene:AALF014898	7e-20	AALF014898-PA	290	558	26	45	52	Ae2-203809	100	23	0	1	0	0	0	0		Ae2-203809	2.92162	1.13604	0	0.163393	0	0	0	0	2.92162	-27.1612	-0.362578	194.913	2.69128e-44	1.03348e-41	8.08072	-0.362578	17.4186	2.99876e-05	0.000584941
Ae2-229489	|protein_coding|JXUM01S001078:196013:197472:- 1|gene:AALF000712	2e-65	AALF000712-PA	255	416	47	66	61	Ae2-229489	676	722	3	0	1	3	2	15		Ae2-229489	30.2201	54.5669	0.521697	0	0.0522112	0.211243	0.316558	1.01991	54.5669	-23.3388	2.88755	143.054	5.71912e-33	1.16253e-31	8.08047	2.88755	36.0229	1.95007e-09	1.48341e-07
AALF018383-PA	|protein_coding|JXUM01S000507:429078:430315:1|gene:AALF0 18383	0	AALF018383-PA	349	349	100	100	100	AALF018383-PA	291	348	6	1	2	0	1	8		AALF018383-PA	9.25495	18.7112	0.742301	0.177865	0.0742891	0	0.112604	0.386982	18.7112	-24.3743	1.9113	211.281	7.21605e-48	4.50975e-45	8.01097	1.9113	31.2471	2.2719e-08	1.18321e-06	3.9934	1.9113	8.10041	0.00442553	0.0331426
Ae2SigPSigP-88317_FR1_11-90	|protein_coding|JXUM01S004931:81878:85642:1|gene:AALF02 0579	1.2	AALF020579-PA	53	124	30	50	43	Ae2SigPSigP-88317_FR1_11-90	292	155	0	0	0	1	7	8		Ae2SigPSigP-88317_FR1_11-90	58.0422	52.0877	0	0	0	0.313093	4.92643	2.41864	58.0422	-25.0713	1.3273	217.961	2.51912e-49	1.78154e-46	8.01075	1.3273	29.5587	5.42483e-08	2.51014e-06						4.2196	1.3273	8.75066	0.0030949	0.025918
Ae2SigPSigP-244534_FR5_876-1011	|protein_coding|JXUM01S013565:2229:4480:- 1|gene:AALF007705	0.48	AALF007705-PA	54	619	33	48	9	Ae2SigPSigP-244534_FR5_876-1011	420	66	2	0	1	0	3	21		Ae2SigPSigP-244534_FR5_876-1011	38.6378	10.2648	0.715717	0	0.107443	0	0.977143	2.93834	38.6378	-25.1656	1.32247	183.115	1.01214e-41	2.20958e-39	8.00307	1.32247	25.529	4.35784e-07	1.518e-05						4.63808	1.32247	9.69015	0.00185258	0.0180242
Ae2SigPSigP-261547_FR5_415-487	|protein_coding|JXUM01S001746:210939:222540:- 1|gene:AALF007477	7.5	AALF007477-PA	34	530	29	67	6	Ae2SigPSigP-261547_FR5_415-487	52	44	10	2	0	0	0	0		Ae2SigPSigP-261547_FR5_415-487	10.7191	15.3338	8.01868	2.30565	0	0	0	0	15.3338	-27.1612	-0.321237	223.433	1.61307e-50	1.35299e-47	7.98861	-0.321237	18.7192	1.51446e-05	0.000331984	7.53449	-0.321237	16.1204	5.94414e-05	0.0015378
Ae2SigPSigP-233566_FR5_713-788	|protein_coding|JXUM01S006327:16737:37858:- 1|gene:AALF024673	0.7	AALF024673-PA	42	1260	33	52	3	Ae2SigPSigP-233566_FR5_713-788	457	275	2	0	1	1	14	16		Ae2SigPSigP-233566_FR5_713-788	68.7438	69.9347	1.17029	0	0.175684	0.236935	7.45621	3.66064	69.9347	-24.2992	2.00704	157.283	4.43815e-36	2.57663e-34	7.97783	2.00704	34.9912	3.31203e-09	2.2899e-07						4.45326	2.00704	12.5005	0.000406852	0.00600352
Ae2SigPSigP-237436_FR3_27-219	|protein_coding|JXUM01S000579:210245:211019:- 1|gene:AALF020567	3e-16	AALF020567-PA	164	193	24	48	85	Ae2SigPSigP-237436_FR3_27-219	39215	31400	344	86	116	114	138	461		Ae2SigPSigP-237436_FR3_27-219	2273.53	3077.66	77.5807	27.884	7.85453	10.4103	28.327	40.6507	3077.66	-17.6385	8.34794	147.33	6.64799e-34	1.83934e-32	7.97386	8.34794	54.2715	1.74616e-13	7.04496e-11	3.16243	8.34794	13.1721	0.000284149	0.0048532
Ae2SigPSigP-217871_FR6_636-719	|protein_coding|JXUM01S005198:8583:10164:- 1|gene:AALF021435	0.69	AALF021435-PA	34	491	38	55	7	Ae2SigPSigP-217871_FR6_636-719	50	44	0	0	0	0	0	2		Ae2SigPSigP-217871_FR6_636-719	6.95711	10.3503	0	0	0	0	0	0.423261	10.3503	-27.1612	-0.550034	201.638	9.17254e-46	3.89808e-43	7.96728	-0.550034	17.3779	3.06362e-05	0.000595043
Ae2-24375	|protein_coding|JXUM01S001530:164929:196264:- 1|gene:AALF005968	9e-64	AALF005968-PA	136	879	92	94	15	Ae2-24375	122	5	7	1	0	0	2	29		Ae2-24375	9.9855	0.691867	2.22872	0.45774	0	0	0.57958	3.61017	9.9855	-27.1612	0.0465206	159.711	1.30865e-36	8.68971e-35	7.9581	0.0465206	14.7829	0.000120622	0.00183076	6.91755	0.0465206	11.1007	0.000862944	0.0107398	6.89844	0.0465206	11.5088	0.000692662	0.00886635
Ae2SigPSigP-231642_FR1_112-206	|protein_coding|JXUM01S001422:50586:58702:- 1|gene:AALF005019	10	AALF005019-PA	27	588	44	59	5	Ae2SigPSigP-231642_FR1_112-206	9096	5304	64	10	26	20	72	368		Ae2SigPSigP-231642_FR1_112-206	1808.05	1782.41	49.4867	11.1165	6.03599	6.26186	50.6718	111.257	1808.05	-19.9836	6.04417	177.963	1.34967e-40	2.28819e-38	7.9526	6.04417	56.3078	6.19703e-14	3.8729e-11	2.90807	6.04417	11.2588	0.000792474	0.0101034	3.65292	6.04417	17.2309	3.31003e-05	0.000863343
Ae2SigPSigP-233209_FR5_140-296	|protein_coding|JXUM01S002096:61356:62484:1|gene:AALF009 663	1.7	AALF009663-PA	32	351	46	62	9	Ae2SigPSigP-233209_FR5_140-296	4199	150	17	6	8	3	7	43		Ae2SigPSigP-233209_FR5_140-296	322.349	19.4677	5.07665	2.57597	0.717274	0.362756	1.90262	5.02076	322.349	-22.0778	4.01213	115.428	6.34265e-27	2.24472e-26	7.9518	4.01213	32.1281	1.44333e-08	8.0566e-07	3.46785	4.01213	8.33558	0.00388761	0.0301709
Ae2SigPSigP-36533_FR6_60-130	|protein_coding|JXUM01S002032:31691:95386:1|gene:AALF009 319	0.69	AALF009319-PA	36	410	30	50	9	Ae2SigPSigP-36533_FR6_60-130	35	51	0	0	0	0	4	5		Ae2SigPSigP-36533_FR6_60-130	6.08747	14.9962	0	0	0	0	2.46321	1.32269	14.9962	-27.1612	-0.490783	210.673	9.79672e-48	5.89153e-45	7.94535	-0.490783	17.809	2.44223e-05	0.000493291						5.56098	-0.490783	8.62516	0.00331552	0.0273205
Ae2-241935	|protein_coding|JXUM01S000660:62522:188796:- 1|gene:AALF022415	1e-32	AALF022415-PA	368	986	27	45	37	Ae2-241935	262	156	18	10	0	1	4	11		Ae2-241935	7.63461	7.68516	2.04036	1.62965	0	0.0458984	0.412685	0.487526	7.68516	-25.0767	1.49135	250.353	2.17466e-56	4.95092e-53	7.94502	1.49135	32.6468	1.10524e-08	6.45187e-07	6.84425	1.49135	24.5814	7.12365e-07	5.38038e-05	4.04501	1.49135	8.6995	0.00318297	0.0264816
AALF000084-PA	|protein_coding|JXUM01S008079:11437:14061:1|gene:AALF000 084	0	AALF000084-PA	703	703	100	100	100	AALF000084-PA	70	32	0	0	0	0	0	1		AALF000084-PA	1.10681	0.855399	0	0	0	0	0	0.0240489	1.10681	-27.1612	-0.529041	208.553	2.84191e-47	1.55874e-44	7.94153	-0.529041	17.6872	2.60378e-05	0.000520642
AALF018005-PA	|protein_coding|JXUM01S004221:78081:78929:1|gene:AALF018 005	1e-152	AALF018005-PA	258	258	100	100	100	AALF018005-PA	474	24	10	6	1	0	2	3		AALF018005-PA	20.3717	1.74383	1.67185	1.44215	0.0501954	0	0.304335	0.196106	20.3717	-25.1686	1.33761	166.641	4.00709e-38	3.99118e-36	7.93744	1.33761	23.2972	1.38804e-06	4.20541e-05	6.14669	1.33761	14.7908	0.000120118	0.00258995
Ae2SigPSigP-221723_FR1_48-144	|protein_coding|JXUM01S002567:45878:46453:- 1|gene:AALF011748	0.71	AALF011748-PA	41	191	36	53	21	Ae2SigPSigP-221723_FR1_48-144	72	30	0	22	0	0	40	47		Ae2SigPSigP-221723_FR1_48-144	14.3118	10.0815	0	24.4564	0	0	28.151	14.2095	28.151	-27.1612	0.777166	156.612	6.22165e-36	3.46078e-34	7.92192	0.777166	14.4603	0.000143144	0.00209917	9.14204	0.777166	17.989	2.22179e-05	0.000729302	8.85813	0.777166	17.2859	3.21565e-05	0.000842647
AALF021480-PA	|protein_coding|JXUM01S000622:362716:374746:1|gene:AALF0 21480	7e-85	AALF021480-PA	151	151	100	100	100	AALF021480-PA	244326	162285	1108	327	765	599	721	1705		AALF021480-PA	17892.7	20092.1	315.641	133.925	65.4306	69.0947	186.945	189.911	20092.1	-15.0995	10.803	100.606	1.1225e-23	2.41105e-23	7.91768	10.803	43.6618	3.90322e-11	5.43264e-09
Ae2-44558	|protein_coding|JXUM01S001787:261668:262937:- 1|gene:AALF008015	4e-27	AALF008015-PA	204	382	30	51	53	Ae2-44558	33	50	0	0	0	0	0	4		Ae2-44558	1.77457	4.5456	0	0	0	0	0	0.327159	4.5456	-27.1612	-0.613864	178.174	1.21385e-40	2.08005e-38	7.90288	-0.613864	15.7379	7.27526e-05	0.00121469
Ae2-166115	|protein_coding|JXUM01S000287:274458:275420:1|gene:AALF0 12238	8e-45	AALF012238-PA	145	320	61	75	45	Ae2-166115	66	32	8	0	0	0	7	67		Ae2-166115	2.93868	2.4088	1.38563	0	0	0	1.10352	4.53736	4.53736	-27.1612	0.331466	205.844	1.10821e-46	5.51906e-44	7.89648	0.331466	17.3537	3.10292e-05	0.000600847	6.8233	0.331466	12.4893	0.000409284	0.00632885	8.17389	0.331466	18.4014	1.78925e-05	0.000513774
Ae2SigPSigP-2728_FR2_115-201	|protein_coding|JXUM01S005023:4656:13871:- 1|gene:AALF020869	4.5	AALF020869-PA	40	1142	35	47	4	Ae2SigPSigP-2728_FR2_115-201	73	28	1	0	0	0	0	1		Ae2SigPSigP-2728_FR2_115-201	11.9499	7.74891	0.636778	0	0	0	0	0.248977	11.9499	-27.1612	-0.53434	209.686	1.60835e-47	9.49313e-45	7.89149	-0.53434	17.555	2.79113e-05	0.00055153
Ae2SigPSigP-27703_FR4_475-543	|protein_coding|JXUM01S005889:77047:103319:1|gene:AALF02 3466	37	AALF023466-PA	47	647	38	55	7	Ae2SigPSigP-27703_FR4_475-543	42	44	0	0	0	0	2	0		Ae2SigPSigP-27703_FR4_475-543	8.50033	15.055	0	0	0	0	1.43314	0	15.055	-27.1612	-0.626014	176.149	3.35903e-40	5.40719e-38	7.87772	-0.626014	15.5327	8.10916e-05	0.00133228
Ae2SigPSigP-8450_FR4_96-156	|protein_coding|JXUM01S002140:72921:76138:- 1|gene:AALF009836	1.5	AALF009836-PA	15	846	60	73	2	Ae2SigPSigP-8450_FR4_96-156	3030	4782	1384	1407	11	18	51	83		Ae2SigPSigP-8450_FR4_96-156	661.335	1764.54	1175.07	1717.44	2.80405	6.18819	39.4114	27.5535	1764.54	-20.5678	6.99371	167.946	2.07889e-38	2.28485e-36	7.87413	6.99371	50.4665	1.21218e-12	2.99503e-10	9.13633	6.99371	61.4531	4.53427e-15	3.61302e-11	2.79677	6.99371	9.57987	0.00196722	0.0188066
Ae2SigPSigP-65698_FR1_60-166	|protein_coding|JXUM01S001894:109869:112958:1|gene:AALF0 08582	5.8	AALF008582-PA	39	864	38	53	5	Ae2SigPSigP-65698_FR1_60-166	122	1	1	0	0	0	0	4		Ae2SigPSigP-65698_FR1_60-166	16.2314	0.224926	0.51754	0	0	0	0	0.809424	16.2314	-27.1612	-0.392494	114.923	8.18014e-27	2.83767e-26	7.87144	-0.392494	11.4986	0.000696496	0.00761558
Ae2SigPSigP-62873_FR3_1-68	|protein_coding|JXUM01S000863:74236:74782:1|gene:AALF02 6141	3.4	AALF026141-PA	19	157	57	73	12	Ae2SigPSigP-62873_FR3_1-68	43	43	0	0	0	0	7	1		Ae2SigPSigP-62873_FR3_1-68	7.4789	12.6439	0	0	0	0	4.31062	0.264538	12.6439	-27.1612	-0.522715	166.465	4.3778e-38	4.31993e-36	7.86786	-0.522715	14.9076	0.000112909	0.00173266						5.74598	-0.522715	8.16058	0.00428107	0.0326215
Ae2SigPSigP-31972_FR6_174-273	|protein_coding|JXUM01S004399:6354:24930:- 1|gene:AALF018689	0.083	AALF018689-PA	48	2349	39	50	2	Ae2SigPSigP-31972_FR6_174-273	189	176	7	0	0	1	3	44		Ae2SigPSigP-31972_FR6_174-273	23.119	36.3968	3.33084	0	0	0.192673	1.29928	8.18616	36.3968	-25.0585	1.3347	162.56	3.12112e-37	2.44422e-35	7.83265	1.3347	22.374	2.24388e-06	6.34599e-05	4.55078	1.3347	7.92632	0.00487207	0.035314	5.38871	1.3347	11.9197	0.000555441	0.00752908
Ae2SigPSigP-254408_FR2_97-154	|protein_coding|JXUM01S000806:9473:36114:1|gene:AALF0252 26	6	AALF025226-PA	35	265	34	51	13	Ae2SigPSigP-254408_FR2_97-154	80	21	0	1	0	0	1	0		Ae2SigPSigP-254408_FR2_97-154	15.902	7.05704	0	1.11165	0	0	0.703775	0	15.902	-27.1612	-0.554497	190.514	2.45562e-43	7.31477e-41	7.82048	-0.554497	16.196	5.71131e-05	0.000996709
Ae2SigPSigP-220156_FR3_195-269	|protein_coding|JXUM01S008008:43876:45519:1|gene:AALF028 603	13	AALF028603-PA	25	507	36	48	5	Ae2SigPSigP-220156_FR3_195-269	1534	453	6	1	3	3	9	53		Ae2SigPSigP-220156_FR3_195-269	328.376	163.941	4.99626	1.19717	0.750034	1.01153	6.82121	17.256	328.376	-22.8437	3.17471	160.13	1.05975e-36	7.23282e-35	7.81247	3.17471	40.1861	2.3089e-10	2.40495e-08						3.68488	3.17471	11.6007	0.000659255	0.00853124
AALF006126-PA	|protein_coding|JXUM01S001548:206362:206762:- 1|gene:AALF006126	1e-65	AALF006126-PA	113	113	100	100	100	AALF006126-PA	245715	350878	1119	533	925	1377	6959	31543		AALF006126-PA	23992.5	57921.9	425.032	291.058	105.487	211.783	2405.83	4684.54	57921.9	-14.2656	11.631	77.2594	1.49913e-18	1.95719e-18	7.8067	11.631	35.0556	3.20417e-09	2.23962e-07						4.40535	11.631	15.2874	9.23289e-05	0.00196091
Ae2SigPSigP-223567_FR6_5-126	|protein_coding|JXUM01S000752:92722:100772:1|gene:AALF0 23389	2	AALF023389-PA	35	659	40	51	5	Ae2SigPSigP-223567_FR6_5-126	18798	3225	93	21	29	35	72	230		Ae2SigPSigP-223567_FR6_5-126	1902.25	551.732	36.6089	11.8846	3.42743	5.57875	25.7966	35.4	1902.25	-19.4585	6.39985	164.883	9.70275e-38	8.63843e-36	7.80645	6.39985	52.6394	4.00771e-13	1.3306e-10	3.0565	6.39985	12.0403	0.000520629	0.00755026	2.68685	6.39985	9.69293	0.00184978	0.0180085
Ae2SigPSigP-245707_FR2_11-195	|protein_coding|JXUM01S011598:19234:19613:- 1|gene:AALF005538	2e-58	AALF005538-PA	104	104	99	100	100	Ae2SigPSigP-245707_FR2_11-195	230642	37357	1188	226	539	292	300	1100		Ae2SigPSigP-245707_FR2_11-195	16046	4393.83	321.509	87.9318	43.7958	31.9981	73.8964	116.397	16046	-15.8596	9.95184	97.6749	4.93045e-23	9.75409e-23	7.80453	9.95184	39.3854	3.47892e-10	3.40134e-08	3.04546	9.95184	9.29039	0.00230359	0.0212757
Ae2-89582	|protein_coding|JXUM01S010762:4363:7276:- 1|gene:AALF004497	1e-110	AALF004497-PA	199	583	92	96	34	Ae2-89582	56	33	0	0	0	0	0	2		Ae2-89582	3.13245	3.1207	0	0	0	0	0	0.170155	3.13245	-27.1612	-0.64537	203.753	3.1692e-46	1.44303e-43	7.80011	-0.64537	16.8584	4.02742e-05	0.000742858
Ae2SigPSigP-95857_FR6_9-98	|protein_coding|JXUM01S005628:77777:78202:- 1|gene:AALF022624	0.32	AALF022624-PA	29	141	48	48	21	Ae2SigPSigP-95857_FR6_9-98	1	62	10	0	0	0	0	0		Ae2SigPSigP-95857_FR6_9-98	0.126493	13.2587	4.92055	0	0	0	0	0	13.2587	-27.1612	-0.633838	93.274	4.55334e-22	8.06046e-22	7.79441	-0.633838	9.72577	0.00181703	0.0162634	7.06125	-0.633838	8.25904	0.00405495	0.0310936
Ae2-223384	|protein_coding|JXUM01S001095:66908:91136:1|gene:AALF001 092	0.018	AALF001092-PA	45	752	44	53	6	Ae2-223384	40	41	2	0	0	0	4	0		Ae2-223384	3.42504	5.93515	0.666167	0	0	0	1.21266	0	5.93515	-27.1612	-0.612375	152.625	4.62637e-35	1.96347e-33	7.78729	-0.612375	13.7977	0.000203589	0.00280909
AALF003848-PA	|protein_coding|JXUM01S000145:434087:435768:- 1|gene:AALF003848	0	AALF003848-PA	498	498	100	100	100	AALF003848-PA	40464	28115	357	96	122	126	155	535		AALF003848-PA	902.646	1060.3	30.9788	11.9765	3.1785	4.42722	12.242	18.1519	1060.3	-17.5238	8.28413	149.184	2.61349e-34	8.49997e-33	7.78448	8.28413	53.6145	2.43953e-13	8.93744e-11	3.13792	8.28413	13.261	0.00027099	0.00470428
AALF015401-PA	|protein_coding|JXUM01S000397:299092:306144:- 1|gene:AALF015401	1e-106	AALF015401-PA	180	180	100	100	100	AALF015401-PA	439342	181745	1742	461	1287	870	1170	4781		AALF015401-PA	27019.2	18896.2	416.741	158.555	92.4407	84.2756	254.759	447.207	27019.2	-14.4569	11.3197	87.749	7.4311e-21	1.16435e-20	7.78082	11.3197	39.0553	4.11964e-10	3.93129e-08
AALF010976-PA	|protein_coding|JXUM01S002381:221439:221966:1|gene:AALF0 10976	1e-102	AALF010976-PA	175	175	100	100	100	AALF010976-PA	76	21	0	0	0	0	0	11		AALF010976-PA	4.80673	2.24542	0	0	0	0	0	1.05815	4.80673	-27.1612	-0.486289	166.806	3.68785e-38	3.69631e-36	7.771	-0.486289	14.6304	0.000130787	0.00195158						5.40492	-0.486289	7.45006	0.00634344	0.0431342
Ae2SigPSigP-25011_FR2_10-121	|protein_coding|JXUM01S001116:30189:49465:1|gene:AALF00 1353	1e-13	AALF001353-PA	63	149	49	63	42	Ae2SigPSigP-25011_FR2_10-121	6215	3575	39	16	17	18	25	108		Ae2SigPSigP-25011_FR2_10-121	619.536	602.482	15.123	8.91978	1.9792	2.82625	8.82345	16.3745	619.536	-20.3424	5.46956	201.255	1.11146e-45	4.66127e-43	7.75166	5.46956	59.9055	9.9521e-15	1.44183e-11	3.01691	5.46956	12.8613	0.000335455	0.00547183	2.32966	5.46956	8.25579	0.00406223	0.0315072
Ae2-22285	|protein_coding|JXUM01S008470:19827:22508:1|gene:AALF000 851	1.5	AALF000851-PA	55	893	30	43	6	Ae2-22285	18262	15264	38	32	70	60	87	272		Ae2-22285	3034.05	4287.31	24.5587	29.7326	13.5827	15.7014	51.176	68.7326	4287.31	-18.4775	7.26721	175.944	3.72453e-40	5.9356e-38	7.74795	7.26721	59.1079	1.4926e-14	1.74846e-11
Ae2SigPSigP-254550_FR3_97-173	|protein_coding|JXUM01S000426:334624:338284:1|gene:AALF0 16118	13	AALF016118-PA	23	844	47	69	3	Ae2SigPSigP-254550_FR3_97-173	353	273	2	1	0	2	24	29		Ae2SigPSigP-254550_FR3_97-173	57.785	75.5519	1.27356	0.91548	0	0.515682	13.9099	7.22034	75.5519	-24.2267	1.94153	234.204	7.21923e-53	8.84994e-50	7.7367	1.94153	32.4688	1.21121e-08	6.94331e-07						5.19393	1.94153	16.4683	4.94694e-05	0.00119598
Ae2SigPSigP-169752_FR3_1-73	|protein_coding|JXUM01S004081:28920:64322:- 1|gene:AALF017552	7.7	AALF017552-PA	17	301	47	76	6	Ae2SigPSigP-169752_FR3_1-73	26	46	0	0	0	0	3	4		Ae2SigPSigP-169752_FR3_1-73	4.74452	14.1912	0	0	0	0	1.93827	1.11019	14.1912	-27.1612	-0.696248	199.318	2.9423e-45	1.20231e-42	7.72641	-0.696248	16.3185	5.354e-05	0.000945419						5.18858	-0.696248	7.24883	0.00709473	0.0464143
Ae2SigPSigP-226573_FR5_680-737	|protein_coding|JXUM01S004546:98012:99607:1|gene:AALF019 265	2.6	AALF019265-PA	38	445	28	55	9	Ae2SigPSigP-226573_FR5_680-737	70	22	5	28	0	0	0	1		Ae2SigPSigP-226573_FR5_680-737	14.4296	7.66691	4.00934	32.2791	0	0	0	0.313527	32.2791	-27.1612	0.0166712	179.53	6.13721e-41	1.12592e-38	7.71884	0.0166712	15.2045	9.64728e-05	0.00152372	9.61817	0.0166712	21.6666	3.24386e-06	0.000171178
AALF026202-PA	|protein_coding|JXUM01S006903:49663:51332:1|gene:AALF026 202	0	AALF026202-PA	533	533	100	100	100	AALF026202-PA	33419	23210	380	104	97	115	113	290		AALF026202-PA	696.628	817.947	30.8134	12.1241	2.36153	3.77588	8.33987	9.19444	817.947	-17.7335	8.0191	156.392	6.95177e-36	3.81366e-34	7.71782	8.0191	54.8101	1.32759e-13	6.09995e-11	3.4467	8.0191	16.0969	6.01832e-05	0.00155196
Ae2SigPSigP-253912_FR2_1-85	|protein_coding|JXUM01S000727:32564:86907:- 1|gene:AALF023771	1.2	AALF023771-PA	28	1373	46	60	2	Ae2SigPSigP-253912_FR2_1-85	8378	6206	89	10	21	33	81	292		Ae2SigPSigP-253912_FR2_1-85	1165.73	1459.87	48.1722	7.78158	3.41266	7.23245	39.9041	61.7962	1459.87	-19.6748	6.11502	161.162	6.30629e-37	4.59955e-35	7.71678	6.11502	49.966	1.56435e-12	3.72095e-10	2.96814	6.11502	10.9734	0.000924314	0.0112488	3.17912	6.11502	12.5895	0.000387926	0.00579393
Ae2-228351	|protein_coding|JXUM01S005164:98983:100372:1|gene:AALF02 1339	0.001	AALF021339-PA	78	414	28	47	19	Ae2-228351	35	40	0	0	0	0	4	1		Ae2-228351	4.58351	8.8559	0	0	0	0	1.85466	0.199182	8.8559	-27.1612	-0.713114	179.259	7.03363e-41	1.27377e-38	7.69905	-0.713114	15.1067	0.000101602	0.00159132
Ae2SigPSigP-9424_FR6_880-938	|protein_coding|JXUM01S003558:9413:11398:1|gene:AALF015 580	4.4	AALF015580-PA	18	661	50	72	3	Ae2SigPSigP-9424_FR6_880-938	29	43	0	7	0	0	17	3		Ae2SigPSigP-9424_FR6_880-938	5.97796	14.9853	0	8.06979	0	0	12.4073	0.940581	14.9853	-27.1612	-0.30149	125.933	3.18009e-29	1.85232e-28	7.69554	-0.30149	11.8317	0.00058232	0.00664766	7.44381	-0.30149	10.8061	0.00101167	0.0119781	7.09541	-0.30149	10.2889	0.00133834	0.0142332
Ae2SigPSigP-225473_FR6_9-169	|protein_coding|JXUM01S000123:137702:138139:- 1|gene:AALF002302	5e-25	AALF002302-PA	116	145	39	62	80	Ae2SigPSigP-225473_FR6_9-169	20881	29627	231	35	91	122	275	880		Ae2SigPSigP-225473_FR6_9-169	1549.56	3716.96	66.6834	14.5256	7.88703	14.2603	72.2543	99.3254	3716.96	-17.7118	8.00919	129.176	6.20792e-30	4.45441e-29	7.68948	8.00919	45.1409	1.83352e-11	2.73713e-09	2.45549	8.00919	7.32286	0.0068083	0.04446	2.87225	8.00919	9.75906	0.00178441	0.0175052
AALF013541-PA	|protein_coding|JXUM01S000329:405495:406142:- 1|gene:AALF013541	1e-109	AALF013541-PA	191	191	100	100	100	AALF013541-PA	17399	10943	139	20	55	54	148	626		AALF013541-PA	1008.72	1072.57	31.348	6.48465	3.72413	4.93121	30.3796	55.2003	1072.57	-18.715	7.02292	160.3	9.72836e-37	6.75538e-35	7.67805	7.02292	52.4481	4.4177e-13	1.43679e-10	2.71565	7.02292	10.0728	0.00150472	0.015923	3.23533	7.02292	13.8813	0.000194731	0.00339347
Ae2SigPSigP-224730_FR2_1-94	|protein_coding|JXUM01S005765:48776:87689:- 1|gene:AALF023075	4e-07	AALF023075-PA	28	235	71	89	12	Ae2SigPSigP-224730_FR2_1-94	55251	51000	652	70	223	217	479	3133		Ae2SigPSigP-224730_FR2_1-94	8092.37	12628.4	371.476	57.3379	38.1465	50.0619	248.396	697.936	12628.4	-16.7041	9.0176	103.775	2.26699e-24	5.34515e-24	7.66124	9.0176	38.5416	5.35995e-10	4.99525e-08	2.83482	9.0176	8.20195	0.00418454	0.0318486	3.36086	9.0176	11.0376	0.000892806	0.0107261
Ae2SigPSigP-245019_FR1_170-253	|protein_coding|JXUM01S000314:352156:372634:- 1|gene:AALF013248	3.4	AALF013248-PA	47	354	31	46	13	Ae2SigPSigP-245019_FR1_170-253	24046	8187	457	98	73	46	86	570		Ae2SigPSigP-245019_FR1_170-253	4182.27	2407.33	309.195	95.3243	14.8288	12.602	52.9591	150.787	4182.27	-18.6411	7.16252	156.485	6.63167e-36	3.65694e-34	7.65675	7.16252	51.2602	8.08987e-13	2.26183e-10	4.50223	7.16252	23.5472	1.21886e-06	8.02658e-05	2.83821	7.16252	10.8351	0.000995962	0.0115644
Ae2SigPSigP-224714_FR1_155-257	|protein_coding|JXUM01S005765:48776:87689:- 1|gene:AALF023075	2e-19	AALF023075-PA	59	235	62	79	25	Ae2SigPSigP-224714_FR1_155-257	30001	40672	373	71	121	180	321	1408		Ae2SigPSigP-224714_FR1_155-257	4139.91	9488.4	200.222	54.7926	19.5009	39.1237	156.831	295.513	9488.4	-17.2008	8.49208	120.201	5.71594e-28	2.49738e-27	7.65368	8.49208	43.14	5.09586e-11	6.65906e-09	2.71831	8.49208	8.5022	0.00354717	0.0283072	2.87152	8.49208	9.4025	0.0021669	0.0200551
Ae2SigPSigP-18986_FR5_42-129	|protein_coding|JXUM01S001387:150282:151031:- 1|gene:AALF004721	1.5	AALF004721-PA	14	249	71	85	6	Ae2SigPSigP-18986_FR5_42-129	309	225	0	0	2	0	0	3		Ae2SigPSigP-18986_FR5_42-129	39.6877	48.8565	0	0	0.300014	0	0	0.586054	48.8565	-24.3762	1.5419	201.813	8.39882e-46	3.61751e-43	7.64325	1.5419	27.9801	1.22572e-07	5.15401e-06
Ae2SigPSigP-57086_FR3_1-53	|protein_coding|JXUM01S001116:30189:49465:1|gene:AALF00 1353	0.004	AALF001353-PA	29	149	48	62	19	Ae2SigPSigP-57086_FR3_1-53	1220	1148	13	5	6	4	10	25		Ae2SigPSigP-57086_FR3_1-53	254.63	405.074	10.5546	5.83618	1.46257	1.31499	7.38964	7.93615	405.074	-22.1631	3.61754	186.673	1.6927e-42	4.31611e-40	7.63683	3.61754	47.676	5.02821e-12	9.53953e-10	3.22429	3.61754	10.36	0.00128777	0.0142271
AALF019254-PA	|protein_coding|JXUM01S004540:84033:85463:- 1|gene:AALF019254	0	AALF019254-PA	416	416	100	100	100	AALF019254-PA	1588	1861	17	12	8	7	6	18		AALF019254-PA	42.39	83.985	1.76526	1.79144	0.249412	0.294322	0.567071	0.730811	83.985	-21.5706	4.16896	185.042	3.8434e-42	9.14185e-40	7.63537	4.16896	49.565	1.91905e-12	4.36898e-10	3.43851	4.16896	12.9647	0.000317424	0.00526392
Ae2SigPSigP-253913_FR6_252-383	|protein_coding|JXUM01S002909:178974:185239:- 1|gene:AALF013219	3.5	AALF013219-PA	29	371	31	62	8	Ae2SigPSigP-253913_FR6_252-383	9332	5458	79	10	26	31	80	376		Ae2SigPSigP-253913_FR6_252-383	1366.82	1351.49	45.0101	8.19114	4.44757	7.1517	41.4857	83.7612	1366.82	-19.6267	6.0908	166.133	5.17496e-38	4.96812e-36	7.63497	6.0908	50.9257	9.59271e-13	2.5479e-10	2.78401	6.0908	10.0822	0.00149706	0.0158735	3.36363	6.0908	14.3746	0.000149808	0.00280402
Ae2-242323	|protein_coding|JXUM01S001095:66908:91136:1|gene:AALF001 092	0.31	AALF001092-PA	54	752	37	55	7	Ae2-242323	30	40	2	2	0	0	12	9		Ae2-242323	4.9109	11.0699	1.27356	1.83096	0	0	6.95496	2.2408	11.0699	-27.1612	-0.410289	220.545	6.87996e-50	5.22107e-47	7.63011	-0.410289	17.0541	3.63308e-05	0.00068156	6.21345	-0.410289	9.86484	0.00168467	0.0171387	6.90533	-0.410289	13.8953	0.000193284	0.00337443
Ae2SigPSigP-246894_FR3_61-234	|protein_coding|JXUM01S005765:48776:87689:- 1|gene:AALF023075	3e-60	AALF023075-PA	119	235	84	93	51	Ae2SigPSigP-246894_FR3_61-234	212744	128729	1873	286	742	630	1472	7611		Ae2SigPSigP-246894_FR3_61-234	16445.4	16823.1	563.212	123.641	66.9892	76.7078	402.872	894.845	16823.1	-15.0809	10.5955	90.2306	2.11958e-21	3.50693e-21	7.62591	10.5955	37.302	1.0118e-09	8.42013e-08	2.83967	10.5955	8.03628	0.00458496	0.0339221	3.11057	10.5955	9.42767	0.00213735	0.0198675
Ae2SigPSigP-234243_FR2_1321-1427	|protein_coding|JXUM01S004904:33953:67327:1|gene:AALF020 526	0.18	AALF020526-PA	44	241	29	52	18	Ae2SigPSigP-234243_FR2_1321-1427	257	100	4	5	0	1	61	32		Ae2SigPSigP-234243_FR2_1321-1427	41.4604	27.2736	2.5102	4.51106	0	0.254104	34.842	7.85181	41.4604	-25.0685	1.53059	203.531	3.54197e-46	1.56796e-43	7.61748	1.53059	25.7841	3.81822e-07	1.3522e-05	5.34699	1.53059	12.5782	0.000390281	0.00611453	7.05525	1.53059	22.625	1.96904e-06	7.92412e-05
AALF023075-PA	|protein_coding|JXUM01S005765:48776:87689:- 1|gene:AALF023075	1e-145	AALF023075-PA	235	235	100	100	100	AALF023075-PA	281275	250863	1898	433	1072	1173	2117	10605		AALF023075-PA	13266.9	20004	348.242	114.218	59.0536	87.146	353.534	760.795	20004	-14.3388	11.2996	81.9415	1.40178e-19	1.9665e-19	7.61249	11.2996	35.7461	2.24778e-09	1.66787e-07						2.86072	11.2996	7.82778	0.00514493	0.0370754
Ae2-14862	|protein_coding|JXUM01S003918:21542:23422:1|gene:AALF016 911	6	AALF016911-PA	23	626	47	69	4	Ae2-14862	73	16	0	0	0	0	0	0		Ae2-14862	11.1314	4.12466	0	0	0	0	0	0	11.1314	-27.1612	-0.742632	186.324	2.01681e-42	5.06155e-40	7.60981	-0.742632	15.2101	9.619e-05	0.00152152
Ae2SigPSigP-238922_FR2_751-810	|protein_coding|JXUM01S003288:60682:75037:- 1|gene:AALF014726	1.2	AALF014726-PA	43	1015	34	53	4	Ae2SigPSigP-238922_FR2_751-810	108	180	1	3	0	1	3	0		Ae2SigPSigP-238922_FR2_751-810	21.858	61.5887	0.787289	3.3956	0	0.318786	2.14971	0	61.5887	-25.0537	0.937429	146.71	9.07916e-34	2.41754e-32	7.6088	0.937429	19.6299	9.39886e-06	0.000219949
Ae2-229490	|protein_coding|JXUM01S001078:196013:197472:- 1|gene:AALF000712	4e-38	AALF000712-PA	244	416	36	56	59	Ae2-229490	787	461	2	1	4	1	1	5		Ae2-229490	37.4376	37.0746	0.370093	0.266037	0.222232	0.0749282	0.168425	0.361762	37.4376	-23.1659	2.61685	160.843	7.40472e-37	5.30361e-35	7.60793	2.61685	37.5484	8.91718e-10	7.55788e-08
Ae2SigPSigP-217483_FR2_163-239	|protein_coding|JXUM01S007127:28179:42408:- 1|gene:AALF026645	3.5	AALF026645-PA	29	413	41	65	7	Ae2SigPSigP-217483_FR2_163-239	1956	1887	6	5	6	10	113	173		Ae2SigPSigP-217483_FR2_163-239	388.803	634.126	4.63938	5.55827	1.39292	3.13093	79.5266	52.303	634.126	-21.4233	4.39817	184.428	5.23081e-42	1.19944e-39	7.60121	4.39817	49.5434	1.94032e-12	4.38608e-10						4.76349	4.39817	24.3825	7.89832e-07	3.51876e-05
Ae2SigPSigP-88937_FR4_1-65	|protein_coding|JXUM01S005564:89149:91590:1|gene:AALF022 457	37	AALF022457-PA	26	813	30	57	3	Ae2SigPSigP-88937_FR4_1-65	3585	39	89	9	6	5	9	21		Ae2SigPSigP-88937_FR4_1-65	743.59	13.6758	71.8095	10.4399	1.45348	1.63353	6.60937	6.62496	743.59	-22.0096	3.88865	89.2064	3.55703e-21	5.75118e-21	7.59047	3.88865	23.6255	1.17026e-06	3.62132e-05	5.26378	3.88865	13.7741	0.00020616	0.00384041
Ae2-258980	|protein_coding|JXUM01S001428:117405:126209:1|gene:AALF0 05090	2e-28	AALF005090-PA	64	183	90	95	35	Ae2-258980	66083	57009	394	83	278	256	517	1770		Ae2-258980	7909.62	11535.9	183.447	55.5588	38.862	48.2634	219.094	322.225	11535.9	-16.4318	9.16981	121.738	2.63415e-28	1.23705e-27	7.58586	9.16981	45.4286	1.58302e-11	2.44931e-09						2.56124	9.16981	8.18792	0.00421703	0.0323022
Ae2-251020	|protein_coding|JXUM01S004052:80891:101989:1|gene:AALF01 7171	1e-68	AALF017171-PA	256	536	47	69	48	Ae2-251020	945	198	44	5	3	1	2	16		Ae2-251020	37.7031	13.3553	6.82881	1.11564	0.139791	0.062843	0.282519	0.970922	37.7031	-23.4535	2.56369	133.117	8.52318e-31	7.94325e-30	7.56508	2.56369	30.5498	3.25401e-08	1.62055e-06	5.74253	2.56369	19.7085	9.01988e-06	0.000369335
AALF000221-PA	|protein_coding|JXUM01S001037:212074:279326:- 1|gene:AALF000221	0	AALF000221-PA	464	464	100	100	100	AALF000221-PA	61098	14566	5650	540	188	101	168	577		AALF000221-PA	1462.59	589.493	526.129	72.2934	5.25616	3.80829	14.239	21.0083	1462.59	-17.3829	8.73289	113.594	1.5994e-26	5.26356e-26	7.5632	8.73289	39.6664	3.01268e-10	3.06783e-08	6.59671	8.73289	32.8805	9.80011e-09	2.04514e-06
Ae2TE-219073	|protein_coding|JXUM01S004343:117107:117700:- 1|gene:AALF018487	2e-60	AALF018487-PA	174	197	58	79	88	Ae2TE-219073	2187	1062	263	179	3	9	12	1491		Ae2TE-219073	81.9674	67.2914	38.3439	37.5193	0.131319	0.531309	1.59238	84.9943	84.9943	-21.775	5.12476	95.8354	1.24843e-22	2.34992e-22	7.55518	5.12476	25.4367	4.57134e-07	1.58544e-05	7.57964	5.12476	25.525	4.36683e-07	3.75159e-05	6.97085	5.12476	22.7343	1.86021e-06	7.52418e-05
AALF027920-PA	|protein_coding|JXUM01S007663:10912:27658:1|gene:AALF027 920	1e-101	AALF027920-PA	174	174	100	100	100	AALF027920-PA	1557	200	79	4	4	2	2	32		AALF027920-PA	99.0375	21.5072	19.5473	1.42292	0.297157	0.200379	0.450416	3.09586	99.0375	-22.8913	3.12168	105.28	1.06014e-24	2.61938e-24	7.55463	3.12168	25.8213	3.74531e-07	1.3323e-05	5.85134	3.12168	17.6089	2.71315e-05	0.000847805
Ae2TE-40744	|protein_coding|JXUM01S007325:42613:43275:1|gene:AALF027 073	2e-24	AALF027073-PA	168	220	31	57	76	Ae2TE-40744	39	32	0	2	0	0	1	2		Ae2TE-40744	2.63105	3.6497	0	0.754577	0	0	0.238857	0.205218	3.6497	-27.1612	-0.792254	193.843	4.608e-44	1.65024e-41	7.54808	-0.792254	15.3723	8.82746e-05	0.00142676
AALF015049-PA	|protein_coding|JXUM01S000389:189337:196502:- 1|gene:AALF015049	0	AALF015049-PA	749	749	100	100	100	AALF015049-PA	1074	670	149	12	3	4	12	57		AALF015049-PA	15.9401	16.8114	8.60244	0.996042	0.0520024	0.0935104	0.630583	1.28671	16.8114	-22.6088	3.55518	146.8	8.67747e-34	2.32028e-32	7.5477	3.55518	35.9788	1.99475e-09	1.5066e-07	6.5547	3.55518	29.1396	6.73468e-08	8.90683e-06	3.63666	3.55518	10.883	0.000970484	0.0113612
Ae2SigPSigP-259412_FR6_1-113	|protein_coding|JXUM01S000534:177907:178179:- 1|gene:AALF019380	2e-47	AALF019380-PA	90	90	98	100	100	Ae2SigPSigP-259412_FR6_1-113	3391	2532	259	48	14	12	6	11		Ae2SigPSigP-259412_FR6_1-113	373.728	471.774	111.039	29.5854	1.80206	2.08315	2.34127	1.84391	471.774	-20.7893	5.08145	189.836	3.45265e-43	9.73862e-41	7.53313	5.08145	52.7923	3.7076e-13	1.27067e-10	5.77289	5.08145	35.8246	2.15905e-09	7.73207e-07
Ae2SigPSigP-15501_FR4_65-143	|protein_coding|JXUM01S002326:162989:198307:- 1|gene:AALF010663	0.68	AALF010663-PA	63	876	28	47	7	Ae2SigPSigP-15501_FR4_65-143	19	42	0	0	0	0	0	1		Ae2SigPSigP-15501_FR4_65-143	2.93745	10.9776	0	0	0	0	0	0.235145	10.9776	-27.1612	-0.977091	165.283	7.93577e-38	7.18571e-36	7.52781	-0.977091	13.7508	0.000208735	0.00287015
Ae2SigPSigP-253913_FR4_275-358	|protein_coding|JXUM01S006571:4985:7125:1|gene:AALF02540 6	0.24	AALF025406-PA	37	693	37	56	5	Ae2SigPSigP-253913_FR4_275-358	5843	3849	54	5	18	23	54	233		Ae2SigPSigP-253913_FR4_275-358	855.798	953.072	30.7664	4.09557	3.07909	5.3061	28.0029	51.9052	953.072	-20.0935	5.51552	162.361	3.45077e-37	2.66311e-35	7.51909	5.51552	47.3275	6.00649e-12	1.08993e-09	2.63535	5.51552	8.50075	0.00355	0.0283218	3.18199	5.51552	12.2856	0.000456464	0.00652124
AALF005057-PA	|protein_coding|JXUM01S001436:177105:177752:- 1|gene:AALF005057	3e-95	AALF005057-PA	166	166	100	100	100	AALF005057-PA	18461	11802	155	24	68	63	167	692		AALF005057-PA	1230.52	1329.94	40.1894	8.94649	5.29366	6.61432	39.4114	70.155	1329.94	-18.457	7.12595	160.225	1.01019e-36	6.95418e-35	7.51843	7.12595	51.7896	6.17766e-13	1.85755e-10	2.63796	7.12595	9.7442	0.0017989	0.0179456	3.13189	7.12595	13.3531	0.000257993	0.00422812
Ae2SigPSigP-250770_FR2_43-513	|protein_coding|JXUM01S010126:4251:23115:- 1|gene:AALF003634	0.0005	AALF003634-PA	110	919	27	37	12	Ae2SigPSigP-250770_FR2_43-513	245	91	1	3	0	1	2	0		Ae2SigPSigP-250770_FR2_43-513	5.89026	3.69872	0.0935224	0.403365	0	0.0378687	0.170244	0	5.89026	-25.0611	0.913382	171.856	2.90881e-39	3.86303e-37	7.51314	0.913382	21.9601	2.78372e-06	7.70855e-05
Ae2SigPSigP-245019_FR5_303-456	|protein_coding|JXUM01S007267:48714:55711:1|gene:AALF026 944	1e-67	AALF026944-PA	121	126	100	100	96	Ae2SigPSigP-245019_FR5_303-456	94436	64683	3073	696	429	290	797	3455		Ae2SigPSigP-245019_FR5_303-456	7102.72	8224.7	899.078	292.756	37.6842	34.3556	212.236	395.235	8224.7	-16.0414	9.65508	113.435	1.73241e-26	5.66388e-26	7.513	9.65508	42.9185	5.70682e-11	7.27574e-09	4.67408	9.65508	21.5968	3.3642e-06	0.000176071	3.0122	9.65508	10.4553	0.00122297	0.0133676
Ae2SigPSigP-80352_FR1_30-129	|protein_coding|JXUM01S000770:27917:52600:- 1|gene:AALF024595	0.0009	AALF024595-PA	29	1460	62	75	2	Ae2SigPSigP-80352_FR1_30-129	66	16	1	0	0	0	14	2		Ae2SigPSigP-80352_FR1_30-129	7.81565	3.2032	0.460648	0	0	0	5.86979	0.360223	7.81565	-27.1612	-0.507302	159.788	1.25874e-36	8.41088e-35	7.50804	-0.507302	13.4025	0.000251294	0.00332482						6.77895	-0.507302	11.0311	0.000895961	0.01076
Ae2SigPSigP-239484_FR5_4-468	|protein_coding|JXUM01S003511:155946:168229:1|gene:AALF0 15449	1e-134	AALF015449-PA	465	496	50	68	94	Ae2SigPSigP-239484_FR5_4-468	5292	3266	34	12	11	24	78	156		Ae2SigPSigP-239484_FR5_4-468	127.781	133.324	3.19356	1.62046	0.310209	0.912792	6.66831	5.72918	133.324	-20.2722	5.33109	190.221	2.84446e-43	8.39459e-41	7.50335	5.33109	54.3721	1.65901e-13	6.86724e-11	2.65931	5.33109	9.64536	0.0018983	0.0186512	3.25073	5.33109	14.5212	0.00013859	0.0026494
Ae2SigPSigP-257772_FR2_396-535	|protein_coding|JXUM01S002284:36755:58881:1|gene:AALF010 413	5.2	AALF010413-PA	49	634	32	44	8	Ae2SigPSigP-257772_FR2_396-535	281	55	13	4	1	0	2	3		Ae2SigPSigP-257772_FR2_396-535	26.066	8.62528	4.69093	2.07509	0.108338	0	0.656857	0.423261	26.066	-25.1621	0.983715	205.871	1.09356e-46	5.51906e-44	7.50031	0.983715	25.3563	4.7659e-07	1.63689e-05	6.09719	0.983715	17.0189	3.70102e-05	0.00108024
AALF028308-PA	|protein_coding|JXUM01S001001:52361:53727:- 1|gene:AALF028308	0	AALF028308-PA	346	346	100	100	100	AALF028308-PA	17573	869	35	16	41	24	78	370		AALF028308-PA	563.723	47.1283	4.36752	2.87044	1.53609	1.21267	8.85905	18.0527	563.723	-19.5184	6.04841	125.745	3.49674e-29	2.01686e-28	7.49193	6.04841	37.9646	7.20414e-10	6.30818e-08						3.22709	6.04841	10.312	0.00132169	0.0141221
Ae2SigPSigP-70660_FR2_3-125	|protein_coding|JXUM01S001952:211826:212704:- 1|gene:AALF008888	0.0004	AALF008888-PA	85	292	28	51	29	Ae2SigPSigP-70660_FR2_3-125	12042	4659	87	15	38	31	49	303		Ae2SigPSigP-70660_FR2_3-125	1446.52	946.152	40.653	10.0769	5.33118	5.86542	20.8399	55.3589	1446.52	-19.3948	6.16072	167.131	3.13164e-38	3.20948e-36	7.48792	6.16072	50.6471	1.10562e-12	2.81916e-10	2.789	6.16072	10.3909	0.00126635	0.0140636	2.70897	6.16072	10.0371	0.00153421	0.0157996
Ae2SigPSigP-71889_FR1_295-370	|protein_coding|JXUM01S007063:3487:5022:- 1|gene:AALF026482	5.8	AALF026482-PA	33	511	42	57	6	Ae2SigPSigP-71889_FR1_295-370	60	18	0	3	0	0	0	0		Ae2SigPSigP-71889_FR1_295-370	12.1433	6.15887	0	3.3956	0	0	0	0	12.1433	-27.1612	-0.793469	159.161	1.72555e-36	1.10884e-34	7.47352	-0.793469	13.2605	0.000271053	0.00353634	6.10592	-0.793469	7.98336	0.00472093	0.0345274
Ae2-159679	|protein_coding|JXUM01S000245:252091:254942:1|gene:AALF0 10290	7e-11	AALF010290-PA	189	835	26	43	23	Ae2-159679	16	41	2	0	0	0	0	4		Ae2-159679	0.75467	3.26936	0.366957	0	0	0	0	0.286957	3.26936	-27.1612	-0.931521	153.36	3.19611e-35	1.41289e-33	7.45436	-0.931521	12.8573	0.000336165	0.00426197
Ae2SigPSigP-233073_FR1_75-150	|protein_coding|JXUM01S003500:131843:135171:1|gene:AALF0 15415	2.6	AALF015415-PA	34	1056	32	58	3	Ae2SigPSigP-233073_FR1_75-150	19	39	0	0	0	0	2	13		Ae2SigPSigP-233073_FR1_75-150	2.93745	10.1935	0	0	0	0	1.09476	3.05689	10.1935	-27.1612	-0.77116	182.922	1.11575e-41	2.40285e-39	7.44141	-0.77116	14.4143	0.00014668	0.0021426						5.97913	-0.77116	9.48119	0.00207589	0.019466
AALF019175-PA	|protein_coding|JXUM01S004531:25523:25986:- 1|gene:AALF019175	3e-73	AALF019175-PA	133	133	100	100	100	AALF019175-PA	15040	4390	313	68	50	32	31	84		AALF019175-PA	1249.37	616.526	101.143	31.5909	4.85097	4.18703	9.11757	10.6131	1249.37	-19.1744	6.40377	182.957	1.09625e-41	2.37692e-39	7.42994	6.40377	55.5726	9.00705e-14	4.94525e-11	4.49721	6.40377	26.3995	2.77606e-07	2.64915e-05
Ae2SigPSigP-251660_FR6_119-191	|protein_coding|JXUM01S000147:352186:352686:1|gene:AALF 004734	4.6	AALF004734-PA	31	166	25	61	19	Ae2SigPSigP-251660_FR6_119-191	55	19	0	0	0	0	0	0		Ae2SigPSigP-251660_FR6_119-191	10.5556	6.16477	0	0	0	0	0	0	10.5556	-27.1612	-0.915591	192.595	8.62943e-44	2.83552e-41	7.42523	-0.915591	14.8754	0.000114854	0.0017581
Ae2TE-226619	|protein_coding|JXUM01S004724:80106:97185:- 1|gene:AALF019898	8e-61	AALF019898-PA	126	1120	92	94	11	Ae2TE-226619	789	47	62	2	3	0	3	15		Ae2TE-226619	69.1548	6.96443	21.139	0.980356	0.307101	0	0.930978	1.99966	69.1548	-23.8975	2.20804	137.424	9.74217e-32	1.25308e-30	7.42131	2.20804	19.8482	8.38396e-06	0.000199122	6.46036	2.20804	16.0702	6.10363e-05	0.00156296
Ae2SigPSigP-237296_FR4_188-265	|protein_coding|JXUM01S004768:102742:112033:- 1|gene:AALF020100	29	AALF020100-PA	21	1648	42	76	1	Ae2SigPSigP-237296_FR4_188-265	86	2	4	0	0	0	2	0		Ae2SigPSigP-237296_FR4_188-265	17.5116	0.688492	3.16836	0	0	0	1.44188	0	17.5116	-27.1612	-0.686431	113.913	1.36187e-26	4.54475e-26	7.41161	-0.686431	10.4099	0.00125339	0.0122094
AALF009587-PA	|protein_coding|JXUM01S002080:65091:65628:1|gene:AALF009 587	1e-90	AALF009587-PA	152	152	100	100	100	AALF009587-PA	11683	7370	106	17	43	45	101	476		AALF009587-PA	849.986	906.5	29.9993	6.91696	3.65376	5.15682	26.0167	52.6725	906.5	-19.0159	6.47037	167.429	2.69556e-38	2.8077e-36	7.40677	6.47037	51.1841	8.40978e-13	2.30341e-10	2.66643	6.47037	9.90016	0.00165265	0.0168992	3.09105	6.47037	13.0872	0.000297313	0.00470307
Ae2SigPSigP-210699_FR6_163-250	|protein_coding|JXUM01S003354:166508:175797:- 1|gene:AALF014972	4.4	AALF014972-PA	32	915	34	56	3	Ae2SigPSigP-210699_FR6_163-250	59	16	4	2	0	0	0	5		Ae2SigPSigP-210699_FR6_163-250	7.72649	3.54236	2.03769	1.46477	0	0	0	0.995909	7.72649	-27.1612	-0.693549	203.78	3.1263e-46	1.44303e-43	7.40083	-0.693549	15.3424	8.96791e-05	0.00144215	6.69205	-0.693549	11.6291	0.000649292	0.00884067
AALF026945-PA	|protein_coding|JXUM01S007267:56014:61426:- 1|gene:AALF026945	3e-84	AALF026945-PA	147	147	100	100	100	AALF026945-PA	71195	77794	5162	1518	310	427	535	1970		AALF026945-PA	5354.72	9891.81	1510.26	638.51	27.231	50.5857	142.467	225.358	9891.81	-15.9178	9.77989	107.587	3.31017e-25	8.79355e-25	7.40038	9.77989	40.2285	2.25927e-10	2.36098e-08	5.43115	9.77989	25.9557	3.49346e-07	3.1454e-05
Ae2-234123	|protein_coding|JXUM01S000578:247729:274974:- 1|gene:AALF020520	9.9	AALF020520-PA	43	961	34	44	4	Ae2-234123	18	38	0	0	0	0	0	1		Ae2-234123	3.85317	13.7522	0	0	0	0	0	0.325586	13.7522	-27.1612	-1.07273	163.83	1.64778e-37	1.37486e-35	7.39664	-1.07273	13.261	0.000270981	0.00353634
Ae2SigPSigP-231857_FR4_82-188	|protein_coding|JXUM01S000772:375256:379545:- 1|gene:AALF024561	0.007	AALF024561-PA	45	989	35	57	5	Ae2SigPSigP-231857_FR4_82-188	1575	42	1	1	5	1	1	68		Ae2SigPSigP-231857_FR4_82-188	243.499	10.9776	0.601401	0.86462	0.902819	0.243517	0.547381	15.9899	243.499	-22.9529	2.72888	76.3985	2.31831e-18	2.98697e-18	7.38953	2.72888	18.3317	1.85592e-05	0.00039331
Ae2SigPSigP-261906_FR1_239-302	|protein_coding|JXUM01S007779:24735:25286:1|gene:AALF02 8162	13	AALF028162-PA	26	183	42	69	14	Ae2SigPSigP-261906_FR1_239-302	77	6	6	0	0	0	0	6		Ae2SigPSigP-261906_FR1_239-302	16.8062	2.21397	5.09422	0	0	0	0	1.99182	16.8062	-27.1612	-0.633499	136.096	1.90082e-31	2.21274e-30	7.38874	-0.633499	11.7091	0.000621957	0.00698356	6.40048	-0.633499	8.72113	0.00314543	0.026142
Ae2SigPSigP-13176_FR1_274-353	|protein_coding|JXUM01S004790:80996:81430:1|gene:AALF02 0165	0.14	AALF020165-PA	51	144	33	52	35	Ae2SigPSigP-13176_FR1_274-353	54	18	0	0	0	0	0	0		Ae2SigPSigP-13176_FR1_274-353	9.24761	5.21136	0	0	0	0	0	0	9.24761	-27.1612	-0.946968	190.145	2.95548e-43	8.56365e-41	7.37924	-0.946968	14.5884	0.000133733	0.00198346
AALF028521-PA	|protein_coding|JXUM01S007978:4381:5369:- 1|gene:AALF028521	1e-77	AALF028521-PA	142	142	100	100	100	AALF028521-PA	73435	43547	413	100	318	249	627	2110		AALF028521-PA	5716.31	5730.78	125.058	43.5333	28.9104	30.5298	172.804	249.813	5730.78	-16.3656	9.033	128.821	7.42216e-30	5.18445e-29	7.36051	9.033	46.3612	9.83422e-12	1.65844e-09						2.75814	9.033	9.93475	0.00162188	0.01639
Ae2-235801	|protein_coding|JXUM01S003281:67101:70893:1|gene:AALF014 710	0	AALF014710-PA	572	1145	93	94	50	Ae2-235801	15332	3201	40	12	48	31	95	838		Ae2-235801	298.368	105.313	3.02803	1.306	1.09096	0.950226	6.5456	24.8037	298.368	-19.2271	6.24505	151.45	8.35573e-35	3.26854e-33	7.35593	6.24505	45.3226	1.67112e-11	2.57313e-09						3.88745	6.24505	17.3172	3.16313e-05	0.000831837
Ae2SigPSigP-96631_FR2_73-229	|protein_coding|JXUM01S001045:73096:134254:- 1|gene:AALF000378	0.4	AALF000378-PA	26	425	38	65	6	Ae2SigPSigP-96631_FR2_73-229	30	30	1	0	0	0	1	3		Ae2SigPSigP-96631_FR2_73-229	2.98162	5.04075	0.386615	0	0	0	0.351888	0.453494	5.04075	-27.1612	-0.959635	209.072	2.18955e-47	1.24621e-44	7.34829	-0.959635	15.3705	8.83575e-05	0.00142738
Ae2SigPSigP-217686_FR3_1569-1750	|protein_coding|JXUM01S001095:66908:91136:1|gene:AALF001 092	0.0008	AALF001092-PA	92	752	31	42	12	Ae2SigPSigP-217686_FR3_1569-1750	39	25	2	3	0	0	5	0		Ae2SigPSigP-217686_FR3_1569-1750	3.19209	3.45934	0.636778	1.37322	0	0	1.44895	0	3.45934	-27.1612	-0.7878	154.863	1.50033e-35	7.40789e-34	7.34524	-0.7878	12.6328	0.000379039	0.00469169	6.63125	-0.7878	9.76403	0.00177959	0.0177864
Ae2SigPSigP-223387_FR4_798-873	|protein_coding|JXUM01S004508:43402:50202:1|gene:AALF01 9115	4.5	AALF019115-PA	44	659	36	50	7	Ae2SigPSigP-223387_FR4_798-873	391	416	2	3	2	2	3	1		Ae2SigPSigP-223387_FR4_798-873	64.0054	115.127	1.27356	2.74644	0.382371	0.515682	1.73874	0.248977	115.127	-23.3952	2.17701	139.163	4.05791e-32	5.98508e-31	7.3432	2.17701	30.6444	3.09924e-08	1.55987e-06
Ae2-228261	|protein_coding|JXUM01S001302:226537:246438:1|gene:AALF0 03796	0.31	AALF003796-PA	76	1798	28	50	4	Ae2-228261	20	35	2	13	0	0	1	7		Ae2-228261	2.02389	5.98779	0.787289	7.35713	0	0	0.358286	1.07739	7.35713	-27.1612	-0.570895	161.226	6.10675e-37	4.47449e-35	7.33746	-0.570895	12.9411	0.000321444	0.00410144	8.47305	-0.570895	16.1492	5.8543e-05	0.0015195
Ae2SigPSigP-243243_FR1_358-444	|protein_coding|JXUM01S000020:527673:547159:1|gene:AALF 009861	3.4	AALF009861-PA	52	166	26	50	31	Ae2SigPSigP-243243_FR1_358-444	487	546	6	1	1	4	7	14		Ae2SigPSigP-243243_FR1_358-444	63.0347	119.477	3.02099	0.723868	0.15117	0.815498	3.20791	2.75612	119.477	-23.0187	2.53894	148.554	3.59033e-34	1.11426e-32	7.33444	2.53894	33.2925	7.92892e-09	4.82287e-07
AALF010917-PA	|protein_coding|JXUM01S002370:66903:68356:1|gene:AALF010 917	0	AALF010917-PA	441	441	100	100	100	AALF010917-PA	17126	18541	4514	1723	85	102	142	555		AALF010917-PA	431.303	789.41	442.218	242.673	2.50011	4.04612	12.6616	21.2588	789.41	-17.9129	8.40104	144.823	2.34738e-33	5.50133e-32	7.33081	8.40104	46.8318	7.7347e-12	1.34715e-09	7.38809	8.40104	47.3232	6.01955e-12	1.48172e-08	2.2993	8.40104	7.21051	0.00724777	0.0470965
Ae2-36342	|protein_coding|JXUM01S000595:234037:235899:1|gene:AALF 020912	4.6	AALF020912-PA	40	620	27	47	6	Ae2-36342	14	38	0	0	0	0	0	0		Ae2-36342	2.07786	9.53485	0	0	0	0	0	0	9.53485	-27.1612	-1.16022	150.288	1.49958e-34	5.40681e-33	7.33075	-1.16022	12.3284	0.000446126	0.00538001
Ae2SigPSigP-261748_FR3_290-425	|protein_coding|JXUM01S004052:60:17581:1|gene:AALF017169	2	AALF017169-PA	38	568	34	57	7	Ae2SigPSigP-261748_FR3_290-425	85	134	8	0	1	0	1	0		Ae2SigPSigP-261748_FR3_290-425	9.65477	25.7318	3.53477	0	0.132659	0	0.402157	0	25.7318	-25.173	0.615873	145.899	1.36597e-33	3.43627e-32	7.32203	0.615873	18.387	1.80285e-05	0.000384364	4.83259	0.615873	8.42341	0.0037042	0.0291516
Ae2SigPSigP-201522_FR5_108-186	|protein_coding|JXUM01S000845:6874:31763:1|gene:AALF0252 06	5.8	AALF025206-PA	38	585	39	55	6	Ae2SigPSigP-201522_FR5_108-186	17	36	2	2	0	0	0	0		Ae2SigPSigP-201522_FR5_108-186	2.76927	9.91429	1.26734	1.82203	0	0	0	0	9.91429	-27.1612	-1.03748	178.873	8.53963e-41	1.52058e-38	7.31675	-1.03748	13.7832	0.000205167	0.00282596	6.2235	-1.03748	9.08315	0.00257975	0.0229421
Ae2SigPSigP-220157_FR3_1-192	|protein_coding|JXUM01S000177:502719:503270:1|gene:AALF0 06488	1e-87	AALF006488-PA	177	183	94	96	97	Ae2SigPSigP-220157_FR3_1-192	4459	3091	40	3	16	21	58	175		Ae2SigPSigP-220157_FR3_1-192	262.618	307.772	9.16421	0.988137	1.10058	1.94813	12.0945	15.6764	307.772	-20.2385	5.17917	162.733	2.8606e-37	2.25683e-35	7.31542	5.17917	45.2489	1.73515e-11	2.64614e-09						3.10702	5.17917	11.6474	0.000642926	0.00838953
AALF002302-PA	|protein_coding|JXUM01S000123:137702:138139:- 1|gene:AALF002302	3e-83	AALF002302-PA	145	145	100	100	100	AALF002302-PA	5469	6594	46	17	24	40	91	433		AALF002302-PA	416.969	849.939	13.6427	7.24859	2.13708	4.80362	24.5647	50.2116	849.939	-19.4239	5.97456	167.654	2.407e-38	2.57443e-36	7.30126	5.97456	48.9488	2.62738e-12	5.7578e-10						3.35837	5.97456	14.6745	0.000127763	0.00250443
Ae2SigPSigP-225540_FR2_1-192	|protein_coding|JXUM01S002016:54512:61565:- 1|gene:AALF009242	1e-101	AALF009242-PA	174	174	97	98	100	Ae2SigPSigP-225540_FR2_1-192	14549	7227	91	17	58	49	146	261		Ae2SigPSigP-225540_FR2_1-192	861.439	723.422	20.9595	5.62923	4.01082	4.56982	30.6067	23.5045	861.439	-18.7596	6.58357	182.36	1.47972e-41	3.04278e-39	7.28938	6.58357	55.3975	9.84618e-14	5.14471e-11	2.25002	6.58357	7.98343	0.00472073	0.0345274	2.56673	6.58357	10.3801	0.00127382	0.0137723
Ae2SigPSigP-245197_FR4_24-89	|protein_coding|JXUM01S002166:47875:87153:1|gene:AALF00 9980	5.8	AALF009980-PA	26	1774	34	65	1	Ae2SigPSigP-245197_FR4_24-89	218	333	1	0	2	1	7	0		Ae2SigPSigP-245197_FR4_24-89	44.1207	113.939	0.787289	0	0.472749	0.318786	5.016	0	113.939	-23.8138	1.73454	95.5152	1.46762e-22	2.73824e-22	7.28795	1.73454	20.7035	5.36166e-06	0.000136495
Ae2SigPSigP-170146_FR3_68-188	|protein_coding|JXUM01S002567:168062:177730:1|gene:AALF0 11749	4.5	AALF011749-PA	47	642	23	57	7	Ae2SigPSigP-170146_FR3_68-188	26	30	0	0	0	0	0	2		Ae2SigPSigP-170146_FR3_68-188	3.44543	6.72099	0	0	0	0	0	0.403106	6.72099	-27.1612	-1.09037	177.982	1.33666e-40	2.27826e-38	7.28023	-1.09037	13.6234	0.000223389	0.00302467
AALF023820-PA	|protein_coding|JXUM01S000732:262148:262837:- 1|gene:AALF023820	1e-117	AALF023820-PA	208	208	100	100	100	AALF023820-PA	596	453	1	0	1	4	12	21		AALF023820-PA	31.7431	40.789	0.207181	0	0.0622038	0.335564	2.26286	1.70115	40.789	-23.0199	2.48896	152.56	4.77931e-35	2.02299e-33	7.27059	2.48896	33.6701	6.52976e-09	4.09691e-07						3.20895	2.48896	8.11573	0.00438828	0.0331676
AALF005090-PA	|protein_coding|JXUM01S001428:117405:126209:1|gene:AALF0 05090	1e-102	AALF005090-PA	183	183	100	100	100	AALF005090-PA	149570	139324	1199	252	786	792	1501	4710		AALF005090-PA	9048.48	14249.5	282.162	85.259	55.5352	75.469	321.503	433.383	14249.5	-14.8577	10.4329	95.2668	1.6638e-22	3.08765e-22	7.2599	10.4329	37.4711	9.27756e-10	7.8022e-08
Ae2-40931	|protein_coding|JXUM01S001524:38503:39330:1|gene:AALF005 971	0.034	AALF005971-PA	50	234	34	54	21	Ae2-40931	23	31	7	3	0	0	28	9		Ae2-40931	1.07572	2.45119	1.27356	0.784697	0	0	4.63664	0.640227	4.63664	-27.1612	-0.197742	201.134	1.18157e-45	4.89095e-43	7.25863	-0.197742	14.6545	0.000129129	0.00193136	7.39559	-0.197742	14.4818	0.000141519	0.00290258	7.90292	-0.197742	16.9726	3.79242e-05	0.000969332
Ae2SigPSigP-9607_FR2_1-77	|protein_coding|JXUM01S000425:276198:288542:- 1|gene:AALF016366	29	AALF016366-PA	51	550	35	49	9	Ae2SigPSigP-9607_FR2_1-77	610	218	3	0	4	0	8	37		Ae2SigPSigP-9607_FR2_1-77	113.169	68.3749	2.16504	0	0.866707	0	5.25486	10.4404	113.169	-23.5116	2.10317	211.689	5.87874e-48	3.74746e-45	7.25543	2.10317	29.1017	6.86781e-08	3.10493e-06						3.93515	2.10317	10.414	0.00125064	0.0136047
Ae2-205595	|protein_coding|JXUM01S000514:7864:17373:1|gene:AALF0187 27	29	AALF018727-PA	32	616	21	59	5	Ae2-205595	30	27	0	12	0	0	0	2		Ae2-205595	5.56569	8.46845	0	12.4505	0	0	0	0.564349	12.4505	-27.1612	-0.758264	119.318	8.91979e-28	3.73049e-27	7.25434	-0.758264	10.3748	0.00127745	0.012387	8.25565	-0.758264	12.4778	0.00041181	0.00635315
Ae2SigPSigP-223142_FR2_109-166	|protein_coding|JXUM01S004531:39975:41992:1|gene:AALF01 9176	17	AALF019176-PA	37	188	27	54	20	Ae2SigPSigP-223142_FR2_109-166	688	565	53	20	6	1	10	40		Ae2SigPSigP-223142_FR2_109-166	134.358	186.537	40.2622	21.843	1.36848	0.3076	6.91428	11.881	186.537	-22.7291	3.02187	169.158	1.1302e-38	1.31952e-36	7.25371	3.02187	38.1324	6.61028e-10	5.85248e-08	5.79083	3.02187	26.6967	2.38023e-07	2.34876e-05	3.33318	3.02187	10.1947	0.00140848	0.0148258
AALF012338-PA	|protein_coding|JXUM01S000292:415051:447759:1|gene:AALF0 12338	0	AALF012338-PA	410	410	100	100	100	AALF012338-PA	100007	30029	228	125	381	248	228	827		AALF012338-PA	2708.55	1374.96	24.0209	18.9333	12.0516	10.5796	21.8633	34.0669	2708.55	-16.2388	8.99968	128.813	7.45018e-30	5.19833e-29	7.24219	8.99968	45.7439	1.3477e-11	2.15856e-09
AALF018890-PA	|protein_coding|JXUM01S000035:431065:431985:1|gene:AALF0 18890	0	AALF018890-PA	306	306	100	100	100	AALF018890-PA	23995	12028	121	27	119	71	259	812		AALF018890-PA	870.024	737.304	17.0665	5.47499	5.03932	4.05491	33.2494	44.7802	870.024	-17.9742	7.3206	170.122	6.95895e-39	8.597e-37	7.23213	7.3206	53.7644	2.26033e-13	8.67995e-11						3.03088	7.3206	13.8351	0.000199569	0.0034683
Ae2-69012	|protein_coding|JXUM01S000404:84091:95048:- 1|gene:AALF015444	13	AALF015444-PA	34	193	29	50	18	Ae2-69012	32	25	1	11	0	0	1	1		Ae2-69012	5.93674	7.84116	0.721681	11.413	0	0	0.656857	0.282174	11.413	-27.1612	-0.764688	159.776	1.26626e-36	8.4434e-35	7.22228	-0.764688	12.5249	0.000401574	0.00492472	8.17854	-0.764688	15.0539	0.000104483	0.0023419
AALF002385-PA	|protein_coding|JXUM01S001183:233477:235314:1|gene:AALF0 02385	0	AALF002385-PA	513	513	100	100	100	AALF002385-PA	465	282	8	3	4	0	2	19		AALF002385-PA	10.0702	10.3247	0.673944	0.363342	0.101172	0	0.153352	0.625834	10.3247	-23.511	2.04925	213.907	1.92976e-48	1.2814e-45	7.22067	2.04925	29.1636	6.65179e-08	3.02012e-06	3.8619	2.04925	9.2376	0.00237095	0.0216821
AALF013745-PA	|protein_coding|JXUM01S003041:178629:187032:- 1|gene:AALF013745	0	AALF013745-PA	2560	2560	100	100	100	AALF013745-PA	9731	6549	47	13	51	38	421	567		AALF013745-PA	42.2958	48.1235	0.794667	0.316003	0.258895	0.260157	6.4788	3.74837	48.1235	-19.0394	6.33672	190.756	2.17474e-43	6.53918e-41	7.21805	6.33672	56.1431	6.73845e-14	3.97731e-11						4.20431	6.33672	24.9825	5.7853e-07	2.66654e-05
Ae2-241229	|protein_coding|JXUM01S001777:244449:245854:- 1|gene:AALF007975	1e-150	AALF007975-PA	287	384	91	95	75	Ae2-241229	331	297	4	1	0	3	0	13		Ae2-241229	12.8379	19.4745	0.603497	0.216908	0	0.183274	0	0.766885	19.4745	-23.6632	1.84338	168.685	1.43313e-38	1.6431e-36	7.21165	1.84338	22.9722	1.64364e-06	4.84175e-05
Ae2SigPSigP-246168_FR5_409-475	|protein_coding|JXUM01S004014:94042:113947:- 1|gene:AALF017275	0.004	AALF017275-PA	35	1313	57	68	3	Ae2SigPSigP-246168_FR5_409-475	1099	1448	8	2	3	11	39	393		Ae2SigPSigP-246168_FR5_409-475	200.547	446.715	5.6788	2.04107	0.639374	3.16173	25.1975	109.077	446.715	-21.5493	4.00172	131.071	2.38905e-30	1.9435e-29	7.2018	4.00172	32.6421	1.10789e-08	6.45552e-07						5.08386	4.00172	19.4053	1.05711e-05	0.000324598
Ae2SigPSigP-197952_FR2_26-119	|protein_coding|JXUM01S005167:50642:73861:1|gene:AALF021 348	0.68	AALF021348-PA	29	512	37	58	6	Ae2SigPSigP-197952_FR2_26-119	12	35	0	0	0	0	7	21		Ae2SigPSigP-197952_FR2_26-119	1.85523	9.14802	0	0	0	0	3.83167	4.93805	9.14802	-27.1612	-0.687563	186.002	2.37137e-42	5.85913e-40	7.19251	-0.687563	13.7018	0.000214248	0.00292813						6.99036	-0.687563	12.919	0.000325269	0.00504492
AALF002502-PA	|protein_coding|JXUM01S001204:247857:283741:- 1|gene:AALF002502	0	AALF002502-PA	564	564	100	100	100	AALF002502-PA	30719	10393	657	147	109	95	92	389		AALF002502-PA	605.212	346.166	50.3516	16.1967	2.50808	2.94806	6.41744	11.6565	605.212	-17.8261	7.51486	156.574	6.34304e-36	3.51603e-34	7.19152	7.51486	49.5864	1.89822e-12	4.35266e-10	4.2293	7.51486	22.5086	2.09204e-06	0.000123025
Ae2SigPSigP-221679_FR3_200-306	|protein_coding|JXUM01S004054:114776:124757:1|gene:AALF0 17451	2	AALF017451-PA	32	555	40	56	6	Ae2SigPSigP-221679_FR3_200-306	28	26	0	0	0	0	0	6		Ae2SigPSigP-221679_FR3_200-306	3.62417	5.6894	0	0	0	0	0	1.18119	5.6894	-27.1612	-1.05967	165.881	5.87368e-38	5.50552e-36	7.18207	-1.05967	12.7084	0.000364022	0.0045434
Ae2SigPSigP-217227_FR4_869-960	|protein_coding|JXUM01S004726:43976:50691:1|gene:AALF019 930	2.1	AALF019930-PA	44	2193	27	47	2	Ae2SigPSigP-217227_FR4_869-960	300	121	5	1	2	0	0	16		Ae2SigPSigP-217227_FR4_869-960	59.6324	40.662	3.86615	1.11165	0.464307	0	0	4.83727	59.6324	-24.3852	1.25666	163.778	1.69166e-37	1.40779e-35	7.17901	1.25666	21.2399	4.05241e-06	0.000107456
Ae2SigPSigP-240415_FR5_227-303	|protein_coding|JXUM01S004904:33953:67327:1|gene:AALF020 526	2.7	AALF020526-PA	18	241	55	66	7	Ae2SigPSigP-240415_FR5_227-303	9	36	2	0	0	0	20	5		Ae2SigPSigP-240415_FR5_227-303	1.31819	8.91416	1.1395	0	0	0	10.3714	1.11385	10.3714	-27.1612	-0.650323	143.406	4.79053e-33	1.0073e-31	7.17414	-0.650323	11.518	0.000689248	0.00755809						7.37604	-0.650323	11.9833	0.000536808	0.00735267
Ae2SigPSigP-212053_FR3_1-374	|protein_coding|JXUM01S002795:38805:40218:1|gene:AALF012 785	3e-25	AALF012785-PA	282	401	25	49	70	Ae2SigPSigP-212053_FR3_1-374	98	110	0	0	1	0	0	4		Ae2SigPSigP-212053_FR3_1-374	3.4631	6.57164	0	0	0.0412717	0	0	0.21499	6.57164	-25.1693	0.435688	162.816	2.74462e-37	2.1761e-35	7.17343	0.435688	19.4875	1.01261e-05	0.000234728
Ae2SigPSigP-224827_FR4_257-337	|protein_coding|JXUM01S002166:3167:13485:1|gene:AALF00997 8	7.7	AALF009978-PA	34	2399	44	58	1	Ae2SigPSigP-224827_FR4_257-337	123	214	4	2	2	0	2	1		Ae2SigPSigP-224827_FR4_257-337	21.3931	62.9253	2.7063	1.94539	0.406269	0	1.23161	0.264538	62.9253	-24.3797	1.15188	185.545	2.98387e-42	7.25991e-40	7.16931	1.15188	23.5968	1.18784e-06	3.66862e-05	3.90988	1.15188	7.01496	0.00808315	0.0497249
Ae2SigPSigP-235841_FR1_1-78	|protein_coding|JXUM01S000208:462927:481653:1|gene:AALF 008970	3.4	AALF008970-PA	41	460	36	60	9	Ae2SigPSigP-235841_FR1_1-78	228	310	19	5	1	2	4	5		Ae2SigPSigP-235841_FR1_1-78	47.8859	110.072	15.523	5.87289	0.245294	0.66163	2.97445	1.59721	110.072	-23.7464	1.8405	146.264	1.13645e-33	2.93296e-32	7.16179	1.8405	29.5859	5.34921e-08	2.48898e-06	5.14687	1.8405	16.5547	4.72664e-05	0.00129426
Ae2-253594	|protein_coding|JXUM01S005133:21312:21736:1|gene:AALF021 237	8e-64	AALF021237-PA	121	121	97	98	100	Ae2-253594	856	432	3	2	0	6	33	58		Ae2-253594	67.5777	57.6575	0.921295	0.883016	0	0.746094	9.22395	6.9643	67.5777	-22.705	2.79137	222.649	2.39053e-50	1.90484e-47	7.15922	2.79137	31.2517	2.26653e-08	1.18234e-06						4.35613	2.79137	14.0277	0.000180141	0.00320583
Ae2SigPSigP-199531_FR4_67-230	|protein_coding|JXUM01S006128:84418:86447:- 1|gene:AALF024147	3.5	AALF024147-PA	37	579	35	59	6	Ae2SigPSigP-199531_FR4_67-230	32	23	12	0	0	0	0	19		Ae2SigPSigP-199531_FR4_67-230	3.32901	4.04516	4.85617	0	0	0	0	3.00634	4.85617	-27.1612	-0.551999	127.486	1.45422e-29	9.3448e-29	7.15329	-0.551999	10.609	0.00112537	0.011276	7.33111	-0.551999	10.8267	0.00100047	0.0118631	6.1235	-0.551999	8.13268	0.00434744	0.0329606
AALF019028-PA	|protein_coding|JXUM01S004487:64822:65391:1|gene:AALF019 028	1e-108	AALF019028-PA	189	189	100	100	100	AALF019028-PA	4266	180	7	1	14	6	18	153		AALF019028-PA	249.929	17.8283	1.5953	0.327645	0.957939	0.55368	3.73371	13.6335	249.929	-21.2305	4.08636	106.601	5.44409e-25	1.40297e-24	7.14377	4.08636	27.1776	1.85599e-07	7.39287e-06						3.45673	4.08636	8.7186	0.0031498	0.0262536
Ae2SigPSigP-9222_FR2_32-101	|protein_coding|JXUM01S004582:128857:129807:1|gene:AALF0 19402	3.4	AALF019402-PA	42	316	35	42	13	Ae2SigPSigP-9222_FR2_32-101	242	29	1	0	1	0	1	3		Ae2SigPSigP-9222_FR2_32-101	39.0405	7.90934	0.627549	0	0.188414	0	0.57118	0.736107	39.0405	-25.1693	0.533775	162.979	2.52797e-37	2.01939e-35	7.13367	0.533775	19.3448	1.09118e-05	0.000251295
AALF023682-PA	|protein_coding|JXUM01S006001:33133:34962:- 1|gene:AALF023682	0	AALF023682-PA	429	429	100	100	100	AALF023682-PA	1732	571	3	2	8	4	2	4		AALF023682-PA	44.8362	24.9896	0.302099	0.289547	0.241872	0.1631	0.183309	0.157493	44.8362	-21.9304	3.32541	171.884	2.86833e-39	3.8252e-37	7.13322	3.32541	40.8093	1.67829e-10	1.80717e-08
Ae2SigPSigP-250453_FR3_380-501	|protein_coding|JXUM01S008618:7002:25484:- 1|gene:AALF001090	0.18	AALF001090-PA	72	1327	29	41	5	Ae2SigPSigP-250453_FR3_380-501	554	151	0	1	0	3	1	8		Ae2SigPSigP-250453_FR3_380-501	60.4587	27.8592	0	0.61032	0	0.515682	0.386386	1.32788	60.4587	-23.6701	1.77281	187.582	1.07205e-42	2.80078e-40	7.13012	1.77281	24.8155	6.30886e-07	2.09729e-05
AALF019763-PA	|protein_coding|JXUM01S004682:110784:111488:- 1|gene:AALF019763	1e-140	AALF019763-PA	234	234	100	100	100	AALF019763-PA	49	13	6	4	0	0	2	1		AALF019763-PA	2.32101	1.04104	1.10555	1.05962	0	0	0.335416	0.0720445	2.32101	-27.1612	-0.793412	222.872	2.13729e-50	1.74671e-47	7.12625	-0.793412	15.1295	0.000100381	0.00157763	7.48064	-0.793412	15.6989	7.42669e-05	0.00180557
Ae2-206652	|protein_coding|JXUM01S002322:215769:230222:- 1|gene:AALF010555	1.6	AALF010555-PA	42	1038	28	50	4	Ae2-206652	6	36	0	0	0	0	0	0		Ae2-206652	0.89051	9.03302	0	0	0	0	0	0	9.03302	-27.1612	-1.35752	124.039	8.26189e-29	4.37137e-28	7.11763	-1.35752	10.3187	0.00131687	0.0126729
AALF013539-PA	|protein_coding|JXUM01S000329:382379:382830:- 1|gene:AALF013539	2e-72	AALF013539-PA	129	129	100	100	100	AALF013539-PA	1270	814	6	0	3	8	4	59		AALF013539-PA	108.745	117.835	1.9985	0	0.300014	1.07897	1.21266	7.68382	117.835	-21.9143	3.36473	122.193	2.09426e-28	1.00407e-27	7.11637	3.36473	29.2838	6.25152e-08	2.85465e-06
Ae2-182653	|protein_coding|JXUM01S003419:175356:176344:- 1|gene:AALF014977	6e-28	AALF014977-PA	111	269	47	68	41	Ae2-182653	73	0	1	0	0	0	1	0		Ae2-182653	6.15599	0	0.328037	0	0	0	0.298571	0	6.15599	-27.1612	-0.964954	90.7615	1.62074e-21	2.71227e-21	7.11552	-0.964954	8.34677	0.00386373	0.0291368
AALF022781-PA	|protein_coding|JXUM01S005668:52898:53294:- 1|gene:AALF022781	7e-60	AALF022781-PA	110	110	100	100	100	AALF022781-PA	1336	553	254	60	5	5	10	39		AALF022781-PA	133.978	93.7548	99.0849	33.6501	0.585613	0.789784	3.55058	5.94854	133.978	-22.133	3.9445	188.848	5.67374e-43	1.55896e-40	7.09655	3.9445	43.452	4.34484e-11	5.89682e-09	7.19319	3.9445	44.1881	2.98282e-11	5.59243e-08	2.71574	3.9445	8.22505	0.00413161	0.0318546
Ae2SigPSigP-15877_FR5_97-175	|protein_coding|JXUM01S002833:9664:10609:- 1|gene:AALF012876	13	AALF012876-PA	24	292	41	50	8	Ae2SigPSigP-15877_FR5_97-175	45	14	6	0	0	0	3	0		Ae2SigPSigP-15877_FR5_97-175	8.07923	4.2494	4.19041	0	0	0	1.907	0	8.07923	-27.1612	-0.930069	139.476	3.46518e-32	5.25432e-31	7.08061	-0.930069	11.0826	0.000871432	0.00916974	6.40274	-0.930069	8.84502	0.0029389	0.0250191
Ae2SigPSigP-246413_FR4_734-846	|protein_coding|JXUM01S000647:10683:11831:1|gene:AALF02 2118	0.062	AALF022118-PA	83	382	33	49	22	Ae2SigPSigP-246413_FR4_734-846	1878	1885	10	2	14	10	95	594		Ae2SigPSigP-246413_FR4_734-846	211.159	358.317	4.37383	1.25763	1.83847	1.77103	37.819	101.583	358.317	-20.9212	4.52697	167.745	2.29973e-38	2.46799e-36	7.07762	4.52697	42.5453	6.90638e-11	8.34696e-09						5.19857	4.52697	26.9287	2.11098e-07	1.09761e-05
AALF027640-PA	|protein_coding|JXUM01S007552:26584:27942:- 1|gene:AALF027640	0	AALF027640-PA	452	452	100	100	100	AALF027640-PA	15098	6771	124	25	70	54	105	416		AALF027640-PA	370.997	281.285	11.8528	3.43558	2.00892	2.09005	9.1351	15.5476	370.997	-18.5581	6.5909	175.769	4.06609e-40	6.38416e-38	7.07157	6.5909	51.8944	5.85659e-13	1.8123e-10	2.52032	6.5909	9.70968	0.001833	0.0181721	2.52278	6.5909	9.86549	0.00168408	0.0168341
Ae2SigPSigP-65453_FR2_30-121	|protein_coding|JXUM01S000010:889505:889946:1|gene:AALF0 03833	10	AALF003833-PA	22	127	45	59	17	Ae2SigPSigP-65453_FR2_30-121	9	33	0	18	0	0	7	13		Ae2SigPSigP-65453_FR2_30-121	1.72728	10.7072	0	19.3198	0	0	4.75655	3.79476	19.3198	-27.1612	-0.434371	117.958	1.77107e-27	6.97937e-27	7.06628	-0.434371	9.86093	0.00168826	0.0153919	8.856	-0.434371	13.8467	0.000198345	0.00372093	6.62205	-0.434371	8.81019	0.00299553	0.0253602
Ae2SigPSigP-24036_FR4_38-95	|protein_coding|JXUM01S004818:8112:15073:- 1|gene:AALF020236	13	AALF020236-PA	37	316	35	48	12	Ae2SigPSigP-24036_FR4_38-95	9	33	2	4	0	0	0	7		Ae2SigPSigP-24036_FR4_38-95	2.00365	12.4204	1.73204	4.98021	0	0	0	2.37026	12.4204	-27.1612	-1.02407	139.699	3.09708e-32	4.77568e-31	7.06428	-1.02407	11.0291	0.000896932	0.00939378	6.95939	-1.02407	10.1826	0.00141775	0.0152817
Ae2SigPSigP-234093_FR6_151-246	|protein_coding|JXUM01S007665:39398:65121:1|gene:AALF027 934	1.2	AALF027934-PA	78	418	25	48	19	Ae2SigPSigP-234093_FR6_151-246	206	151	0	0	2	0	5	8		Ae2SigPSigP-234093_FR6_151-246	25.1985	31.2268	0	0	0.285727	0	2.16546	1.48839	31.2268	-24.375	1.09476	207.443	4.96405e-47	2.59376e-44	7.0629	1.09476	25.3564	4.76562e-07	1.63689e-05
Ae2SigPSigP-5423_FR4_70-139	|protein_coding|JXUM01S000925:298904:301442:- 1|gene:AALF026727	2.6	AALF026727-PA	44	713	34	50	6	Ae2SigPSigP-5423_FR4_70-139	754	220	1	1	3	2	4	47		Ae2SigPSigP-5423_FR4_70-139	129.124	63.6943	0.666167	0.957733	0.600028	0.539483	2.42532	12.242	129.124	-23.1182	2.27119	133.501	7.02508e-31	6.7708e-30	7.05674	2.27119	28.6127	8.84008e-08	3.85445e-06						3.59266	2.27119	9.20122	0.00241854	0.0217267
Ae2SigPSigP-237118_FR3_167-307	|protein_coding|JXUM01S075130:1882:7966:1|gene:AALF00518 6	2.8	AALF005186-PA	27	1129	40	48	2	Ae2SigPSigP-237118_FR3_167-307	12060	8297	114	45	75	51	86	218		Ae2SigPSigP-237118_FR3_167-307	1040.65	1210.38	38.2659	21.716	7.55849	6.93173	26.2743	28.6112	1210.38	-18.5499	6.57228	195.492	2.01206e-44	7.82076e-42	7.05605	6.57228	57.5219	3.34235e-14	2.47746e-11	2.74281	6.57228	12.5506	0.000396082	0.00617327
AALF010679-PA	|protein_coding|JXUM01S000259:532699:533302:1|gene:AALF0 10679	2e-97	AALF010679-PA	174	174	100	100	100	AALF010679-PA	3580	3841	82	71	21	26	126	259		AALF010679-PA	227.716	413.045	20.2896	25.2568	1.56007	2.60493	28.3762	25.0571	413.045	-19.9014	5.41711	187.56	1.08373e-42	2.80827e-40	7.05233	5.41711	50.5409	1.16706e-12	2.92895e-10	4.23306	5.41711	23.0742	1.55871e-06	9.81833e-05	3.59078	5.41711	17.6675	2.63078e-05	0.000716063
AALF020354-PA	|protein_coding|JXUM01S000586:382243:382875:1|gene:AALF0 20354	1e-110	AALF020354-PA	190	190	100	100	100	AALF020354-PA	1913	312	4	3	6	5	3	21		AALF020354-PA	111.489	30.7406	0.906825	0.97779	0.408396	0.458984	0.619028	1.86146	111.489	-22.0116	3.20596	145.512	1.65985e-33	4.05506e-32	7.04617	3.20596	34.022	5.44926e-09	3.49465e-07
Ae2SigPSigP-176369_FR4_1-80	|protein_coding|JXUM01S000979:344449:354712:1|gene:AALF0 27691	7.6	AALF027691-PA	20	870	45	65	2	Ae2SigPSigP-176369_FR4_1-80	28	22	0	11	0	0	9	0		Ae2SigPSigP-176369_FR4_1-80	4.45255	5.91447	0	9.78256	0	0	5.06718	0	9.78256	-27.1612	-0.734435	91.229	1.2797e-21	2.1645e-21	7.03705	-0.734435	8.22703	0.0041271	0.0306056	8.13874	-0.734435	10.0519	0.00152195	0.0160158
AALF015672-PA	|protein_coding|JXUM01S003564:76974:95351:- 1|gene:AALF015672	1e-101	AALF015672-PA	180	180	100	100	100	AALF015672-PA	9288	911	196	5	24	25	85	10		AALF015672-PA	571.206	94.7177	46.8894	1.71969	1.72384	2.42171	18.5081	0.935384	571.206	-19.8565	5.36286	77.2196	1.52971e-18	1.99568e-18	7.027	5.36286	21.0187	4.54827e-06	0.000118728	4.04249	5.36286	9.12263	0.00252466	0.0226099
Ae2SigPSigP-224231_FR3_403-517	|protein_coding|JXUM01S000007:797156:863374:- 1|gene:AALF023550	0.004	AALF023550-PA	113	1406	31	47	8	Ae2SigPSigP-224231_FR3_403-517	13478	3420	40	16	57	36	153	1337		Ae2SigPSigP-224231_FR3_403-517	1351.61	579.822	15.6039	8.97335	6.67598	5.68644	54.3239	203.928	1351.61	-18.9952	6.23182	156.692	5.97764e-36	3.35258e-34	7.02375	6.23182	44.6352	2.37386e-11	3.43583e-09						4.33111	6.23182	21.6986	3.19024e-06	0.000118788
Ae2-218318	|protein_coding|JXUM01S000165:446870:514406:- 1|gene:AALF006162	0.01	AALF006162-PA	79	472	35	44	17	Ae2-218318	120	414	0	1	3	1	7	26		Ae2-218318	12.4838	72.8129	0	0.5818	0.364503	0.163862	2.57832	4.11394	72.8129	-23.4564	1.86736	115.059	7.64038e-27	2.66464e-26	7.02124	1.86736	23.9748	9.76048e-07	3.08933e-05						3.47854	1.86736	7.26768	0.00702063	0.0461091
Ae2SigPSigP-243015_FR3_124-210	|protein_coding|JXUM01S003328:52676:53210:1|gene:AALF01 4859	1.2	AALF014859-PA	35	151	31	57	23	Ae2SigPSigP-243015_FR3_124-210	20	26	0	2	0	0	65	42		Ae2SigPSigP-243015_FR3_124-210	3.3228	7.30281	0	1.85829	0	0	38.235	10.6131	38.235	-27.1612	0.435669	212.006	5.01323e-48	3.26095e-45	7.0196	0.435669	14.222	0.000162457	0.00232719						9.30751	0.435669	23.4487	1.2829e-06	5.45926e-05
AALF006432-PA	|protein_coding|JXUM01S001585:203935:204526:- 1|gene:AALF006432	1e-99	AALF006432-PA	177	177	100	100	100	AALF006432-PA	6466	5771	126	43	30	46	98	223		AALF006432-PA	404.357	610.13	30.6512	15.0386	2.19111	4.53105	21.6984	21.2106	610.13	-19.1853	5.97114	185.886	2.5145e-42	6.16497e-40	7.01665	5.97114	52.1016	5.2703e-13	1.64909e-10	3.43272	5.97114	16.9596	3.81843e-05	0.00110494	2.5859	5.97114	10.3514	0.0012938	0.0139362
AALF002387-PA	|protein_coding|JXUM01S001183:289122:302538:- 1|gene:AALF002387	0	AALF002387-PA	1141	1141	100	100	100	AALF002387-PA	14472	17066	73	33	111	102	491	4171		AALF002387-PA	141.062	281.227	2.76792	1.79889	1.26363	1.56601	16.9448	61.8362	281.227	-17.7573	7.50417	138.248	6.43049e-32	8.83064e-31	7.01646	7.50417	42.5359	6.93958e-11	8.34696e-09						4.74133	7.50417	23.9795	9.73659e-07	4.26283e-05
AALF009945-PA	|protein_coding|JXUM01S002156:157974:159470:- 1|gene:AALF009945	0	AALF009945-PA	427	427	100	100	100	AALF009945-PA	345	311	11	6	2	2	20	38		AALF009945-PA	8.97272	13.6744	1.11287	0.8727	0.0607505	0.0819309	1.84166	1.50317	13.6744	-23.397	2.10967	166.369	4.59412e-38	4.47793e-36	7.00904	2.10967	33.5127	7.08012e-09	4.39036e-07	4.43914	2.10967	14.4331	0.000145226	0.00295392	4.37824	2.10967	15.0158	0.000106612	0.00217331
Ae2SigPSigP-238240_FR4_1-432	|protein_coding|JXUM01S002156:123187:125394:1|gene:AALF0 09942	4e-82	AALF009942-PA	284	635	52	71	45	Ae2SigPSigP-238240_FR4_1-432	616	520	8	2	3	4	10	21		Ae2SigPSigP-238240_FR4_1-432	22.048	31.4655	1.11385	0.400338	0.125408	0.225507	1.26725	1.14321	31.4655	-22.6109	2.64153	164.145	1.40652e-37	1.19228e-35	7.00029	2.64153	35.7631	2.22828e-09	1.65939e-07
AALF022133-PA	|protein_coding|JXUM01S000641:30622:64363:- 1|gene:AALF022133	0	AALF022133-PA	400	400	100	100	100	AALF022133-PA	4425	409	6	5	17	8	52	125		AALF022133-PA	122.834	19.1942	0.647893	0.776217	0.551148	0.34979	5.11071	5.27757	122.834	-20.9037	4.26502	147.051	7.64742e-34	2.0762e-32	6.99188	4.26502	36.8586	1.27013e-09	1.01207e-07						3.43232	4.26502	11.9442	0.000548183	0.00745721
Ae2SigPSigP-181661_FR5_1-109	|protein_coding|JXUM01S007935:49137:50939:- 1|gene:AALF028430	3.4	AALF028430-PA	34	600	38	52	6	Ae2SigPSigP-181661_FR5_1-109	685	556	24	13	5	3	14	29		Ae2SigPSigP-181661_FR5_1-109	118.523	162.641	16.1537	12.5795	1.01041	0.817611	8.57658	7.63186	162.641	-22.4807	2.87739	177.15	2.03139e-40	3.35474e-38	6.98872	2.87739	38.8292	4.62568e-10	4.3491e-08	4.64446	2.87739	19.5323	9.89121e-06	0.000396577	3.01012	2.87739	9.00963	0.00268561	0.0234448
Ae2-243490	|protein_coding|JXUM01S000632:260000:260695:1|gene:AALF0 21831	6e-40	AALF021831-PA	126	193	69	78	65	Ae2-243490	4721	143	99	4	16	8	9	15		Ae2-243490	427.246	21.8787	34.8519	2.02448	1.69113	1.14037	2.88376	2.06469	427.246	-20.9585	4.25887	92.2048	7.81535e-22	1.34889e-21	6.98745	4.25887	23.2663	1.41052e-06	4.24928e-05	4.21163	4.25887	10.7558	0.00103953	0.0122082
Ae2SigPSigP-248721_FR4_1249-1381	|protein_coding|JXUM01S000562:732246:759226:1|gene:AALF0 00730	0.7	AALF000730-PA	53	1228	24	54	4	Ae2SigPSigP-248721_FR4_1249-1381	210	42	0	0	0	1	0	1		Ae2SigPSigP-248721_FR4_1249-1381	25.6878	8.68559	0	0	0	0.192673	0	0.186049	25.6878	-25.0588	0.452392	163.401	2.04505e-37	1.67563e-35	6.98604	0.452392	18.7598	1.48261e-05	0.000325448
Ae2SigPSigP-9270_FR6_1-168	|protein_coding|JXUM01S003199:116145:151475:1|gene:AALF0 14358	9e-30	AALF014358-PA	146	684	39	64	21	Ae2SigPSigP-9270_FR6_1-168	690	571	30	12	4	4	11	16		Ae2SigPSigP-9270_FR6_1-168	50.2003	70.2322	8.49037	4.88256	0.339885	0.458384	2.8335	1.77051	70.2322	-22.445	2.89188	173.069	1.58099e-39	2.19091e-37	6.98053	2.89188	38.0262	6.98007e-10	6.12881e-08	4.7257	2.89188	19.8765	8.26111e-06	0.000345129
Ae2SigPSigP-244321_FR5_1769-1867	|protein_coding|JXUM01S005220:72686:73665:- 1|gene:AALF021530	4.5	AALF021530-PA	37	306	29	54	12	Ae2SigPSigP-244321_FR5_1769-1867	25	22	0	7	0	0	0	4		Ae2SigPSigP-244321_FR5_1769-1867	3.02483	4.50014	0	4.73661	0	0	0	0.736107	4.73661	-27.1612	-1.02652	119.555	7.91692e-28	3.3591e-27	6.97243	-1.02652	9.74513	0.00179798	0.0161247	7.44791	-1.02652	10.4591	0.00122046	0.013731
AALF019769-PA	|protein_coding|JXUM01S000059:374244:385969:1|gene:AALF0 19769	0	AALF019769-PA	457	457	100	100	100	AALF019769-PA	548	314	3	0	2	3	3	20		AALF019769-PA	13.3188	12.902	0.28363	0	0.0567712	0.114846	0.258153	0.739321	13.3188	-23.0675	2.17625	142.102	9.2381e-33	1.74022e-31	6.97082	2.17625	29.797	4.79725e-08	2.25853e-06
AALF009677-PA	|protein_coding|JXUM01S002105:95183:106354:1|gene:AALF00 9677	0	AALF009677-PA	428	428	100	100	100	AALF009677-PA	34328	26033	3982	800	168	217	306	911		AALF009677-PA	890.718	1141.98	401.921	116.089	5.09114	8.86878	28.1116	35.9526	1141.98	-16.8624	8.60965	130.832	2.69502e-30	2.15608e-29	6.95892	8.60965	42.1808	8.32134e-11	9.75096e-09	5.8154	8.60965	32.7098	1.06997e-08	2.17218e-06
Ae2SigPSigP-218581_FR4_17-171	|protein_coding|JXUM01S002156:170437:171118:1|gene:AALF0 09946	3e-68	AALF009946-PA	119	119	100	100	100	Ae2SigPSigP-218581_FR4_17-171	9242	9133	6833	1507	49	72	84	274		Ae2SigPSigP-218581_FR4_17-171	734.83	1227.66	2113.39	670.105	4.55021	9.01708	23.6469	33.1353	2113.39	-18.5175	8.19716	146.554	9.82337e-34	2.59189e-32	6.95827	8.19716	42.4643	7.19852e-11	8.62551e-09	8.29063	8.19716	53.7694	2.25461e-13	1.19769e-09
Ae2SigPSigP-229494_FR4_228-304	|protein_coding|JXUM01S006022:23370:24879:1|gene:AALF02 3855	3.4	AALF023855-PA	42	461	30	42	9	Ae2SigPSigP-229494_FR4_228-304	177	280	23	13	1	2	9	20		Ae2SigPSigP-229494_FR4_228-304	27.3646	73.1842	13.8322	11.2401	0.180564	0.487033	4.92643	4.70291	73.1842	-23.7472	1.83511	150.579	1.29573e-34	4.77443e-33	6.9576	1.83511	29.0204	7.162e-08	3.21513e-06	5.88207	1.83511	21.6102	3.34065e-06	0.000175126	3.69562	1.83511	9.35088	0.00222879	0.0204839
Ae2SigPSigP-217227_FR6_1126-1241	|protein_coding|JXUM01S007935:49137:50939:- 1|gene:AALF028430	0.68	AALF028430-PA	34	600	41	55	6	Ae2SigPSigP-217227_FR6_1126-1241	784	676	30	10	7	3	15	41		Ae2SigPSigP-217227_FR6_1126-1241	124.671	181.736	18.5575	8.89323	1.30006	0.751423	8.4453	9.91641	181.736	-22.1945	3.09568	175.512	4.6271e-40	7.19413e-38	6.95072	3.09568	39.1821	3.86062e-10	3.72877e-08	4.36869	3.09568	18.0975	2.09878e-05	0.000699003	3.03936	3.09568	9.58486	0.00196189	0.0187838
Ae2SigPSigP-261719_FR6_973-1084	|protein_coding|JXUM01S000924:310368:323093:1|gene:AALF 027179	0.69	AALF027179-PA	42	316	26	54	13	Ae2SigPSigP-261719_FR6_973-1084	7	31	2	48	0	0	2	0		Ae2SigPSigP-261719_FR6_973-1084	0.701979	5.2557	0.780196	26.9201	0	0	0.710116	0	26.9201	-27.1612	0.00532265	115.903	4.99197e-27	1.80261e-26	6.94414	0.00532265	9.47375	0.00208433	0.0181414	10.3198	0.00532265	17.1394	3.47334e-05	0.00102316
Ae2SigPSigP-72151_FR5_1-144	|protein_coding|JXUM01S007443:32382:33792:- 1|gene:AALF027387	2e-28	AALF027387-PA	127	375	42	69	34	Ae2SigPSigP-72151_FR5_1-144	29	19	0	0	0	0	0	0		Ae2SigPSigP-72151_FR5_1-144	2.50889	2.77894	0	0	0	0	0	0	2.77894	-27.1612	-1.3278	179.781	5.40958e-41	1.0083e-38	6.93704	-1.3278	12.5766	0.0003906	0.00480123
AALF002616-PA	|protein_coding|JXUM01S001210:93166:141226:- 1|gene:AALF002616	0	AALF002616-PA	1328	1328	100	100	100	AALF002616-PA	20103	12767	774	347	110	103	127	509		AALF002616-PA	168.378	180.782	25.2181	16.2541	1.07605	1.35886	3.76618	6.48428	180.782	-17.7553	7.45798	169.578	9.15e-39	1.10052e-36	6.93436	7.45798	51.2949	7.94829e-13	2.24191e-10	4.79452	7.45798	29.8478	4.67326e-08	6.89588e-06
Ae2SigPSigP-242964_FR5_389-453	|protein_coding|JXUM01S000304:145317:153407:1|gene:AALF0 12807	4.5	AALF012807-PA	41	779	34	51	5	Ae2SigPSigP-242964_FR5_389-453	547	40	0	0	3	0	0	16		Ae2SigPSigP-242964_FR5_389-453	95.1385	11.7617	0	0	0.609403	0	0	4.23261	95.1385	-23.9028	1.45037	123.466	1.10273e-28	5.65523e-28	6.93178	1.45037	16.3145	5.36506e-05	0.000946847
AALF009448-PA	|protein_coding|JXUM01S002053:239394:239950:1|gene:AALF0 09448	1e-71	AALF009448-PA	127	127	100	100	100	AALF009448-PA	3331	1606	20	13	21	11	71	291		AALF009448-PA	289.677	236.117	6.76576	6.32253	2.13291	1.50676	21.861	38.4903	289.677	-20.5414	4.62096	192.076	1.11993e-43	3.6424e-41	6.92362	4.62096	48.3074	3.64372e-12	7.44524e-10	2.57801	4.62096	8.80725	0.00300036	0.0253138	3.97492	4.62096	20.422	6.21102e-06	0.000206643
Ae2-245671	|protein_coding|JXUM01S000757:347736:369535:- 1|gene:AALF024285	2	AALF024285-PA	26	985	42	61	3	Ae2-245671	39	13	0	0	0	0	6	12		Ae2-245671	8.03933	4.53045	0	0	0	0	4.37905	3.76232	8.03933	-27.1612	-0.894	225.504	5.6997e-51	5.19047e-48	6.91562	-0.894	14.3794	0.000149431	0.00217183						6.45131	-0.894	12.2953	0.000454109	0.00649968
Ae2-225987	|protein_coding|JXUM01S008767:13624:35939:- 1|gene:AALF001428	1e-46	AALF001428-PA	246	935	44	58	26	Ae2-225987	71	108	18	4	0	1	1	7		Ae2-225987	3.32071	8.53962	3.27486	1.04626	0	0.0736689	0.165594	0.497955	8.53962	-25.0631	0.606788	179.616	5.87741e-41	1.08913e-38	6.91325	0.606788	19.885	8.22411e-06	0.000196152	6.30682	0.606788	16.5652	4.70045e-05	0.0012882
Ae2-259585	|protein_coding|JXUM01S003903:161061:162613:- 1|gene:AALF016854	1e-130	AALF016854-PA	291	379	75	86	77	Ae2-259585	879	632	16	5	10	1	3	7		Ae2-259585	29.0341	35.2922	2.05583	0.92363	0.385774	0.0520273	0.350844	0.351671	35.2922	-22.1363	2.97857	154.677	1.64736e-35	7.93146e-34	6.90067	2.97857	34.2528	4.83982e-09	3.16755e-07	3.37861	2.97857	9.93693	0.00161995	0.0166988
Ae2SigPSigP-219424_FR1_120-186	|protein_coding|JXUM01S002234:53922:70673:- 1|gene:AALF010280	7.7	AALF010280-PA	33	517	30	51	6	Ae2SigPSigP-219424_FR1_120-186	6007	7203	24	16	51	46	115	606		Ae2SigPSigP-219424_FR1_120-186	1078.49	2186.32	16.7616	16.0652	10.694	13.0085	73.1018	165.482	2186.32	-18.8931	6.11156	169.505	9.49195e-39	1.1331e-36	6.90033	6.11156	47.3729	5.86893e-12	1.08127e-09						3.26711	6.11156	14.7257	0.000124342	0.002457
Ae2-238638	|protein_coding|JXUM01S000145:399899:425007:- 1|gene:AALF003847	1e-119	AALF003847-PA	217	329	92	96	66	Ae2-238638	3028	1984	33	4	16	17	17	70		Ae2-238638	78.9363	87.439	3.34644	0.583163	0.487142	0.698043	1.56907	2.77548	87.439	-20.4253	4.57886	167.786	2.25278e-38	2.42577e-36	6.89821	4.57886	42.4456	7.26741e-11	8.67544e-09
Ae2SigPSigP-221593_FR5_1-74	|protein_coding|JXUM01S003522:21373:23703:- 1|gene:AALF015458	1.2	AALF015458-PA	19	179	73	84	11	Ae2SigPSigP-221593_FR5_1-74	185	158	36	5	0	2	2	17		Ae2SigPSigP-221593_FR5_1-74	34.9035	50.3961	26.4209	5.27565	0	0.594346	1.33598	4.87827	50.3961	-24.2141	1.43496	188.402	7.09989e-43	1.91775e-40	6.87893	1.43496	22.4746	2.12942e-06	6.0705e-05	6.2721	1.43496	19.0924	1.24542e-05	0.000472
AALF007130-PA	|protein_coding|JXUM01S001676:136298:136734:- 1|gene:AALF007130	1e-68	AALF007130-PA	124	124	100	100	100	AALF007130-PA	2217	245	4	3	6	7	16	121		AALF007130-PA	197.426	36.8848	1.38563	1.49406	0.624029	0.981859	5.04466	16.3887	197.426	-21.745	3.40099	131.055	2.40831e-30	1.95703e-29	6.87797	3.40099	30.3321	3.64057e-08	1.77969e-06						3.67283	3.40099	11.1514	0.000839691	0.0102436
AALF012735-PA	|protein_coding|JXUM01S002787:195950:196509:- 1|gene:AALF012735	2e-81	AALF012735-PA	141	141	100	100	100	AALF012735-PA	43	10	0	1	0	0	3	0		AALF012735-PA	3.37077	1.32527	0	0.438399	0	0	0.832636	0	3.37077	-27.1612	-1.17071	137.048	1.17682e-31	1.4678e-30	6.87773	-1.17071	10.4352	0.00123636	0.0120842
Ae2SigPSigP-4119_FR4_135-204	|protein_coding|JXUM01S002071:173999:241382:- 1|gene:AALF009528	2	AALF009528-PA	43	691	32	58	6	Ae2SigPSigP-4119_FR4_135-204	21	22	0	1	0	0	13	42		Ae2SigPSigP-4119_FR4_135-204	3.77031	6.67763	0	1.00407	0	0	8.26369	11.469	11.469	-27.1612	-0.345412	227.945	1.67324e-51	1.72036e-48	6.87761	-0.345412	14.2866	0.00015698	0.00226194						7.93908	-0.345412	18.6734	1.55129e-05	0.000454034
Ae2-193527	|protein_coding|JXUM01S001960:365639:367511:- 1|gene:AALF008904	1.5	AALF008904-PA	24	524	50	62	5	Ae2-193527	30	17	34	0	0	0	42	0		Ae2-193527	6.67883	6.39839	29.4446	0	0	0	33.1056	0	33.1056	-27.1612	0.231009	94.6567	2.26433e-22	4.14086e-22	6.87633	0.231009	8.14868	0.00430924	0.0315962	8.7666	0.231009	11.6122	0.000655198	0.008894	8.3014	0.231009	10.7549	0.00104001	0.0119582
Ae2SigPSigP-159188_FR4_37-182	|protein_coding|JXUM01S000269:45623:58843:- 1|gene:AALF011297	0.18	AALF011297-PA	84	506	29	48	17	Ae2SigPSigP-159188_FR4_37-182	19	23	2	8	0	0	1	1		Ae2SigPSigP-159188_FR4_37-182	1.69197	3.46266	0.692814	3.98417	0	0	0.315291	0.135444	3.98417	-27.1612	-1.05383	174.124	9.29918e-40	1.37219e-37	6.87607	-1.05383	12.1219	0.00049834	0.00587846	7.81209	-1.05383	14.6286	0.000130913	0.00274788
Ae2SigPSigP-65412_FR2_4-70	|protein_coding|JXUM01S001813:113423:135770:- 1|gene:AALF008151	13	AALF008151-PA	19	617	47	73	3	Ae2SigPSigP-65412_FR2_4-70	39	12	0	0	0	0	4	0		Ae2SigPSigP-65412_FR2_4-70	8.19102	4.26086	0	0	0	0	2.97445	0	8.19102	-27.1612	-1.19869	133.712	6.31741e-31	6.18791e-30	6.87051	-1.19869	10.2485	0.00136794	0.0130489
AALF009840-PA	|protein_coding|JXUM01S002140:168178:185308:- 1|gene:AALF009840	1e-124	AALF009840-PA	218	218	100	100	100	AALF009840-PA	32058	11566	3692	884	170	112	174	851		AALF009840-PA	1629.45	993.872	729.986	251.285	10.0918	8.96675	31.3132	65.7891	1629.45	-17.3937	8.19274	142.291	8.39954e-33	1.60889e-31	6.8576	8.19274	43.4165	4.42448e-11	5.95028e-09	6.31748	8.19274	38.692	4.96227e-10	3.04159e-07	2.28867	8.19274	7.28963	0.00693537	0.0457473
Ae2SigPSigP-242412_FR1_86-422	|protein_coding|JXUM01S003072:154322:185079:- 1|gene:AALF013839	8.8	AALF013839-PA	61	1341	27	45	5	Ae2SigPSigP-242412_FR1_86-422	10312	4035	23	9	64	32	216	776		Ae2SigPSigP-242412_FR1_86-422	345.743	228.716	2.99976	1.68757	2.50614	1.68995	25.6412	39.5724	345.743	-18.9753	6.04014	191.746	1.32175e-43	4.17111e-41	6.8517	6.04014	52.7242	3.83837e-13	1.28779e-10						3.88956	6.04014	22.2104	2.44342e-06	9.50905e-05
Ae2SigPSigP-73981_FR6_1-62	|protein_coding|JXUM01S002821:173810:175735:- 1|gene:AALF012862	5e-13	AALF012862-PA	57	595	52	75	10	Ae2SigPSigP-73981_FR6_1-62	202	22	4	1	1	0	1	2		Ae2SigPSigP-73981_FR6_1-62	38.5464	7.09737	2.9692	1.06719	0.222867	0	0.675624	0.580473	38.5464	-25.1692	0.355897	163.614	1.83732e-37	1.5132e-35	6.85006	0.355897	18.1757	2.01433e-05	0.00042045
AALF009942-PA	|protein_coding|JXUM01S002156:123187:125394:1|gene:AALF0 09942	0	AALF009942-PA	635	635	100	100	100	AALF009942-PA	2851	2588	17	10	22	18	28	132		AALF009942-PA	49.8987	76.5771	1.15741	0.978815	0.449706	0.496223	1.73509	3.51387	76.5771	-20.1774	4.77381	181.966	1.80337e-41	3.66107e-39	6.84266	4.77381	46.2051	1.06498e-11	1.76531e-09						2.41103	4.77381	8.18624	0.00422094	0.0323244
Ae2-222071	|protein_coding|JXUM01S006498:60743:61198:1|gene:AALF02 5223	8e-10	AALF025223-PA	69	151	52	63	46	Ae2-222071	124	73	0	0	0	1	1	0		Ae2-222071	22.6277	22.5208	0	0	0	0.28743	0.646089	0	22.6277	-25.0602	0.273633	168.567	1.52104e-38	1.73143e-36	6.84209	0.273633	18.587	1.62327e-05	0.000352924
AALF000712-PA	|protein_coding|JXUM01S001078:196013:197472:- 1|gene:AALF000712	0	AALF000712-PA	416	416	100	100	100	AALF000712-PA	252	288	1	0	3	1	0	0		AALF000712-PA	6.72688	12.9971	0.103839	0	0.0935295	0.0420461	0	0	12.9971	-23.4538	1.63273	131.108	2.34463e-30	1.91126e-29	6.83781	1.63273	25.9314	3.53763e-07	1.27695e-05
Ae2SigPSigP-36691_FR3_101-245	|protein_coding|JXUM01S005352:23766:28178:1|gene:AALF021 922	0.7	AALF021922-PA	40	1406	32	52	3	Ae2SigPSigP-36691_FR3_101-245	120	64	0	0	1	0	0	1		Ae2SigPSigP-36691_FR3_101-245	21.5446	19.4258	0	0	0.209687	0	0	0.273072	21.5446	-25.1674	0.176033	173.212	1.4709e-39	2.06529e-37	6.82914	0.176033	18.9198	1.36331e-05	0.000301966
Ae2SigPSigP-220583_FR1_65-118	|protein_coding|JXUM01S002512:83053:121260:- 1|gene:AALF011642	13	AALF011642-PA	41	1299	26	51	3	Ae2SigPSigP-220583_FR1_65-118	1657	2187	131	83	12	17	95	118		Ae2SigPSigP-220583_FR1_65-118	361.661	806.994	111.224	101.313	3.05896	5.8444	73.4134	39.1724	806.994	-20.5822	4.73825	174.508	7.66566e-40	1.14172e-37	6.82877	4.73825	42.9754	5.54327e-11	7.1124e-09	5.32008	4.73825	29.542	5.47173e-08	7.67139e-06	3.55337	4.73825	15.2588	9.37376e-05	0.00197992
Ae2-60686	|protein_coding|JXUM01S003940:11826:23518:- 1|gene:AALF017066	5.9	AALF017066-PA	25	86	36	52	29	Ae2-60686	746	881	3	0	5	7	109	176		Ae2-60686	131.81	263.164	2.06195	0	1.03179	1.94813	68.188	47.2978	263.164	-21.8459	3.43863	160.16	1.04395e-36	7.15567e-35	6.82832	3.43863	36.011	1.96205e-09	1.48896e-07						5.16685	3.43863	23.494	1.25303e-06	5.35358e-05
Ae2-222208	|protein_coding|JXUM01S005994:29893:58285:1|gene:AALF023 764	0.047	AALF023764-PA	25	387	56	80	6	Ae2-222208	1316	161	5	0	8	1	7	52		Ae2-222208	172.34	35.645	2.54711	0	1.22359	0.206273	3.24565	10.3575	172.34	-22.4142	2.70063	110.526	7.51688e-26	2.20669e-25	6.82173	2.70063	24.0841	9.22195e-07	2.95706e-05
Ae2SigPSigP-220538_FR1_223-283	|protein_coding|JXUM01S000083:571322:579581:1|gene:AALF02 4919	7.6	AALF024919-PA	46	1613	19	54	3	Ae2SigPSigP-220538_FR1_223-283	131	269	1	1	1	2	17	22		Ae2SigPSigP-220538_FR1_223-283	28.0425	97.351	0.832709	1.19717	0.250011	0.674354	12.8845	7.16289	97.351	-23.7428	1.51331	128.71	7.8495e-30	5.4424e-29	6.80994	1.51331	24.4759	7.52459e-07	2.45981e-05						4.2498	1.51331	10.8874	0.000968229	0.0113499
AALF004920-PA	|protein_coding|JXUM01S001405:159339:160116:1|gene:AALF0 04920	1e-131	AALF004920-PA	239	239	100	100	100	AALF004920-PA	11960	6877	118	40	64	66	450	1814		AALF004920-PA	554.714	539.237	21.2896	10.3754	3.46683	4.82163	73.8964	127.966	554.714	-18.4556	6.64504	182.568	1.33274e-41	2.79464e-39	6.80893	6.64504	51.4577	7.31551e-13	2.10061e-10	2.60485	6.64504	10.7723	0.00103033	0.0121367	4.53342	6.64504	28.1089	1.14674e-07	6.52682e-06
AALF003583-PA	|protein_coding|JXUM01S001291:350812:352743:- 1|gene:AALF003583	0	AALF003583-PA	545	545	100	100	100	AALF003583-PA	177	150	0	2	0	2	4	7		AALF003583-PA	3.60852	5.17	0	0.228032	0	0.0642242	0.288728	0.217057	5.17	-24.2122	1.02346	182.509	1.37319e-41	2.86064e-39	6.80643	1.02346	21.5154	3.50992e-06	9.45661e-05
Ae2SigPSigP-216905_FR2_203-293	|protein_coding|JXUM01S005962:4836:56198:1|gene:AALF0236 62	4.6	AALF023662-PA	50	317	34	50	16	Ae2SigPSigP-216905_FR2_203-293	9559	8577	37	17	64	70	140	868		Ae2SigPSigP-216905_FR2_203-293	1418.73	2152.12	21.3618	14.1106	11.0938	16.3643	73.568	195.942	2152.12	-18.4047	6.50374	165.292	7.89695e-38	7.18186e-36	6.80487	6.50374	46.7359	8.12272e-12	1.40704e-09						3.2316	6.50374	14.5906	0.000133577	0.0025803
Ae2SigPSigP-209948_FR5_283-351	|protein_coding|JXUM01S005136:103319:107190:- 1|gene:AALF021258	7.7	AALF021258-PA	27	822	29	70	3	Ae2SigPSigP-209948_FR5_283-351	25	18	0	2	0	0	4	0		Ae2SigPSigP-209948_FR5_283-351	4.63807	5.64563	0	2.07509	0	0	2.62743	0	5.64563	-27.1612	-1.24873	119.493	8.16976e-28	3.45397e-27	6.80096	-1.24873	9.35551	0.00222316	0.0190276
AALF017496-PA	|protein_coding|JXUM01S000464:53660:71293:1|gene:AALF017 496	0	AALF017496-PA	352	352	100	100	100	AALF017496-PA	3303	342	10	3	12	9	11	127		AALF017496-PA	104.156	18.2324	1.22665	0.529059	0.441947	0.447022	1.22812	6.09113	104.156	-21.1061	3.88411	124.938	5.25043e-29	2.90482e-28	6.79812	3.88411	29.8255	4.72745e-08	2.23227e-06						2.99099	3.88411	7.896	0.00495444	0.0360943
Ae2SigPSigP-254959_FR1_417-526	|protein_coding|JXUM01S000823:141239:176490:1|gene:AALF0 24872	0.14	AALF024872-PA	76	1130	28	52	7	Ae2SigPSigP-254959_FR1_417-526	5278	1925	21	6	23	24	67	477		Ae2SigPSigP-254959_FR1_417-526	554.259	341.756	8.57848	3.52373	2.82088	3.96978	24.911	76.1871	554.259	-19.9191	5.06843	168.72	1.40827e-38	1.62042e-36	6.78693	5.06843	43.1393	5.09777e-11	6.65906e-09						3.83544	5.06843	17.8652	2.37124e-05	0.000656633
Ae2SigPSigP-259585_FR2_75-131	|protein_coding|JXUM01S005479:57876:84257:1|gene:AALF022 276	17	AALF022276-PA	39	1353	28	43	3	Ae2SigPSigP-259585_FR2_75-131	191	125	5	0	1	1	0	0		Ae2SigPSigP-259585_FR2_75-131	41.6881	46.1245	4.24518	0	0.254914	0.343788	0	0	46.1245	-24.297	0.906003	121.303	3.28074e-28	1.50803e-27	6.7834	0.906003	21.7671	3.07838e-06	8.42932e-05
AALF012733-PA	|protein_coding|JXUM01S002787:90491:119841:- 1|gene:AALF012733	0	AALF012733-PA	4503	4503	100	100	100	AALF012733-PA	229219	160610	872	461	1475	1378	7517	27657		AALF012733-PA	566.502	671.067	8.3833	6.37177	4.25752	5.36429	65.7761	103.962	671.067	-14.0128	10.9463	90.2241	2.12652e-21	3.51823e-21	6.78239	10.9463	34.5049	4.25187e-09	2.85907e-07						4.06795	10.9463	16.0349	6.2186e-05	0.00142902
AALF003707-PA	|protein_coding|JXUM01S010180:96:6182:1|gene:AALF003707	0	AALF003707-PA	1636	1636	100	100	100	AALF003707-PA	14851	10506	81	26	86	98	495	1450		AALF003707-PA	100.985	120.776	2.14256	0.988741	0.682988	1.04964	11.9173	14.9964	120.776	-17.9427	7.00045	175.723	4.16214e-40	6.50294e-38	6.77213	7.00045	50.8062	1.01949e-12	2.64181e-10						3.87641	7.00045	21.753	3.10102e-06	0.000116261
AALF017792-PA	|protein_coding|JXUM01S000486:108421:129353:1|gene:AALF0 17792	0	AALF017792-PA	303	303	100	100	100	AALF017792-PA	5797	2275	16	7	23	30	36	91		AALF017792-PA	212.265	140.831	2.27899	1.43345	0.983598	1.73025	4.66714	5.068	212.265	-19.7229	5.1144	193.736	4.86225e-44	1.72194e-41	6.77021	5.1144	49.8527	1.65733e-12	3.91291e-10
AALF012862-PA	|protein_coding|JXUM01S002821:173810:175735:- 1|gene:AALF012862	0	AALF012862-PA	595	595	100	100	100	AALF012862-PA	3063	949	274	7	13	13	8	42		AALF012862-PA	57.2071	29.9648	19.9068	0.731155	0.28357	0.382436	0.529012	1.19309	57.2071	-20.7709	4.47462	113.17	1.98051e-26	6.39951e-26	6.76215	4.47462	27.468	1.59715e-07	6.46836e-06	5.44022	4.47462	19.9407	7.98823e-06	0.000338126
AALF016897-PA	|protein_coding|JXUM01S003924:25657:41773:- 1|gene:AALF016897	0	AALF016897-PA	505	505	100	100	100	AALF016897-PA	8025	3381	96	16	47	33	25	206		AALF016897-PA	176.54	125.744	8.21519	1.96846	1.20757	1.14347	1.9472	6.89264	176.54	-19.1994	5.66636	155.539	1.06737e-35	5.54979e-34	6.76041	5.66636	41.4808	1.19036e-10	1.33593e-08	2.72076	5.66636	9.43678	0.00212676	0.0201325
AALF009957-PA	|protein_coding|JXUM01S000448:28960:48268:1|gene:AALF016 812	1e-140	AALF016812-PA	239	239	100	100	100	AALF009957-PA	1396	472	65	36	10	3	34	75		AALF009957-PA	64.7475	37.0103	11.7273	9.33789	0.541692	0.219165	5.58328	5.29077	64.7475	-21.8528	3.48757	183.804	7.1591e-42	1.60691e-39	6.75874	3.48757	40.4106	2.05826e-10	2.19151e-08	5.47224	3.48757	28.9822	7.30447e-08	9.46404e-06	3.70514	3.48757	15.1196	0.000100909	0.00208849
Ae2SigPSigP-260238_FR4_81-151	|protein_coding|JXUM01S000586:397644:402292:1|gene:AALF0 20356	2	AALF020356-PA	66	898	33	50	7	Ae2SigPSigP-260238_FR4_81-151	3	29	0	0	0	0	2	10		Ae2SigPSigP-260238_FR4_81-151	0.49842	8.14544	0	0	0	0	1.17646	2.52693	8.14544	-27.1612	-1.28387	129.218	6.07613e-30	4.37264e-29	6.75847	-1.28387	9.72483	0.00181795	0.0162672						5.69591	-1.28387	7.16349	0.00744024	0.047869
Ae2-259363	|protein_coding|JXUM01S006191:64056:64428:1|gene:AALF024 305	4e-48	AALF024305-PA	102	99	96	97	103	Ae2-259363	246	253	18	19	4	0	15	21		Ae2-259363	22.0832	38.3964	6.28561	9.53871	0.419374	0	4.76751	2.86726	38.3964	-23.5092	1.92075	221.787	3.68601e-50	2.86547e-47	6.75614	1.92075	27.2433	1.79399e-07	7.19245e-06	5.83099	1.92075	21.1221	4.30937e-06	0.000211637	3.8793	1.92075	10.4349	0.00123657	0.0134884
AALF008783-PA	|protein_coding|JXUM01S001930:15534:16932:- 1|gene:AALF008783	0	AALF008783-PA	445	445	100	100	100	AALF008783-PA	2013	1394	10	2	16	10	110	248		AALF008783-PA	50.241	58.8192	0.970872	0.27916	0.466389	0.393121	9.72031	9.41425	58.8192	-20.82	4.22839	190.049	3.10122e-43	8.90497e-41	6.74877	4.22839	45.1968	1.782e-11	2.69183e-09						4.38028	4.22839	23.1916	1.4664e-06	6.14172e-05
Ae2SigPSigP-242237_FR1_48-118	|protein_coding|JXUM01S004653:84819:85082:1|gene:AALF01 9676	2	AALF019676-PA	61	87	31	42	70	Ae2SigPSigP-242237_FR1_48-118	3215	1199	6	5	16	14	110	234		Ae2SigPSigP-242237_FR1_48-118	526.285	331.819	3.82067	4.5774	3.05896	3.60978	63.7538	58.2607	526.285	-20.5827	4.41999	193.927	4.41753e-44	1.61839e-41	6.74869	4.41999	46.8651	7.60451e-12	1.33175e-09						4.10067	4.41999	21.5976	3.36275e-06	0.000123909
Ae2SigPSigP-29780_FR5_19-90	|protein_coding|JXUM01S001017:7:35024:1|gene:AALF028627	5.9	AALF028627-PA	37	3836	27	48	1	Ae2SigPSigP-29780_FR5_19-90	452	431	1	0	5	2	3	1		Ae2SigPSigP-29780_FR5_19-90	81.1514	130.821	0.698401	0	1.04844	0.565587	1.907	0.273072	130.821	-22.6929	2.25223	136.19	1.81366e-31	2.12368e-30	6.74641	2.25223	28.3429	1.01621e-07	4.37108e-06
Ae2SigPSigP-219859_FR1_584-656	|protein_coding|JXUM01S005814:73011:73568:- 1|gene:AALF023192	7.5	AALF023192-PA	13	185	61	84	7	Ae2SigPSigP-219859_FR1_584-656	2638	948	55	4	16	9	19	114		Ae2SigPSigP-219859_FR1_584-656	415.537	252.456	33.7012	3.52373	2.94353	2.233	10.5965	27.3123	415.537	-20.8869	4.09798	142.315	8.29763e-33	1.59224e-31	6.74563	4.09798	33.981	5.56543e-09	3.56199e-07	3.40181	4.09798	11.2096	0.00081377	0.0102959	2.81016	4.09798	8.11095	0.00439986	0.0332235
AALF011758-PA	|protein_coding|JXUM01S002546:149549:151072:1|gene:AALF0 11758	0	AALF011758-PA	395	395	100	100	100	AALF011758-PA	560	288	5	0	4	2	2	17		AALF011758-PA	15.7413	13.6864	0.546728	0	0.131319	0.0885515	0.199048	0.726813	15.7413	-22.8889	2.13976	135.588	2.45552e-31	2.75289e-30	6.74453	2.13976	27.7273	1.39676e-07	5.7817e-06
Ae2SigPSigP-217188_FR2_96-312	|protein_coding|JXUM01S000579:210245:211019:- 1|gene:AALF020567	1e-19	AALF020567-PA	195	193	27	47	101	Ae2SigPSigP-217188_FR2_96-312	218843	108136	274535	30865	1178	1141	2087	10504		Ae2SigPSigP-217188_FR2_96-312	12556.8	10489.6	61276.3	9904.27	78.9418	103.121	423.978	916.688	61276.3	-14.3072	13.0531	66.3975	3.68576e-16	4.22348e-16	6.74414	13.0531	24.6187	6.98693e-07	2.29819e-05	9.16513	13.0531	37.0014	1.18047e-09	5.08447e-07
AALF018956-PA	|protein_coding|JXUM01S004463:51618:52564:- 1|gene:AALF018956	1e-170	AALF018956-PA	294	294	100	100	100	AALF018956-PA	32461	29266	138	56	240	240	520	2651		AALF018956-PA	1224.87	1866.95	20.256	11.8174	10.5768	14.2643	69.471	152.145	1866.95	-16.5754	8.254	135.407	2.68926e-31	2.97339e-30	6.74367	8.254	42.6061	6.695e-11	8.17586e-09						3.09007	8.254	12.5613	0.000393812	0.00585994
Ae2SigPSigP-12127_FR4_22-122	|protein_coding|JXUM01S000176:3180:4121:- 1|gene:AALF007416	1.2	AALF007416-PA	23	313	47	60	7	Ae2SigPSigP-12127_FR4_22-122	17	21	0	0	0	0	17	0		Ae2SigPSigP-12127_FR4_22-122	2.01312	4.2042	0	0	0	0	7.1276	0	7.1276	-27.1612	-1.03207	102.143	5.16671e-24	1.1593e-23	6.74046	-1.03207	8.31022	0.00394226	0.0295304						6.98309	-1.03207	8.71392	0.0031579	0.0263004
Ae2SigPSigP-248833_FR2_1543-1644	|protein_coding|JXUM01S005447:100366:104090:1|gene:AALF0 22168	2.7	AALF022168-PA	31	907	32	64	3	Ae2SigPSigP-248833_FR2_1543-1644	189	192	1	2	3	0	4	29		Ae2SigPSigP-248833_FR2_1543-1644	23.3759	40.1467	0.481121	1.38339	0.433353	0	1.75162	5.45537	40.1467	-23.8822	1.32425	187.526	1.10221e-42	2.83313e-40	6.7374	1.32425	22.6719	1.92162e-06	5.5478e-05						3.79658	1.32425	8.40577	0.00374032	0.0296629
Ae2-264422	|protein_coding|JXUM01S001095:66908:91136:1|gene:AALF001 092	0.029	AALF001092-PA	77	752	31	41	10	Ae2-264422	2	29	0	0	0	0	15	6		Ae2-264422	0.175297	4.2972	0	0	0	0	4.65489	0.799864	4.65489	-27.1612	-1.03174	118.921	1.08998e-27	4.48098e-27	6.73411	-1.03174	9.16052	0.00247292	0.0205848						7.05216	-1.03174	9.81279	0.00173302	0.0171395
Ae2SigPSigP-230376_FR3_481-548	|protein_coding|JXUM01S005587:92538:99653:- 1|gene:AALF022535	2	AALF022535-PA	27	317	40	66	9	Ae2SigPSigP-230376_FR3_481-548	26	16	1	0	0	0	28	10		Ae2SigPSigP-230376_FR3_481-548	4.31964	4.49404	0.646282	0	0	0	16.4704	2.52693	16.4704	-27.1612	-0.551762	190.031	3.13052e-43	8.90884e-41	6.73228	-0.551762	12.3132	0.000449777	0.0054138						7.92569	-0.551762	16.4236	5.06493e-05	0.00121714
Ae2SigPSigP-35447_FR3_462-554	|protein_coding|JXUM01S005545:104504:104905:1|gene:AALF 022406	0.006	AALF022406-PA	51	133	39	49	38	Ae2SigPSigP-35447_FR3_462-554	24	17	2	0	0	0	0	0		Ae2SigPSigP-35447_FR3_462-554	3.33941	3.99899	1.08252	0	0	0	0	0	3.99899	-27.1612	-1.41379	176.408	2.9493e-40	4.77173e-38	6.72795	-1.41379	11.7529	0.000607484	0.00687095
AALF001833-PA	|protein_coding|JXUM01S009016:3780:47793:1|gene:AALF00183 3	0	AALF001833-PA	2389	2389	100	100	100	AALF001833-PA	124569	96874	491	236	927	806	1613	8214		AALF001833-PA	580.178	762.783	8.8957	6.14712	5.04249	5.91287	26.5986	58.1869	762.783	-14.741	10.0499	100.658	1.09302e-23	2.35248e-23	6.71855	10.0499	35.9064	2.07024e-09	1.55625e-07						2.88722	10.0499	9.4733	0.00208484	0.0195441
AALF021770-PA	|protein_coding|JXUM01S005311:42523:44675:1|gene:AALF021 770	0	AALF021770-PA	637	637	100	100	100	AALF021770-PA	1099	561	3	0	2	9	8	51		AALF021770-PA	19.1746	16.5476	0.203609	0	0.0407542	0.247334	0.494187	1.35338	19.1746	-21.8856	3.03013	131.849	1.61472e-30	1.38312e-29	6.70825	3.03013	28.8587	7.78561e-08	3.43699e-06
AALF021383-PA	|protein_coding|JXUM01S000615:244615:244989:- 1|gene:AALF021383	5e-70	AALF021383-PA	124	124	100	100	100	AALF021383-PA	949	865	3	3	10	5	2	9		AALF021383-PA	84.5094	130.226	1.03922	1.49406	1.04005	0.701328	0.630583	1.21899	130.226	-21.6185	3.21379	161.591	5.08092e-37	3.78374e-35	6.70052	3.21379	36.0581	1.91516e-09	1.46057e-07
AALF017252-PA	|protein_coding|JXUM01S004006:126775:128602:- 1|gene:AALF017252	1e-104	AALF017252-PA	184	184	100	100	100	AALF017252-PA	35	10	1	0	0	0	0	1		AALF017252-PA	2.10594	1.01723	0.234059	0	0	0	0	0.091516	2.10594	-27.1612	-1.37633	178.319	1.12853e-40	1.96555e-38	6.68106	-1.37633	11.697	0.000626003	0.00702556
Ae2-222568	|protein_coding|JXUM01S007936:10360:14951:- 1|gene:AALF028434	0.062	AALF028434-PA	40	340	32	60	12	Ae2-222568	161	38	7	1	0	1	0	0		Ae2-222568	15.8598	6.32844	2.68236	0.550908	0	0.155161	0	0	15.8598	-25.0598	0.287632	167.03	3.29492e-38	3.34456e-36	6.67439	0.287632	17.7188	2.56077e-05	0.000513652	4.83546	0.287632	9.14684	0.00249148	0.0224072
Ae2-254470	|protein_coding|JXUM01S000324:172410:174122:1|gene:AALF0 13480	3e-83	AALF013480-PA	325	550	46	65	59	Ae2-254470	3554	1484	290	14	32	8	5	26		Ae2-254470	121.726	85.9295	38.6377	2.68165	1.28006	0.431587	0.60633	1.35444	121.726	-20.2936	4.78359	122.257	2.02783e-28	9.76035e-28	6.6739	4.78359	29.9696	4.38879e-08	2.09407e-06	5.10773	4.78359	20.1642	7.10689e-06	0.000312438
AALF006894-PA	|protein_coding|JXUM01S001645:117313:118207:- 1|gene:AALF006894	1e-134	AALF006894-PA	235	235	100	100	100	AALF006894-PA	8224	7099	36	22	82	48	258	662		AALF006894-PA	387.9	566.079	6.60522	5.80321	4.51716	3.56608	43.0854	47.4914	566.079	-18.5223	6.28946	189.797	3.52074e-43	9.84356e-41	6.6705	6.28946	51.7534	6.29284e-13	1.8745e-10						3.40988	6.28946	18.1805	2.00927e-05	0.000569764
Ae2SigPSigP-227135_FR6_1-108	|protein_coding|JXUM01S007163:44402:45641:1|gene:AALF026 720	4.5	AALF026720-PA	60	373	23	50	16	Ae2SigPSigP-227135_FR6_1-108	4432	1496	12	5	26	17	66	331		Ae2SigPSigP-227135_FR6_1-108	640.705	365.622	6.74819	4.04238	4.38981	3.87097	33.7812	72.779	640.705	-20.0976	4.76785	180.347	4.07142e-41	7.6786e-39	6.66881	4.76785	44.4129	2.65927e-11	3.80084e-09						3.62281	4.76785	17.0526	3.63588e-05	0.000934569
Ae2-230921	|protein_coding|JXUM01S000174:526053:533246:- 1|gene:AALF006848	3e-59	AALF006848-PA	187	193	58	77	97	Ae2-230921	876	372	3	1	5	4	19	97		Ae2-230921	51.3215	36.8452	0.683698	0.327645	0.342121	0.36912	3.94114	8.64344	51.3215	-22.2964	2.74066	158.822	2.04688e-36	1.29961e-34	6.66769	2.74066	33.2838	7.96418e-09	4.83509e-07						4.05298	2.74066	14.8061	0.000119152	0.00237654
AALF021317-PA	|protein_coding|JXUM01S005158:3573:33604:1|gene:AALF02131 7	0	AALF021317-PA	4265	4265	100	100	100	AALF021317-PA	15458	7446	66	24	127	56	242	901		AALF021317-PA	40.3349	32.8468	0.669915	0.350226	0.387031	0.230159	2.23572	3.5758	40.3349	-18.0624	6.71495	179.166	7.37066e-41	1.3198e-38	6.65824	6.71495	50.2056	1.38451e-12	3.34824e-10						3.17269	6.71495	15.6749	7.52162e-05	0.00167064
Ae2SigPSigP-214195_FR5_4-112	|protein_coding|JXUM01S004276:81061:82230:- 1|gene:AALF018275	0.9	AALF018275-PA	46	389	34	56	12	Ae2SigPSigP-214195_FR5_4-112	36	9	0	0	0	0	5	1		Ae2SigPSigP-214195_FR5_4-112	4.04777	1.7108	0	0	0	0	1.99048	0.171015	4.04777	-27.1612	-1.26994	154.909	1.466e-35	7.27815e-34	6.65766	-1.26994	10.6628	0.00109314	0.0110188
Ae2SigPSigP-15454_FR6_227-287	|protein_coding|JXUM01S003164:76061:87809:- 1|gene:AALF014208	5.9	AALF014208-PA	19	490	47	68	4	Ae2SigPSigP-15454_FR6_227-287	87	76	0	0	0	1	0	0		Ae2SigPSigP-15454_FR6_227-287	16.1405	23.8371	0	0	0	0.29222	0	0	23.8371	-25.0582	0.0813614	161.537	5.22122e-37	3.87916e-35	6.65562	0.0813614	17.1603	3.43543e-05	0.000652159
AALF014607-PA	|protein_coding|JXUM01S000364:167395:170969:1|gene:AALF0 14607	0	AALF014607-PA	997	997	100	100	100	AALF014607-PA	2238	1078	10	2	21	6	13	109		AALF014607-PA	24.962	20.3273	0.433877	0.124755	0.27356	0.10541	0.513375	1.84912	24.962	-20.8367	3.96501	151.404	8.55436e-35	3.33725e-33	6.64464	3.96501	35.4092	2.67228e-09	1.91833e-07						2.58779	3.96501	7.41921	0.00645313	0.0436338
Ae2SigPSigP-207479_FR6_1-95	|protein_coding|JXUM01S007443:32382:33792:- 1|gene:AALF027387	5e-10	AALF027387-PA	86	375	30	54	23	Ae2SigPSigP-207479_FR6_1-95	24	15	33	14	0	0	0	5		Ae2SigPSigP-207479_FR6_1-95	3.04737	3.21994	16.2996	9.94148	0	0	0	0.965616	16.2996	-27.1612	-0.175742	234.534	6.11654e-53	7.7981e-50	6.62894	-0.175742	13.5191	0.000236152	0.00316788	9.6145	-0.175742	26.5166	2.61277e-07	2.53121e-05
Ae2-242237	|protein_coding|JXUM01S004487:64822:65391:1|gene:AALF019 028	1e-108	AALF019028-PA	189	189	100	100	100	Ae2-242237	14130	3329	37	17	81	46	245	1017		Ae2-242237	375.385	149.517	3.82371	2.52576	2.51324	1.92489	23.0449	41.0937	375.385	-18.5594	6.25002	174.262	8.67694e-40	1.28633e-37	6.62219	6.25002	46.9604	7.2436e-12	1.28264e-09						3.78834	6.25002	19.9274	8.04405e-06	0.000260292
AALF010412-PA	|protein_coding|JXUM01S016113:587:1702:1|gene:AALF010412	0	AALF010412-PA	327	327	100	100	100	AALF010412-PA	93	61	0	1	1	0	0	3		AALF010412-PA	3.15615	3.49983	0	0.189795	0.039636	0	0	0.154852	3.49983	-25.1701	0.0239442	159.285	1.62149e-36	1.05258e-34	6.62146	0.0239442	16.8123	4.1265e-05	0.000756754
Ae2SigPSigP-231170_FR4_726-784	|protein_coding|JXUM01S000031:294855:316944:- 1|gene:AALF006551	7.5	AALF006551-PA	26	750	38	53	3	Ae2SigPSigP-231170_FR4_726-784	20	17	0	0	0	0	0	5		Ae2SigPSigP-231170_FR4_726-784	4.04777	5.81671	0	0	0	0	0	1.53913	5.81671	-27.1612	-1.43305	159.383	1.54305e-36	1.00576e-34	6.62036	-1.43305	10.7239	0.00105758	0.010742
Ae2-221594	|protein_coding|JXUM01S003522:21373:23703:- 1|gene:AALF015458	1e-27	AALF015458-PA	85	179	72	84	47	Ae2-221594	1217	705	63	24	3	11	20	53		Ae2-221594	145.665	142.659	29.3329	16.0652	0.419374	2.07382	8.47557	9.64854	145.665	-21.5575	3.50673	167.341	2.81775e-38	2.91591e-36	6.61982	3.50673	36.4878	1.53628e-09	1.20605e-07	4.87373	3.50673	22.4401	2.16799e-06	0.000125866	2.78915	3.50673	8.4282	0.00369447	0.0293944
AALF004811-PA	|protein_coding|JXUM01S011005:21401:22087:- 1|gene:AALF004811	8e-42	AALF004811-PA	77	77	100	100	100	AALF004811-PA	724	151	5	2	4	2	11	16		AALF004811-PA	103.322	36.4312	2.7757	1.59622	0.666697	0.449569	5.55802	3.47291	103.322	-22.888	2.09753	149.508	2.22032e-34	7.48871e-33	6.61401	2.09753	29.4478	5.74431e-08	2.63437e-06
Ae2SigPSigP-200474_FR3_296-412	|protein_coding|JXUM01S000386:171916:180126:1|gene:AALF 015323	5.8	AALF015323-PA	19	317	52	73	6	Ae2SigPSigP-200474_FR3_296-412	16	19	1	2	0	0	0	6		Ae2SigPSigP-200474_FR3_296-412	2.58119	5.18198	0.627549	1.80442	0	0	0	1.47221	5.18198	-27.1612	-1.33688	161.088	6.54556e-37	4.74152e-35	6.61059	-1.33688	10.7599	0.00103725	0.0105705	5.90717	-1.33688	7.55148	0.00599607	0.0408099
Ae2SigPSigP-243635_FR6_80-215	|protein_coding|JXUM01S002156:54743:68186:- 1|gene:AALF009940	3.4	AALF009940-PA	39	627	28	53	6	Ae2SigPSigP-243635_FR6_80-215	791	131	6	2	3	3	4	20		Ae2SigPSigP-243635_FR6_80-215	125.785	35.218	3.7115	1.77865	0.557168	0.751423	2.25208	4.83727	125.785	-22.8422	2.12361	138.314	6.22051e-32	8.59039e-31	6.60922	2.12361	27.4921	1.57736e-07	6.41264e-06
Ae2SigPSigP-8748_FR3_75-163	|protein_coding|JXUM01S004952:54414:78681:1|gene:AALF020 660	0.24	AALF020660-PA	49	566	34	46	9	Ae2SigPSigP-8748_FR3_75-163	47	2	0	0	0	0	4	4		Ae2SigPSigP-8748_FR3_75-163	7.47393	0.53768	0	0	0	0	2.25208	0.967455	7.47393	-27.1612	-1.19439	143.541	4.47653e-33	9.52472e-32	6.60631	-1.19439	10.0451	0.00152758	0.0142322
Ae2SigPSigP-261928_FR4_2-86	|protein_coding|JXUM01S000685:337866:357466:- 1|gene:AALF022224	1.5	AALF022224-PA	29	248	41	58	12	Ae2SigPSigP-261928_FR4_2-86	12	21	1	10	0	0	12	5		Ae2SigPSigP-261928_FR4_2-86	1.93589	5.72746	0.627549	9.02212	0	0	6.85416	1.22684	9.02212	-27.1612	-0.814052	143.222	5.25542e-33	1.08559e-31	6.60233	-0.814052	9.98059	0.00158199	0.014628	8.04916	-0.814052	13.5791	0.00022872	0.00414911	6.73126	-0.814052	10.199	0.00140517	0.0148008
Ae2SigPSigP-56402_FR4_1-67	|protein_coding|JXUM01S000165:8471:28305:- 1|gene:AALF006157	10	AALF006157-PA	43	865	23	44	5	Ae2SigPSigP-56402_FR4_1-67	12	21	0	0	0	0	0	4		Ae2SigPSigP-56402_FR4_1-67	2.34345	6.93324	0	0	0	0	0	1.1881	6.93324	-27.1612	-1.52613	145.99	1.30466e-33	3.31342e-32	6.60209	-1.52613	10.0993	0.00148325	0.0138841
AALF020974-PA	|protein_coding|JXUM01S000610:107780:109113:- 1|gene:AALF020974	1e-144	AALF020974-PA	249	249	100	100	100	AALF020974-PA	3316	1990	429	103	26	18	52	192		AALF020974-PA	147.647	149.798	74.3043	25.6481	1.35206	1.26239	8.19758	13.0026	149.798	-20.0586	5.23233	193.964	4.33601e-44	1.607e-41	6.59382	5.23233	47.045	6.93741e-12	1.24309e-09	5.88122	5.23233	39.7516	2.88403e-10	2.36862e-07	2.94795	5.23233	12.7311	0.000359628	0.00547917
Ae2-221593	|protein_coding|JXUM01S003557:143442:150531:1|gene:AALF0 15596	0.0001	AALF015596-PA	50	259	34	66	19	Ae2-221593	2064	961	128	27	10	13	38	77		Ae2-221593	201.537	158.639	48.6185	14.744	1.1404	1.9994	13.1371	11.4355	201.537	-20.9242	4.12833	183.269	9.36936e-42	2.05952e-39	6.59225	4.12833	41.8126	1.00453e-10	1.14499e-08	4.95	4.12833	26.8437	2.20594e-07	2.20163e-05	2.87522	4.12833	10.5261	0.00117703	0.0130217
Ae2SigPSigP-40415_FR4_1-122	|protein_coding|JXUM01S007443:35738:41315:- 1|gene:AALF027388	3e-11	AALF027388-PA	86	463	33	61	19	Ae2SigPSigP-40415_FR4_1-122	179	11	3	0	1	0	0	0		Ae2SigPSigP-40415_FR4_1-122	23.1688	2.40705	1.5105	0	0.15117	0	0	0	23.1688	-25.1789	0.0987087	123.084	1.33656e-28	6.71187e-28	6.57478	0.0987087	13.4947	0.000239235	0.00320654
AALF012784-PA	|protein_coding|JXUM01S002795:30891:32279:- 1|gene:AALF012784	0	AALF012784-PA	356	356	100	100	100	AALF012784-PA	116	121	10	0	2	0	0	8		AALF012784-PA	3.61692	6.37835	1.21291	0	0.0728325	0	0	0.379394	6.37835	-24.3947	0.722501	132.786	1.00702e-30	9.17757e-30	6.57142	0.722501	15.4658	8.40105e-05	0.00136685	4.34674	0.722501	7.35062	0.00670398	0.0440774
AALF015458-PA	|protein_coding|JXUM01S003522:21373:23703:- 1|gene:AALF015458	4e-95	AALF015458-PA	179	179	100	100	100	AALF015458-PA	4424	833	262	11	23	15	33	117		AALF015458-PA	273.585	87.0891	63.0268	3.80433	1.66119	1.4611	7.22543	11.0048	273.585	-20.2751	4.7362	121.019	3.78553e-28	1.71599e-27	6.57034	4.7362	29.0795	6.94676e-08	3.12833e-06	4.92667	4.7362	18.905	1.37389e-05	0.000512165
AALF013299-PA	|protein_coding|JXUM01S000316:483589:495354:- 1|gene:AALF013299	1e-172	AALF013299-PA	294	294	100	100	100	AALF013299-PA	1234	678	17	6	6	9	9	28		AALF013299-PA	46.5631	43.2513	2.4953	1.26616	0.264419	0.534911	1.20238	1.60696	46.5631	-21.5232	3.26658	172.274	2.35807e-39	3.19824e-37	6.56607	3.26658	37.3946	9.64902e-10	8.09324e-08	2.91846	3.26658	8.89218	0.00286394	0.024611
AALF014710-PA	|protein_coding|JXUM01S003281:67101:70893:1|gene:AALF0147 10	0	AALF014710-PA	1145	1145	100	100	100	AALF014710-PA	18621	3596	49	23	116	52	150	1168		AALF014710-PA	180.87	59.0509	1.85143	1.2494	1.31594	0.795573	5.15856	17.2555	180.87	-18.1841	6.52536	144.942	2.21128e-33	5.23239e-32	6.56224	6.52536	39.5424	3.21006e-10	3.18736e-08						3.35993	6.52536	13.9277	0.000189977	0.0033421
Ae2SigPSigP-23474_FR2_1-244	|protein_coding|JXUM01S001183:233477:235314:1|gene:AALF0 02385	8e-57	AALF002385-PA	123	513	86	95	24	Ae2SigPSigP-23474_FR2_1-244	131	124	1	1	1	1	1	3		Ae2SigPSigP-23474_FR2_1-244	6.24056	9.98657	0.18531	0.266416	0.0556374	0.0750351	0.168665	0.217367	9.98657	-24.2977	0.694159	131.016	2.45649e-30	1.99074e-29	6.55777	0.694159	22.0088	2.71404e-06	7.52215e-05
AALF019898-PA	|protein_coding|JXUM01S004724:80106:97185:- 1|gene:AALF019898	0	AALF019898-PA	1120	1120	100	100	100	AALF019898-PA	4806	1528	630	50	38	14	46	194		AALF019898-PA	47.7229	25.6513	24.335	2.77666	0.440698	0.21897	1.61724	2.92998	47.7229	-19.8853	5.3769	142.616	7.13175e-33	1.40575e-31	6.54024	5.3769	34.7965	3.66026e-09	2.48749e-07	5.89674	5.3769	29.9324	4.47377e-08	6.74308e-06	2.72101	5.3769	8.36534	0.00382444	0.0301426
AALF007260-PA	|protein_coding|JXUM01S001681:95955:97503:1|gene:AALF007 260	0	AALF007260-PA	492	492	100	100	100	AALF007260-PA	4284	2940	55	9	31	31	30	113		AALF007260-PA	96.7279	112.226	4.83073	1.13646	0.817482	1.10249	2.39826	3.88061	112.226	-19.5256	5.11818	175.181	5.46715e-40	8.41809e-38	6.5365	5.11818	43.5498	4.13313e-11	5.70283e-09	2.25114	5.11818	7.13828	0.00754556	0.047775
Ae2-100891	|protein_coding|JXUM01S001095:66908:91136:1|gene:AALF001 092	6e-05	AALF001092-PA	54	752	46	55	7	Ae2-100891	24	13	0	0	0	0	2	3		Ae2-100891	4.11005	3.76376	0	0	0	0	1.21266	0.781406	4.11005	-27.1612	-1.44463	205	1.69308e-46	8.05428e-44	6.52446	-1.44463	12.1344	0.000494993	0.0058498
Ae2SigPSigP-201375_FR3_1-105	|protein_coding|JXUM01S004389:112185:140726:1|gene:AALF01 8617	0.41	AALF018617-PA	61	1378	34	50	4	Ae2SigPSigP-201375_FR3_1-105	539	234	3	0	3	3	0	36		Ae2SigPSigP-201375_FR3_1-105	57.1411	41.939	1.23717	0	0.371446	0.500949	0	5.80473	57.1411	-22.8386	2.02356	95.6372	1.37991e-22	2.58519e-22	6.52371	2.02356	19.1638	1.19964e-05	0.000271179
Ae2SigPSigP-219838_FR4_669-759	|protein_coding|JXUM01S011859:14978:15668:1|gene:AALF00 5853	4.6	AALF005853-PA	53	185	26	47	29	Ae2SigPSigP-219838_FR4_669-759	13	19	0	0	0	0	68	19		Ae2SigPSigP-219838_FR4_669-759	2.53874	6.27293	0	0	0	0	47.0171	5.64349	47.0171	-27.1612	0.131663	184.95	4.02352e-42	9.49938e-40	6.52094	0.131663	11.3936	0.000736984	0.00799248						9.17008	0.131663	20.6681	5.46175e-06	0.000186984
AALF013481-PA	|protein_coding|JXUM01S000324:184220:185992:- 1|gene:AALF013481	0	AALF013481-PA	570	570	100	100	100	AALF013481-PA	106	46	28	0	1	0	15	7		AALF013481-PA	2.06642	1.51605	2.12334	0	0.0227681	0	1.03533	0.207554	2.12334	-25.1781	0.541001	125.969	3.12394e-29	1.82529e-28	6.52058	0.541001	13.5648	0.000230467	0.00309813	6.53382	0.541001	13.4364	0.000246785	0.00437717	5.0979	0.541001	8.82314	0.00297434	0.0252534
AALF010712-PA	|protein_coding|JXUM01S002331:18588:24182:- 1|gene:AALF010712	0	AALF010712-PA	1415	1415	100	100	100	AALF010712-PA	15817	5458	69	27	105	68	88	656		AALF010712-PA	124.34	72.5374	2.11	1.18702	0.964027	0.84199	2.4493	7.84349	124.34	-18.0995	6.51185	160.883	7.2578e-37	5.21009e-35	6.51844	6.51185	43.6862	3.85481e-11	5.38879e-09						2.4591	6.51185	8.93403	0.00279906	0.0241388
Ae2SigPSigP-261781_FR2_296-463	|protein_coding|JXUM01S002235:133097:144626:- 1|gene:AALF010302	2e-09	AALF010302-PA	98	321	29	61	31	Ae2SigPSigP-261781_FR2_296-463	131	193	3	0	2	1	1	2		Ae2SigPSigP-261781_FR2_296-463	12.2539	30.5212	1.09162	0	0.218497	0.147338	0.331188	0.284546	30.5212	-23.8116	1.05283	121.219	3.4223e-28	1.56723e-27	6.51177	1.05283	21.6172	3.32855e-06	9.02901e-05
Ae2TE-94437	|protein_coding|JXUM01S000480:13841:28083:1|gene:AALF017 866	0.021	AALF017866-PA	62	628	29	45	10	Ae2TE-94437	7	22	0	0	0	0	0	4		Ae2TE-94437	0.695711	3.69655	0	0	0	0	0	0.604659	3.69655	-27.1612	-1.61585	128.661	8.04652e-30	5.55363e-29	6.5107	-1.61585	9.1071	0.00254619	0.0210792
Ae2SigPSigP-39064_FR6_20-88	|protein_coding|JXUM01S004508:956:22562:1|gene:AALF01911 3	7.6	AALF019113-PA	35	322	34	54	11	Ae2SigPSigP-39064_FR6_20-88	7	22	0	1	0	0	0	0		Ae2SigPSigP-39064_FR6_20-88	1.1806	6.27293	0	0.943222	0	0	0	0	6.27293	-27.1612	-1.70073	129.83	4.46352e-30	3.3263e-29	6.51055	-1.70073	9.15846	0.0024757	0.0205973
Ae2SigPSigP-237163_FR4_8-278	|protein_coding|JXUM01S003305:126503:160211:1|gene:AALF0 14782	1e-105	AALF014782-PA	187	187	100	100	100	Ae2SigPSigP-237163_FR4_8-278	23699	7022	239	66	88	141	56	235		Ae2SigPSigP-237163_FR4_8-278	1003.05	502.454	39.3495	15.6223	4.35001	9.39993	8.39179	15.128	1003.05	-17.5874	6.998	152.499	4.92951e-35	2.0838e-33	6.50665	6.998	42.6789	6.45055e-11	7.93816e-09	2.63773	6.998	9.89844	0.00165419	0.0169041
AALF000149-PA	|protein_coding|JXUM01S001026:410:25780:- 1|gene:AALF000149	1e-133	AALF000149-PA	229	229	100	100	100	AALF000149-PA	36	6	1	0	0	0	0	0		AALF000149-PA	1.7423	0.490925	0.188265	0	0	0	0	0	1.7423	-27.1612	-1.48319	159.179	1.70976e-36	1.10314e-34	6.5015	-1.48319	10.3994	0.00126057	0.0122532
AALF002134-PA	|protein_coding|JXUM01S009159:20649:22048:1|gene:AALF002 134	0	AALF002134-PA	409	409	100	100	100	AALF002134-PA	1447	955	25	0	11	10	19	46		AALF002134-PA	39.2856	43.834	2.6403	0	0.348797	0.427639	1.82638	1.89951	43.834	-21.0867	3.61012	132.036	1.46898e-30	1.27508e-29	6.50024	3.61012	29.5449	5.4637e-08	2.51654e-06
Ae2-243635	|protein_coding|JXUM01S011005:21401:22087:- 1|gene:AALF004811	4e-28	AALF004811-PA	91	77	69	69	118	Ae2-243635	1043	264	5	4	6	4	19	29		Ae2-243635	127.583	54.5951	2.37917	2.73638	0.857182	0.77069	8.22876	5.39542	127.583	-22.1634	2.65659	159.173	1.71492e-36	1.10424e-34	6.50013	2.65659	32.507	1.18766e-08	6.8329e-07						2.9261	2.65659	8.21696	0.00415006	0.0319196
Ae2SigPSigP-237138_FR5_1-62	|protein_coding|JXUM01S004624:91876:92912:1|gene:AALF019 580	5.8	AALF019580-PA	66	254	24	43	26	Ae2SigPSigP-237138_FR5_1-62	25	12	1	1	0	0	2	0		Ae2SigPSigP-237138_FR5_1-62	5.15342	4.18195	0.801868	1.15283	0	0	1.45968	0	5.15342	-27.1612	-1.46086	170.107	7.01268e-39	8.62993e-37	6.49979	-1.46086	10.8001	0.00101493	0.0103895
AALF015893-PA	|protein_coding|JXUM01S003632:33762:44857:1|gene:AALF015 893	1e-161	AALF015893-PA	276	276	100	100	100	AALF015893-PA	351	249	6	0	2	3	35	42		AALF015893-PA	14.1051	16.9165	0.937925	0	0.0938671	0.18989	4.97978	2.56707	16.9165	-23.0673	1.9777	140.732	1.84177e-32	3.08799e-31	6.49642	1.9777	26.553	2.5641e-07	9.69461e-06						4.57762	1.9777	14.8693	0.000115223	0.00231471
Ae2SigPSigP-157000_FR6_30-102	|protein_coding|JXUM01S000455:404097:423711:- 1|gene:AALF016716	0.41	AALF016716-PA	38	1417	34	57	3	Ae2SigPSigP-157000_FR6_30-102	8	21	2	4	0	0	0	0		Ae2SigPSigP-157000_FR6_30-102	1.34926	5.98779	1.31215	3.77289	0	0	0	0	5.98779	-27.1612	-1.51161	150.787	1.16653e-34	4.36393e-33	6.48241	-1.51161	9.96876	0.00159219	0.014701	6.95447	-1.51161	10.627	0.00111451	0.0128103
AALF007131-PA	|protein_coding|JXUM01S001676:136761:139225:- 1|gene:AALF007131	0	AALF007131-PA	763	763	100	100	100	AALF007131-PA	13584	2336	40	20	81	43	180	1096		AALF007131-PA	197.917	57.5402	2.26706	1.62965	1.37834	0.986816	9.28541	24.2877	197.917	-18.6017	6.0947	154.793	1.55383e-35	7.58428e-34	6.48185	6.0947	40.4063	2.06273e-10	2.19151e-08						3.77113	6.0947	17.5544	2.79201e-05	0.000749702
Ae2SigPSigP-41734_FR6_131-204	|protein_coding|JXUM01S003857:35135:51183:1|gene:AALF016 753	0.89	AALF016753-PA	26	361	34	69	7	Ae2SigPSigP-41734_FR6_131-204	15	17	0	0	0	0	11	2		Ae2SigPSigP-41734_FR6_131-204	2.36279	4.52716	0	0	0	0	6.1348	0.479164	6.1348	-27.1612	-1.27837	145.683	1.52288e-33	3.76561e-32	6.47326	-1.27837	9.74778	0.0017954	0.016106						6.45392	-1.27837	9.52807	0.00202353	0.0191269
AALF019852-PA	|protein_coding|JXUM01S004703:4068:5119:1|gene:AALF01985 2	0	AALF019852-PA	330	330	100	100	100	AALF019852-PA	116	46	0	0	0	1	0	4		AALF019852-PA	3.90103	2.6153	0	0	0	0.0529704	0	0.204598	3.90103	-25.0564	0.0244192	155.19	1.27283e-35	6.4703e-34	6.47195	0.0244192	15.8739	6.77054e-05	0.00114664
Ae2SigPSigP-219347_FR5_364-459	|protein_coding|JXUM01S000525:158505:160100:- 1|gene:AALF018941	0.53	AALF018941-PA	40	512	25	62	8	Ae2SigPSigP-219347_FR5_364-459	491	556	0	10	5	5	1	6		Ae2SigPSigP-219347_FR5_364-459	58.7689	112.508	0	6.69383	0.698957	0.942645	0.423779	1.09229	112.508	-22.1269	2.56502	97.818	4.58649e-23	9.11039e-23	6.46442	2.56502	20.3982	6.289e-06	0.000156357
AALF014034-PA	|protein_coding|JXUM01S003116:57148:88386:- 1|gene:AALF014034	0	AALF014034-PA	1520	1520	100	100	100	AALF014034-PA	402	316	2	1	1	5	9	24		AALF014034-PA	2.94202	3.90975	0.0569374	0.0409288	0.0085474	0.0576371	0.233204	0.267147	3.90975	-22.7513	2.04173	143.078	5.65272e-33	1.15124e-31	6.46278	2.04173	27.2597	1.77883e-07	7.14062e-06
Ae2SigPSigP-237403_FR4_65-141	|protein_coding|JXUM01S000915:215608:218902:- 1|gene:AALF027080	7.8	AALF027080-PA	44	1054	31	50	4	Ae2SigPSigP-237403_FR4_65-141	278	45	0	0	0	2	3	7		Ae2SigPSigP-237403_FR4_65-141	41.8179	11.4439	0	0	0	0.47387	1.59776	1.60153	41.8179	-24.2083	0.789879	171.07	4.31992e-39	5.48561e-37	6.462	0.789879	18.771	1.47389e-05	0.000323982
Ae2SigPSigP-243635_FR5_62-141	|protein_coding|JXUM01S000856:181962:202428:1|gene:AALF0 26151	0.013	AALF026151-PA	57	611	28	49	9	Ae2SigPSigP-243635_FR5_62-141	606	245	2	7	4	3	25	18		Ae2SigPSigP-243635_FR5_62-141	87.6054	59.8779	1.1247	5.65933	0.675356	0.683112	12.7959	3.95777	87.6054	-22.6499	2.22548	130.373	3.39515e-30	2.6291e-29	6.45861	2.22548	25.618	4.16146e-07	1.45756e-05						3.44151	2.22548	8.80506	0.00300397	0.0254102
Ae2-202258	|protein_coding|JXUM01S000770:27917:52600:- 1|gene:AALF024595	0.008	AALF024595-PA	67	1460	31	53	5	Ae2-202258	20	14	4	2	0	0	6	13		Ae2-202258	2.12026	2.50917	1.64956	1.18576	0	0	2.25208	2.09615	2.50917	-27.1612	-0.97298	253.586	4.29271e-57	1.24383e-53	6.45559	-0.97298	13.3754	0.000254947	0.00336199	6.6914	-0.97298	12.8771	0.000332627	0.00544204	6.5106	-0.97298	13.353	0.000258014	0.00422812
AALF008954-PA	|protein_coding|JXUM01S000014:780044:788966:1|gene:AALF0 08954	1e-180	AALF008954-PA	306	306	100	100	100	AALF008954-PA	12297	4327	36	20	89	54	242	1076		AALF008954-PA	445.872	265.241	5.07763	4.05555	3.7689	3.08402	31.067	59.3393	445.872	-18.3811	6.26223	180.83	3.19315e-41	6.20581e-39	6.44817	6.26223	47.4552	5.62742e-12	1.04281e-09						3.65808	6.26223	19.7308	8.91527e-06	0.000279957
Ae2-234808	|protein_coding|JXUM01S000035:455043:455453:1|gene:AALF 018893	4e-22	AALF018893-PA	74	136	71	77	54	Ae2-234808	36	5	0	0	0	0	0	1		Ae2-234808	5.00912	1.17617	0	0	0	0	0	0.211631	5.00912	-27.1612	-1.5164	153.277	3.33169e-35	1.46673e-33	6.44501	-1.5164	10.0088	0.00155797	0.0144436
Ae2SigPSigP-62709_FR6_142-200	|protein_coding|JXUM01S001015:142436:142846:1|gene:AALF0 28545	1.6	AALF028545-PA	24	136	41	70	18	Ae2SigPSigP-62709_FR6_142-200	36	5	0	0	0	0	0	0		Ae2SigPSigP-62709_FR6_142-200	7.03035	1.65077	0	0	0	0	0	0	7.03035	-27.1612	-1.54323	149.156	2.65072e-34	8.60349e-33	6.44459	-1.54323	9.84308	0.00170472	0.0154652
Ae2SigPSigP-207966_FR5_1-132	|protein_coding|JXUM01S004492:52712:54131:1|gene:AALF019 062	5e-27	AALF019062-PA	98	341	54	76	29	Ae2SigPSigP-207966_FR5_1-132	62	73	0	0	0	1	0	8		Ae2SigPSigP-207966_FR5_1-132	5.65693	11.2604	0	0	0	0.143715	0	1.11019	11.2604	-25.0497	-0.0323649	135.37	2.74031e-31	3.02536e-30	6.4411	-0.0323649	14.1047	0.000172909	0.00245376
Ae2-3875	|protein_coding|JXUM01S001211:179681:180172:1|gene:AALF0 02655	2e-71	AALF002655-PA	134	134	98	98	100	Ae2-3875	378	47	2	0	2	1	2	28		Ae2-3875	18.4547	3.87931	0.379832	0	0.11404	0.0769	0.345714	2.07918	18.4547	-23.8131	1.18296	103.157	3.09591e-24	7.15198e-24	6.42835	1.18296	18.3888	1.80113e-05	0.000384253
Ae2SigPSigP-217537_FR2_1-272	|protein_coding|JXUM01S001585:215238:216455:- 1|gene:AALF006434	1e-136	AALF006434-PA	250	316	93	95	79	Ae2SigPSigP-217537_FR2_1-272	347	76	10	0	1	2	1	11		Ae2SigPSigP-217537_FR2_1-272	14.6866	5.43813	1.64642	0	0.0494319	0.133332	0.149853	0.708118	14.6866	-23.7366	1.21523	104.108	1.91546e-24	4.56972e-24	6.42322	1.21523	18.559	1.64723e-05	0.0003574
Ae2SigPSigP-247765_FR5_219-297	|protein_coding|JXUM01S003014:117461:123741:- 1|gene:AALF013658	2	AALF013658-PA	38	722	42	57	5	Ae2SigPSigP-247765_FR5_219-297	512	298	2	4	3	4	1	27		Ae2SigPSigP-247765_FR5_219-297	98.2632	96.6896	1.49313	4.29328	0.672445	1.20919	0.679507	7.88142	98.2632	-22.6049	2.1363	118.578	1.29535e-27	5.24008e-27	6.42207	2.1363	23.304	1.38311e-06	4.19847e-05
Ae2SigPSigP-246427_FR1_1-95	|protein_coding|JXUM01S004335:126039:128403:1|gene:AALF0 18432	5.8	AALF018432-PA	28	745	39	57	4	Ae2SigPSigP-246427_FR1_1-95	3698	3406	13	11	22	44	19	110		Ae2SigPSigP-246427_FR1_1-95	501.998	781.668	6.86477	8.35096	3.48797	9.40806	9.13191	22.7116	781.668	-19.3605	5.12029	156.319	7.21052e-36	3.93529e-34	6.41445	5.12029	38.2607	6.18971e-10	5.58573e-08
Ae2SigPSigP-106476_FR1_1-52	|protein_coding|JXUM01S004482:31560:44121:1|gene:AALF01 9006	7.6	AALF019006-PA	38	329	36	52	12	Ae2SigPSigP-106476_FR1_1-52	15	16	0	0	0	0	0	0		Ae2SigPSigP-106476_FR1_1-52	3.23169	5.82775	0	0	0	0	0	0	5.82775	-27.1612	-1.72351	159.851	1.21963e-36	8.20114e-35	6.4143	-1.72351	10.1429	0.00144854	0.0136434
Ae2SigPSigP-155027_FR3_1-87	|protein_coding|JXUM01S000208:365568:366962:1|gene:AALF0 08968	0.52	AALF008968-PA	27	464	48	74	6	Ae2SigPSigP-155027_FR3_1-87	24	11	0	0	0	0	0	0		Ae2SigPSigP-155027_FR3_1-87	3.74514	2.90196	0	0	0	0	0	0	3.74514	-27.1612	-1.65003	170.237	6.56829e-39	8.14596e-37	6.41137	-1.65003	10.5373	0.00116986	0.0115942
AALF017540-PA	|protein_coding|JXUM01S000504:277214:277731:1|gene:AALF0 17540	7e-88	AALF017540-PA	153	153	100	100	100	AALF017540-PA	4591	1105	58	33	16	28	39	93		AALF017540-PA	331.845	135.031	16.3081	13.3398	1.35071	3.18786	9.98081	10.2242	331.845	-19.9603	4.68035	173.145	1.52165e-39	2.12717e-37	6.41101	4.68035	40.648	1.82276e-10	1.95613e-08	3.43562	4.68035	14.8048	0.000119229	0.00257639
Ae2SigPSigP-99274_FR4_75-165	|protein_coding|JXUM01S000399:299120:313432:- 1|gene:AALF015664	7.6	AALF015664-PA	44	548	29	54	8	Ae2SigPSigP-99274_FR4_75-165	13	17	0	0	0	0	0	0		Ae2SigPSigP-99274_FR4_75-165	2.06726	4.57028	0	0	0	0	0	0	4.57028	-27.1612	-1.74443	154.941	1.44244e-35	7.19481e-34	6.40877	-1.74443	9.93669	0.00162017	0.0148817
AALF007571-PA	|protein_coding|JXUM01S000191:392358:393560:1|gene:AALF0 07571	5e-87	AALF007571-PA	153	153	100	100	100	AALF007571-PA	1303	165	172	6	10	2	1	29		AALF007571-PA	94.183	20.163	48.362	2.42543	0.844195	0.227704	0.255918	3.1882	94.183	-22.0044	3.22	87.6604	7.77145e-21	1.21523e-20	6.4069	3.22	18.261	1.92613e-05	0.000404728	6.02962	3.22	16.6702	4.44753e-05	0.00123589
AALF019029-PA	|protein_coding|JXUM01S004487:92495:99688:1|gene:AALF019 029	1e-104	AALF019029-PA	186	186	100	100	100	AALF019029-PA	10427	3807	37	12	83	45	277	892		AALF019029-PA	620.679	383.118	8.56755	3.99482	5.77032	4.21922	58.3795	80.7592	620.679	-18.5533	6.06194	188.012	8.63723e-43	2.29412e-40	6.40392	6.06194	48.3073	3.64402e-12	7.44524e-10						3.7298	6.06194	20.9261	4.77346e-06	0.000166097
Ae2-227135	|protein_coding|JXUM01S000014:780044:788966:1|gene:AALF0 08954	1e-172	AALF008954-PA	293	306	100	100	96	Ae2-227135	20477	9238	72	27	154	115	325	2075		Ae2-227135	383.733	292.673	5.24859	2.82967	3.37053	3.39448	21.5635	59.1426	383.733	-17.4464	7.12792	157.501	3.9772e-36	2.34316e-34	6.40351	7.12792	43.4987	4.24247e-11	5.80345e-09						3.51817	7.12792	17.1777	3.40412e-05	0.000883547
Ae2SigPSigP-217686_FR2_1156-1262	|protein_coding|JXUM01S004191:19098:33050:- 1|gene:AALF017913	5.8	AALF017913-PA	32	485	34	68	7	Ae2SigPSigP-217686_FR2_1156-1262	18	14	3	22	0	0	0	0		Ae2SigPSigP-217686_FR2_1156-1262	2.99052	3.93228	1.93885	20.4412	0	0	0	0	20.4412	-27.1612	-0.853263	151.297	9.02372e-35	3.49045e-33	6.39375	-0.853263	9.76332	0.00178028	0.0160109	9.24027	-0.853263	17.8482	2.39242e-05	0.000771016
Ae2SigPSigP-95850_FR2_1-59	|protein_coding|JXUM01S000504:50170:73586:- 1|gene:AALF017531	29	AALF017531-PA	26	608	26	53	4	Ae2SigPSigP-95850_FR2_1-59	27	9	0	0	0	0	10	6		Ae2SigPSigP-95850_FR2_1-59	5.70659	3.21587	0	0	0	0	7.48318	1.92879	7.48318	-27.1612	-1.18067	188.855	5.65379e-43	1.55896e-40	6.39167	-1.18067	11.1387	0.000845468	0.00895462						6.56126	-1.18067	11.4631	0.00070991	0.00902911
AALF013912-PA	|protein_coding|JXUM01S003084:28075:28738:- 1|gene:AALF013912	1e-111	AALF013912-PA	201	201	100	100	100	AALF013912-PA	1261	559	12	1	8	8	30	97		AALF013912-PA	69.4885	52.0777	2.57233	0.308181	0.514875	0.694384	5.85318	8.12997	69.4885	-21.466	3.23575	159.837	1.22806e-36	8.2231e-35	6.39051	3.23575	33.6733	6.51891e-09	4.09691e-07						3.44602	3.23575	12.2515	0.000464892	0.00659788
AALF008953-PA	|protein_coding|JXUM01S000014:771302:779747:1|gene:AALF0 08953	1e-132	AALF008953-PA	220	220	100	100	100	AALF008953-PA	5725	3686	18	5	47	43	87	669		AALF008953-PA	288.358	313.873	3.52677	1.40843	2.76483	3.41144	15.5149	51.251	313.873	-18.9992	5.55037	164.333	1.27918e-37	1.09896e-35	6.3771	5.55037	40.8416	1.6508e-10	1.78965e-08						3.37699	5.55037	15.0153	0.000106644	0.00217331
AALF012785-PA	|protein_coding|JXUM01S002795:38805:40218:1|gene:AALF012 785	0	AALF012785-PA	401	401	100	100	100	AALF012785-PA	129	92	3	0	2	0	0	0		AALF012785-PA	3.57201	4.30679	0.323141	0	0.0646796	0	0	0	4.30679	-24.3842	0.465592	167.553	2.53325e-38	2.68247e-36	6.37469	0.465592	17.9976	2.21187e-05	0.000454246
Ae2SigPSigP-229388_FR2_26-554	|protein_coding|JXUM01S001180:221674:223357:1|gene:AALF0 02317	1e-167	AALF002317-PA	522	522	53	71	100	Ae2SigPSigP-229388_FR2_26-554	12528	9520	1620	555	85	124	195	365		Ae2SigPSigP-229388_FR2_26-554	267.666	343.867	134.64	66.3152	2.12102	4.17297	14.7509	11.8611	343.867	-17.7301	7.31366	166.41	4.50185e-38	4.41499e-36	6.37411	7.31366	44.8045	2.17726e-11	3.16875e-09	5.65983	7.31366	37.7154	8.18574e-10	3.89409e-07
Ae2SigPSigP-251861_FR2_284-462	|protein_coding|JXUM01S005822:9819:37766:1|gene:AALF02326 8	1.6	AALF023268-PA	32	2670	40	56	1	Ae2SigPSigP-251861_FR2_284-462	158	8	1	0	1	0	0	2		Ae2SigPSigP-251861_FR2_284-462	22.2628	1.9057	0.548112	0	0.164565	0	0	0.428619	22.2628	-25.1803	-0.0657627	118.596	1.28363e-27	5.19861e-27	6.37086	-0.0657627	12.4489	0.000418244	0.00509582
AALF021251-PA	|protein_coding|JXUM01S000640:194251:195572:- 1|gene:AALF021251	0	AALF021251-PA	403	403	100	100	100	AALF021251-PA	1375	1835	219	142	8	24	33	98		AALF021251-PA	37.8853	85.4764	23.4725	21.8809	0.257438	1.04158	3.21925	4.10689	85.4764	-20.3726	4.73789	157.782	3.45447e-36	2.08061e-34	6.36143	4.73789	35.62	2.39817e-09	1.75314e-07	5.87177	4.73789	31.5908	1.90333e-08	3.46656e-06
Ae2SigPSigP-217227_FR5_1198-1313	|protein_coding|JXUM01S009159:22120:38718:- 1|gene:AALF002135	2.6	AALF002135-PA	23	592	43	65	4	Ae2SigPSigP-217227_FR5_1198-1313	1285	1409	58	15	18	11	34	122		Ae2SigPSigP-217227_FR5_1198-1313	181.061	335.641	31.7905	11.8201	2.96216	2.44133	16.9619	26.1458	335.641	-20.667	4.01507	173.903	1.03949e-39	1.52681e-37	6.36081	4.01507	38.5132	5.43859e-10	5.05377e-08	3.65285	4.01507	15.5914	7.86125e-05	0.00188818	2.91969	4.01507	10.6707	0.00108845	0.0123109
Ae2SigPSigP-257674_FR1_253-318	|protein_coding|JXUM01S000875:253614:254414:1|gene:AALF0 26430	4.5	AALF026430-PA	33	266	33	51	12	Ae2SigPSigP-257674_FR1_253-318	26	9	1	1	0	0	1	1		Ae2SigPSigP-257674_FR1_253-318	4.668	2.73176	0.698401	1.00407	0	0	0.635668	0.273072	4.668	-27.1612	-1.52585	204.856	1.82016e-46	8.53145e-44	6.35906	-1.52585	11.5528	0.000676474	0.00746064
Ae2SigPSigP-201018_FR6_12-193	|protein_coding|JXUM01S004312:80822:97353:- 1|gene:AALF018345	1.5	AALF018345-PA	33	1005	36	60	3	Ae2SigPSigP-201018_FR6_12-193	37	3	0	0	0	0	0	0		Ae2SigPSigP-201018_FR6_12-193	5.14826	0.705704	0	0	0	0	0	0	5.14826	-27.1612	-1.57602	133.7	6.3547e-31	6.22061e-30	6.3574	-1.57602	8.99377	0.00270902	0.0220943
Ae2SigPSigP-249603_FR1_428-521	|protein_coding|JXUM01S001450:287792:288268:1|gene:AALF0 05332	1.2	AALF005332-PA	31	158	35	74	20	Ae2SigPSigP-249603_FR1_428-521	261	84	10	2	3	0	0	12		Ae2SigPSigP-249603_FR1_428-521	31.5792	17.1824	4.70662	1.35332	0.423933	0	0	2.20832	31.5792	-23.8902	1.04441	159.417	1.51719e-36	9.90933e-35	6.35185	1.04441	17.9661	2.24879e-05	0.000459755	4.26382	1.04441	8.68118	0.00321512	0.0265138
AALF004606-PA	|protein_coding|JXUM01S000207:252155:254316:- 1|gene:AALF008676	0	AALF008676-PA	433	433	100	100	100	AALF004606-PA	1321	822	149	74	12	9	12	66		AALF004606-PA	33.8815	35.6429	14.866	10.6145	0.359464	0.363592	1.08972	2.57468	35.6429	-21.1066	3.97586	184.543	4.93936e-42	1.14914e-39	6.34214	3.97586	39.2948	3.64401e-10	3.54103e-08	5.84221	3.97586	34.5901	4.06966e-09	1.12793e-06
AALF008367-PA	|protein_coding|JXUM01S001844:145384:154253:- 1|gene:AALF008367	1e-173	AALF008367-PA	292	292	100	100	100	AALF008367-PA	340	104	18	0	4	0	5	14		AALF008367-PA	12.917	6.6797	2.66012	0	0.177483	0	0.67255	0.808964	12.917	-23.5268	1.4002	156.463	6.70785e-36	3.69256e-34	6.34205	1.4002	18.1469	2.04504e-05	0.00042519	4.28992	1.4002	9.24069	0.00236695	0.0216814
Ae2TE-221563	|protein_coding|JXUM01S002671:109461:113591:1|gene:AALF0 12210	0.24	AALF012210-PA	95	355	25	47	27	Ae2TE-221563	4668	2553	84	42	14	49	50	41		Ae2TE-221563	71.869	66.4514	5.03081	3.61634	0.25174	1.18828	2.72555	0.960095	71.869	-19.3793	5.14279	149.208	2.58267e-34	8.41692e-33	6.33811	5.14279	35.8291	2.15405e-09	1.61165e-07	3.29303	5.14279	12.5255	0.000401435	0.0062384
Ae2SigPSigP-193031_FR3_31-119	|protein_coding|JXUM01S000189:364914:377530:- 1|gene:AALF007584	7.6	AALF007584-PA	27	282	40	55	10	Ae2SigPSigP-193031_FR3_31-119	18	13	5	0	0	0	0	0		Ae2SigPSigP-193031_FR3_31-119	3.06681	3.74455	3.31384	0	0	0	0	0	3.74455	-27.1612	-1.55345	156.048	8.26262e-36	4.44105e-34	6.33246	-1.55345	9.77583	0.00176821	0.0159294	6.17091	-1.55345	8.66179	0.00324953	0.0266732
AALF019109-PA	|protein_coding|JXUM01S004644:30243:30617:- 1|gene:AALF019109	2e-66	AALF019109-PA	124	124	100	100	100	AALF019109-PA	132	19	20	0	1	0	0	4		AALF019109-PA	11.7547	2.86045	6.92814	0	0.104005	0	0	0.541775	11.7547	-25.1828	0.165564	110.953	6.0575e-26	1.80524e-25	6.32783	0.165564	11.656	0.000639945	0.00712683	6.06565	0.165564	10.7016	0.00107042	0.0124653
AALF002384-PA	|protein_coding|JXUM01S001183:225056:226796:1|gene:AALF0 02384	0	AALF002384-PA	539	539	100	100	100	AALF002384-PA	527	460	11	2	5	5	2	22		AALF002384-PA	10.8634	16.0308	0.882055	0.230565	0.120376	0.162344	0.145968	0.689759	16.0308	-22.1298	2.47036	137.582	8.99439e-32	1.17173e-30	6.3241	2.47036	27.2753	1.76449e-07	7.10097e-06
AALF027527-PA	|protein_coding|JXUM01S000941:109832:122769:1|gene:AALF0 27527	0	AALF027527-PA	413	413	100	100	100	AALF027527-PA	18705	4972	175	34	166	58	118	579		AALF027527-PA	502.929	226.007	18.3035	5.11253	5.2128	2.45634	11.2332	23.6781	502.929	-17.7967	6.64392	147.002	7.83915e-34	2.12103e-32	6.32008	6.64392	38.972	4.29922e-10	4.09042e-08
AALF001353-PA	|protein_coding|JXUM01S001116:30189:49465:1|gene:AALF001 353	9e-85	AALF001353-PA	149	149	100	100	100	AALF001353-PA	9706	6101	1660	159	86	72	152	650		AALF001353-PA	720.274	765.423	479.196	65.9878	7.45368	8.41594	39.9369	73.3653	765.423	-18.1991	6.84101	142.526	7.46376e-33	1.46485e-31	6.3197	6.84101	36.8334	1.28666e-09	1.02268e-07	5.64766	6.84101	31.2855	2.22732e-08	3.90063e-06	2.76818	6.84101	9.74705	0.0017961	0.0176037
Ae2SigPSigP-21669_FR2_1-141	|protein_coding|JXUM01S001288:230084:232903:1|gene:AALF0 03376	0.048	AALF003376-PA	65	449	33	47	14	Ae2SigPSigP-21669_FR2_1-141	92	125	0	2	0	2	0	0		Ae2SigPSigP-21669_FR2_1-141	16.1698	37.1423	0	1.96587	0	0.55368	0	0	37.1423	-24.1967	0.520813	141.578	1.20263e-32	2.17668e-31	6.30256	0.520813	15.3525	8.92043e-05	0.00143625
Ae2SigPSigP-223629_FR3_15-87	|protein_coding|JXUM01S002755:92447:94317:- 1|gene:AALF012588	22	AALF012588-PA	14	501	64	64	3	Ae2SigPSigP-223629_FR3_15-87	26	8	0	0	0	0	7	14		Ae2SigPSigP-223629_FR3_15-87	5.35955	2.78797	0	0	0	0	5.10889	4.38938	5.35955	-27.1612	-1.1249	217.92	2.57117e-49	1.78154e-46	6.29807	-1.1249	11.7373	0.000612596	0.0069116						6.67194	-1.1249	12.9295	0.000323437	0.00502628
AALF017037-PA	|protein_coding|JXUM01S003936:47845:49205:1|gene:AALF017 037	0	AALF017037-PA	389	389	100	100	100	AALF017037-PA	396	129	0	0	5	0	2	8		AALF017037-PA	11.3026	6.22467	0	0	0.166674	0	0.20211	0.347291	11.3026	-23.2287	1.4356	190.154	2.94215e-43	8.56365e-41	6.29758	1.4356	21.8565	2.93815e-06	8.08003e-05
Ae2SigPSigP-3480_FR5_1-146	|protein_coding|JXUM01S000525:343127:343621:- 1|gene:AALF018950	0.0001	AALF018950-PA	125	144	25	42	87	Ae2SigPSigP-3480_FR5_1-146	217	46	117	22	1	1	2	18		Ae2SigPSigP-3480_FR5_1-146	18.7249	6.71057	39.2729	10.6167	0.10078	0.135916	0.61103	2.36239	39.2729	-24.298	1.89424	136.698	1.40397e-31	1.70083e-30	6.29663	1.89424	21.3517	3.82274e-06	0.000101875	8.14337	1.89424	31.8234	1.68846e-08	3.16772e-06	3.49719	1.89424	7.06737	0.00785003	0.049624
Ae2SigPSigP-253906_FR3_1-69	|protein_coding|JXUM01S005479:57876:84257:1|gene:AALF0222 76	2	AALF022276-PA	38	1353	28	50	3	Ae2SigPSigP-253906_FR3_1-69	37	2	2	0	0	0	0	0		Ae2SigPSigP-253906_FR3_1-69	6.53748	0.597422	1.37463	0	0	0	0	0	6.53748	-27.1612	-1.53562	126.114	2.90255e-29	1.7094e-28	6.29443	-1.53562	8.53198	0.0034896	0.0267945
Ae2SigPSigP-254843_FR1_128-240	|protein_coding|JXUM01S002317:104851:117246:1|gene:AALF0 10641	7.7	AALF010641-PA	55	1859	27	50	3	Ae2SigPSigP-254843_FR1_128-240	196	195	81	11	2	2	4	20		Ae2SigPSigP-254843_FR1_128-240	23.4597	39.4587	37.7137	7.36321	0.279583	0.377058	1.69511	3.64096	39.4587	-23.3952	1.9604	139.035	4.3275e-32	6.29531e-31	6.28283	1.9604	24.1387	8.96423e-07	2.8812e-05	6.60132	1.9604	25.8819	3.62954e-07	3.20763e-05
Ae2SigPSigP-250115_FR1_109-164	|protein_coding|JXUM01S009176:18040:44732:- 1|gene:AALF002162	4.4	AALF002162-PA	24	1443	50	50	2	Ae2SigPSigP-250115_FR1_109-164	116	32	3	0	0	1	2	9		Ae2SigPSigP-250115_FR1_109-164	24.8315	11.5808	2.49813	0	0	0.337177	1.51582	2.93027	24.8315	-25.0593	0.0101293	165.162	8.43357e-38	7.57192e-36	6.27564	0.0101293	15.8383	6.8991e-05	0.00116532
Ae2SigPSigP-222993_FR2_1485-1601	|protein_coding|JXUM01S000020:247868:303443:1|gene:AALF0 09851	0.11	AALF009851-PA	52	820	34	50	6	Ae2SigPSigP-222993_FR2_1485-1601	677	511	3	4	5	7	7	8		Ae2SigPSigP-222993_FR2_1485-1601	67.2852	85.8607	1.15984	2.22331	0.580384	1.09583	2.46321	1.20932	85.8607	-21.8449	2.65074	151.217	9.39638e-35	3.60914e-33	6.27348	2.65074	30.1179	4.06555e-08	1.95742e-06
AALF027387-PA	|protein_coding|JXUM01S007443:32382:33792:- 1|gene:AALF027387	0	AALF027387-PA	375	375	100	100	100	AALF027387-PA	123	83	0	0	2	0	0	0		AALF027387-PA	3.64138	4.15415	0	0	0.0691521	0	0	0	4.15415	-24.3842	0.337917	167.632	2.43472e-38	2.59537e-36	6.26093	0.337917	17.4933	2.88327e-05	0.000566227
AALF000020-PA	|protein_coding|JXUM01S000003:568822:568989:- 1|gene:AALF000020	3e-25	AALF000020-PA	55	55	100	100	100	AALF000020-PA	1763	310	11	3	14	5	22	111		AALF000020-PA	350.44	104.175	8.50553	3.33496	3.25015	1.56546	15.4831	33.5586	350.44	-21.3149	3.26616	144.065	3.43845e-33	7.62126e-32	6.25818	3.26616	29.9287	4.48218e-08	2.13225e-06						3.26857	3.26616	10.3491	0.00129541	0.0139363
AALF009939-PA	|protein_coding|JXUM01S002156:9980:18182:1|gene:AALF0099 39	0	AALF009939-PA	571	571	100	100	100	AALF009939-PA	381	242	1	0	2	4	12	31		AALF009939-PA	7.41443	7.96179	0.0757008	0	0.0454566	0.12261	0.826813	0.91756	7.96179	-22.7982	1.85586	148.984	2.89164e-34	9.25353e-33	6.25646	1.85586	27.0564	1.97603e-07	7.7564e-06						3.27664	1.85586	8.72605	0.00313695	0.0261667
AALF002615-PA	|protein_coding|JXUM01S001210:81775:92271:- 1|gene:AALF002615	0	AALF002615-PA	404	404	100	100	100	AALF002615-PA	12154	5994	1916	144	111	75	55	272		AALF002615-PA	334.051	278.518	204.851	22.1343	3.56313	3.24689	5.35217	11.3706	334.051	-17.9901	6.94359	130.164	3.7736e-30	2.87604e-29	6.25536	6.94359	33.6124	6.7264e-09	4.212e-07	5.5924	6.94359	28.5599	9.08446e-08	1.10938e-05
Ae2SigPSigP-227975_FR4_193-260	|protein_coding|JXUM01S000997:206433:221517:1|gene:AALF0 27943	1.6	AALF027943-PA	47	1126	36	44	4	Ae2SigPSigP-227975_FR4_193-260	98	33	9	0	1	0	0	6		Ae2SigPSigP-227975_FR4_193-260	17.8832	10.1807	6.38865	0	0.213125	0	0	1.66529	17.8832	-25.1778	-0.0648305	127.083	1.7813e-29	1.11675e-28	6.25533	-0.0648305	12.7776	0.000350785	0.00441257	4.9827	-0.0648305	8.20184	0.00418479	0.0318486
Ae2SigPSigP-1103_FR4_35-441	|protein_coding|JXUM01S000915:317712:330439:- 1|gene:AALF027084	2e-80	AALF027084-PA	347	401	46	63	87	Ae2SigPSigP-1103_FR4_35-441	469	652	6	0	7	6	16	42		Ae2SigPSigP-1103_FR4_35-441	14.8736	34.9568	0.740186	0	0.259271	0.299713	1.79653	2.02587	34.9568	-21.7735	2.74136	139.118	4.15045e-32	6.08777e-31	6.25285	2.74136	27.9077	1.27244e-07	5.32235e-06
AALF024313-PA	|protein_coding|JXUM01S000763:223481:225035:- 1|gene:AALF024313	0	AALF024313-PA	476	476	100	100	100	AALF024313-PA	95	96	0	0	2	0	0	9		AALF024313-PA	2.21694	3.78743	0	0	0.0545098	0	0	0.319443	3.78743	-24.3914	0.362705	142.743	6.69126e-33	1.33211e-31	6.24982	0.362705	15.2215	9.56075e-05	0.00151532
Ae2SigPSigP-258630_FR5_549-625	|protein_coding|JXUM01S003117:154329:157378:1|gene:AALF0 14045	13	AALF014045-PA	35	936	34	51	4	Ae2SigPSigP-258630_FR5_549-625	21	10	0	0	0	0	0	14		Ae2SigPSigP-258630_FR5_549-625	3.20218	2.57792	0	0	0	0	0	3.24694	3.24694	-27.1612	-1.36332	134.853	3.55482e-31	3.7755e-30	6.24593	-1.36332	8.74915	0.00309746	0.0245029						5.71181	-1.36332	7.41555	0.00646626	0.0436651
Ae2SigPSigP-248641_FR6_1-82	|protein_coding|JXUM01S000528:27609:44044:- 1|gene:AALF019168	1.6	AALF019168-PA	25	1004	48	60	2	Ae2SigPSigP-248641_FR6_1-82	28	6	0	0	0	0	3	11		Ae2SigPSigP-248641_FR6_1-82	5.46805	1.98092	0	0	0	0	2.07429	3.26728	5.46805	-27.1612	-1.31149	193.353	5.89395e-44	2.04193e-41	6.24015	-1.31149	10.794	0.00101828	0.0104124						5.97197	-1.31149	9.70592	0.00183675	0.0179304
Ae2SigPSigP-243795_FR1_90-235	|protein_coding|JXUM01S003305:126503:160211:1|gene:AALF0 14782	9e-14	AALF014782-PA	41	187	87	97	22	Ae2SigPSigP-243795_FR1_90-235	8130	7890	114	59	48	119	41	123		Ae2SigPSigP-243795_FR1_90-235	655.783	1075.94	35.7703	26.6153	4.52195	15.1192	11.7092	15.0902	1075.94	-17.9987	6.32542	155.396	1.14731e-35	5.9172e-34	6.2376	6.32542	39.8692	2.71553e-10	2.78302e-08	2.37828	6.32542	8.06289	0.00451811	0.0335521
Ae2-38086	|protein_coding|JXUM01S001095:66908:91136:1|gene:AALF001 092	3e-11	AALF001092-PA	62	752	56	69	8	Ae2-38086	8	17	0	2	0	0	2	4		Ae2-38086	1.18735	4.26559	0	1.66007	0	0	1.05097	0.902958	4.26559	-27.1612	-1.59441	151.533	8.01595e-35	3.17382e-33	6.235	-1.59441	9.32422	0.00226144	0.0192776
Ae2SigPSigP-224227_FR5_1173-1270	|protein_coding|JXUM01S000141:224706:234928:1|gene:AALF0 03008	10	AALF003008-PA	29	273	31	68	11	Ae2SigPSigP-224227_FR5_1173-1270	723	563	6	3	8	6	26	50		Ae2SigPSigP-224227_FR5_1173-1270	82.9689	109.227	2.6784	1.92534	1.07221	1.08453	10.5639	8.72704	109.227	-21.6812	2.85887	169.653	8.81101e-39	1.06781e-36	6.23119	2.85887	33.7537	6.25493e-09	3.93999e-07						3.04867	2.85887	10.0395	0.00153219	0.015789
AALF010487-PA	|protein_coding|JXUM01S002282:105584:107712:- 1|gene:AALF010487	0	AALF010487-PA	648	648	100	100	100	AALF010487-PA	551	70	18	6	2	3	2	14		AALF010487-PA	9.45052	2.02976	1.20095	0.575525	0.0400635	0.0810472	0.121453	0.365218	9.45052	-23.0648	1.72644	125.621	3.72135e-29	2.1329e-28	6.22873	1.72644	22.4787	2.12492e-06	6.06877e-05	4.50511	1.72644	12.7237	0.000361054	0.00578617
Ae2SigPSigP-99554_FR1_1-102	|protein_coding|JXUM01S001970:99679:112273:1|gene:AALF00 9050	2	AALF009050-PA	51	679	33	49	8	Ae2SigPSigP-99554_FR1_1-102	126	221	1	0	2	2	0	3		Ae2SigPSigP-99554_FR1_1-102	24.182	71.7061	0.746567	0	0.448296	0.604593	0	0.875713	71.7061	-23.393	1.14595	112.876	2.29755e-26	7.34133e-26	6.22638	1.14595	19.7742	8.71515e-06	0.000205609
AALF000581-PA	|protein_coding|JXUM01S001059:204879:205577:1|gene:AALF0 00581	1e-138	AALF000581-PA	232	232	100	100	100	AALF000581-PA	325	188	19	22	2	3	13	7		AALF000581-PA	15.5266	15.1843	3.53097	5.87793	0.111593	0.225749	2.19892	0.50864	15.5266	-23.0667	1.86163	137.117	1.13695e-31	1.42838e-30	6.22382	1.86163	24.2835	8.31493e-07	2.69605e-05	5.55988	1.86163	19.8763	8.26196e-06	0.000345129
AALF003635-PA	|protein_coding|JXUM01S010124:10925:11913:- 1|gene:AALF003635	1e-158	AALF003635-PA	269	269	100	100	100	AALF003635-PA	33	3	0	0	0	0	0	0		AALF003635-PA	1.3605	0.209098	0	0	0	0	0	0	1.3605	-27.1612	-1.66955	134.507	4.23268e-31	4.39011e-30	6.21843	-1.66955	8.68895	0.00320145	0.0251578
Ae2SigPSigP-38618_FR4_38-93	|protein_coding|JXUM01S000566:279012:292722:- 1|gene:AALF020160	4.4	AALF020160-PA	52	667	26	51	8	Ae2SigPSigP-38618_FR4_38-93	13	14	1	0	0	0	6	4		Ae2SigPSigP-38618_FR4_38-93	2.78284	5.0666	0.832709	0	0	0	4.54747	1.30234	5.0666	-27.1612	-1.46824	184.781	4.38175e-42	1.02691e-39	6.21634	-1.46824	10.404	0.00125742	0.0122375						5.85149	-1.46824	8.98441	0.00272292	0.0236866
AALF018151-PA	|protein_coding|JXUM01S004243:47233:54945:1|gene:AALF018 151	1e-106	AALF018151-PA	186	186	100	100	100	AALF018151-PA	378	37	5	8	0	3	2	9		AALF018151-PA	22.5009	3.7235	1.15778	2.66321	0	0.281281	0.421513	0.814835	22.5009	-23.6574	1.17669	154.112	2.18871e-35	1.00665e-33	6.21322	1.17669	16.9218	3.89521e-05	0.000721395	4.54138	1.17669	9.52318	0.00202893	0.0195371
Ae2-198848	|protein_coding|JXUM01S003845:43869:55795:1|gene:AALF016 691	0.003	AALF016691-PA	62	422	24	50	15	Ae2-198848	9	16	0	0	0	0	10	0		Ae2-198848	1.33577	4.01467	0	0	0	0	5.25486	0	5.25486	-27.1612	-1.51819	97.8605	4.48922e-23	8.92328e-23	6.21066	-1.51819	7.09405	0.00773404	0.0490379
AALF004521-PA	|protein_coding|JXUM01S000152:260502:260981:- 1|gene:AALF004521	4e-77	AALF004521-PA	137	137	100	100	100	AALF004521-PA	20	10	2	0	0	0	0	0		AALF004521-PA	1.61324	1.36368	0.627549	0	0	0	0	0	1.61324	-27.1612	-1.70673	168.099	1.92521e-38	2.13063e-36	6.20937	-1.70673	9.85697	0.0016919	0.0154074
Ae2SigPSigP-259309_FR6_536-604	|protein_coding|JXUM01S001619:113555:137590:- 1|gene:AALF006778	0.31	AALF006778-PA	31	560	48	58	6	Ae2SigPSigP-259309_FR6_536-604	260	1	13	0	2	0	0	0		Ae2SigPSigP-259309_FR6_536-604	45.2212	0.294043	8.79549	0	0.406269	0	0	0	45.2212	-24.4202	0.541568	76.8734	1.82274e-18	2.36529e-18	6.20269	0.541568	8.7523	0.00309212	0.0244736
Ae2SigPSigP-201070_FR1_31-90	|protein_coding|JXUM01S007342:26744:44975:1|gene:AALF027 117	13	AALF027117-PA	35	713	37	57	5	Ae2SigPSigP-201070_FR1_31-90	18	11	0	1	0	0	7	1		Ae2SigPSigP-201070_FR1_31-90	3.85317	3.9809	0	1.19717	0	0	5.30538	0.325586	5.30538	-27.1612	-1.48863	141.273	1.40225e-32	2.45301e-31	6.2024	-1.48863	8.88245	0.00287926	0.0231512						5.75885	-1.48863	7.53957	0.00603584	0.0415488
AALF007804-PA	|protein_coding|JXUM01S000186:246551:261716:- 1|gene:AALF007804	0	AALF007804-PA	1915	1915	100	100	100	AALF007804-PA	1337	1589	7	8	8	24	41	148		AALF007804-PA	7.76757	15.607	0.158197	0.259927	0.0542822	0.219623	0.843355	1.30778	15.607	-20.3708	4.04554	144.206	3.20345e-33	7.21069e-32	6.20142	4.04554	31.4578	2.03825e-08	1.08095e-06						2.89674	4.04554	9.02688	0.00266038	0.0232864
Ae2SigPSigP-201018_FR4_48-128	|protein_coding|JXUM01S002962:53485:81620:- 1|gene:AALF013414	2	AALF013414-PA	28	1380	50	53	2	Ae2SigPSigP-201018_FR4_48-128	25	7	0	0	0	0	0	0		Ae2SigPSigP-201018_FR4_48-128	3.66164	1.73331	0	0	0	0	0	0	3.66164	-27.1612	-1.74844	160.056	1.10029e-36	7.47751e-35	6.1935	-1.74844	9.54879	0.00200081	0.0175487
AALF017532-PA	|protein_coding|JXUM01S000504:129116:129607:- 1|gene:AALF017532	3e-98	AALF017532-PA	163	163	100	100	100	AALF017532-PA	36	1	1	1	0	0	4	0		AALF017532-PA	2.44347	0.114749	0.26403	0.379589	0	0	0.961254	0	2.44347	-27.1612	-1.45689	103.496	2.60875e-24	6.09326e-24	6.18916	-1.45689	7.3371	0.00675457	0.0443762
Ae2SigPSigP-261786_FR6_1-222	|protein_coding|JXUM01S007163:44402:45641:1|gene:AALF026 720	1e-102	AALF026720-PA	198	373	92	96	53	Ae2SigPSigP-261786_FR6_1-222	95	109	0	2	0	2	3	14		Ae2SigPSigP-261786_FR6_1-222	5.01176	9.72155	0	0.590072	0	0.166192	0.560352	1.12335	9.72155	-24.2032	0.547934	157.329	4.33817e-36	2.52779e-34	6.18403	0.547934	16.2923	5.42838e-05	0.000956962
AALF018004-PA	|protein_coding|JXUM01S004221:26904:60280:1|gene:AALF0180 04	0	AALF018004-PA	1324	1324	100	100	100	AALF018004-PA	2532	424	37	6	18	10	9	62		AALF018004-PA	21.2714	6.02201	1.20916	0.281899	0.176612	0.132326	0.2677	0.792218	21.2714	-20.7272	3.69794	137.231	1.07325e-31	1.35912e-30	6.17508	3.69794	29.2026	6.51902e-08	2.96478e-06	2.88093	3.69794	8.07164	0.00449633	0.033484
Ae2-251366	|protein_coding|JXUM01S006135:59612:60103:1|gene:AALF024 159	8e-91	AALF024159-PA	163	163	98	99	100	Ae2-251366	5473	77	2866	180	36	13	23	205		Ae2-251366	312.421	7.43101	636.412	57.464	2.40011	1.16888	4.64853	17.7987	636.412	-19.9755	6.42648	79.065	6.01007e-19	8.05547e-19	6.17502	6.42648	17.8162	2.43306e-05	0.00049175	8.12514	6.42648	25.9933	3.42598e-07	3.10738e-05
AALF018282-PA	|protein_coding|JXUM01S000503:174867:193936:1|gene:AALF0 18282	1e-180	AALF018282-PA	321	321	100	100	100	AALF018282-PA	4256	1635	74	7	39	23	17	41		AALF018282-PA	147.128	95.555	9.95113	1.35332	1.57461	1.25237	2.08073	2.15574	147.128	-19.5849	4.73348	157.216	4.59205e-36	2.65631e-34	6.17336	4.73348	35.9525	2.02187e-09	1.52348e-07	2.57513	4.73348	8.33103	0.00389736	0.030224
Ae2SigPSigP-207685_FR1_314-366	|protein_coding|JXUM01S000316:114397:170707:1|gene:AALF0 13291	22	AALF013291-PA	41	908	36	51	5	Ae2SigPSigP-207685_FR1_314-366	6	17	0	0	0	0	4	0		Ae2SigPSigP-207685_FR1_314-366	1.28439	6.15229	0	0	0	0	3.03165	0	6.15229	-27.1612	-1.78476	103.46	2.65744e-24	6.19972e-24	6.16581	-1.78476	7.25797	0.00705868	0.0457465
Ae2-257532	|protein_coding|JXUM01S001095:66908:91136:1|gene:AALF001 092	0.003	AALF001092-PA	59	752	37	50	8	Ae2-257532	6	17	7	8	0	0	26	0		Ae2-257532	0.785744	3.76376	3.56595	5.85907	0	0	12.0553	0	12.0553	-27.1612	-0.636404	108.374	2.22578e-25	6.08789e-25	6.16506	-0.636404	7.46875	0.00627792	0.0419225	8.20491	-0.636404	11.567	0.000671341	0.00905912	7.6019	-0.636404	10.3863	0.00126951	0.0137398
Ae2SigPSigP-219178_FR2_1581-1691	|protein_coding|JXUM01S001454:174173:220332:- 1|gene:AALF005360	0.9	AALF005360-PA	19	864	47	68	2	Ae2SigPSigP-219178_FR2_1581-1691	1457	118	5	1	13	2	7	22		Ae2SigPSigP-219178_FR2_1581-1691	163.822	22.4305	2.18691	0.628814	1.70715	0.354206	2.78667	3.76232	163.822	-21.7033	2.7213	113.059	2.09417e-26	6.74489e-26	6.16287	2.7213	22.466	2.13896e-06	6.08707e-05
AALF003675-PA	|protein_coding|JXUM01S010157:10027:11801:1|gene:AALF003 675	0	AALF003675-PA	552	552	100	100	100	AALF003675-PA	2295	1209	65	18	25	14	14	170		AALF003675-PA	46.1962	41.1427	5.08962	2.02631	0.58773	0.443879	0.997758	5.20466	46.1962	-20.2539	4.21535	148.572	3.55799e-34	1.10638e-32	6.16113	4.21535	32.4632	1.21469e-08	6.95078e-07	3.43487	4.21535	12.5608	0.000393927	0.0061517	2.54671	4.21535	7.47636	0.00625144	0.0426351
Ae2SigPSigP-156164_FR3_13-108	|protein_coding|JXUM01S001875:248764:262932:- 1|gene:AALF008500	7.5	AALF008500-PA	50	531	38	48	9	Ae2SigPSigP-156164_FR3_13-108	24	7	2	0	0	0	0	0		Ae2SigPSigP-156164_FR3_13-108	3.72772	1.83811	1.2084	0	0	0	0	0	3.72772	-27.1612	-1.69797	162.503	3.21142e-37	2.50263e-35	6.15559	-1.69797	9.52444	0.00202753	0.0177342
Ae2SigPSigP-44171_FR4_1-70	|protein_coding|JXUM01S000294:156634:159408:1|gene:AALF0 12453	0.31	AALF012453-PA	42	542	26	64	8	Ae2SigPSigP-44171_FR4_1-70	94	166	0	0	1	2	0	0		Ae2SigPSigP-44171_FR4_1-70	20.7884	62.0646	0	0	0.25829	0.696684	0	0	62.0646	-23.7373	0.756563	106.489	5.76162e-25	1.48013e-24	6.15546	0.756563	17.7087	2.5744e-05	0.000515737
Ae2SigPSigP-203690_FR4_165-231	|protein_coding|JXUM01S001678:235180:264172:- 1|gene:AALF007208	4.4	AALF007208-PA	43	296	25	58	15	Ae2SigPSigP-203690_FR4_165-231	15	12	3	8	0	0	3	7		Ae2SigPSigP-203690_FR4_165-231	3.15039	4.26086	2.45099	9.39662	0	0	2.23084	2.2361	9.39662	-27.1612	-1.15322	202.468	6.04417e-46	2.63899e-43	6.15462	-1.15322	10.7424	0.00104711	0.0106457	7.88967	-1.15322	16.4377	5.02745e-05	0.00135912	5.5841	-1.15322	8.60041	0.00336087	0.027573
Ae2-254695	|protein_coding|JXUM01S001561:211239:215890:- 1|gene:AALF006275	4e-11	AALF006275-PA	609	702	20	39	87	Ae2-254695	7308	6170	337	111	69	85	220	817		Ae2-254695	63.2567	90.2892	11.3471	5.37328	0.697544	1.15888	6.74223	10.756	90.2892	-18.1903	6.32509	175.028	5.90404e-40	9.00381e-38	6.14837	6.32509	43.4424	4.36623e-11	5.89682e-09	3.83311	6.32509	20.8355	5.00479e-06	0.000236673	3.16085	6.32509	15.0709	0.000103548	0.00213133
AALF019062-PA	|protein_coding|JXUM01S004492:52712:54131:1|gene:AALF019 062	0	AALF019062-PA	341	341	100	100	100	AALF019062-PA	185	273	11	1	0	5	2	12		AALF019062-PA	6.02136	15.022	1.39272	0.182025	0	0.256333	0.230476	0.594051	15.022	-22.9444	1.59428	158.43	2.49328e-36	1.54608e-34	6.14473	1.59428	17.9598	2.25621e-05	0.000460679
Ae2-245234	|protein_coding|JXUM01S000196:480211:526566:- 1|gene:AALF008046	0.02	AALF008046-PA	50	568	42	52	9	Ae2-245234	3819	1327	8	11	25	27	78	275		Ae2-245234	247.155	145.189	2.01399	3.98127	1.88962	2.75231	17.8726	27.069	247.155	-19.77	4.60367	170.899	4.7078e-39	5.91894e-37	6.14289	4.60367	38.2562	6.20383e-10	5.58573e-08						3.20014	4.60367	13.3851	0.000253629	0.00417342
AALF016784-PA	|protein_coding|JXUM01S003874:8192:16185:- 1|gene:AALF016784	1e-115	AALF016784-PA	198	198	100	100	100	AALF016784-PA	1276	160	2	3	7	6	10	100		AALF016784-PA	71.3751	15.1307	0.435185	0.938482	0.457307	0.528639	1.98047	8.50777	71.3751	-21.7727	2.74997	117.737	1.97936e-27	7.72288e-27	6.14253	2.74997	23.1989	1.46081e-06	4.37185e-05						3.34937	2.74997	8.58706	0.0033856	0.0276723
AALF013191-PA	|protein_coding|JXUM01S002902:11016:11471:- 1|gene:AALF013191	4e-72	AALF013191-PA	131	131	100	100	100	AALF013191-PA	94425	12677	2963	163	845	240	956	6910		AALF013191-PA	7962.73	1807.32	971.974	76.8726	83.2235	31.8786	285.434	886.284	7962.73	-15.5452	8.95523	73.737	8.92516e-18	1.10888e-17	6.14249	8.95523	21.8587	2.93483e-06	8.07787e-05	3.72195	8.95523	10.0929	0.00148844	0.0158145	3.30794	8.95523	8.28058	0.00400714	0.0311891
AALF011146-PA	|protein_coding|JXUM01S002420:42932:92344:- 1|gene:AALF011146	0	AALF011146-PA	495	495	100	100	100	AALF011146-PA	5840	1372	21	11	42	30	98	1059		AALF011146-PA	131.063	52.0552	1.8333	1.3806	1.10086	1.06048	7.78693	36.1479	131.063	-19.3488	5.17373	146.665	9.28796e-34	2.46483e-32	6.13568	5.17373	33.7836	6.15974e-09	3.89542e-07						4.29273	5.17373	19.5728	9.68376e-06	0.000300536
AALF025140-PA	|protein_coding|JXUM01S006475:53553:63335:1|gene:AALF025 140	0	AALF025140-PA	412	412	100	100	100	AALF025140-PA	2696	1890	62	21	21	30	194	997		AALF025140-PA	72.6639	86.1199	6.50037	3.16539	0.661047	1.2736	18.5129	40.8709	86.1199	-19.768	4.9589	175.895	3.8166e-40	6.05207e-38	6.12825	4.9589	39.1979	3.8296e-10	3.71006e-08	2.99188	4.9589	11.9295	0.000552511	0.00786519	4.86961	4.9589	27.6967	1.41904e-07	7.78472e-06
Ae2SigPSigP-175203_FR5_1-115	|protein_coding|JXUM01S008268:28202:34621:1|gene:AALF0004 51	2e-32	AALF000451-PA	100	2139	52	75	5	Ae2SigPSigP-175203_FR5_1-115	7	16	0	0	0	0	1	8		Ae2SigPSigP-175203_FR5_1-115	0.771482	2.98119	0	0	0	0	0.390212	1.34103	2.98119	-27.1612	-1.64278	153.007	3.81784e-35	1.66238e-33	6.12631	-1.64278	9.08039	0.00258365	0.0213283
AALF006301-PA	|protein_coding|JXUM01S000171:611165:612804:1|gene:AALF0 06301	0	AALF006301-PA	400	400	100	100	100	AALF006301-PA	1642	1308	55	16	15	19	38	87		AALF006301-PA	45.5804	61.384	5.93902	2.4839	0.486307	0.83075	3.73475	3.67319	61.384	-20.3648	4.05152	180.537	3.70052e-41	7.10522e-39	6.11777	4.05152	38.5002	5.4747e-10	5.07253e-08	3.33408	4.05152	14.0579	0.000177263	0.00343648	2.40508	4.05152	7.90037	0.00494248	0.0360319
AALF006637-PA	|protein_coding|JXUM01S001613:13003:27687:- 1|gene:AALF006637	0	AALF006637-PA	515	515	100	100	100	AALF006637-PA	5872	1432	207	13	31	40	29	190		AALF006637-PA	126.673	52.2258	17.3707	1.56838	0.781044	1.35916	2.21498	6.23408	126.673	-19.2999	5.10553	122.067	2.23147e-28	1.06536e-27	6.11151	5.10553	28.0927	1.15643e-07	4.90145e-06	3.67032	5.10553	12.6046	0.000384788	0.00604156
Ae2SigPSigP-126360_FR4_10-68	|protein_coding|JXUM01S000389:189337:196502:- 1|gene:AALF015049	7.5	AALF015049-PA	33	749	33	51	4	Ae2SigPSigP-126360_FR4_10-68	84	39	0	0	0	1	0	1		Ae2SigPSigP-126360_FR4_10-68	17.1043	13.4256	0	0	0	0.320729	0	0.309704	17.1043	-25.0565	-0.30401	155.818	9.27835e-36	4.92061e-34	6.10911	-0.30401	14.4523	0.000143756	0.00210567
Ae2SigPSigP-253632_FR3_191-256	|protein_coding|JXUM01S002509:119413:120928:- 1|gene:AALF011610	7.7	AALF011610-PA	32	482	31	50	7	Ae2SigPSigP-253632_FR3_191-256	309	111	0	1	1	3	2	21		Ae2SigPSigP-253632_FR3_191-256	54.5968	33.1569	0	0.988137	0.206359	0.834914	1.25116	5.64349	54.5968	-23.3309	1.24015	116.751	3.25474e-27	1.21988e-26	6.09765	1.24015	19.6958	9.08001e-06	0.000213585
Ae2SigPSigP-23196_FR3_67-133	|protein_coding|JXUM01S002030:114118:124250:1|gene:AALF0 09261	2.7	AALF009261-PA	26	572	42	61	5	Ae2SigPSigP-23196_FR3_67-133	124	66	5	1	2	0	0	5		Ae2SigPSigP-23196_FR3_67-133	24.2156	21.7902	3.79832	1.09215	0.456161	0	0	1.48513	24.2156	-24.3841	0.330625	167.83	2.20361e-38	2.39713e-36	6.09164	0.330625	16.754	4.25534e-05	0.000776361
Ae2-236169	|protein_coding|JXUM01S000154:265027:275011:1|gene:AALF00 5565	1e-32	AALF005565-PA	830	3230	22	39	26	Ae2-236169	1916	1147	33	22	10	23	20	116		Ae2-236169	24.5146	24.8105	1.64245	1.5742	0.149432	0.463521	0.90601	2.25739	24.8105	-20.3494	4.02208	157.111	4.84002e-36	2.77957e-34	6.09141	4.02208	33.3993	7.50495e-09	4.6001e-07	3.13505	4.02208	10.9854	0.000918313	0.0112015
AALF000126-PA	|protein_coding|JXUM01S001019:146485:214819:- 1|gene:AALF000126	0	AALF000126-PA	2259	2259	100	100	100	AALF000126-PA	3300	1915	269	82	43	20	83	221		AALF000126-PA	16.2538	15.946	5.15395	2.25872	0.247357	0.155161	1.44741	1.65559	16.2538	-19.5863	5.07505	196.069	1.50564e-44	5.99867e-42	6.08897	5.07505	43.7709	3.69146e-11	5.2061e-09	4.86052	5.07505	31.0171	2.55762e-08	4.33611e-06	2.86863	5.07505	12.7622	0.000353687	0.00541194
Ae2-73281	|protein_coding|JXUM01S005149:12645:15278:1|gene:AALF021 293	1e-25	AALF021293-PA	115	857	50	68	13	Ae2-73281	24	6	2	0	0	0	0	2		Ae2-73281	2.34345	0.990462	0.759665	0	0	0	0	0.297026	2.34345	-27.1612	-1.6675	160.383	9.33318e-37	6.56681e-35	6.08422	-1.6675	9.25569	0.00234765	0.0198007
Ae2-235900	|protein_coding|JXUM01S006353:18110:27917:1|gene:AALF024 721	5e-05	AALF024721-PA	51	1333	45	58	4	Ae2-235900	2	18	0	0	0	0	17	10		Ae2-235900	0.31356	4.77096	0	0	0	0	9.43654	2.38457	9.43654	-27.1612	-1.13495	131.526	1.89998e-30	1.5928e-29	6.07354	-1.13495	8.17689	0.00424275	0.031202						7.33809	-1.13495	11.2208	0.000808846	0.00997306
Ae2SigPSigP-216878_FR4_641-745	|protein_coding|JXUM01S002255:85621:102992:1|gene:AALF01 0388	0.89	AALF010388-PA	36	601	33	63	6	Ae2SigPSigP-216878_FR4_641-745	967	283	99	3	11	3	10	33		Ae2SigPSigP-216878_FR4_641-745	125.163	61.9269	49.8464	2.1716	1.66287	0.611623	4.58272	6.49657	125.163	-21.7662	2.93507	110.891	6.25059e-26	1.85844e-25	6.0648	2.93507	21.5004	3.5376e-06	9.51509e-05	4.99498	2.93507	15.877	6.75959e-05	0.00168714
Ae2SigPSigP-261467_FR6_531-936	|protein_coding|JXUM01S000995:312234:334910:1|gene:AALF0 28352	2	AALF028352-PA	135	2007	28	37	7	Ae2SigPSigP-261467_FR6_531-936	364	139	10	7	1	4	6	13		Ae2SigPSigP-261467_FR6_531-936	11.1929	7.226	1.19616	1.20378	0.0359133	0.193737	0.653228	0.608	11.1929	-23.0184	1.5792	147.607	5.78079e-34	1.651e-32	6.0576	1.5792	24.7497	6.52791e-07	2.16058e-05	4.11213	1.5792	11.9502	0.000546423	0.00779943
Ae2SigPSigP-232875_FR2_278-333	|protein_coding|JXUM01S013216:797:6555:1|gene:AALF007289	17	AALF007289-PA	24	255	37	45	9	Ae2SigPSigP-232875_FR2_278-333	7	15	1	0	0	0	0	23		Ae2SigPSigP-232875_FR2_278-333	1.47018	5.32607	0.816998	0	0	0	0	7.34718	7.34718	-27.1612	-1.26135	115.317	6.70852e-27	2.36344e-26	6.05712	-1.26135	7.5341	0.00605421	0.0408546						6.38128	-1.26135	8.20956	0.00416702	0.0319806
Ae2SigPSigP-5274_FR1_27-105	|protein_coding|JXUM01S001885:91806:93064:- 1|gene:AALF008540	1.2	AALF008540-PA	49	373	26	53	13	Ae2SigPSigP-5274_FR1_27-105	16	10	1	2	0	0	5	2		Ae2SigPSigP-5274_FR1_27-105	2.27364	2.4024	0.552777	1.58943	0	0	2.51562	0.432267	2.51562	-27.1612	-1.52876	181.229	2.61256e-41	5.14013e-39	6.0508	-1.52876	9.78823	0.00175633	0.0158492	5.89655	-1.52876	7.86997	0.00502626	0.0361276	5.41827	-1.52876	7.54688	0.00601139	0.0414183
AALF027024-PA	|protein_coding|JXUM01S007297:12669:36194:- 1|gene:AALF027024	0	AALF027024-PA	805	805	100	100	100	AALF027024-PA	6112	826	17	9	53	20	79	577		AALF027024-PA	84.4107	19.2857	0.913294	0.695129	0.854878	0.435067	3.86291	12.1202	84.4107	-19.3984	4.93314	138.602	5.38103e-32	7.56214e-31	6.04849	4.93314	31.198	2.33002e-08	1.20978e-06						3.57926	4.93314	13.6669	0.000218272	0.0037104
Ae2SigPSigP-202375_FR4_91-177	|protein_coding|JXUM01S006560:25425:26669:- 1|gene:AALF025370	4.5	AALF025370-PA	32	414	40	59	8	Ae2SigPSigP-202375_FR4_91-177	14	11	0	0	0	0	2	0		Ae2SigPSigP-202375_FR4_91-177	1.94799	2.58758	0	0	0	0	0.985286	0	2.58758	-27.1612	-1.84248	138.205	6.57202e-32	9.0056e-31	6.04367	-1.84248	8.37061	0.00381338	0.0288292
Ae2-172574	|protein_coding|JXUM01S000081:108345:113042:1|gene:AALF0 24706	2.6	AALF024706-PA	35	1565	31	48	2	Ae2-172574	3	17	0	0	0	0	0	0		Ae2-172574	0.630078	6.03621	0	0	0	0	0	0	6.03621	-27.1612	-2.05066	111.588	4.39897e-26	1.34235e-25	6.04304	-2.05066	7.35072	0.00670357	0.0441635
AALF008906-PA	|protein_coding|JXUM01S001941:45689:47380:- 1|gene:AALF008906	0	AALF008906-PA	377	377	100	100	100	AALF008906-PA	326	239	0	0	5	2	5	31		AALF008906-PA	9.60008	11.8986	0	0	0.171966	0.0927683	0.521315	1.38848	11.8986	-22.6928	1.72811	136.375	1.65225e-31	1.95988e-30	6.04279	1.72811	24.0398	9.43627e-07	3.01063e-05
Ae2SigPSigP-241742_FR5_1-125	|protein_coding|JXUM01S007499:13955:15121:- 1|gene:AALF027537	7.7	AALF027537-PA	24	388	45	58	6	Ae2SigPSigP-241742_FR5_1-125	363	59	4	0	2	2	8	29		Ae2SigPSigP-241742_FR5_1-125	42.5336	11.6875	1.82319	0	0.273697	0.36912	3.31886	5.16825	42.5336	-23.3938	1.25427	121.335	3.22732e-28	1.48541e-27	6.03281	1.25427	20.0894	7.39046e-06	0.000179403						3.58397	1.25427	8.07003	0.00450033	0.03373
Ae2SigPSigP-87716_FR1_248-320	|protein_coding|JXUM01S004828:51171:57813:1|gene:AALF020 288	1.5	AALF020288-PA	32	1419	34	59	2	Ae2SigPSigP-87716_FR1_248-320	12	12	0	0	0	0	1	3		Ae2SigPSigP-87716_FR1_248-320	2.42866	4.10592	0	0	0	0	0.716571	0.92348	4.10592	-27.1612	-1.80145	181.494	2.28687e-41	4.55559e-39	6.03266	-1.80145	9.7268	0.00181601	0.0162589
Ae2TE-262579	|protein_coding|JXUM01S002413:132547:134775:- 1|gene:AALF011136	3e-09	AALF011136-PA	412	618	25	35	67	Ae2TE-262579	806	133	1	0	8	2	7	10		Ae2TE-262579	19.9375	5.562	0.0962242	0	0.231122	0.0779254	0.613067	0.376232	19.9375	-22.2339	2.10344	128.437	9.00545e-30	6.12979e-29	6.0266	2.10344	23.5761	1.20067e-06	3.70465e-05
Ae2SigPSigP-179619_FR1_1-86	|protein_coding|JXUM01S009623:8144:9282:- 1|gene:AALF002817	3.4	AALF002817-PA	46	338	30	52	14	Ae2SigPSigP-179619_FR1_1-86	28	3	1	0	0	0	0	2		Ae2SigPSigP-179619_FR1_1-86	4.51708	0.818208	0.627549	0	0	0	0	0.490738	4.51708	-27.1612	-1.69645	141.646	1.16221e-32	2.12038e-31	6.02403	-1.69645	8.47399	0.0036026	0.0275295
Ae2SigPSigP-233577_FR5_87-237	|protein_coding|JXUM01S003281:67101:70893:1|gene:AALF014 710	5.9	AALF014710-PA	52	1145	30	50	5	Ae2SigPSigP-233577_FR5_87-237	763	498	37	5	11	5	19	80		Ae2SigPSigP-233577_FR5_87-237	61.5452	67.9113	11.6097	2.25553	1.03628	0.635261	5.42621	9.81476	67.9113	-21.5363	2.94002	150.242	1.53448e-34	5.49533e-33	6.01779	2.94002	28.9112	7.57724e-08	3.36833e-06	3.63507	2.94002	12.3394	0.000443487	0.00670554	3.10295	2.94002	9.5429	0.00200725	0.0190521
Ae2-74885	|protein_coding|JXUM01S000943:97027:120444:1|gene:AALF0 27551	2	AALF027551-PA	28	318	46	57	9	Ae2-74885	8	14	6	0	0	0	3	10		Ae2-74885	0.873049	2.58297	2.54711	0	0	0	1.15916	1.65985	2.58297	-27.1612	-1.34078	165.88	5.87468e-38	5.50552e-36	6.01595	-1.34078	9.19456	0.00242736	0.0202903	6.41907	-1.34078	9.74439	0.00179871	0.0179456	5.88263	-1.34078	8.68919	0.00320102	0.026604
Ae2SigPSigP-224807_FR6_1-64	|protein_coding|JXUM01S001888:244369:245379:- 1|gene:AALF008543	2.7	AALF008543-PA	47	315	25	46	15	Ae2SigPSigP-224807_FR6_1-64	74	86	3	1	2	0	14	9		Ae2SigPSigP-224807_FR6_1-64	13.5036	26.5314	2.12955	1.02053	0.426249	0	9.04524	2.49794	26.5314	-24.3829	0.388501	172.518	2.08537e-39	2.85266e-37	6.01571	0.388501	16.7878	4.18006e-05	0.000765256						4.29136	0.388501	9.09077	0.00256903	0.0227073
AALF020567-PA	|protein_coding|JXUM01S000579:210245:211019:- 1|gene:AALF020567	1e-116	AALF020567-PA	193	193	100	100	100	AALF020567-PA	121	7	8	0	1	0	0	6		AALF020567-PA	6.94277	0.679028	1.7856	0	0.0670134	0	0	0.523622	6.94277	-25.1867	-0.184268	100.03	1.50077e-23	3.16971e-23	6.01193	-0.184268	9.8667	0.00168297	0.0153524
Ae2SigPSigP-9424_FR5_852-910	|protein_coding|JXUM01S000581:154422:176957:- 1|gene:AALF020546	7.8	AALF020546-PA	21	365	38	66	6	Ae2SigPSigP-9424_FR5_852-910	48	46	0	0	1	0	10	2		Ae2SigPSigP-9424_FR5_852-910	9.54118	15.4583	0	0	0.232154	0	7.03775	0.604659	15.4583	-25.1774	-0.358393	128.412	9.12038e-30	6.19025e-29	6.00271	-0.358393	12.0312	0.000523163	0.00612593
Ae2SigPSigP-207405_FR1_88-170	|protein_coding|JXUM01S000040:98748:130015:1|gene:AALF01 5771	4.4	AALF015771-PA	33	839	36	51	4	Ae2SigPSigP-207405_FR1_88-170	13	11	11	12	0	0	1	3		Ae2SigPSigP-207405_FR1_88-170	2.00983	2.87509	6.61541	10.3754	0	0	0.547381	0.705436	10.3754	-27.1612	-0.988095	229.302	8.46559e-52	9.30427e-49	5.99624	-0.988095	10.8851	0.000969386	0.00999708	8.80255	-0.988095	22.1994	2.45754e-06	0.000137903
Ae2-229251	|protein_coding|JXUM01S002783:171055:171921:1|gene:AALF0 12709	1e-56	AALF012709-PA	188	288	52	73	65	Ae2-229251	133	68	27	4	0	2	4	16		Ae2-229251	7.79197	6.73514	6.15328	1.31058	0	0.18456	0.829714	1.42572	7.79197	-24.2152	0.795374	191.923	1.20968e-43	3.89456e-41	5.99499	0.795374	18.273	1.91403e-05	0.000403477	5.88749	0.795374	17.3365	3.13108e-05	0.000945472
Ae2-219073	|protein_coding|JXUM01S000986:193945:195117:- 1|gene:AALF028129	1e-95	AALF028129-PA	361	368	50	66	98	Ae2-219073	3663	1075	481	121	40	16	13	2183		Ae2-219073	115.508	57.3093	59.002	21.3387	1.47316	0.794706	1.45141	104.7	115.508	-19.7741	5.53057	84.8413	3.23305e-20	4.77423e-20	5.99483	5.53057	18.5275	1.67468e-05	0.000362616	5.78274	5.53057	17.5641	2.77791e-05	0.00086465	5.51283	5.53057	16.3819	5.17761e-05	0.00123522
Ae2SigPSigP-5033_FR2_240-370	|protein_coding|JXUM01S012866:7751:14427:1|gene:AALF0069 56	0.89	AALF006956-PA	60	395	28	43	15	Ae2SigPSigP-5033_FR2_240-370	286	181	2	0	0	5	4	9		Ae2SigPSigP-5033_FR2_240-370	31.2115	33.3941	0.849037	0	0	0.859471	1.54555	1.49386	33.3941	-22.9523	1.42111	180.231	4.31472e-41	8.0896e-39	5.9943	1.42111	19.4151	1.05172e-05	0.000242732
AALF021777-PA	|protein_coding|JXUM01S005316:59201:60183:- 1|gene:AALF021777	0	AALF021777-PA	308	308	100	100	100	AALF021777-PA	285	72	5	0	4	0	5	55		AALF021777-PA	10.2668	4.38496	0.700661	0	0.168293	0	0.637725	3.01351	10.2668	-23.5276	1.20671	154.229	2.06406e-35	9.62573e-34	5.99394	1.20671	16.4325	5.04144e-05	0.000898044						4.22844	1.20671	9.2095	0.00240762	0.0216713
Ae2SigPSigP-228941_FR2_274-340	|protein_coding|JXUM01S000453:64584:65656:1|gene:AALF01 6923	5.8	AALF016923-PA	38	287	34	47	13	Ae2SigPSigP-228941_FR2_274-340	2	17	10	0	0	0	28	38		Ae2SigPSigP-228941_FR2_274-340	0.404777	5.81671	7.87289	0	0	0	20.064	11.6974	20.064	-27.1612	-0.205696	147.947	4.87272e-34	1.43141e-32	5.99221	-0.205696	8.54272	0.00346908	0.0266948	7.09421	-0.205696	11.209	0.000814031	0.0102959	8.42082	-0.205696	15.2894	9.2235e-05	0.00196091
Ae2SigPSigP-640_FR2_104-223	|protein_coding|JXUM01S000169:134143:142424:- 1|gene:AALF006559	2.6	AALF006559-PA	57	700	22	49	8	Ae2SigPSigP-640_FR2_104-223	28	56	0	0	1	0	0	3		Ae2SigPSigP-640_FR2_104-223	3.84788	13.0105	0	0	0.160501	0	0	0.627054	13.0105	-25.1776	-0.5808	127.828	1.2243e-29	8.02263e-29	5.98849	-0.5808	11.9349	0.000550909	0.0063597
Ae2SigPSigP-71975_FR2_22-178	|protein_coding|JXUM01S000037:493282:496332:1|gene:AALF0 13958	0.082	AALF013958-PA	67	989	31	52	7	Ae2SigPSigP-71975_FR2_22-178	227	288	45	6	4	3	0	9		Ae2SigPSigP-71975_FR2_22-178	23.1819	49.723	17.8765	3.42675	0.477086	0.482565	0	1.39793	49.723	-22.6497	1.9468	116.332	4.01995e-27	1.48005e-26	5.98775	1.9468	20.56	5.77896e-06	0.000145838	5.01203	1.9468	15.3089	9.12866e-05	0.00210206
Ae2SigPSigP-36967_FR2_1-90	|protein_coding|JXUM01S000399:335393:358066:- 1|gene:AALF015666	1.2	AALF015666-PA	59	1207	25	44	5	Ae2SigPSigP-36967_FR2_1-90	18	8	0	0	0	0	0	0		Ae2SigPSigP-36967_FR2_1-90	2.41403	1.81386	0	0	0	0	0	0	2.41403	-27.1612	-1.91143	160.265	9.9022e-37	6.84626e-35	5.98296	-1.91143	8.95815	0.00276234	0.0224316
AALF001250-PA	|protein_coding|JXUM01S008676:18398:19882:- 1|gene:AALF001250	0	AALF001250-PA	494	494	100	100	100	AALF001250-PA	2250	745	29	0	14	19	35	103		AALF001250-PA	50.5972	28.3232	2.53682	0	0.367694	0.672992	2.78667	3.5229	50.5972	-20.3969	3.83102	120.71	4.42346e-28	1.97796e-27	5.97944	3.83102	25.1015	5.43898e-07	1.84031e-05
Ae2SigPSigP-223684_FR3_426-513	|protein_coding|JXUM01S013090:6406:8388:1|gene:AALF00715 0	0.53	AALF007150-PA	33	660	42	54	5	Ae2SigPSigP-223684_FR3_426-513	421	430	1	1	9	3	5	33		Ae2SigPSigP-223684_FR3_426-513	57.1501	98.6839	0.52806	0.759178	1.42689	0.641459	2.40314	6.81348	98.6839	-21.9628	2.29613	136.406	1.62609e-31	1.93245e-30	5.97838	2.29613	25.2318	5.08363e-07	1.73666e-05
Ae2SigPSigP-216878_FR2_818-890	|protein_coding|JXUM01S002035:28098:29919:- 1|gene:AALF009304	13	AALF009304-PA	57	581	31	52	10	Ae2SigPSigP-216878_FR2_818-890	88	91	2	0	0	2	2	11		Ae2SigPSigP-216878_FR2_818-890	17.4922	30.5805	1.54646	0	0	0.626186	1.40755	3.32563	30.5805	-24.2059	0.355505	164.45	1.20632e-37	1.04765e-35	5.97549	0.355505	15.9938	6.3549e-05	0.00109127
Ae2-248918	|protein_coding|JXUM01S009803:41938:43231:1|gene:AALF003 119	2e-21	AALF003119-PA	180	349	30	51	52	Ae2-248918	671	412	2	1	1	11	14	30		Ae2-248918	35.2319	36.5724	0.408499	0.293644	0.0613236	0.909742	2.60264	2.39582	36.5724	-21.7247	2.53167	127.648	1.34008e-29	8.67254e-29	5.9728	2.53167	23.6279	1.16883e-06	3.62041e-05
AALF021557-PA	|protein_coding|JXUM01S005241:29098:30530:- 1|gene:AALF021557	0	AALF021557-PA	374	374	100	100	100	AALF021557-PA	376	415	6	1	7	4	29	65		AALF021557-PA	11.1611	20.8261	0.692814	0.166007	0.242678	0.187021	3.04782	2.93461	20.8261	-22.0425	2.37769	152.27	5.53195e-35	2.28987e-33	5.96957	2.37769	27.7321	1.39331e-07	5.77488e-06						3.67771	2.37769	12.3649	0.000437491	0.00632101
Ae2SigPSigP-260817_FR4_1311-1411	|protein_coding|JXUM01S000706:355535:379707:1|gene:AALF0 23295	3.5	AALF023295-PA	21	584	47	71	4	Ae2SigPSigP-260817_FR4_1311-1411	82	26	14	2	1	0	2	0		Ae2SigPSigP-260817_FR4_1311-1411	11.7022	6.27293	7.77195	1.59622	0.166674	0	1.01055	0	11.7022	-25.1725	-0.171464	147.852	5.11148e-34	1.49193e-32	5.96202	-0.171464	13.3044	0.000264789	0.00346881	5.90265	-0.171464	12.6486	0.000375839	0.00596867
Ae2SigPSigP-221396_FR5_102-169	|protein_coding|JXUM01S004828:51171:57813:1|gene:AALF0202 88	0.028	AALF020288-PA	30	1419	43	66	2	Ae2SigPSigP-221396_FR5_102-169	2098	565	15	3	16	14	15	65		Ae2SigPSigP-221396_FR5_102-169	359.287	163.579	9.99251	2.8732	3.20015	3.77638	9.09494	16.9305	359.287	-20.5819	3.58816	159.446	1.49515e-36	9.80552e-35	5.95591	3.58816	32.3423	1.29266e-08	7.26836e-07
Ae2SigPSigP-256026_FR2_9-122	|protein_coding|JXUM01S002391:117838:167094:- 1|gene:AALF010996	0.91	AALF010996-PA	55	399	29	43	14	Ae2SigPSigP-256026_FR2_9-122	44	46	0	0	1	0	0	1		Ae2SigPSigP-256026_FR2_9-122	4.57739	8.09032	0	0	0.121501	0	0	0.158229	8.09032	-25.1729	-0.585306	146.219	1.16281e-33	2.9889e-32	5.95395	-0.585306	13.1452	0.000288251	0.00373169
AALF012562-PA	|protein_coding|JXUM01S000028:789084:791231:- 1|gene:AALF012562	0	AALF012562-PA	694	694	100	100	100	AALF012562-PA	251	133	1	0	5	0	6	8		AALF012562-PA	4.02011	3.60129	0.0623034	0	0.0935295	0	0.340242	0.194883	4.02011	-23.2285	1.16034	190.923	1.99937e-43	6.12749e-41	5.94861	1.16034	20.0879	7.3962e-06	0.000179406
Ae2-243886	|protein_coding|JXUM01S001017:43259:66302:- 1|gene:AALF028628	2.7	AALF028628-PA	29	251	37	55	12	Ae2-243886	408	218	6	3	1	6	4	24		Ae2-243886	75.6934	68.3749	4.33009	3.11263	0.216677	1.75332	2.62743	6.77218	75.6934	-22.5216	1.83967	132.686	1.05902e-30	9.59076e-30	5.94807	1.83967	22.865	1.73785e-06	5.08636e-05
Ae2SigPSigP-228331_FR2_65-147	|protein_coding|JXUM01S003125:143454:160304:- 1|gene:AALF014060	0.083	AALF014060-PA	50	1539	42	60	3	Ae2SigPSigP-228331_FR2_65-147	384	352	7	6	6	4	6	38		Ae2SigPSigP-228331_FR2_65-147	70.0729	108.594	4.96895	6.12321	1.27875	1.14972	3.87653	10.5468	108.594	-22.1635	2.17997	144.949	2.2032e-33	5.21713e-32	5.94544	2.17997	26.0435	3.33814e-07	1.21596e-05
AALF018036-PA	|protein_coding|JXUM01S004223:52970:53525:- 1|gene:AALF018036	9e-97	AALF018036-PA	161	161	100	100	100	AALF018036-PA	28	2	0	2	0	0	1	0		AALF018036-PA	1.92394	0.232331	0	0.768551	0	0	0.24328	0	1.92394	-27.1612	-1.71237	111.425	4.77421e-26	1.44922e-25	5.94104	-1.71237	7.17975	0.00737309	0.0473374
Ae2SigPSigP-98576_FR2_1-93	|protein_coding|JXUM01S001932:31774:32505:- 1|gene:AALF008818	0.32	AALF008818-PA	76	243	26	42	31	Ae2SigPSigP-98576_FR2_1-93	26	3	0	0	0	0	1	2		Ae2SigPSigP-98576_FR2_1-93	3.25186	0.634341	0	0	0	0	0.442825	0.38046	3.25186	-27.1612	-1.74989	157.124	4.80942e-36	2.76698e-34	5.93992	-1.74989	8.76687	0.00306752	0.024309
Ae2TE-245083	|protein_coding|JXUM01S002251:224643:226796:1|gene:AALF0 10352	6e-80	AALF010352-PA	676	717	32	50	94	Ae2TE-245083	2055	1997	47	9	29	27	52	9		Ae2TE-245083	24.232	39.8105	2.15587	0.59351	0.399383	0.501479	2.17097	0.161413	39.8105	-19.6788	4.42606	115.362	6.55742e-27	2.31439e-26	5.93479	4.42606	24.8737	6.12107e-07	2.04504e-05
Ae2SigPSigP-213522_FR2_28-84	|protein_coding|JXUM01S006051:20321:36759:- 1|gene:AALF023936	6	AALF023936-PA	31	742	29	54	4	Ae2SigPSigP-213522_FR2_28-84	103	13	1	0	1	0	2	0		Ae2SigPSigP-213522_FR2_28-84	20.2329	4.31725	0.764133	0	0.229422	0	1.39099	0	20.2329	-25.1795	-0.417177	121.275	3.3273e-28	1.52811e-27	5.93195	-0.417177	11.2864	0.000780763	0.0083817
Ae2-176132	|protein_coding|JXUM01S002318:208196:211345:- 1|gene:AALF010657	0.7	AALF010657-PA	71	1049	28	45	7	Ae2-176132	24	4	0	0	0	0	0	0		Ae2-176132	3.61018	1.01723	0	0	0	0	0	0	3.61018	-27.1612	-1.87584	143.94	3.66198e-33	8.044e-32	5.92909	-1.87584	8.30936	0.00394412	0.0295304
AALF026197-PA	|protein_coding|JXUM01S000861:254544:255104:1|gene:AALF0 26197	1e-114	AALF026197-PA	186	186	100	100	100	AALF026197-PA	13	10	0	0	0	0	0	10		AALF026197-PA	0.773839	1.00635	0	0	0	0	0	0.905372	1.00635	-27.1612	-1.65135	135.389	2.71412e-31	2.99956e-30	5.92046	-1.65135	7.97517	0.00474232	0.0338906
Ae2SigPSigP-222945_FR1_536-593	|protein_coding|JXUM01S001528:156015:177805:- 1|gene:AALF006019	3.4	AALF006019-PA	38	294	21	57	13	Ae2SigPSigP-222945_FR1_536-593	13	10	8	6	0	0	7	0		Ae2SigPSigP-222945_FR1_536-593	2.63105	3.4216	6.29831	6.7912	0	0	5.016	0	6.7912	-27.1612	-1.20071	137.421	9.75545e-32	1.25428e-30	5.92037	-1.20071	8.04347	0.0045668	0.0329913	8.00209	-1.20071	13.1386	0.000289281	0.00491103	5.65377	-1.20071	7.15486	0.00747611	0.0480388
Ae2SigPSigP-244888_FR2_789-852	|protein_coding|JXUM01S000999:188367:199819:- 1|gene:AALF028422	3.5	AALF028422-PA	55	1273	27	50	4	Ae2SigPSigP-244888_FR2_789-852	140	184	0	3	5	0	7	7		Ae2SigPSigP-244888_FR2_789-852	25.9732	57.7109	0	3.11263	1.08338	0	4.598	1.97522	57.7109	-23.2408	1.11407	149.79	1.92664e-34	6.66028e-33	5.91797	1.11407	16.0256	6.24911e-05	0.00107606
Ae2SigPSigP-244209_FR5_1132-1235	|protein_coding|JXUM01S000259:509470:518795:1|gene:AALF0 10678	0.19	AALF010678-PA	62	882	29	43	7	Ae2SigPSigP-244209_FR5_1132-1235	92	24	2	0	0	1	4	11		Ae2SigPSigP-244209_FR5_1132-1235	11.3787	5.01834	0.962242	0	0	0.194813	1.75162	2.06928	11.3787	-25.0602	-0.205136	168.524	1.55416e-38	1.76284e-36	5.91764	-0.205136	14.5432	0.000136984	0.00202696
AALF009205-PA	|protein_coding|JXUM01S000222:543746:557008:1|gene:AALF0 09205	0	AALF009205-PA	728	728	100	100	100	AALF009205-PA	4187	2401	1793	333	58	31	36	235		AALF009205-PA	63.9329	61.9807	106.5	28.4364	1.03434	0.745582	1.94624	5.45769	106.5	-19.0771	6.33343	163.586	1.86325e-37	1.5306e-35	5.91424	6.33343	36.3004	1.6913e-09	1.3148e-07	6.84694	6.33343	44.7096	2.28532e-11	4.55251e-08
Ae2SigPSigP-208854_FR5_320-391	|protein_coding|JXUM01S005791:47206:73418:1|gene:AALF023 153	7.7	AALF023153-PA	49	786	30	48	6	Ae2SigPSigP-208854_FR5_320-391	18	7	0	1	0	0	0	0		Ae2SigPSigP-208854_FR5_320-391	3.33941	2.19552	0	1.03754	0	0	0	0	3.33941	-27.1612	-1.90296	154.837	1.51954e-35	7.47413e-34	5.90211	-1.90296	8.57244	0.0034129	0.026358
Ae2SigPSigP-174084_FR6_19-88	|protein_coding|JXUM01S002194:61329:61727:1|gene:AALF01 0109	5.8	AALF010109-PA	34	132	38	52	26	Ae2SigPSigP-174084_FR6_19-88	7	13	0	1	0	0	1	0		Ae2SigPSigP-174084_FR6_19-88	1.44296	4.53045	0	1.15283	0	0	0.729841	0	4.53045	-27.1612	-1.98157	131.758	1.69021e-30	1.44148e-29	5.89368	-1.98157	7.77455	0.00529873	0.0369555
Ae2-170727	|protein_coding|JXUM01S002849:70524:89727:- 1|gene:AALF012984	2.7	AALF012984-PA	44	310	31	59	14	Ae2-170727	16	8	0	0	0	0	2	3		Ae2-170727	3.1246	2.64123	0	0	0	0	1.38286	0.891077	3.1246	-27.1612	-1.78626	193.711	4.924e-44	1.72465e-41	5.89267	-1.78626	9.64561	0.00189804	0.0168326
AALF004710-PA	|protein_coding|JXUM01S001390:113703:114111:- 1|gene:AALF004710	3e-70	AALF004710-PA	115	115	100	100	100	AALF004710-PA	16	8	4	0	0	0	3	2		AALF004710-PA	1.53536	1.29785	1.49313	0	0	0	1.01926	0.291904	1.53536	-27.1612	-1.62503	174.517	7.6314e-40	1.14172e-37	5.89255	-1.62503	9.12169	0.00252597	0.0209475	5.88683	-1.62503	8.15905	0.00428469	0.0324153
Ae2SigPSigP-256043_FR6_253-319	|protein_coding|JXUM01S000765:67747:77336:1|gene:AALF024 352	1.2	AALF024352-PA	31	610	38	64	5	Ae2SigPSigP-256043_FR6_253-319	2594	1587	177	25	31	25	35	51		Ae2SigPSigP-256043_FR6_253-319	506.575	523.955	134.461	27.3038	7.0705	7.69	24.2	15.1483	523.955	-19.696	4.57749	166.52	4.2593e-38	4.22918e-36	5.8918	4.57749	35.2766	2.86048e-09	2.03965e-07	4.03603	4.57749	19.4102	1.05444e-05	0.000418011
Ae2SigPSigP-27859_FR6_22-453	|protein_coding|JXUM01S000500:400422:404826:- 1|gene:AALF018224	2e-58	AALF018224-PA	240	1261	49	61	19	Ae2SigPSigP-27859_FR6_22-453	1277	160	27	0	14	3	5	63		Ae2SigPSigP-27859_FR6_22-453	35.1851	7.45298	2.89387	0	0.450516	0.130197	0.487765	2.64015	35.1851	-21.5167	2.76564	83.5527	6.20386e-20	8.94731e-20	5.88717	2.76564	15.9339	6.55918e-05	0.00111678
Ae2SigPSigP-233236_FR1_152-221	|protein_coding|JXUM01S003044:43254:81264:1|gene:AALF013 777	2.6	AALF013777-PA	46	760	32	47	6	Ae2SigPSigP-233236_FR1_152-221	275	411	4	0	4	6	30	100		Ae2SigPSigP-233236_FR1_152-221	45.6885	115.441	2.58513	0	0.776155	1.57014	17.6469	25.2693	115.441	-22.0958	2.31666	133.171	8.296e-31	7.78159e-30	5.88125	2.31666	23.7375	1.1041e-06	3.45011e-05						4.1014	2.31666	13.1811	0.000282779	0.00452916
Ae2SigPSigP-214903_FR3_277-350	|protein_coding|JXUM01S004890:115667:117163:1|gene:AALF 020481	0.52	AALF020481-PA	63	498	30	47	13	Ae2SigPSigP-214903_FR3_277-350	5	14	0	7	0	0	40	55		Ae2SigPSigP-214903_FR3_277-350	0.795099	3.76376	0	6.22526	0	0	22.5208	13.3025	22.5208	-27.1612	0.121582	157.778	3.45974e-36	2.08061e-34	5.87997	0.121582	8.56074	0.0034349	0.0264765	7.42396	0.121582	12.3808	0.000433771	0.00660563	8.9425	0.121582	17.647	2.65928e-05	0.000722503
Ae2-63937	|protein_coding|JXUM01S005241:29098:30530:- 1|gene:AALF021557	1e-19	AALF021557-PA	94	374	54	67	25	Ae2-63937	223	307	76	118	5	3	14	19		Ae2-63937	25.8573	60.1809	34.2799	76.5189	0.677114	0.547913	5.7475	3.35082	76.5189	-22.4815	2.98454	147.186	7.1479e-34	1.95664e-32	5.87775	2.98454	25.2053	5.15397e-07	1.7588e-05	7.30038	2.98454	34.7085	3.82963e-09	1.08984e-06
Ae2SigPSigP-258974_FR4_299-366	|protein_coding|JXUM01S000420:457005:457844:- 1|gene:AALF016193	0.41	AALF016193-PA	54	279	29	48	19	Ae2SigPSigP-258974_FR4_299-366	35	53	1	2	0	1	0	0		Ae2SigPSigP-258974_FR4_299-366	6.28384	16.087	0.698401	2.00815	0	0.282794	0	0	16.087	-25.0514	-0.525442	140.026	2.62778e-32	4.15041e-31	5.8769	-0.525442	12.4347	0.000421423	0.00513064
Ae2SigPSigP-211576_FR1_10-273	|protein_coding|JXUM01S006391:61498:62091:1|gene:AALF024 849	1e-71	AALF024849-PA	178	176	73	83	101	Ae2SigPSigP-211576_FR1_10-273	177	18	136	1	2	0	0	0		Ae2SigPSigP-211576_FR1_10-273	7.81847	1.3442	23.3687	0.247034	0.103179	0	0	0	23.3687	-24.4026	1.58114	111.887	3.78248e-26	1.16493e-25	5.87601	1.58114	11.2159	0.000810982	0.00865654	8.01062	1.58114	17.7455	2.52516e-05	0.000801637
AALF021895-PA	|protein_coding|JXUM01S000650:198044:231316:- 1|gene:AALF021895	0	AALF021895-PA	4486	4486	100	100	100	AALF021895-PA	11577	4029	25	15	131	71	149	428		AALF021895-PA	28.7203	16.8979	0.241257	0.20811	0.379558	0.277436	1.30874	1.61494	28.7203	-17.8972	6.08167	183.295	9.24572e-42	2.04645e-39	5.87081	6.08167	43.3702	4.53043e-11	6.04177e-09						2.08384	6.08167	7.58015	0.00590147	0.0409192
Ae2-216047	|protein_coding|JXUM01S006488:78234:83395:1|gene:AALF025 186	0.005	AALF025186-PA	40	704	50	57	6	Ae2-216047	10	11	2	0	0	0	16	26		Ae2-216047	0.912408	1.69678	0.70985	0	0	0	5.16871	3.60813	5.16871	-27.1612	-0.798791	220.004	9.02759e-50	6.53946e-47	5.85711	-0.798791	10.147	0.00144536	0.0136323						7.71928	-0.798791	17.2848	3.21746e-05	0.000842647
Ae2-230522	|protein_coding|JXUM01S000523:6429:50299:- 1|gene:AALF018816	0	AALF018816-PA	460	408	82	82	113	Ae2-230522	2216	1258	196	62	25	22	35	143		Ae2-230522	52.4833	50.3703	18.0574	8.21205	0.691521	0.820703	2.93489	5.15118	52.4833	-19.9382	4.51367	186.129	2.22486e-42	5.54007e-40	5.84982	4.51367	38.2839	6.11655e-10	5.55421e-08	4.77723	4.51367	27.9261	1.26037e-07	1.42961e-05	2.35322	4.51367	8.16845	0.00426254	0.0325491
AALF013149-PA	|protein_coding|JXUM01S002897:131410:132492:1|gene:AALF0 13149	1e-158	AALF013149-PA	275	275	100	100	100	AALF013149-PA	353	261	127	66	2	6	6	13		AALF013149-PA	14.2369	17.796	19.9247	14.8865	0.0942072	0.381157	0.85677	0.797449	19.9247	-22.3722	2.87591	165.461	7.25299e-38	6.66209e-36	5.84392	2.87591	27.8328	1.32268e-07	5.49644e-06	6.91079	2.87591	35.7558	2.23667e-09	7.92104e-07
Ae2SigPSigP-27180_FR4_34-124	|protein_coding|JXUM01S000682:27647:30635:1|gene:AALF022 805	0.7	AALF022805-PA	19	556	73	84	3	Ae2SigPSigP-27180_FR4_34-124	2463	1450	1255	242	22	30	33	72		Ae2SigPSigP-27180_FR4_34-124	360.745	359.043	715.034	198.225	3.76333	6.921	17.1129	16.0394	715.034	-19.7453	5.73168	184.525	4.98234e-42	1.15074e-39	5.83681	5.73168	38.3098	6.03575e-10	5.51225e-08	7.01628	5.73168	49.8549	1.65546e-12	5.27646e-09
Ae2-223684	|protein_coding|JXUM01S003281:67101:70893:1|gene:AALF014 710	3e-93	AALF014710-PA	809	1145	30	48	71	Ae2-223684	5043	2665	18	8	72	37	54	325		Ae2-223684	68.9626	61.6119	0.957513	0.611819	1.14993	0.796964	2.61452	6.7597	68.9626	-18.7903	5.18878	172.249	2.38715e-39	3.22396e-37	5.83557	5.18878	38.157	6.52744e-10	5.84408e-08						2.21567	5.18878	7.48946	0.0062061	0.0424024
AALF006757-PA	|protein_coding|JXUM01S001617:104256:109835:1|gene:AALF0 06757	0	AALF006757-PA	397	397	100	100	100	AALF006757-PA	118	0	4	1	1	0	4	2		AALF006757-PA	3.30026	0	0.435185	0.156414	0.0326648	0	0.396095	0.0850777	3.30026	-25.1942	-0.317857	82.651	9.78988e-20	1.38873e-19	5.83496	-0.317857	8.03514	0.00458784	0.0330917
Ae2SigPSigP-4560_FR2_1-190	|protein_coding|JXUM01S000555:210431:210850:1|gene:AALF0 19955	8e-78	AALF019955-PA	138	139	100	100	99	Ae2SigPSigP-4560_FR2_1-190	494	3	49	6	3	2	0	0		Ae2SigPSigP-4560_FR2_1-190	32.9276	0.338062	12.705	2.23662	0.233544	0.209978	0	0	32.9276	-23.1192	1.58124	69.6241	7.17548e-17	8.49349e-17	5.83143	1.58124	11.7955	0.000593745	0.0067429	5.56775	1.58124	10.9091	0.000956918	0.0115137
AALF001771-PA	|protein_coding|JXUM01S008988:19675:20231:- 1|gene:AALF001771	2e-83	AALF001771-PA	156	156	100	100	100	AALF001771-PA	11	10	9	0	0	0	0	4		AALF001771-PA	0.779906	1.19865	2.48222	0	0	0	0	0.431349	2.48222	-27.1612	-1.54593	131.695	1.74471e-30	1.47936e-29	5.82572	-1.54593	7.62585	0.00575375	0.0393962	6.94244	-1.54593	10.0176	0.00155053	0.0162299
Ae2-44171	|protein_coding|JXUM01S000294:156634:159408:1|gene:AALF0 12453	0.14	AALF012453-PA	41	542	29	60	8	Ae2-44171	139	200	0	1	2	3	1	1		Ae2-44171	23.804	57.9039	0	0.957733	0.400018	0.809225	0.60633	0.260469	57.9039	-23.0632	1.09534	116.937	2.96375e-27	1.11897e-26	5.82391	1.09534	18.9739	1.32521e-05	0.00029455
Ae2-200724	|protein_coding|JXUM01S005962:4836:56198:1|gene:AALF0236 62	0.92	AALF023662-PA	46	317	26	36	15	Ae2-200724	88	16	3	0	1	0	0	0		Ae2-200724	13.2373	4.06893	1.75544	0	0.175684	0	0	0	13.2373	-25.1758	-0.512589	134.345	4.5923e-31	4.70636e-30	5.81918	-0.512589	11.8523	0.000575897	0.00658433
Ae2SigPSigP-240093_FR3_145-224	|protein_coding|JXUM01S000525:259855:261397:1|gene:AALF0 18947	0.52	AALF018947-PA	31	493	38	58	6	Ae2SigPSigP-240093_FR3_145-224	66	28	1	0	1	0	1	4		Ae2SigPSigP-240093_FR3_145-224	13.3577	9.58047	0.787289	0	0.236375	0	0.716571	1.23131	13.3577	-25.1689	-0.533676	165.227	8.16153e-38	7.34838e-36	5.81665	-0.533676	13.8851	0.000194337	0.00270462
AALF007079-PA	|protein_coding|JXUM01S001665:122978:125032:1|gene:AALF0 07079	0	AALF007079-PA	644	644	100	100	100	AALF007079-PA	299	180	0	1	1	5	6	14		AALF007079-PA	5.16013	5.25175	0	0.0965157	0.020156	0.135916	0.366618	0.367483	5.25175	-22.7466	1.46878	129.273	5.91e-30	4.26755e-29	5.8138	1.46878	21.1329	4.28497e-06	0.000113059
Ae2-248662	|protein_coding|JXUM01S002156:9980:18182:1|gene:AALF0099 39	1e-117	AALF009939-PA	440	571	45	66	77	Ae2-248662	715	316	3	0	9	5	10	37		Ae2-248662	18.0475	13.4847	0.294564	0	0.265318	0.198789	0.893683	1.42047	18.0475	-21.7071	2.41624	150.205	1.5637e-34	5.58741e-33	5.81148	2.41624	27.0506	1.98195e-07	7.77006e-06
Ae2SigPSigP-187601_FR2_1-60	|protein_coding|JXUM01S000604:97669:115029:1|gene:AALF02 0863	7.8	AALF020863-PA	39	431	25	53	9	Ae2SigPSigP-187601_FR2_1-60	364	281	15	0	4	5	11	46		Ae2SigPSigP-187601_FR2_1-60	68.675	89.6284	11.0087	0	0.881396	1.48586	7.34789	13.2	89.6284	-22.2577	2.03765	119.022	1.0355e-27	4.27907e-27	5.81042	2.03765	20.7155	5.3283e-06	0.000135755
Ae2-240598	|protein_coding|JXUM01S075262:78:1355:1|gene:AALF007388	6e-26	AALF007388-PA	377	347	21	42	109	Ae2-240598	2435	1506	27	6	38	20	32	62		Ae2-240598	64.3822	67.3185	2.77702	0.887211	1.17345	0.832931	2.99564	2.49332	67.3185	-19.6923	4.27548	180.476	3.81519e-41	7.28152e-39	5.80528	4.27548	37.3669	9.78712e-10	8.18661e-08
Ae2SigPSigP-20218_FR1_7-158	|protein_coding|JXUM01S001684:107639:109354:1|gene:AALF0 07280	0.3	AALF007280-PA	103	571	24	50	18	Ae2SigPSigP-20218_FR1_7-158	3071	1267	1243	148	28	29	29	103		Ae2SigPSigP-20218_FR1_7-158	248.313	173.197	390.966	66.9253	2.64419	3.69344	8.30216	12.6671	390.966	-19.6424	5.64593	164.791	1.01613e-37	8.97148e-36	5.80436	5.64593	34.269	4.7997e-09	3.14775e-07	6.73149	5.64593	42.3977	7.44785e-11	1.0384e-07
Ae2-236224	|protein_coding|JXUM01S000035:356919:368186:1|gene:AALF 018887	0.68	AALF018887-PA	20	411	50	70	5	Ae2-236224	201	90	1	0	4	0	5	7		Ae2-236224	26.0164	19.6941	0.503499	0	0.604679	0	2.29136	1.37806	26.0164	-23.5177	0.802467	187.59	1.06779e-42	2.80078e-40	5.80166	0.802467	18.553	1.65241e-05	0.000358282
Ae2-206403	|protein_coding|JXUM01S002760:183859:192263:- 1|gene:AALF012595	9.9	AALF012595-PA	39	289	43	53	13	Ae2-206403	14	8	3	0	0	0	2	4		Ae2-206403	3.05567	2.95197	2.54711	0	0	0	1.54555	1.32788	3.05567	-27.1612	-1.68857	192.895	7.41875e-44	2.48903e-41	5.79526	-1.68857	9.30977	0.00227935	0.019363	5.51768	-1.68857	7.17109	0.00740878	0.0471678
AALF017605-PA	|protein_coding|JXUM01S000476:27369:27893:- 1|gene:AALF017605	1e-91	AALF017605-PA	153	153	100	100	100	AALF017605-PA	21	4	1	0	0	0	1	0		AALF017605-PA	1.51792	0.4888	0.281175	0	0	0	0.255918	0	1.51792	-27.1612	-1.88198	146.401	1.06065e-33	2.75969e-32	5.78767	-1.88198	8.0309	0.00459861	0.0331385
AALF022237-PA	|protein_coding|JXUM01S005463:91174:91617:- 1|gene:AALF022237	8e-52	AALF022237-PA	101	101	100	100	100	AALF022237-PA	200	249	21	7	4	3	10	18		AALF022237-PA	21.8262	45.94	8.91489	4.27224	0.509827	0.515682	3.86386	2.98773	45.94	-22.6501	1.73005	149.955	1.77331e-34	6.19066e-33	5.78587	1.73005	24.5899	7.09209e-07	2.32558e-05	4.31288	1.73005	14.4778	0.000141822	0.00290507
Ae2SigPSigP-230966_FR2_371-470	|protein_coding|JXUM01S003874:8192:16185:- 1|gene:AALF016784	0.54	AALF016784-PA	51	198	35	49	26	Ae2SigPSigP-230966_FR2_371-470	153	175	11	2	3	2	3	25		Ae2SigPSigP-230966_FR2_371-470	18.7154	36.19	5.23417	1.36819	0.428591	0.385345	1.29928	4.65122	36.19	-23.1184	1.24084	124.337	7.10695e-29	3.81346e-28	5.78319	1.24084	19.7893	8.64658e-06	0.000204294	3.60115	1.24084	8.08979	0.00445153	0.0332747
Ae2SigPSigP-236040_FR3_872-997	|protein_coding|JXUM01S001288:230084:232903:1|gene:AALF0 03376	0.14	AALF003376-PA	73	449	31	47	16	Ae2SigPSigP-236040_FR3_872-997	353	501	2	2	4	9	4	4		Ae2SigPSigP-236040_FR3_872-997	34.671	83.1901	0.764133	1.09858	0.458845	1.39234	1.39099	0.597546	83.1901	-21.6892	2.3154	130.084	3.92707e-30	2.97734e-29	5.78031	2.3154	23.3344	1.36144e-06	4.14453e-05
AALF011507-PA	|protein_coding|JXUM01S002487:179505:199442:- 1|gene:AALF011507	0	AALF011507-PA	1778	1778	100	100	100	AALF011507-PA	4849	3040	125	19	53	59	139	384		AALF011507-PA	30.3407	32.158	3.0425	0.664868	0.387314	0.581483	3.07936	3.65447	32.158	-18.6613	5.39431	169.416	9.92722e-39	1.17625e-36	5.77859	5.39431	37.2944	1.01577e-09	8.43113e-08	2.52918	5.39431	9.3558	0.00222281	0.0207461	2.71588	5.39431	10.7867	0.0010223	0.0118186
Ae2SigPSigP-225173_FR1_573-630	|protein_coding|JXUM01S002940:94949:95932:- 1|gene:AALF013357	0.92	AALF013357-PA	25	327	40	64	8	Ae2SigPSigP-225173_FR1_573-630	17	58	2	0	0	1	6	7		Ae2SigPSigP-225173_FR1_573-630	3.37917	19.4909	1.54646	0	0	0.313093	4.22265	2.11631	19.4909	-25.0478	-0.455849	130.327	3.47626e-30	2.68278e-29	5.77703	-0.455849	11.4121	0.000729675	0.0079186
AALF017530-PA	|protein_coding|JXUM01S000504:5523:6846:- 1|gene:AALF017530	0	AALF017530-PA	382	382	100	100	100	AALF017530-PA	133	184	0	1	3	2	0	2		AALF017530-PA	3.86547	9.04088	0	0.16254	0.101832	0.0915572	0	0.0884097	9.04088	-23.1185	1.00286	114.048	1.27184e-26	4.26799e-26	5.7744	1.00286	18.2679	1.91914e-05	0.000404288
Ae2SigPSigP-224828_FR6_340-400	|protein_coding|JXUM01S006022:23370:24879:1|gene:AALF02 3855	2.7	AALF023855-PA	42	461	33	45	9	Ae2SigPSigP-224828_FR6_340-400	94	124	9	3	0	3	5	6		Ae2SigPSigP-224828_FR6_340-400	18.465	41.1799	6.8772	3.29573	0	0.928228	3.47748	1.79264	41.1799	-23.6668	0.727585	178.252	1.16707e-40	2.02163e-38	5.7725	0.727585	17.0611	3.61964e-05	0.000679439	4.11924	0.727585	8.84942	0.00293182	0.0249965
Ae2SigPSigP-213410_FR4_1-112	|protein_coding|JXUM01S003357:219405:220019:1|gene:AALF0 14963	7e-22	AALF014963-PA	66	204	69	83	32	Ae2SigPSigP-213410_FR4_1-112	317	0	5	0	1	2	1	0		Ae2SigPSigP-213410_FR4_1-112	40.2507	0	2.46963	0	0.148296	0.399997	0.44956	0	40.2507	-23.7153	0.682686	47.4401	5.6712e-12	5.79986e-12	5.77197	0.682686	7.72982	0.00543162	0.0377255
AALF005289-PA	|protein_coding|JXUM01S001451:249289:264702:- 1|gene:AALF005289	6e-87	AALF005289-PA	155	155	100	100	100	AALF005289-PA	806	23	12	4	5	4	3	2		AALF005289-PA	57.5121	2.77456	3.33084	1.59622	0.416686	0.449569	0.757912	0.217057	57.5121	-22.2947	1.91767	94.0116	3.1368e-22	5.65014e-22	5.77141	1.91767	16.4087	5.10509e-05	0.000908005
Ae2-223665	|protein_coding|JXUM01S005241:6428:22768:- 1|gene:AALF021556	0	AALF021556-PA	384	389	98	99	99	Ae2-223665	944	968	14	5	20	11	75	172		Ae2-223665	16.8128	29.1465	0.96994	0.498021	0.416019	0.308584	4.72937	4.65926	29.1465	-20.5824	3.58991	173.355	1.36919e-39	1.93956e-37	5.76666	3.58991	33.4354	7.36699e-09	4.55054e-07						3.60321	3.58991	15.6034	7.8113e-05	0.00172059
AALF017281-PA	|protein_coding|JXUM01S004009:140514:143168:- 1|gene:AALF017281	0	AALF017281-PA	574	574	100	100	100	AALF017281-PA	1575	519	189	12	24	6	24	54		AALF017281-PA	30.4903	16.986	14.2328	1.29919	0.542634	0.182955	1.645	1.58999	30.4903	-20.7004	3.7553	128.716	7.82668e-30	5.43367e-29	5.76585	3.7553	24.8311	6.25784e-07	2.08543e-05	4.94215	3.7553	19.5505	9.79733e-06	0.000395458
Ae2SigPSigP-23931_FR4_54-112	|protein_coding|JXUM01S001751:58771:73131:- 1|gene:AALF007702	1.6	AALF007702-PA	25	1042	40	64	2	Ae2SigPSigP-23931_FR4_54-112	1617	497	13	2	16	12	12	52		Ae2SigPSigP-23931_FR4_54-112	317.637	165.052	9.93373	2.19715	3.67076	3.71291	8.34595	15.5362	317.637	-20.6965	3.30146	154.489	1.81086e-35	8.58892e-34	5.76216	3.30146	29.6299	5.22924e-08	2.43672e-06
Ae2SigPSigP-23686_FR4_2-286	|protein_coding|JXUM01S001599:227467:242615:1|gene:AALF0 06618	1e-110	AALF006618-PA	237	520	84	86	46	Ae2SigPSigP-23686_FR4_2-286	861	528	108	25	10	10	8	31		Ae2SigPSigP-23686_FR4_2-286	34.7251	36.0011	16.9438	5.63883	0.471036	0.635261	1.14236	1.90161	36.0011	-21.1483	3.2675	165.912	5.78095e-38	5.46755e-36	5.755	3.2675	30.5967	3.17632e-08	1.58931e-06	4.97072	3.2675	24.1581	8.8742e-07	6.32768e-05
AALF012734-PA	|protein_coding|JXUM01S002787:187084:187530:1|gene:AALF0 12734	4e-86	AALF012734-PA	148	148	100	100	100	AALF012734-PA	357	51	0	0	4	1	2	4		AALF012734-PA	26.6705	6.44133	0	0	0.349009	0.117673	0.529012	0.454509	26.6705	-23.1749	1.04014	114.178	1.19146e-26	4.01898e-26	5.74844	1.04014	18.0327	2.17145e-05	0.000447354
AALF017738-PA	|protein_coding|JXUM01S004130:82729:83520:1|gene:AALF017 738	1e-164	AALF017738-PA	263	263	100	100	100	AALF017738-PA	278	41	4	2	4	0	5	8		AALF017738-PA	11.7217	2.92261	0.656074	0.471611	0.196979	0	0.746428	0.513044	11.7217	-23.5204	0.857772	177.555	1.65696e-40	2.79429e-38	5.74419	0.857772	17.4123	3.00865e-05	0.00058571
AALF005181-PA	|protein_coding|JXUM01S011264:17652:20804:1|gene:AALF005 181	1e-115	AALF005181-PA	204	204	100	100	100	AALF005181-PA	171	232	6	2	1	5	6	12		AALF005181-PA	9.2852	21.2974	1.26734	0.607343	0.0634175	0.427639	1.15351	0.991051	21.2974	-22.7456	1.43131	126.638	2.22894e-29	1.35656e-28	5.74371	1.43131	20.3502	6.44872e-06	0.00015921
Ae2-105232	|protein_coding|JXUM01S002644:126046:126732:1|gene:AALF0 12127	5e-26	AALF012127-PA	59	228	89	94	26	Ae2-105232	11	9	0	0	0	0	0	1		Ae2-105232	2.0073	2.77654	0	0	0	0	0	0.277548	2.77654	-27.1612	-2.06039	158.113	2.92379e-36	1.78183e-34	5.7329	-2.06039	8.19873	0.00419197	0.0309356
Ae2SigPSigP-244209_FR1_1087-1180	|protein_coding|JXUM01S001244:199027:223043:1|gene:AALF0 03213	2	AALF003213-PA	33	2514	36	51	1	Ae2SigPSigP-244209_FR1_1087-1180	81	21	1	0	0	1	4	8		Ae2SigPSigP-244209_FR1_1087-1180	11.8637	5.19993	0.569748	0	0	0.2307	2.07429	1.78215	11.8637	-25.0595	-0.380961	166.072	5.335e-38	5.10638e-36	5.73171	-0.380961	13.6006	0.000226112	0.00305375
Ae2SigPSigP-92866_FR1_48-145	|protein_coding|JXUM01S002072:4496:15741:- 1|gene:AALF009530	0.24	AALF009530-PA	55	1056	29	52	5	Ae2SigPSigP-92866_FR1_48-145	18	5	0	0	0	0	4	22		Ae2SigPSigP-92866_FR1_48-145	2.47364	1.16165	0	0	0	0	1.94624	4.5984	4.5984	-27.1612	-1.23474	193.867	4.55254e-44	1.6489e-41	5.72969	-1.23474	9.15061	0.00248635	0.0206805						6.77203	-1.23474	12.495	0.000408043	0.00601552
Ae2SigPSigP-16655_FR6_192-255	|protein_coding|JXUM01S000523:6429:50299:- 1|gene:AALF018816	13	AALF018816-PA	45	408	33	48	11	Ae2SigPSigP-16655_FR6_192-255	18	5	0	0	0	0	1	8		Ae2SigPSigP-16655_FR6_192-255	3.78047	1.77536	0	0	0	0	0.743612	2.55554	3.78047	-27.1612	-1.70584	171.193	4.06e-39	5.19697e-37	5.72796	-1.70584	8.56998	0.00341751	0.0263872						5.25361	-1.70584	7.08057	0.00779241	0.0493773
Ae2SigPSigP-37101_FR4_63-144	|protein_coding|JXUM01S005582:35231:40552:- 1|gene:AALF022513	2e-11	AALF022513-PA	65	1773	47	64	4	Ae2SigPSigP-37101_FR4_63-144	9	10	0	0	0	0	5	3		Ae2SigPSigP-37101_FR4_63-144	1.324	2.48706	0	0	0	0	2.60428	0.671252	2.60428	-27.1612	-1.79865	168.105	1.91884e-38	2.13063e-36	5.72018	-1.79865	8.42748	0.00369592	0.0281078						5.54994	-1.79865	7.68613	0.00556467	0.0390796
AALF009941-PA	|protein_coding|JXUM01S002156:69935:94155:1|gene:AALF009 941	0	AALF009941-PA	489	489	100	100	100	AALF009941-PA	1937	878	348	95	32	11	26	54		AALF009941-PA	44.003	33.7202	30.7525	12.0694	0.849019	0.393603	2.09122	1.86581	44.003	-20.16	4.52969	185.137	3.66336e-42	8.77913e-40	5.71836	4.52969	36.2642	1.723e-09	1.33618e-07	5.74524	4.52969	36.4174	1.59278e-09	6.16591e-07
Ae2SigPSigP-204042_FR3_267-352	|protein_coding|JXUM01S004727:53659:58470:1|gene:AALF019 922	13	AALF019922-PA	45	530	28	48	8	Ae2SigPSigP-204042_FR3_267-352	7	11	0	0	0	0	0	5		Ae2SigPSigP-204042_FR3_267-352	1.47018	3.90579	0	0	0	0	0	1.59721	3.90579	-27.1612	-1.95757	131.448	1.97618e-30	1.64758e-29	5.71283	-1.95757	7.34862	0.00671143	0.044197
Ae2TE-225090	|protein_coding|JXUM01S004666:79297:80571:- 1|gene:AALF019748	1e-122	AALF019748-PA	424	424	52	68	100	Ae2TE-225090	30093	12419	104	79	142	410	199	196		Ae2TE-225090	315.421	220.066	4.24039	4.63085	1.73831	6.76894	7.385	3.12464	315.421	-16.2581	7.49982	122.937	1.43964e-28	7.15846e-28	5.71271	7.49982	31.1976	2.33052e-08	1.20978e-06
Ae2SigPSigP-25000_FR6_1-202	|protein_coding|JXUM01S000610:224922:226049:- 1|gene:AALF020976	0.31	AALF020976-PA	81	375	28	38	22	Ae2SigPSigP-25000_FR6_1-202	125	84	8	4	2	1	0	8		Ae2SigPSigP-25000_FR6_1-202	7.6312	8.66971	1.89986	1.36569	0.142603	0.0961602	0	0.742835	8.66971	-23.8119	0.568154	117.158	2.65078e-27	1.0093e-26	5.7085	0.568154	17.0182	3.70231e-05	0.000691698	4.337	0.568154	9.84547	0.0017025	0.0172376
Ae2SigPSigP-44171_FR6_4-69	|protein_coding|JXUM01S000294:156634:159408:1|gene:AALF0 12453	0.68	AALF012453-PA	49	542	22	55	9	Ae2SigPSigP-44171_FR6_4-69	91	162	0	0	1	3	0	0		Ae2SigPSigP-44171_FR6_4-69	18.8749	56.807	0	0	0.242247	0.980117	0	0	56.807	-23.3256	0.729115	101.693	6.48426e-24	1.43593e-23	5.70596	0.729115	15.6869	7.47395e-05	0.0012446
Ae2-9020	|protein_coding|JXUM01S001095:66908:91136:1|gene:AALF001 092	3e-11	AALF001092-PA	84	752	42	53	11	Ae2-9020	34	40	2	0	1	0	25	7		Ae2-9020	4.40078	8.75292	1.007	0	0.15117	0	11.4568	1.37806	11.4568	-25.1762	-0.211855	132.828	9.85802e-31	9.01591e-30	5.70075	-0.211855	11.3255	0.000764493	0.00823755						5.72942	-0.211855	11.3098	0.000770984	0.00961784
AALF006228-PA	|protein_coding|JXUM01S000162:367217:368950:- 1|gene:AALF006228	0	AALF006228-PA	577	577	100	100	100	AALF006228-PA	532	262	4	0	4	7	8	19		AALF006228-PA	10.2455	8.53031	0.29966	0	0.0899695	0.21234	0.545487	0.556538	10.2455	-21.9494	2.08495	141.377	1.33056e-32	2.35193e-31	5.70057	2.08495	24.2155	8.61342e-07	2.78547e-05
Ae2SigPSigP-209389_FR2_323-383	|protein_coding|JXUM01S002035:182497:184292:1|gene:AALF0 09308	7.8	AALF009308-PA	21	577	52	57	4	Ae2SigPSigP-209389_FR2_323-383	5	12	0	1	0	0	8	5		Ae2SigPSigP-209389_FR2_323-383	0.993873	4.0326	0	1.11165	0	0	5.6302	1.51165	5.6302	-27.1612	-1.61873	151.217	9.39851e-35	3.60914e-33	5.69822	-1.61873	7.89171	0.00496619	0.0351985						6.25732	-1.61873	9.21571	0.00239946	0.0216253
AALF018816-PA	|protein_coding|JXUM01S000523:6429:50299:- 1|gene:AALF018816	0	AALF018816-PA	408	408	100	100	100	AALF018816-PA	2022	1091	156	47	23	23	31	134		AALF018816-PA	55.0309	50.1988	16.5157	7.15373	0.731085	0.985975	2.98717	5.5469	55.0309	-19.955	4.30411	180.739	3.3426e-41	6.45689e-39	5.69699	4.30411	35.7198	2.27838e-09	1.68099e-07	4.43849	4.30411	24.056	9.35723e-07	6.54041e-05	2.24974	4.30411	7.28846	0.00693988	0.0457582
Ae2SigPSigP-27606_FR3_52-103	|protein_coding|JXUM01S000201:175898:182721:1|gene:AALF00 8409	3.4	AALF008409-PA	28	1184	46	50	2	Ae2SigPSigP-27606_FR3_52-103	484	473	57	13	6	9	11	21		Ae2SigPSigP-27606_FR3_52-103	105.639	174.535	48.3951	15.8683	1.52948	3.09409	8.5005	6.97137	174.535	-21.5209	2.731	152.345	5.3274e-35	2.21382e-33	5.69598	2.731	26.9174	2.12339e-07	8.2636e-06	4.42155	2.731	17.6669	2.63172e-05	0.000826889
Ae2SigPSigP-248662_FR1_344-465	|protein_coding|JXUM01S000821:347808:365975:1|gene:AALF0 25473	2.1	AALF025473-PA	27	984	40	55	3	Ae2SigPSigP-248662_FR1_344-465	170	51	0	0	3	0	5	6		Ae2SigPSigP-248662_FR1_344-465	21.2622	10.7838	0	0	0.438222	0	2.21412	1.14138	21.2622	-23.886	0.428916	173.43	1.31821e-39	1.87569e-37	5.69376	0.428916	16.2556	5.5346e-05	0.000970855
Ae2-239510	|protein_coding|JXUM01S000457:80320:82522:1|gene:AALF017 217	3e-39	AALF017217-PA	242	275	32	58	88	Ae2-239510	302	193	3	0	7	1	5	29		Ae2-239510	14.0656	15.1968	0.543526	0	0.380771	0.0733607	0.824507	2.05432	15.1968	-22.5647	1.57009	125.513	3.93102e-29	2.24138e-28	5.6928	1.57009	20.4491	6.12371e-06	0.000152724
Ae2SigPSigP-261072_FR2_44-105	|protein_coding|JXUM01S010962:14422:14718:- 1|gene:AALF004769	4.4	AALF004769-PA	18	98	55	61	18	Ae2SigPSigP-261072_FR2_44-105	5	12	0	0	0	0	11	20		Ae2SigPSigP-261072_FR2_44-105	1.01194	4.10592	0	0	0	0	7.88228	6.15653	7.88228	-27.1612	-1.15827	184.185	5.9133e-42	1.34625e-39	5.69244	-1.15827	8.73451	0.00312243	0.0246461						7.2544	-1.15827	13.7375	0.00021022	0.00360233
Ae2TE-205734	|protein_coding|JXUM01S001567:158550:160430:- 1|gene:AALF006328	1.5	AALF006328-PA	85	547	27	36	16	Ae2TE-205734	149	77	1	4	1	2	0	0		Ae2TE-205734	3.0601	2.67352	0.0798909	0.459429	0.0239863	0.0646982	0	0	3.0601	-23.7377	0.492699	107.923	2.79484e-25	7.51159e-25	5.68859	0.492699	15.8043	7.02428e-05	0.00118458
Ae2-261366	|protein_coding|JXUM01S002346:205996:207274:- 1|gene:AALF010815	0	AALF010815-PA	384	387	85	90	99	Ae2-261366	309	209	32	3	5	3	4	8		Ae2-261366	8.95728	10.2425	3.60841	0.486349	0.169279	0.136978	0.410536	0.352718	10.2425	-22.4819	1.77918	136.638	1.44715e-31	1.74584e-30	5.68826	1.77918	22.3798	2.23713e-06	6.33251e-05	4.28148	1.77918	13.6406	0.000221344	0.00404061
AALF002617-PA	|protein_coding|JXUM01S001210:142168:147145:- 1|gene:AALF002617	3e-91	AALF002617-PA	161	161	100	100	100	AALF002617-PA	715	76	6	2	11	0	3	8		AALF002617-PA	49.1292	8.82856	1.60374	0.768551	0.882757	0	0.729841	0.836072	49.1292	-22.1882	1.8845	159.946	1.16252e-36	7.85018e-35	5.68059	1.8845	17.069	3.60466e-05	0.000677826
AALF011332-PA	|protein_coding|JXUM01S002457:196202:209336:- 1|gene:AALF011332	0	AALF011332-PA	338	338	100	100	100	AALF011332-PA	2264	641	172	5	32	11	23	69		AALF011332-PA	74.3405	35.5836	21.9698	0.91818	1.2272	0.568924	2.67393	3.44602	74.3405	-20.1645	4.01319	111.986	3.59928e-26	1.11184e-25	5.67301	4.01319	21.9314	2.82567e-06	7.81116e-05	4.17801	4.01319	13.5628	0.000230713	0.00417444
Ae2SigPSigP-9424_FR3_717-919	|protein_coding|JXUM01S001095:66908:91136:1|gene:AALF001 092	0.019	AALF001092-PA	97	752	35	44	13	Ae2SigPSigP-9424_FR3_717-919	67	79	1	0	0	2	23	0		Ae2SigPSigP-9424_FR3_717-919	4.4393	8.84931	0.257743	0	0	0.208729	5.39561	0	8.84931	-24.167	0.290722	87.0899	1.037e-20	1.60262e-20	5.67271	0.290722	8.5435	0.00346758	0.0266897
Ae2SigPSigP-68916_FR4_99-172	|protein_coding|JXUM01S000484:12608:14542:1|gene:AALF017 946	13	AALF017946-PA	36	530	38	50	7	Ae2SigPSigP-68916_FR4_99-172	15	6	0	0	0	0	0	0		Ae2SigPSigP-68916_FR4_99-172	2.69308	1.82117	0	0	0	0	0	0	2.69308	-27.1612	-2.08503	153.624	2.79816e-35	1.25614e-33	5.66124	-2.08503	7.90388	0.00493289	0.0350247
Ae2SigPSigP-100092_FR2_1-91	|protein_coding|JXUM01S000554:290788:303550:1|gene:AALF0 19871	2	AALF019871-PA	49	568	38	57	9	Ae2SigPSigP-100092_FR2_1-91	35	43	1	0	0	1	0	2		Ae2SigPSigP-100092_FR2_1-91	4.61974	9.59535	0.513449	0	0	0.207904	0	0.401513	9.59535	-25.0511	-0.691674	139.19	4.00352e-32	5.9284e-31	5.66029	-0.691674	11.6075	0.000656874	0.00728481
Ae2SigPSigP-208711_FR1_1-72	|protein_coding|JXUM01S000784:25225:57362:1|gene:AALF024 292	0.9	AALF024292-PA	61	2419	37	52	3	Ae2SigPSigP-208711_FR1_1-72	97	102	1	4	1	2	0	8		Ae2SigPSigP-208711_FR1_1-72	16.3598	29.0836	0.656074	3.77289	0.196979	0.531309	0	2.05218	29.0836	-23.7337	0.486067	93.8916	3.33278e-22	5.98387e-22	5.65995	0.486067	13.8836	0.00019449	0.00270462
Ae2SigPSigP-230456_FR2_94-193	|protein_coding|JXUM01S004955:40628:53653:1|gene:AALF02 0659	7.7	AALF020659-PA	55	362	27	50	15	Ae2SigPSigP-230456_FR2_94-193	1596	1009	7	3	22	19	6	9		Ae2SigPSigP-230456_FR2_94-193	187.007	199.875	3.19059	1.96587	3.01066	3.50664	2.48914	1.60394	199.875	-20.136	3.64705	172.672	1.93065e-39	2.66388e-37	5.65675	3.64705	33.3925	7.53121e-09	4.60733e-07
Ae2SigPSigP-246531_FR6_697-761	|protein_coding|JXUM01S004883:16033:33749:1|gene:AALF020 465	17	AALF020465-PA	25	549	44	60	5	Ae2SigPSigP-246531_FR6_697-761	36	37	8	0	1	0	0	0		Ae2SigPSigP-246531_FR6_697-761	8.01459	13.9259	6.92814	0	0.260012	0	0	0	13.9259	-25.1785	-0.653734	124.735	5.81732e-29	3.18092e-28	5.65494	-0.653734	10.6371	0.00110842	0.0111338	4.82365	-0.653734	7.57628	0.00591412	0.0404161
Ae2SigPSigP-257841_FR3_76-239	|protein_coding|JXUM01S000081:108345:113042:1|gene:AALF0 24706	0.39	AALF024706-PA	34	1565	35	52	2	Ae2SigPSigP-257841_FR3_76-239	1184	738	631	29	19	12	12	61		Ae2SigPSigP-257841_FR3_76-239	107.151	112.913	222.137	14.6774	2.00822	1.71056	3.84502	8.39641	222.137	-20.5692	4.50689	126.89	1.96346e-29	1.21564e-28	5.64818	4.50689	23.9761	9.75413e-07	3.08933e-05	6.49369	4.50689	29.3689	5.98315e-08	8.14961e-06
AALF002150-PA	|protein_coding|JXUM01S009164:39707:42094:- 1|gene:AALF002150	0	AALF002150-PA	748	748	100	100	100	AALF002150-PA	1662	1038	32	10	20	22	21	153		AALF002150-PA	24.7001	26.08	1.84997	0.831143	0.347145	0.514994	1.10499	3.45842	26.08	-20.0747	3.86982	157.697	3.60373e-36	2.15905e-34	5.64436	3.86982	30.5857	3.19432e-08	1.59581e-06
Ae2-223485	|protein_coding|JXUM01S009727:8007:29389:1|gene:AALF0030 13	0.4	AALF003013-PA	45	914	35	46	5	Ae2-223485	87	146	13	20	2	2	42	48		Ae2-223485	13.6399	38.6978	7.92833	17.536	0.366214	0.493893	23.3138	11.4459	38.6978	-23.3943	1.50851	128.288	9.7095e-30	6.53582e-29	5.6438	1.50851	18.9513	1.34096e-05	0.000297635	5.63441	1.50851	18.4503	1.74389e-05	0.000612822	5.14422	1.50851	16.1731	5.78097e-05	0.00135086
Ae2-219914	|protein_coding|JXUM01S008767:13624:35939:- 1|gene:AALF001428	0.001	AALF001428-PA	85	935	37	48	9	Ae2-219914	57	25	0	1	1	0	5	0		Ae2-219914	5.9298	4.39691	0	0.5818	0.121501	0	1.84166	0	5.9298	-25.1843	-0.652466	106.544	5.60395e-25	1.44172e-24	5.64241	-0.652466	9.35991	0.00221783	0.0189973
Ae2SigPSigP-221105_FR6_296-377	|protein_coding|JXUM01S001164:29524:30186:1|gene:AALF00 2155	0.53	AALF002155-PA	45	220	22	53	20	Ae2SigPSigP-221105_FR6_296-377	5613	3820	71	59	21	114	35	52		Ae2SigPSigP-221105_FR6_296-377	905.514	1041.85	44.556	53.2305	3.9567	28.9679	19.9913	12.7592	1041.85	-18.2467	5.54204	130.59	3.04383e-30	2.39309e-29	5.64067	5.54204	28.495	9.39409e-08	4.06818e-06
Ae2SigPSigP-219856_FR4_20-112	|protein_coding|JXUM01S002327:84992:95447:1|gene:AALF010 598	0.32	AALF010598-PA	60	543	30	41	11	Ae2SigPSigP-219856_FR4_20-112	124	36	2	0	1	1	8	44		Ae2SigPSigP-219856_FR4_20-112	15.5089	7.61209	0.973053	0	0.146074	0.197002	3.5426	8.37011	15.5089	-24.2968	0.424878	119.24	9.27782e-28	3.86703e-27	5.63466	0.424878	15.848	6.86388e-05	0.0011606						4.89253	0.424878	12.2974	0.000453595	0.00649968
AALF006604-PA	|protein_coding|JXUM01S012520:7145:7636:1|gene:AALF00660 4	8e-94	AALF006604-PA	163	163	100	100	100	AALF006604-PA	18	4	0	0	0	0	0	0		AALF006604-PA	1.22174	0.458995	0	0	0	0	0	0	1.22174	-27.1612	-2.06316	145.014	2.13237e-33	5.06445e-32	5.62984	-2.06316	7.59583	0.00585033	0.0398433
AALF017621-PA	|protein_coding|JXUM01S004102:112264:131307:- 1|gene:AALF017621	0	AALF017621-PA	885	885	100	100	100	AALF017621-PA	14293	8867	1150	234	208	167	294	1237		AALF017621-PA	179.572	188.337	56.2032	16.4414	3.05206	3.30479	13.0778	23.6377	188.337	-16.9586	7.17517	153.537	2.92299e-35	1.30483e-33	5.62725	7.17517	36.3439	1.65399e-09	1.29074e-07	4.12635	7.17517	22.4966	2.10514e-06	0.000123567	2.46307	7.17517	9.26259	0.00233882	0.0211957
Ae2SigPSigP-640_FR4_2-69	|protein_coding|JXUM01S005841:6806:19709:- 1|gene:AALF023311	4.6	AALF023311-PA	27	921	37	59	3	Ae2SigPSigP-640_FR4_2-69	9	9	0	0	0	0	0	0		Ae2SigPSigP-640_FR4_2-69	1.75759	2.97139	0	0	0	0	0	0	2.97139	-27.1612	-2.17436	146.052	1.26436e-33	3.2162e-32	5.62412	-2.17436	7.57719	0.00591114	0.0400949
Ae2SigPSigP-39805_FR4_173-251	|protein_coding|JXUM01S001183:225056:226796:1|gene:AALF0 02384	9.9	AALF002384-PA	20	539	40	65	4	Ae2SigPSigP-39805_FR4_173-251	9	9	0	0	0	0	1	19		Ae2SigPSigP-39805_FR4_173-251	1.96436	3.32096	0	0	0	0	0.772773	6.30743	6.30743	-27.1612	-1.48006	154.581	1.72907e-35	8.26412e-34	5.62337	-1.48006	7.80851	0.00520007	0.0364362						6.26945	-1.48006	9.48598	0.00207048	0.0194324
AALF010432-PA	|protein_coding|JXUM01S000244:434738:445266:- 1|gene:AALF010432	1e-100	AALF010432-PA	177	177	100	100	100	AALF010432-PA	188	41	11	0	2	1	2	19		AALF010432-PA	11.7567	4.33466	2.6759	0	0.146074	0.0985011	0.442825	1.80718	11.7567	-23.8138	0.619706	95.7534	1.30125e-22	2.44444e-22	5.61693	0.619706	13.929	0.000189842	0.00265462	3.90508	0.619706	7.00573	0.00812491	0.0498681
Ae2SigPSigP-255857_FR3_362-456	|protein_coding|JXUM01S001157:86325:101778:- 1|gene:AALF002027	0.4	AALF002027-PA	65	1700	27	43	4	Ae2SigPSigP-255857_FR3_362-456	2603	2775	519	68	41	51	107	269		Ae2SigPSigP-255857_FR3_362-456	408.098	735.523	316.523	59.6222	7.50739	12.5943	59.3947	64.145	735.523	-18.9317	5.38966	155.861	9.07798e-36	4.8385e-34	5.61675	5.38966	32.3612	1.28018e-08	7.2218e-07	4.79196	5.38966	25.3706	4.73066e-07	4.01504e-05	2.53451	5.38966	8.59731	0.0033666	0.0276058
AALF002501-PA	|protein_coding|JXUM01S001204:175719:215166:1|gene:AALF0 02501	0	AALF002501-PA	469	469	100	100	100	AALF002501-PA	607	21	1	2	6	2	2	16		AALF002501-PA	14.3761	0.840839	0.0921295	0.264905	0.165965	0.0746094	0.167708	0.576356	14.3761	-22.5295	1.55048	88.0416	6.40923e-21	1.01094e-20	5.61348	1.55048	14.5232	0.000138443	0.00204286
Ae2SigPSigP-98869_FR6_1-65	|protein_coding|JXUM01S000368:35861:41944:1|gene:AALF014 837	2.7	AALF014837-PA	26	538	38	65	5	Ae2SigPSigP-98869_FR6_1-65	7	10	4	0	0	0	0	0		Ae2SigPSigP-98869_FR6_1-65	1.32067	3.18962	2.93565	0	0	0	0	0	3.18962	-27.1612	-2.00707	136.158	1.84309e-31	2.15261e-30	5.61275	-2.00707	7.26062	0.0070483	0.0456978	5.86214	-2.00707	7.24481	0.00711061	0.0457852
Ae2SigPSigP-215318_FR1_666-731	|protein_coding|JXUM01S000738:322169:323956:- 1|gene:AALF023624	29	AALF023624-PA	28	558	32	57	5	Ae2SigPSigP-215318_FR1_666-731	49	33	1	1	0	1	1	4		Ae2SigPSigP-215318_FR1_666-731	10.6949	12.1769	0.849037	1.22064	0	0.343788	0.772773	1.32788	12.1769	-25.0606	-0.614385	169.972	7.50374e-39	9.19872e-37	5.61075	-0.614385	13.3111	0.000263841	0.00345781
Ae2-80961	|protein_coding|JXUM01S000424:344283:362278:- 1|gene:AALF016335	0.0002	AALF016335-PA	35	1275	57	71	3	Ae2-80961	14	6	0	0	0	0	2	1		Ae2-80961	2.99691	2.1714	0	0	0	0	1.51582	0.325586	2.99691	-27.1612	-1.99	168.383	1.66828e-38	1.8789e-36	5.60563	-1.99	8.1426	0.00432372	0.0316659
AALF016854-PA	|protein_coding|JXUM01S003903:161061:162613:- 1|gene:AALF016854	0	AALF016854-PA	379	379	100	100	100	AALF016854-PA	494	465	9	1	11	6	3	6		AALF016854-PA	14.4708	23.0282	1.02555	0.163823	0.376333	0.27684	0.311143	0.267323	23.0282	-21.4357	2.42014	144.115	3.3528e-33	7.46256e-32	5.60539	2.42014	25.1634	5.26721e-07	1.7917e-05
AALF012561-PA	|protein_coding|JXUM01S000028:775067:777179:- 1|gene:AALF012561	0	AALF012561-PA	681	681	100	100	100	AALF012561-PA	132	37	0	0	0	2	0	5		AALF012561-PA	2.15446	1.02096	0	0	0	0.051417	0	0.124124	2.15446	-24.1953	0.0593962	138.297	6.27587e-32	8.64811e-31	5.60449	0.0593962	12.4715	0.000413203	0.00504597
Ae2SigPSigP-254293_FR2_24-246	|protein_coding|JXUM01S004724:80106:97185:- 1|gene:AALF019898	1e-94	AALF019898-PA	206	1120	85	86	18	Ae2SigPSigP-254293_FR2_24-246	461	97	29	3	6	2	7	8		Ae2SigPSigP-254293_FR2_24-246	24.2055	8.61048	5.92323	0.880933	0.367941	0.165408	1.30132	0.638885	24.2055	-22.5233	1.71073	124.499	6.5523e-29	3.54992e-28	5.6026	1.71073	19.9877	7.79418e-06	0.000187539	4.20276	1.71073	12.115	0.000500185	0.00730633
Ae2SigPSigP-61354_FR4_110-209	|protein_coding|JXUM01S003737:22104:138649:1|gene:AALF01 6326	5.8	AALF016326-PA	21	688	47	71	3	Ae2SigPSigP-61354_FR4_110-209	21	2	3	0	0	0	2	1		Ae2SigPSigP-61354_FR4_110-209	2.68688	0.432616	1.49313	0	0	0	0.90601	0.194603	2.68688	-27.1612	-1.79472	138.26	6.39296e-32	8.78288e-31	5.59726	-1.79472	7.3354	0.00676097	0.0443762
Ae2SigPSigP-259715_FR6_982-1081	|protein_coding|JXUM01S009191:14334:22057:- 1|gene:AALF002181	0.14	AALF002181-PA	36	220	38	55	16	Ae2SigPSigP-259715_FR6_982-1081	40	38	0	0	0	1	8	1		Ae2SigPSigP-259715_FR6_982-1081	4.6869	7.52751	0	0	0	0.18456	3.31886	0.178215	7.52751	-25.0421	-0.593131	116.38	3.92391e-27	1.44804e-26	5.5971	-0.593131	9.9027	0.00165037	0.0150896
AALF016813-PA	|protein_coding|JXUM01S000448:55334:56657:1|gene:AALF016 813	1e-140	AALF016813-PA	247	247	100	100	100	AALF016813-PA	7909	2650	262	29	136	37	77	178		AALF016813-PA	354.992	201.088	45.7453	7.27954	7.12936	2.61584	12.2366	12.1517	354.992	-18.192	5.66718	142.218	8.71395e-33	1.65716e-31	5.59441	5.66718	30.8135	2.84049e-08	1.44856e-06	3.02176	5.66718	11.3101	0.000770848	0.00990296
Ae2SigPSigP-240293_FR4_1457-1652	|protein_coding|JXUM01S000299:249375:265544:1|gene:AALF0 12680	0.062	AALF012680-PA	40	1343	42	62	3	Ae2SigPSigP-240293_FR4_1457-1652	163	138	3	0	3	2	31	15		Ae2SigPSigP-240293_FR4_1457-1652	20.8553	29.8505	1.49313	0	0.448296	0.403062	14.0432	2.91904	29.8505	-23.1185	1.16973	115.751	5.38977e-27	1.93412e-26	5.59296	1.16973	17.6048	2.71904e-05	0.000539291						4.09798	1.16973	10.3106	0.00132272	0.0141283
AALF014909-PA	|protein_coding|JXUM01S003334:38247:50984:1|gene:AALF014 909	0	AALF014909-PA	453	453	100	100	100	AALF014909-PA	3769	664	13	3	60	9	36	270		AALF014909-PA	92.4101	27.5235	1.23989	0.411361	1.71814	0.347575	3.12513	10.0688	92.4101	-19.553	4.28902	121.056	3.71561e-28	1.687e-27	5.59255	4.28902	24.0629	9.32409e-07	2.9788e-05
Ae2SigPSigP-235177_FR5_462-618	|protein_coding|JXUM01S007403:62958:63617:1|gene:AALF027 267	8.2	AALF027267-PA	26	219	42	61	12	Ae2SigPSigP-235177_FR5_462-618	4923	1329	37	9	55	38	80	499		Ae2SigPSigP-235177_FR5_462-618	380.554	173.682	11.1259	3.89079	4.96551	4.62682	21.8952	58.6687	380.554	-18.9849	4.89909	157.335	4.32376e-36	2.52401e-34	5.5902	4.89909	32.3418	1.29299e-08	7.26836e-07						3.01254	4.89909	11.8106	0.00058895	0.00785423
Ae2SigPSigP-180454_FR1_1-57	|protein_coding|JXUM01S003857:159474:160832:- 1|gene:AALF016756	29	AALF016756-PA	43	452	30	51	10	Ae2SigPSigP-180454_FR1_1-57	3	12	0	0	0	0	6	5		Ae2SigPSigP-180454_FR1_1-57	0.630078	4.26086	0	0	0	0	4.46167	1.59721	4.46167	-27.1612	-1.79278	141.575	1.20434e-32	2.17689e-31	5.58633	-1.79278	7.33661	0.0067564	0.0443762						5.95349	-1.79278	8.09506	0.0044386	0.0334053
Ae2-16536	|protein_coding|JXUM01S005164:98983:100372:1|gene:AALF02 1339	2e-09	AALF021339-PA	77	414	40	53	19	Ae2-16536	135	208	58	94	2	4	4	10		Ae2-16536	18.1053	47.1603	30.2584	70.503	0.313267	0.844974	1.89935	2.03981	70.503	-22.7953	2.4458	135.145	3.06963e-31	3.33351e-30	5.58629	2.4458	20.7485	5.23734e-06	0.000133865	7.27076	2.4458	30.8548	2.78074e-08	4.68945e-06
AALF019855-PA	|protein_coding|JXUM01S004703:73146:74727:- 1|gene:AALF019855	0	AALF019855-PA	365	365	100	100	100	AALF019855-PA	316	301	1	0	7	4	9	12		AALF019855-PA	9.6107	15.4766	0.118308	0	0.248645	0.19162	0.969133	0.555097	15.4766	-22.0429	1.85889	142.276	8.46413e-33	1.61737e-31	5.57895	1.85889	23.4628	1.27355e-06	3.90307e-05
Ae2-33021	|protein_coding|JXUM01S000778:241166:241978:- 1|gene:AALF023924	17	AALF023924-PA	23	270	43	73	9	Ae2-33021	50	111	38	26	2	1	9	23		Ae2-33021	8.307	31.1774	24.5587	24.1577	0.388078	0.26169	5.29407	5.81195	31.1774	-23.8108	1.22716	132.635	1.08633e-30	9.80591e-30	5.57646	1.22716	18.1806	2.00916e-05	0.000419645	6.82464	1.22716	24.9043	6.02472e-07	4.79412e-05	3.86848	1.22716	9.31567	0.00227202	0.0207675
Ae2SigPSigP-224814_FR4_446-512	|protein_coding|JXUM01S002984:14739:29306:1|gene:AALF013 484	3.5	AALF013484-PA	52	395	30	51	13	Ae2SigPSigP-224814_FR4_446-512	17	4	3	0	0	0	0	0		Ae2SigPSigP-224814_FR4_446-512	3.17151	1.26159	2.17714	0	0	0	0	0	3.17151	-27.1612	-1.959	143.697	4.13784e-33	8.91118e-32	5.57291	-1.959	7.41911	0.00645346	0.0428523
AALF023443-PA	|protein_coding|JXUM01S000711:217856:219590:1|gene:AALF0 23443	0	AALF023443-PA	535	535	100	100	100	AALF023443-PA	7710	3598	274	49	98	84	56	234		AALF023443-PA	160.117	126.325	22.1352	5.69101	2.37697	2.74774	4.11761	7.39128	160.117	-17.9927	5.83414	164.156	1.39881e-37	1.18891e-35	5.56331	5.83414	35.695	2.30756e-09	1.69485e-07	3.04316	5.83414	13.3581	0.000257314	0.00452365
Ae2SigPSigP-225173_FR6_756-929	|protein_coding|JXUM01S004822:31844:47393:1|gene:AALF020 252	0.66	AALF020252-PA	36	404	33	61	9	Ae2SigPSigP-225173_FR6_756-929	331	519	73	18	12	5	12	27		Ae2SigPSigP-225173_FR6_756-929	26.8941	71.2916	23.0727	8.17918	1.13874	0.639898	3.4521	3.33666	71.2916	-21.4586	2.77571	145.965	1.32098e-33	3.34687e-32	5.56294	2.77571	25.1278	5.36546e-07	1.82123e-05	4.74809	2.77571	19.3601	1.08244e-05	0.000425408
AALF018054-PA	|protein_coding|JXUM01S000050:44780:45082:1|gene:AALF018 054	3e-56	AALF018054-PA	100	100	100	100	100	AALF018054-PA	254	39	5	1	3	1	17	55		AALF018054-PA	27.9938	7.26666	2.14361	0.616363	0.386156	0.173596	6.63361	9.21956	27.9938	-23.4546	1.08122	125.974	3.11473e-29	1.82057e-28	5.56178	1.08122	18.1218	2.07211e-05	0.000429976						4.61896	1.08122	13.1635	0.000285456	0.00456286
Ae2-230246	|protein_coding|JXUM01S003723:44208:45513:1|gene:AALF016 235	1e-120	AALF016235-PA	233	412	88	95	57	Ae2-230246	160	218	0	0	4	3	0	0		Ae2-230246	7.64387	17.6073	0	0	0.223186	0.225749	0	0	17.6073	-22.6497	1.20945	117.52	2.2088e-27	8.54383e-27	5.55633	1.20945	18.4854	1.71208e-05	0.00036946
Ae2-252811	|protein_coding|JXUM01S004014:94042:113947:- 1|gene:AALF017275	0.002	AALF017275-PA	182	1313	25	41	14	Ae2-252811	249	124	21	0	4	2	2	9		Ae2-252811	10.1901	8.57915	3.34308	0	0.191185	0.128921	0.28979	0.560199	10.1901	-22.8915	1.26547	103.708	2.34458e-24	5.5122e-24	5.55602	1.26547	16.1332	5.90387e-05	0.00102491	3.86982	1.26547	8.51385	0.00352454	0.0282079
Ae2-210703	|protein_coding|JXUM01S000763:326290:328146:- 1|gene:AALF024315	2e-71	AALF024315-PA	356	559	41	58	64	Ae2-210703	100	113	16	4	4	0	5	11		Ae2-210703	3.16232	6.04126	1.96822	0.707416	0.147734	0	0.559821	0.529077	6.04126	-23.5165	0.803589	191.779	1.30038e-43	4.14469e-41	5.55582	0.803589	17.6335	2.6783e-05	0.000532204	4.64672	0.803589	12.5105	0.000404682	0.00628272
Ae2-262980	|protein_coding|JXUM01S010762:4363:7276:- 1|gene:AALF004497	2e-07	AALF004497-PA	173	583	28	39	30	Ae2-262980	73	198	5	8	6	0	86	35		Ae2-262980	4.77995	21.9183	1.27356	2.92954	0.458845	0	19.9375	3.48568	21.9183	-23.0038	1.68601	144.412	2.88756e-33	6.5975e-32	5.55555	1.68601	14.2916	0.000156559	0.0022569	3.89001	1.68601	7.47173	0.00626754	0.0420559	5.42621	1.68601	13.7379	0.000210168	0.00360233
Ae2-240291	|protein_coding|JXUM01S002323:191133:221115:1|gene:AALF0 10665	4.5	AALF010665-PA	28	649	46	50	4	Ae2-240291	128	22	0	0	2	0	0	4		Ae2-240291	24.1494	7.01717	0	0	0.440698	0	0	1.14783	24.1494	-24.3942	-0.11825	134.09	5.22048e-31	5.24566e-30	5.55409	-0.11825	11.9541	0.000545268	0.00631746
Ae2SigPSigP-241354_FR5_110-165	|protein_coding|JXUM01S000191:392358:393560:1|gene:AALF0 07571	2	AALF007571-PA	38	153	39	52	25	Ae2SigPSigP-241354_FR5_110-165	410	672	0	1	0	18	12	1		Ae2SigPSigP-241354_FR5_110-165	89.4876	247.965	0	1.22064	0	6.18819	9.27328	0.33197	247.965	-21.0849	2.65236	102.252	4.88901e-24	1.10063e-23	5.54678	2.65236	11.2389	0.000801005	0.00855864
AALF019376-PA	|protein_coding|JXUM01S004570:87774:91874:1|gene:AALF019 376	1e-115	AALF019376-PA	203	203	100	100	100	AALF019376-PA	2493	1565	6	7	37	32	12	18		AALF019376-PA	136.032	144.37	1.27356	2.13612	2.35795	2.75031	2.31832	1.49386	144.37	-19.3881	4.25693	173.629	1.19317e-39	1.72081e-37	5.54673	4.25693	34.3018	4.71955e-09	3.11442e-07
AALF005553-PA	|protein_coding|JXUM01S011617:4450:4761:- 1|gene:AALF005553	6e-39	AALF005553-PA	77	77	100	100	100	AALF005553-PA	595	215	4	5	9	4	4	33		AALF005553-PA	84.9124	51.8723	2.22056	3.99055	1.50007	0.899139	2.0211	7.16289	84.9124	-21.8302	2.11366	134.208	4.92018e-31	5.00066e-30	5.54468	2.11366	22.4154	2.1961e-06	6.23854e-05
Ae2-225539	|protein_coding|JXUM01S001095:66908:91136:1|gene:AALF001 092	0.0009	AALF001092-PA	56	752	37	53	7	Ae2-225539	4	11	0	1	0	0	2	21		Ae2-225539	0.742092	3.45011	0	1.03754	0	0	1.31371	5.92566	5.92566	-27.1612	-1.4121	145.288	1.85819e-33	4.49023e-32	5.53868	-1.4121	7.32637	0.00679501	0.04449						6.50834	-1.4121	9.77579	0.00176824	0.0173787
Ae2SigPSigP-235177_FR3_154-362	|protein_coding|JXUM01S006562:68053:68373:1|gene:AALF025 393	5e-60	AALF025393-PA	106	106	99	99	100	Ae2SigPSigP-235177_FR3_154-362	7013	2055	61	18	78	62	152	762		Ae2SigPSigP-235177_FR3_154-362	378.953	187.731	12.8221	5.43955	4.92256	5.27698	29.0803	62.6263	378.953	-18.3797	5.46636	169.266	1.07011e-38	1.25858e-36	5.53666	5.46636	35.6345	2.38036e-09	1.74412e-07						3.10495	5.46636	13.9602	0.000186726	0.00329907
Ae2-94208	|protein_coding|JXUM01S004535:20781:34447:- 1|gene:AALF019193	0.0002	AALF019193-PA	78	344	26	42	23	Ae2-94208	161	2	0	0	2	0	0	9		Ae2-94208	10.6676	0.224033	0	0	0.154769	0	0	0.906989	10.6676	-24.4166	-0.0448445	83.066	7.93572e-20	1.13373e-19	5.53491	-0.0448445	7.8822	0.00499237	0.0353212
Ae2-27117	|protein_coding|JXUM01S002191:233076:234634:- 1|gene:AALF010060	0.23	AALF010060-PA	45	390	35	48	12	Ae2-27117	4	11	4	11	0	0	3	23		Ae2-27117	0.62712	2.91559	2.43949	9.64477	0	0	1.66527	5.48451	9.64477	-27.1612	-0.890027	165.366	7.60783e-38	6.96794e-36	5.53455	-0.890027	7.82413	0.00515533	0.0362089	8.36635	-0.890027	16.0889	6.04374e-05	0.00155349	6.72014	-0.890027	11.2019	0.000817156	0.0100518
AALF010885-PA	|protein_coding|JXUM01S002361:189096:209102:1|gene:AALF0 10885	2e-80	AALF010885-PA	143	143	100	100	100	AALF010885-PA	4307	454	33	7	64	10	19	52		AALF010885-PA	332.936	59.3314	9.92312	3.02617	5.77804	1.21758	5.20012	6.11378	332.936	-19.4509	4.2551	120.613	4.64522e-28	2.06928e-27	5.52988	4.2551	23.7355	1.10525e-06	3.45032e-05
AALF027840-PA	|protein_coding|JXUM01S000958:160096:180488:- 1|gene:AALF027840	7e-78	AALF027840-PA	140	140	100	100	100	AALF027840-PA	258	23	5	0	4	0	0	8		AALF027840-PA	20.3681	3.06973	1.53549	0	0.368811	0	0	0.960593	20.3681	-23.5431	0.63743	112.864	2.31129e-26	7.37932e-26	5.52879	0.63743	10.9622	0.00092989	0.00967626
AALF021026-PA	|protein_coding|JXUM01S005066:37682:39094:- 1|gene:AALF021026	0	AALF021026-PA	428	428	100	100	100	AALF021026-PA	2396	1044	38	3	19	34	33	103		AALF021026-PA	62.1697	45.7968	3.83551	0.435333	0.575784	1.38958	3.03165	4.06489	62.1697	-19.6873	4.07406	141.204	1.45156e-32	2.52679e-31	5.52642	4.07406	27.2716	1.7679e-07	7.10569e-06
Ae2-221467	|protein_coding|JXUM01S001919:206977:233325:1|gene:AALF 008746	1.2	AALF008746-PA	32	94	43	59	34	Ae2-221467	40	80	2	1	0	2	22	13		Ae2-221467	5.2383	17.7118	1.01884	0.732384	0	0.412546	10.2006	2.58936	17.7118	-24.1999	0.27467	149.045	2.80338e-34	9.02546e-33	5.52475	0.27467	12.9467	0.000320487	0.00409086						4.74398	0.27467	9.85761	0.00169131	0.0168565
Ae2SigPSigP-170440_FR1_44-125	|protein_coding|JXUM01S009224:41620:42924:- 1|gene:AALF002228	0.68	AALF002228-PA	79	395	24	44	20	Ae2SigPSigP-170440_FR1_44-125	9	8	0	2	0	0	15	5		Ae2SigPSigP-170440_FR1_44-125	1.41102	2.12043	0	1.7536	0	0	8.32636	1.19229	8.32636	-27.1612	-1.36415	145.51	1.66157e-33	4.05506e-32	5.51916	-1.36415	7.30717	0.00686798	0.0448205						7.00672	-1.36415	11.0624	0.000880951	0.0106237
Ae2SigPSigP-159956_FR2_1-62	|protein_coding|JXUM01S003063:173529:174596:1|gene:AALF0 13788	2e-14	AALF013788-PA	59	355	59	76	17	Ae2SigPSigP-159956_FR2_1-62	9	8	1	0	0	0	0	0		Ae2SigPSigP-159956_FR2_1-62	1.66971	2.50917	0.721681	0	0	0	0	0	2.50917	-27.1612	-2.16741	151.464	8.29708e-35	3.2528e-33	5.5187	-2.16741	7.46189	0.0063019	0.042021
Ae2-156607	|protein_coding|JXUM01S012072:11943:13544:1|gene:AALF006 106	8e-16	AALF006106-PA	104	533	41	54	20	Ae2-156607	9	8	0	0	0	0	10	7		Ae2-156607	0.910749	1.36864	0	0	0	0	3.58286	1.07739	3.58286	-27.1612	-1.54936	182.891	1.13299e-41	2.42361e-39	5.51635	-1.54936	8.20871	0.00416898	0.0308476						6.618	-1.54936	11.4531	0.000713739	0.00906335
Ae2SigPSigP-211994_FR3_903-1012	|protein_coding|JXUM01S006142:83748:85307:1|gene:AALF024 203	1.5	AALF024203-PA	39	519	35	51	8	Ae2SigPSigP-211994_FR3_903-1012	9	8	1	0	0	0	4	12		Ae2SigPSigP-211994_FR3_903-1012	1.04357	1.56823	0.451051	0	0	0	1.64214	2.11631	2.11631	-27.1612	-1.57267	203.562	3.48828e-46	1.56594e-43	5.51485	-1.57267	8.64538	0.00327892	0.0255836						6.19781	-1.57267	10.7424	0.00104709	0.0120253
Ae2SigPSigP-61700_FR3_7-60	|protein_coding|JXUM01S000180:273173:275471:- 1|gene:AALF007252	22	AALF007252-PA	26	659	46	69	4	Ae2SigPSigP-61700_FR3_7-60	7	9	0	0	0	0	0	0		Ae2SigPSigP-61700_FR3_7-60	1.52784	3.32096	0	0	0	0	0	0	3.32096	-27.1612	-2.25207	138.778	4.92558e-32	6.98989e-31	5.50588	-2.25207	7.08614	0.00776823	0.0491818
Ae2SigPSigP-63511_FR3_1-52	|protein_coding|JXUM01S007320:43861:64002:- 1|gene:AALF027060	3e-12	AALF027060-PA	49	894	61	77	5	Ae2SigPSigP-63511_FR3_1-52	731	173	72	0	13	2	4	20		Ae2SigPSigP-63511_FR3_1-52	158.514	63.4217	60.7337	0	3.29236	0.683112	3.07102	6.59628	158.514	-21.7117	2.44139	79.5316	4.74575e-19	6.40938e-19	5.50495	2.44139	13.5462	0.000232756	0.00312496	4.3969	2.44139	9.46205	0.00209766	0.019939
Ae2SigPSigP-2620_FR6_1-102	|protein_coding|JXUM01S000038:561131:561358:1|gene:AALF 015220	2e-38	AALF015220-PA	75	75	94	96	100	Ae2SigPSigP-2620_FR6_1-102	253	275	9	0	6	4	12	34		Ae2SigPSigP-2620_FR6_1-102	37.0558	68.0943	5.12774	0	1.02636	0.9228	6.22286	7.57415	68.0943	-22.1637	1.81171	127.614	1.36343e-29	8.81291e-29	5.50435	1.81171	20.5424	5.83237e-06	0.000146721
Ae2SigPSigP-34980_FR3_5-68	|protein_coding|JXUM01S000166:473859:545459:- 1|gene:AALF005394	7.5	AALF005394-PA	31	734	41	61	4	Ae2SigPSigP-34980_FR3_5-68	14	5	11	6	0	0	2	0		Ae2SigPSigP-34980_FR3_5-68	2.83344	1.7108	8.66018	6.7912	0	0	1.43314	0	8.66018	-27.1612	-1.36753	184.103	6.16081e-42	1.39265e-39	5.50207	-1.36753	8.22527	0.00413112	0.0306094	8.20733	-1.36753	16.8049	4.14266e-05	0.00117315
Ae2SigPSigP-220112_FR5_508-571	|protein_coding|JXUM01S003614:20214:22272:- 1|gene:AALF015827	4.4	AALF015827-PA	32	394	28	62	8	Ae2SigPSigP-220112_FR5_508-571	28	40	0	0	0	1	7	16		Ae2SigPSigP-220112_FR5_508-571	5.99382	14.476	0	0	0	0.337177	5.30538	5.20937	14.476	-25.0571	-0.494708	157.74	3.5266e-36	2.11682e-34	5.49813	-0.494708	12.1304	0.000496066	0.00586031						4.66729	-0.494708	8.84256	0.00294287	0.0250262
Ae2SigPSigP-237760_FR6_1016-1094	|protein_coding|JXUM01S003632:163206:164389:- 1|gene:AALF015900	13	AALF015900-PA	31	374	32	48	8	Ae2SigPSigP-237760_FR6_1016-1094	31	34	0	1	1	0	3	3		Ae2SigPSigP-237760_FR6_1016-1094	4.79268	8.88665	0	0.86462	0.180564	0	1.64214	0.705436	8.88665	-25.1719	-0.810775	150.856	1.12656e-34	4.24387e-33	5.49394	-0.810775	11.7103	0.000621556	0.00698336
Ae2SigPSigP-243406_FR3_111-295	|protein_coding|JXUM01S003486:134734:135547:1|gene:AALF0 15382	9e-37	AALF015382-PA	146	225	45	67	65	Ae2SigPSigP-243406_FR3_111-295	6709	1435	499	39	84	45	72	291		Ae2SigPSigP-243406_FR3_111-295	437.581	158.232	126.604	14.2257	6.39873	4.62301	16.6267	28.8678	437.581	-18.5441	5.50194	130.932	2.56297e-30	2.066e-29	5.49066	5.50194	27.0053	2.02896e-07	7.92514e-06	4.21716	5.50194	17.9082	2.31824e-05	0.000755516
AALF009581-PA	|protein_coding|JXUM01S015299:2643:3492:1|gene:AALF00958 1	1e-99	AALF009581-PA	175	175	100	100	100	AALF009581-PA	326	427	2	0	9	6	6	24		AALF009581-PA	20.6184	45.6569	0.492055	0	0.664803	0.597723	1.34357	2.3087	45.6569	-21.5943	2.17822	135.324	2.80392e-31	3.08489e-30	5.48708	2.17822	22.6505	1.94306e-06	5.59957e-05
Ae2SigPSigP-243466_FR2_10-171	|protein_coding|JXUM01S002225:55384:74770:- 1|gene:AALF010079	2	AALF010079-PA	92	475	28	43	19	Ae2SigPSigP-243466_FR2_10-171	12	6	0	0	0	0	18	7		Ae2SigPSigP-243466_FR2_10-171	1.20339	1.01723	0	0	0	0	6.39104	1.06769	6.39104	-27.1612	-1.2799	170.895	4.71688e-39	5.91894e-37	5.4859	-1.2799	7.86798	0.00503177	0.0355368						7.30207	-1.2799	13.2091	0.000278594	0.00448582
Ae2-26372	|protein_coding|JXUM01S008767:13624:35939:- 1|gene:AALF001428	0.064	AALF001428-PA	63	935	38	46	7	Ae2-26372	5	10	0	0	0	0	9	9		Ae2-26372	0.75212	2.54308	0	0	0	0	4.79328	2.05911	4.79328	-27.1612	-1.56172	171.596	3.31539e-39	4.26095e-37	5.48589	-1.56172	7.84315	0.00510136	0.0359327						6.62019	-1.56172	11.0569	0.000883577	0.0106474
Ae2-175364	|protein_coding|JXUM01S001751:225423:226754:1|gene:AALF 007703	3e-06	AALF007703-PA	55	443	36	56	12	Ae2-175364	12	6	0	0	0	0	0	4		Ae2-175364	2.34345	1.98092	0	0	0	0	0	1.1881	2.34345	-27.1612	-2.0272	147.505	6.08629e-34	1.71519e-32	5.48572	-2.0272	7.29233	0.00692497	0.0451093
AALF001578-PA	|protein_coding|JXUM01S001125:30299:33131:1|gene:AALF001 578	1e-159	AALF001578-PA	270	270	100	100	100	AALF001578-PA	1363	530	17	4	24	9	59	127		AALF001578-PA	55.9855	36.8043	2.71629	0.918858	1.15134	0.582284	8.58035	7.9342	55.9855	-20.5294	3.3718	166.651	3.98733e-38	3.98395e-36	5.48294	3.3718	29.9468	4.44069e-08	2.11567e-06						3.15785	3.3718	11.9765	0.000538761	0.00737237
AALF016589-PA	|protein_coding|JXUM01S000441:326594:327334:1|gene:AALF0 16589	1e-148	AALF016589-PA	246	246	100	100	100	AALF016589-PA	319	30	29	5	4	1	3	9		AALF016589-PA	14.3762	2.28568	5.08391	1.26017	0.210536	0.0709846	0.478681	0.616899	14.3762	-23.1757	1.17838	110.776	6.62427e-26	1.96277e-25	5.47928	1.17838	16.2714	5.48875e-05	0.000966001	4.99698	1.17838	13.7085	0.000213481	0.00393516
AALF014911-PA	|protein_coding|JXUM01S003334:70975:106701:1|gene:AALF01 4911	0	AALF014911-PA	611	611	100	100	100	AALF014911-PA	1067	166	10	0	17	3	18	33		AALF014911-PA	19.4072	5.10444	0.707531	0	0.361128	0.0859471	1.15916	0.912917	19.4072	-21.296	2.54464	110.642	7.08997e-26	2.09104e-25	5.47305	2.54464	19.0064	1.30278e-05	0.000290172
AALF026946-PA	|protein_coding|JXUM01S007267:69319:74940:1|gene:AALF026 946	0	AALF026946-PA	504	504	100	100	100	AALF026946-PA	347	400	156	138	10	5	20	32		AALF026946-PA	7.64869	14.906	13.3761	17.0116	0.257438	0.173596	1.56085	1.07282	17.0116	-21.618	3.54058	171.696	3.15352e-39	4.12144e-37	5.4717	3.54058	28.1607	1.11651e-07	4.77257e-06	6.90112	3.54058	39.742	2.89826e-10	2.36862e-07
AALF019765-PA	|protein_coding|JXUM01S004682:129003:129767:1|gene:AALF0 19765	1e-140	AALF019765-PA	230	230	100	100	100	AALF019765-PA	17	3	6	0	0	0	1	3		AALF019765-PA	0.819192	0.2444	1.1247	0	0	0	0.170612	0.219876	1.1247	-27.1612	-1.72254	152.402	5.176e-35	2.1657e-33	5.46767	-1.72254	7.39715	0.00653273	0.0432346	6.41101	-1.72254	9.29982	0.00229177	0.0211972
AALF012077-PA	|protein_coding|JXUM01S000350:27817:40527:1|gene:AALF012 077	0	AALF012077-PA	436	436	100	100	100	AALF012077-PA	940	467	1	1	12	12	9	35		AALF012077-PA	23.9439	20.1107	0.0990867	0.142455	0.356996	0.481461	0.811677	1.35599	23.9439	-20.8872	2.81689	153.855	2.49093e-35	1.12615e-33	5.46541	2.81689	26.8524	2.19597e-07	8.50453e-06
Ae2-232684	|protein_coding|JXUM01S000174:8320:8856:- 1|gene:AALF006843	2.6	AALF006843-PA	57	178	28	54	32	Ae2-232684	62	64	2	6	0	2	12	5		Ae2-232684	8.31501	14.5109	1.04339	4.50019	0	0.422487	5.69804	1.01991	14.5109	-24.1952	0.155015	138.268	6.3676e-32	8.75558e-31	5.45865	0.155015	11.9296	0.000552499	0.00637344	4.46477	0.155015	7.75564	0.00535449	0.0376291
Ae2SigPSigP-46053_FR2_1-65	|protein_coding|JXUM01S005875:22454:23497:1|gene:AALF02 3428	10	AALF023428-PA	13	242	61	76	5	Ae2SigPSigP-46053_FR2_1-65	8	8	0	0	0	0	0	0		Ae2SigPSigP-46053_FR2_1-65	1.54424	2.6107	0	0	0	0	0	0	2.6107	-27.1612	-2.25861	143.113	5.55426e-33	1.13508e-31	5.45657	-2.25861	7.09022	0.00775057	0.0491024
Ae2TE-243642	|protein_coding|JXUM01S003295:165102:173902:- 1|gene:AALF014702	1e-28	AALF014702-PA	594	775	22	40	77	Ae2TE-243642	1005	606	25	7	20	10	9	99		Ae2TE-243642	18.7074	19.0705	1.81024	0.72871	0.434803	0.293197	0.593148	2.80287	19.0705	-20.6394	3.18254	139.377	3.64273e-32	5.46633e-31	5.45624	3.18254	24.815	6.31036e-07	2.09729e-05
AALF002781-PA	|protein_coding|JXUM01S001218:32282:33070:- 1|gene:AALF002781	1e-150	AALF002781-PA	262	262	100	100	100	AALF002781-PA	78	55	0	0	0	2	0	1		AALF002781-PA	3.30132	3.93549	0	0	0	0.133332	0	0.0643744	3.93549	-24.1992	-0.16262	147.368	6.51968e-34	1.80982e-32	5.45571	-0.16262	12.5681	0.000392383	0.00481943
Ae2SigPSigP-251676_FR6_53-119	|protein_coding|JXUM01S001779:103038:107654:- 1|gene:AALF007969	0.68	AALF007969-PA	44	1538	34	50	3	Ae2SigPSigP-251676_FR6_53-119	5266	4999	65	39	54	130	118	574		Ae2SigPSigP-251676_FR6_53-119	1106	1775	53.1049	45.8085	13.2459	43.006	87.7462	183.36	1775	-17.8612	5.80448	145.806	1.4313e-33	3.56964e-32	5.45292	5.80448	31.0395	2.52836e-08	1.29978e-06
AALF004006-PA	|protein_coding|JXUM01S010381:10083:22399:- 1|gene:AALF004006	0	AALF004006-PA	445	445	100	100	100	AALF004006-PA	1372	1310	5	7	20	30	56	171		AALF004006-PA	34.2427	55.2749	0.485436	0.977059	0.582986	1.17936	4.94852	6.49127	55.2749	-19.7905	3.93456	157.651	3.68949e-36	2.19394e-34	5.44712	3.93456	29.5326	5.49829e-08	2.52882e-06						2.61861	3.93456	8.61454	0.00333489	0.0274234
AALF017873-PA	|protein_coding|JXUM01S004173:88488:90345:- 1|gene:AALF017873	0	AALF017873-PA	581	581	100	100	100	AALF017873-PA	253	68	3	0	3	2	3	38		AALF017873-PA	4.8389	2.19876	0.2232	0	0.0670134	0.0602516	0.203152	1.10543	4.8389	-23.1186	1.01168	108.949	1.66544e-25	4.63117e-25	5.44312	1.01168	15.9757	6.41601e-05	0.00109945
AALF005290-PA	|protein_coding|JXUM01S001451:267904:268260:1|gene:AALF0 05290	9e-69	AALF005290-PA	118	118	100	100	100	AALF005290-PA	3968	83	309	51	30	26	13	23		AALF005290-PA	371.171	13.1257	112.437	26.6797	3.27746	3.83078	4.30545	3.27227	371.171	-19.6868	4.47803	96.7681	7.79437e-23	1.50336e-22	5.4408	4.47803	18.389	1.80097e-05	0.000384253	4.8769	4.47803	15.5363	8.09352e-05	0.00193667
Ae2SigPSigP-49001_FR2_1-54	|protein_coding|JXUM01S001086:66172:67119:1|gene:AALF026 207	6e-05	AALF026207-PA	33	315	69	69	10	Ae2SigPSigP-49001_FR2_1-54	6	9	0	0	0	0	4	3		Ae2SigPSigP-49001_FR2_1-54	1.30957	3.32096	0	0	0	0	3.09109	0.995909	3.32096	-27.1612	-1.96992	161.138	6.38173e-37	4.63337e-35	5.43882	-1.96992	7.48082	0.00623596	0.0417205
Ae2SigPSigP-200131_FR3_30-103	|protein_coding|JXUM01S000557:147643:153397:- 1|gene:AALF020026	0.54	AALF020026-PA	40	1500	35	60	3	Ae2SigPSigP-200131_FR3_30-103	6	9	0	0	0	0	5	11		Ae2SigPSigP-200131_FR3_30-103	1.17172	2.97139	0	0	0	0	3.45714	3.26728	3.45714	-27.1612	-1.64969	186.636	1.72484e-42	4.36317e-40	5.43505	-1.64969	8.0335	0.00459201	0.0331134						6.26229	-1.64969	10.4482	0.0012277	0.01341
Ae2SigPSigP-236499_FR2_106-308	|protein_coding|JXUM01S001618:171539:206237:- 1|gene:AALF006679	0.084	AALF006679-PA	126	619	27	46	20	Ae2SigPSigP-236499_FR2_106-308	636	110	10	1	9	3	1	6		Ae2SigPSigP-236499_FR2_106-308	38.4759	11.2504	2.35331	0.33833	0.635899	0.285867	0.214193	0.55208	38.4759	-21.965	1.86077	119.995	6.34172e-28	2.74595e-27	5.43285	1.86077	19.3322	1.0984e-05	0.000252591
Ae2SigPSigP-172490_FR3_23-93	|protein_coding|JXUM01S001237:290709:307422:1|gene:AALF0 02959	0.11	AALF002959-PA	36	767	38	52	5	Ae2SigPSigP-172490_FR3_23-93	2885	21	24	7	39	6	8	141		Ae2SigPSigP-172490_FR3_23-93	550.526	6.77476	17.8152	7.47032	8.69183	1.80342	5.405	40.9233	550.526	-20.1663	3.58938	66.748	3.08535e-16	3.5476e-16	5.4241	3.58938	12.31	0.000450543	0.00541688
AALF018088-PA	|protein_coding|JXUM01S004232:58466:59281:- 1|gene:AALF018088	1e-109	AALF018088-PA	195	195	100	100	100	AALF018088-PA	864	93	9	2	3	10	3	27		AALF018088-PA	49.0689	8.92932	1.98831	0.635231	0.198989	0.894551	0.603236	2.33226	49.0689	-21.6552	2.17047	104.01	2.01285e-24	4.78273e-24	5.42344	2.17047	17.1322	3.48654e-05	0.000659504
Ae2SigPSigP-225807_FR5_99-189	|protein_coding|JXUM01S076771:56:1075:-1|gene:AALF011540	1.2	AALF011540-PA	23	339	39	65	7	Ae2SigPSigP-225807_FR5_99-189	44	24	0	0	1	0	1	0		Ae2SigPSigP-225807_FR5_99-189	6.27924	5.79039	0	0	0.166674	0	0.505275	0	6.27924	-25.1742	-0.937186	140.773	1.80381e-32	3.03072e-31	5.41004	-0.937186	10.8273	0.00100012	0.0102564
AALF024917-PA	|protein_coding|JXUM01S000083:372770:375841:1|gene:AALF02 4917	0	AALF024917-PA	1005	1005	100	100	100	AALF024917-PA	461	431	24	16	7	10	12	59		AALF024917-PA	5.10096	8.06252	1.03302	0.990101	0.0904614	0.174286	0.470116	0.992939	8.06252	-21.3459	2.60066	149.333	2.4258e-34	8.02882e-33	5.40955	2.60066	24.7568	6.50386e-07	2.15486e-05	3.67076	2.60066	12.6063	0.000384442	0.0060404
AALF002864-PA	|protein_coding|JXUM01S009634:24534:28111:- 1|gene:AALF002864	0	AALF002864-PA	589	589	100	100	100	AALF002864-PA	3628	1322	15	9	41	43	131	821		AALF002864-PA	68.4486	42.1668	1.10087	0.949616	0.903431	1.27784	8.75067	23.5592	68.4486	-19.0826	4.7923	164.078	1.45486e-37	1.22674e-35	5.40918	4.7923	31.8774	1.64213e-08	9.02408e-07						3.82525	4.7923	18.4015	1.78912e-05	0.000513774
Ae2SigPSigP-11928_FR4_1-99	|protein_coding|JXUM01S001422:151675:160729:- 1|gene:AALF005025	1.2	AALF005025-PA	65	975	27	52	7	Ae2SigPSigP-11928_FR4_1-99	212	43	0	1	3	1	0	19		Ae2SigPSigP-11928_FR4_1-99	27.1247	9.30124	0	0.715547	0.448296	0.201531	0	3.69746	27.1247	-23.4624	0.605899	84.2823	4.28937e-20	6.26731e-20	5.40836	0.605899	12.1365	0.000494435	0.00584538
AALF026427-PA	|protein_coding|JXUM01S000875:156098:194659:1|gene:AALF0 26427	0	AALF026427-PA	599	599	100	100	100	AALF026427-PA	1758	1016	282	28	33	20	19	70		AALF026427-PA	32.6149	31.8665	20.3514	2.90512	0.715033	0.58444	1.24803	1.97522	32.6149	-19.8067	4.29961	150.733	1.19893e-34	4.45378e-33	5.39781	4.29961	27.8875	1.2858e-07	5.35717e-06	4.71402	4.29961	22.5486	2.04895e-06	0.000121161
AALF021484-PA	|protein_coding|JXUM01S005204:44619:45410:1|gene:AALF021 484	1e-149	AALF021484-PA	263	263	100	100	100	AALF021484-PA	127	154	0	1	0	5	2	6		AALF021484-PA	5.35487	10.9776	0	0.235805	0	0.332068	0.298571	0.384783	10.9776	-22.9419	0.875856	151.857	6.80818e-35	2.74216e-33	5.39657	0.875856	14.1297	0.00017063	0.00242357
Ae2-5507	|protein_coding|JXUM01S001999:112992:162249:- 1|gene:AALF009164	2e-43	AALF009164-PA	396	1164	27	48	34	Ae2-5507	127	110	0	0	0	4	0	0		Ae2-5507	3.61556	5.29429	0	0	0	0.179368	0	0	5.29429	-23.2536	0.556742	143.803	3.92304e-33	8.5351e-32	5.38883	0.556742	13.1202	0.00029213	0.00377425
Ae2SigPSigP-238589_FR6_351-427	|protein_coding|JXUM01S007571:16004:40404:- 1|gene:AALF027679	17	AALF027679-PA	48	1605	33	54	3	Ae2SigPSigP-238589_FR6_351-427	491	783	82	99	12	15	26	73		Ae2SigPSigP-238589_FR6_351-427	75.9098	204.654	49.3149	85.5974	2.16677	3.65275	14.2319	17.1656	204.654	-20.6956	3.62928	149.377	2.37164e-34	7.8823e-33	5.38723	3.62928	25.8774	3.63802e-07	1.3014e-05	5.35481	3.62928	25.4908	4.44494e-07	3.80843e-05
Ae2SigPSigP-107246_FR5_10-80	|protein_coding|JXUM01S000722:49125:76898:- 1|gene:AALF023729	9.9	AALF023729-PA	30	1150	40	53	3	Ae2SigPSigP-107246_FR5_10-80	7	8	1	0	0	0	2	10		Ae2SigPSigP-107246_FR5_10-80	1.14588	2.21397	0.636778	0	0	0	1.15916	2.48977	2.48977	-27.1612	-1.76158	181.734	2.02658e-41	4.08818e-39	5.38618	-1.76158	7.79856	0.00522878	0.0365556						5.70625	-1.76158	8.59142	0.0033775	0.0276397
Ae2-207704	|protein_coding|JXUM01S000242:267653:273239:1|gene:AALF0 10255	0.017	AALF010255-PA	72	703	38	44	10	Ae2-207704	30	35	1	5	0	1	11	5		Ae2-207704	3.15039	6.21375	0.408499	2.93644	0	0.165408	4.08986	0.798607	6.21375	-25.0468	-0.492672	127.612	1.36508e-29	8.82185e-29	5.3829	-0.492672	9.95267	0.00160617	0.0148043	4.94768	-0.492672	7.79497	0.0052392	0.0371004	4.50439	-0.492672	7.07156	0.00783171	0.0495475
Ae2SigPSigP-244747_FR3_265-504	|protein_coding|JXUM01S003832:99624:109600:1|gene:AALF01 6644	0.17	AALF016644-PA	78	1123	23	51	7	Ae2SigPSigP-244747_FR3_265-504	2628	1090	11	3	48	22	62	161		Ae2SigPSigP-244747_FR3_265-504	122.913	86.1869	2.0013	0.784697	2.62197	1.62072	10.2668	11.453	122.913	-19.4376	4.17791	177.25	1.93107e-40	3.20567e-38	5.37824	4.17791	33.3222	7.80853e-09	4.75872e-07						2.27976	4.17791	7.69312	0.00554316	0.0389758
AALF021852-PA	|protein_coding|JXUM01S005340:55474:84251:- 1|gene:AALF021852	0	AALF021852-PA	479	479	100	100	100	AALF021852-PA	1427	414	42	2	19	13	48	256		AALF021852-PA	33.0927	16.2312	3.78883	0.259386	0.514607	0.474858	3.94114	9.02958	33.0927	-20.5154	3.44344	125.659	3.65093e-29	2.09555e-28	5.37074	3.44344	22.0954	2.59435e-06	7.22812e-05						3.64362	3.44344	11.8021	0.000591631	0.00788009
Ae2-68288	|protein_coding|JXUM01S003762:83486:84688:1|gene:AALF016 410	2e-09	AALF016410-PA	173	400	24	45	43	Ae2-68288	60	14	0	0	1	0	0	0		Ae2-68288	2.95523	1.16577	0	0	0.0575248	0	0	0	2.95523	-25.1757	-0.92136	134.962	3.3658e-31	3.60841e-30	5.37059	-0.92136	10.3642	0.00128483	0.0124434
Ae2-100582	|protein_coding|JXUM01S001439:58054:59507:- 1|gene:AALF005215	4e-06	AALF005215-PA	93	441	36	50	21	Ae2-100582	5	9	1	0	0	0	2	11		Ae2-100582	0.670565	2.04059	0.521697	0	0	0	0.949673	2.2438	2.2438	-27.1612	-1.74984	167.877	2.1525e-38	2.35335e-36	5.37013	-1.74984	7.44601	0.00635774	0.0423491						5.80067	-1.74984	8.53058	0.00349229	0.0282584
Ae2-244612	|protein_coding|JXUM01S000804:336179:337307:- 1|gene:AALF025077	2	AALF025077-PA	63	354	30	44	18	Ae2-244612	38	71	1	0	0	2	2	2		Ae2-244612	3.88066	12.2581	0.397256	0	0	0.32171	0.723145	0.310651	12.2581	-24.1956	-0.237465	139.048	4.30008e-32	6.2663e-31	5.36979	-0.237465	11.6585	0.000639115	0.00712208
Ae2SigPSigP-204042_FR2_220-338	|protein_coding|JXUM01S005589:62682:76650:- 1|gene:AALF022554	1.7	AALF022554-PA	75	561	24	46	13	Ae2SigPSigP-204042_FR2_220-338	24	38	1	14	0	1	1	10		Ae2SigPSigP-204042_FR2_220-338	2.26401	6.06029	0.366957	7.38591	0	0.148586	0.333995	1.43478	7.38591	-25.0372	-0.419766	105.926	7.65332e-25	1.9291e-24	5.36801	-0.419766	8.56301	0.00343063	0.0264564	6.40417	-0.419766	11.1713	0.000830737	0.0104533
AALF013368-PA	|protein_coding|JXUM01S002948:180914:182754:1|gene:AALF0 13368	1e-142	AALF013368-PA	251	251	100	100	100	AALF013368-PA	321	380	0	0	9	6	14	21		AALF013368-PA	14.1793	28.3775	0	0	0.464307	0.417457	2.18952	1.41087	28.3775	-21.5943	2.08935	139.13	4.12554e-32	6.0596e-31	5.36225	2.08935	22.4399	2.16826e-06	6.16493e-05
Ae2-225281	|protein_coding|JXUM01S002784:143781:146741:- 1|gene:AALF012703	0.7	AALF012703-PA	49	927	40	53	5	Ae2-225281	193	15	0	0	2	1	0	4		Ae2-225281	28.2678	3.71423	0	0	0.342121	0.2307	0	0.891077	28.2678	-23.8149	0.213867	85.4054	2.43058e-20	3.62789e-20	5.35798	0.213867	11.6843	0.000630292	0.00705382
Ae2-241742	|protein_coding|JXUM01S003072:148992:150485:1|gene:AALF0 13838	4e-08	AALF013838-PA	298	476	26	42	63	Ae2-241742	1121	798	11	1	24	15	77	237		Ae2-241742	42.588	51.2539	1.62563	0.212466	1.0649	0.897604	10.3573	13.6946	51.2539	-20.2422	3.5695	160.629	8.24383e-37	5.83296e-35	5.34911	3.5695	28.4079	9.82633e-08	4.23809e-06						3.53529	3.5695	14.4655	0.000142749	0.00270341
Ae2SigPSigP-249284_FR5_124-208	|protein_coding|JXUM01S003976:98981:109869:- 1|gene:AALF017182	3.5	AALF017182-PA	38	663	39	55	6	Ae2SigPSigP-249284_FR5_124-208	692	1176	133	80	10	29	40	124		Ae2SigPSigP-249284_FR5_124-208	101.354	291.196	75.7765	65.5291	1.7106	6.6903	20.7429	27.6234	291.196	-20.0871	4.04897	142.371	8.06913e-33	1.5606e-31	5.3434	4.04897	25.3955	4.67016e-07	1.61152e-05	4.80519	4.04897	21.4368	3.65676e-06	0.000187684
Ae2-282	|protein_coding|JXUM01S001284:183704:195271:1|gene:AALF0 03026	0.019	AALF003026-PA	142	1120	26	40	13	Ae2-282	2202	3809	88	203	41	87	268	650		Ae2-282	166.744	487.624	25.9216	85.9679	3.62602	10.3768	71.8521	74.8626	487.624	-18.3967	5.58463	123.332	1.17936e-28	5.99902e-28	5.34278	5.58463	24.6398	6.91095e-07	2.27554e-05	3.88407	5.58463	14.8525	0.000116256	0.00253104	3.29554	5.58463	11.3069	0.000772196	0.00962727
Ae2-98254	|protein_coding|JXUM01S008767:13624:35939:- 1|gene:AALF001428	4e-11	AALF001428-PA	98	935	41	54	10	Ae2-98254	163	246	0	18	5	4	11	3		Ae2-98254	19.5098	49.7787	0	12.0489	0.698957	0.754116	4.66157	0.546144	49.7787	-22.2938	1.57721	69.409	8.00221e-17	9.45311e-17	5.33586	1.57721	10.9117	0.000955574	0.00988222
Ae2SigPSigP-258582_FR1_36-128	|protein_coding|JXUM01S004458:78687:93481:- 1|gene:AALF018932	2	AALF018932-PA	75	333	21	44	23	Ae2SigPSigP-258582_FR1_36-128	33	60	3	2	2	0	4	1		Ae2SigPSigP-258582_FR1_36-128	4.53501	13.9398	1.60374	1.5371	0.321002	0	1.94624	0.209018	13.9398	-24.3933	-0.319772	136.806	1.32953e-31	1.6261e-30	5.33343	-0.319772	11.3497	0.000754607	0.00815507
Ae2-237297	|protein_coding|JXUM01S016211:3081:4163:- 1|gene:AALF010496	1e-132	AALF010496-PA	337	360	70	80	94	Ae2-237297	417	35	6	0	0	6	5	3		Ae2-237297	14.0235	1.9899	0.78491	0	0	0.317822	0.595339	0.153448	14.0235	-22.6685	1.19794	117.59	2.1319e-27	8.27349e-27	5.33256	1.19794	11.1968	0.000819396	0.00873465
AALF014035-PA	|protein_coding|JXUM01S003116:102472:113500:1|gene:AALF0 14035	0	AALF014035-PA	684	684	100	100	100	AALF014035-PA	1489	388	14	1	23	11	31	151		AALF014035-PA	24.1965	10.6594	0.884981	0.0908798	0.436516	0.281555	1.78358	3.73212	24.1965	-20.4658	3.26256	136.691	1.40896e-31	1.70623e-30	5.32948	3.26256	23.785	1.07718e-06	3.37592e-05						2.87524	3.26256	8.46272	0.00362499	0.0290226
AALF018084-PA	|protein_coding|JXUM01S004232:9087:9620:1|gene:AALF01808 4	1e-99	AALF018084-PA	177	177	100	100	100	AALF018084-PA	2439	1649	102	26	30	48	12	36		AALF018084-PA	152.525	174.338	24.8129	9.09308	2.19111	4.72806	2.65695	3.42414	174.338	-19.1426	4.46626	168.071	1.95183e-38	2.15262e-36	5.32871	4.46626	31.7652	1.73981e-08	9.47911e-07	2.9296	4.46626	11.6525	0.000641158	0.00877065
Ae2SigPSigP-240222_FR4_1219-1289	|protein_coding|JXUM01S003218:58324:102450:1|gene:AALF01 4419	17	AALF014419-PA	21	597	42	61	4	Ae2SigPSigP-240222_FR4_1219-1289	125	120	2	0	3	2	0	7		Ae2SigPSigP-240222_FR4_1219-1289	27.2828	44.2795	1.69807	0	0.764741	0.687577	0	2.32379	44.2795	-23.1186	0.676099	105.994	7.39469e-25	1.86878e-24	5.32445	0.676099	15.0383	0.000105351	0.00163957
Ae2-23601	|protein_coding|JXUM01S005164:98983:100372:1|gene:AALF02 1339	4e-21	AALF021339-PA	143	414	39	51	35	Ae2-23601	358	487	124	209	11	8	21	36		Ae2-23601	23.0349	52.9754	31.0365	75.2069	0.826628	0.810784	4.78405	3.5231	75.2069	-21.2515	3.83352	154.04	2.26959e-35	1.03935e-33	5.31842	3.83352	25.077	5.50852e-07	1.85989e-05	6.87007	3.83352	36.6076	1.44465e-09	5.90326e-07
Ae2SigPSigP-227927_FR2_1207-1340	|protein_coding|JXUM01S000572:315038:318959:- 1|gene:AALF020315	0.69	AALF020315-PA	21	850	47	66	2	Ae2SigPSigP-227927_FR2_1207-1340	66	9	0	0	1	0	6	4		Ae2SigPSigP-227927_FR2_1207-1340	6.55956	1.51222	0	0	0.116077	0	2.11133	0.604659	6.55956	-25.176	-0.739615	133.759	6.1699e-31	6.05832e-30	5.31603	-0.739615	10.1179	0.00146832	0.0137849
AALF010249-PA	|protein_coding|JXUM01S000039:497356:518371:- 1|gene:AALF010249	1e-170	AALF010249-PA	293	293	100	100	100	AALF010249-PA	178	13	2	1	3	0	1	6		AALF010249-PA	6.73941	0.832123	0.294564	0.211744	0.132659	0	0.134052	0.34552	6.73941	-23.8979	0.185153	136.254	1.75565e-31	2.06259e-30	5.31418	0.185153	11.824	0.000584719	0.00667028
AALF006618-PA	|protein_coding|JXUM01S001599:227467:242615:1|gene:AALF0 06618	0	AALF006618-PA	520	520	100	100	100	AALF006618-PA	624	402	81	22	9	11	4	27		AALF006618-PA	13.332	14.5204	6.732	2.62871	0.224578	0.370183	0.302583	0.877394	14.5204	-21.128	2.87384	150.061	1.68155e-34	5.93534e-33	5.30899	2.87384	24.5997	7.05619e-07	2.31619e-05	4.61418	2.87384	19.4722	1.02076e-05	0.000406777
AALF021951-PA	|protein_coding|JXUM01S005364:125174:125449:1|gene:AALF 021951	1e-50	AALF021951-PA	91	91	100	100	100	AALF021951-PA	491	64	2	2	5	4	8	43		AALF021951-PA	59.4077	13.0913	0.941323	1.35332	0.706554	0.762313	3.42708	7.91315	59.4077	-22.2955	1.59186	121.71	2.67148e-28	1.25255e-27	5.30081	1.59186	18.3199	1.86748e-05	0.000395233
Ae2-71543	|protein_coding|JXUM01S000198:174247:195371:- 1|gene:AALF008251	0.082	AALF008251-PA	50	372	38	54	13	Ae2-71543	116	176	0	0	1	5	13	33		Ae2-71543	12.0677	30.9543	0	0	0.121501	0.819309	4.7883	5.22154	30.9543	-22.7406	1.14273	113.332	1.82528e-26	5.94252e-26	5.29658	1.14273	16.1954	5.71326e-05	0.000996709						3.31855	1.14273	7.14503	0.00751721	0.0481891
AALF011012-PA	|protein_coding|JXUM01S002385:221513:221936:1|gene:AALF0 11012	5e-65	AALF011012-PA	114	114	100	100	100	AALF011012-PA	729	378	16	3	13	9	7	30		AALF011012-PA	70.5633	61.8565	6.02447	1.62398	1.46963	1.37216	2.39896	4.41664	70.5633	-21.0481	2.58775	151.267	9.16166e-35	3.52669e-33	5.28984	2.58775	24.8426	6.22068e-07	2.07614e-05
AALF014505-PA	|protein_coding|JXUM01S000360:26223:44022:- 1|gene:AALF014505	1e-89	AALF014505-PA	161	161	100	100	100	AALF014505-PA	738	360	46	31	14	8	3	17		AALF014505-PA	50.7096	41.8195	12.2953	11.9125	1.12351	0.865837	0.729841	1.77665	50.7096	-21.0664	2.81325	157.576	3.8315e-36	2.26151e-34	5.28294	2.81325	25.7478	3.89072e-07	1.37116e-05	4.34232	2.81325	18.4839	1.71349e-05	0.000605478
Ae2SigPSigP-190374_FR3_1-62	|protein_coding|JXUM01S000504:277214:277731:1|gene:AALF 017540	2e-24	AALF017540-PA	54	153	87	94	35	Ae2SigPSigP-190374_FR3_1-62	901	367	21	8	12	12	8	27		Ae2SigPSigP-190374_FR3_1-62	183.464	126.338	16.6339	9.11014	2.85379	3.84875	5.76753	8.36199	183.464	-20.8876	2.75546	161.302	5.87645e-37	4.33565e-35	5.27293	2.75546	26.5899	2.51555e-07	9.55637e-06	2.62763	2.75546	7.53937	0.00603652	0.0409977
Ae2SigPSigP-240598_FR1_844-911	|protein_coding|JXUM01S001911:74060:88998:1|gene:AALF008 663	2	AALF008663-PA	44	538	29	50	8	Ae2SigPSigP-240598_FR1_844-911	289	49	4	0	5	1	0	5		Ae2SigPSigP-240598_FR1_844-911	52.7372	15.1167	2.8394	0	1.06562	0.28743	0	1.38774	52.7372	-22.9464	0.865317	96.8077	7.63979e-23	1.47524e-22	5.27148	0.865317	13.8419	0.000198851	0.00275325
AALF002751-PA	|protein_coding|JXUM01S001228:280807:281720:- 1|gene:AALF002751	1e-149	AALF002751-PA	263	263	100	100	100	AALF002751-PA	226	150	2	1	6	2	5	22		AALF002751-PA	9.52914	10.6925	0.328037	0.235805	0.295468	0.132827	0.746428	1.41087	10.6925	-22.5215	1.24521	137.106	1.14333e-31	1.43417e-30	5.26157	1.24521	19.7621	8.77041e-06	0.00020676
Ae2-8452	|protein_coding|JXUM01S002171:145786:172905:- 1|gene:AALF010008	0.54	AALF010008-PA	53	3830	35	41	1	Ae2-8452	12	4	7	2	0	0	0	0		Ae2-8452	2.22628	1.25459	5.05177	2.07509	0	0	0	0	5.05177	-27.1612	-1.84547	185.483	3.07883e-42	7.4342e-40	5.2508	-1.84547	7.53215	0.00606075	0.0408748	7.17586	-1.84547	13.0017	0.000311203	0.00518232
AALF009943-PA	|protein_coding|JXUM01S002156:130789:132954:1|gene:AALF0 09943	0	AALF009943-PA	626	626	100	100	100	AALF009943-PA	408	400	8	0	6	11	4	42		AALF009943-PA	7.24339	12.0056	0.552483	0	0.124408	0.3076	0.251429	1.1341	12.0056	-21.3181	2.27693	108.259	2.35894e-25	6.41851e-25	5.2499	2.27693	17.4167	3.0018e-05	0.000585177
Ae2SigPSigP-63067_FR3_1-98	|protein_coding|JXUM01S008873:17915:43701:- 1|gene:AALF001584	4e-22	AALF001584-PA	56	1543	87	91	4	Ae2SigPSigP-63067_FR3_1-98	91	35	3	0	0	2	1	1		Ae2SigPSigP-63067_FR3_1-98	11.2969	7.34562	1.44873	0	0	0.391075	0.439533	0.188816	11.2969	-24.2002	-0.21641	149.902	1.82174e-34	6.34582e-33	5.2485	-0.21641	11.9475	0.000547217	0.00633283
AALF009630-PA	|protein_coding|JXUM01S002099:146879:163868:- 1|gene:AALF009630	1e-131	AALF009630-PA	227	227	100	100	100	AALF009630-PA	627	333	60	19	17	4	14	41		AALF009630-PA	30.6113	27.4853	11.395	5.18772	0.969343	0.3076	2.42	3.04451	30.6113	-21.2031	2.73257	155.17	1.2853e-35	6.49228e-34	5.24479	2.73257	24.792	6.38619e-07	2.12028e-05	4.34056	2.73257	18.0088	2.19883e-05	0.000724749
Ae2SigPSigP-224045_FR2_25-87	|protein_coding|JXUM01S002905:34968:48690:1|gene:AALF013 202	13	AALF013202-PA	30	214	33	53	14	Ae2SigPSigP-224045_FR2_25-87	65	127	0	0	0	4	0	6		Ae2SigPSigP-224045_FR2_25-87	12.4748	41.2066	0	0	0	1.20919	0	1.75143	41.2066	-23.2418	0.440456	118.023	1.71409e-27	6.76907e-27	5.24196	0.440456	10.5342	0.00117184	0.0116066
Ae2-261488	|protein_coding|JXUM01S005164:98983:100372:1|gene:AALF02 1339	2e-11	AALF021339-PA	98	414	33	53	24	Ae2-261488	143	213	31	80	3	5	6	9		Ae2-261488	17.116	43.1011	14.4336	53.5507	0.419374	0.942645	2.54267	1.63843	53.5507	-22.4008	2.20968	120.417	5.12685e-28	2.26226e-27	5.23902	2.20968	17.5614	2.7818e-05	0.000550027	6.51293	2.20968	24.3887	7.87304e-07	5.75544e-05
AALF016830-PA	|protein_coding|JXUM01S003891:115553:116662:- 1|gene:AALF016830	0	AALF016830-PA	328	328	100	100	100	AALF016830-PA	1618	1385	188	27	37	30	62	199		AALF016830-PA	54.7434	79.2219	24.7434	5.10888	1.46207	1.59877	7.42708	10.2406	79.2219	-19.4377	4.39364	160.313	9.66446e-37	6.72567e-35	5.23272	4.39364	28.9569	7.40052e-08	3.30359e-06	3.86916	4.39364	17.7755	2.48568e-05	0.000791469	2.45494	4.39364	8.0185	0.00463019	0.0343959
Ae2TE-240403	|protein_coding|JXUM01S002251:224643:226796:1|gene:AALF0 10352	4e-68	AALF010352-PA	676	717	28	46	94	Ae2TE-240403	827	1288	17	18	19	30	38	45		Ae2TE-240403	10.4729	27.5752	0.837446	1.2748	0.281014	0.598403	1.70379	0.866747	27.5752	-19.8133	3.69808	140.091	2.54337e-32	4.03878e-31	5.23171	3.69808	24.7099	6.66397e-07	2.20243e-05
Ae2-256701	|protein_coding|JXUM01S002283:190028:200745:- 1|gene:AALF010468	1e-175	AALF010468-PA	312	331	94	96	94	Ae2-256701	603	162	84	1	11	4	3	34		Ae2-256701	21.5135	9.77129	11.6579	0.199528	0.458354	0.224785	0.378956	1.84499	21.5135	-21.6515	2.3771	86.4734	1.41627e-20	2.15964e-20	5.22646	2.3771	13.6586	0.000219233	0.00297599	4.59105	2.3771	11.0677	0.000878431	0.0108711
Ae2SigPSigP-101393_FR5_4-87	|protein_coding|JXUM01S003857:159474:160832:- 1|gene:AALF016756	2.6	AALF016756-PA	39	452	35	48	9	Ae2SigPSigP-101393_FR5_4-87	12	35	4	0	1	0	0	0		Ae2SigPSigP-101393_FR5_4-87	2.12026	10.4549	2.74926	0	0.206359	0	0	0	10.4549	-25.1848	-1.12578	105.148	1.13328e-24	2.78993e-24	5.21931	-1.12578	8.11355	0.00439356	0.0320448
Ae2SigPSigP-203934_FR2_454-516	|protein_coding|JXUM01S000319:314459:316312:1|gene:AALF0 13458	5.8	AALF013458-PA	39	533	35	51	7	Ae2SigPSigP-203934_FR2_454-516	84	37	0	0	0	2	0	2		Ae2SigPSigP-203934_FR2_454-516	17.9815	13.3903	0	0	0	0.674354	0	0.651171	17.9815	-24.197	-0.303864	142.207	8.76193e-33	1.6643e-31	5.21485	-0.303864	11.3184	0.000767418	0.0082607
AALF028592-PA	|protein_coding|JXUM01S008002:43244:48660:1|gene:AALF028 592	0	AALF028592-PA	722	722	100	100	100	AALF028592-PA	4862	2817	326	33	109	60	76	300		AALF028592-PA	74.8558	73.323	19.5243	2.84141	1.95998	1.45504	4.14283	7.02509	74.8558	-18.1523	5.46959	146.867	8.39254e-34	2.25164e-32	5.21282	5.46959	28.7064	8.42247e-08	3.68749e-06	3.27288	5.46959	13.4606	0.000243623	0.00435013
Ae2SigPSigP-221464_FR1_291-361	|protein_coding|JXUM01S002089:73446:74441:1|gene:AALF009 624	3.5	AALF009624-PA	31	331	38	54	9	Ae2SigPSigP-221464_FR1_291-361	13	3	0	0	0	0	4	6		Ae2SigPSigP-221464_FR1_291-361	2.334	0.910586	0	0	0	0	2.54267	1.63843	2.54267	-27.1612	-1.86368	181.574	2.19712e-41	4.40433e-39	5.19672	-1.86368	7.31807	0.00682645	0.0446592						5.6766	-1.86368	8.41906	0.00371307	0.0295023
Ae2-189620	|protein_coding|JXUM01S000952:77357:80453:1|gene:AALF027 669	0.41	AALF027669-PA	43	1011	39	55	4	Ae2-189620	14	37	63	23	0	1	8	6		Ae2-189620	2.78284	12.4338	48.7135	25.568	0	0.313093	5.6302	1.81398	48.7135	-25.0624	0.789722	176.86	2.34972e-40	3.84064e-38	5.19346	0.789722	11.8802	0.000567331	0.0065092	8.35056	0.789722	26.3594	2.83439e-07	2.68871e-05	4.20908	0.789722	7.66109	0.00564245	0.0394823
AALF013612-PA	|protein_coding|JXUM01S000030:351485:359015:- 1|gene:AALF013612	0	AALF013612-PA	611	611	100	100	100	AALF013612-PA	669	126	3	0	10	5	2	19		AALF013612-PA	12.1681	3.87446	0.212259	0	0.212428	0.143245	0.128795	0.525619	12.1681	-21.621	1.93854	117.439	2.3006e-27	8.87091e-27	5.19289	1.93854	18.1582	2.03289e-05	0.000422943
Ae2SigPSigP-254807_FR1_83-159	|protein_coding|JXUM01S001469:211842:212771:- 1|gene:AALF005400	7.8	AALF005400-PA	26	309	38	57	8	Ae2SigPSigP-254807_FR1_83-159	649	898	14	0	6	28	5	7		Ae2SigPSigP-254807_FR1_83-159	126.742	296.478	10.6353	0	1.36848	8.6128	3.45714	2.07918	296.478	-20.2464	3.12646	98.3446	3.51555e-23	7.07214e-23	5.18976	3.12646	16.721	4.32995e-05	0.000786821
Ae2SigPSigP-155029_FR2_59-122	|protein_coding|JXUM01S002525:116651:160372:- 1|gene:AALF011634	5.8	AALF011634-PA	19	585	42	68	3	Ae2SigPSigP-155029_FR2_59-122	6	7	0	0	0	0	2	6		Ae2SigPSigP-155029_FR2_59-122	1.28439	2.5333	0	0	0	0	1.51582	1.95351	2.5333	-27.1612	-2.02037	177.543	1.66679e-40	2.79608e-38	5.18631	-2.02037	7.15668	0.00746854	0.0477906						5.22491	-2.02037	7.06502	0.00786034	0.0496694
Ae2SigPSigP-1475_FR6_24-85	|protein_coding|JXUM01S004724:80106:97185:- 1|gene:AALF019898	0.18	AALF019898-PA	17	1120	82	82	2	Ae2SigPSigP-1475_FR6_24-85	62	7	1	0	1	0	1	2		Ae2SigPSigP-1475_FR6_24-85	13.5323	2.58297	0.849037	0	0.254914	0	0.772773	0.66394	13.5323	-25.1764	-0.937813	132.011	1.48804e-30	1.28987e-29	5.17745	-0.937813	9.5672	0.00198085	0.0173975
Ae2-234243	|protein_coding|JXUM01S000165:446870:514406:- 1|gene:AALF006162	0.69	AALF006162-PA	40	472	30	57	8	Ae2-234243	249	100	6	11	4	3	43	50		Ae2-234243	33.8014	22.9497	3.16836	8.35096	0.634175	0.641459	20.667	10.3235	33.8014	-22.65	1.56281	138.064	7.05682e-32	9.57931e-31	5.17298	1.56281	19.0949	1.24374e-05	0.000279364	3.93952	1.56281	11.164	0.000834019	0.0104863	4.44192	1.56281	14.6981	0.000126177	0.00248366
Ae2-33329	|protein_coding|JXUM01S000014:780044:788966:1|gene:AALF0 08954	2e-13	AALF008954-PA	220	306	25	45	72	Ae2-33329	334	245	3	0	3	9	2	19		Ae2-33329	5.25124	6.51215	0.183478	0	0.0550873	0.22288	0.111332	0.454348	6.51215	-21.7796	1.74534	113.697	1.51846e-26	5.02158e-26	5.16503	1.74534	17.117	3.51455e-05	0.000664015
AALF019060-PA	|protein_coding|JXUM01S004492:12374:35118:1|gene:AALF019 060	1e-135	AALF019060-PA	233	233	100	100	100	AALF019060-PA	1076	331	27	2	15	13	6	30		AALF019060-PA	51.1853	26.6197	4.99626	0.532074	0.833372	0.974067	1.01055	2.17057	51.1853	-20.6809	2.82624	129.106	6.42914e-30	4.58425e-29	5.15963	2.82624	21.0837	4.39646e-06	0.000115713
AALF016157-PA	|protein_coding|JXUM01S003698:138938:139596:1|gene:AALF0 16157	1e-111	AALF016157-PA	196	196	100	100	100	AALF016157-PA	5139	187	322	67	48	43	22	28		AALF016157-PA	290.376	17.8635	70.7761	21.1722	3.16766	3.82704	4.40128	2.40636	290.376	-18.9851	4.80414	106.473	5.80792e-25	1.49119e-24	5.15215	4.80414	19.4472	1.03421e-05	0.000238864	4.32771	4.80414	14.7823	0.00012066	0.00259607
Ae2-241428	|protein_coding|JXUM01S003084:103664:104020:1|gene:AALF 013915	0.006	AALF013915-PA	44	118	45	65	37	Ae2-241428	6898	86	83	14	110	21	15	393		Ae2-241428	1347.09	28.3933	63.0522	15.2901	25.0889	6.4596	10.3714	116.731	1347.09	-18.6231	4.83492	65.6555	5.37053e-16	6.11623e-16	5.15204	4.83492	12.3	0.000452951	0.00543967
AALF017101-PA	|protein_coding|JXUM01S003960:68035:89078:- 1|gene:AALF017101	1e-145	AALF017101-PA	242	242	100	100	100	AALF017101-PA	50	42	1	2	2	0	3	3		AALF017101-PA	2.29041	3.25263	0.178193	0.512367	0.107001	0	0.486561	0.209018	3.25263	-24.3858	-0.424691	161.668	4.88929e-37	3.66674e-35	5.15024	-0.424691	12.2627	0.000462112	0.00553272
AALF011562-PA	|protein_coding|JXUM01S002498:196493:210687:1|gene:AALF0 11562	0	AALF011562-PA	681	681	100	100	100	AALF011562-PA	4187	3205	1111	466	63	100	80	569		AALF011562-PA	68.3388	88.4372	70.5385	42.5363	1.20093	2.57085	4.62304	14.1253	88.4372	-18.0791	6.32022	154.017	2.29607e-35	1.04996e-33	5.14824	6.32022	29.6522	5.16936e-08	2.41943e-06	5.59406	6.32022	33.5525	6.93673e-09	1.557e-06	2.24942	6.32022	7.27006	0.00701135	0.0460728
Ae2SigPSigP-251841_FR3_138-259	|protein_coding|JXUM01S000040:98748:130015:1|gene:AALF0 15771	2.6	AALF015771-PA	36	839	27	52	4	Ae2SigPSigP-251841_FR3_138-259	63	9	2	0	0	1	9	39		Ae2SigPSigP-251841_FR3_138-259	8.44912	2.04059	1.04339	0	0	0.211243	4.27353	7.95528	8.44912	-25.0549	-0.216081	150.517	1.33667e-34	4.90824e-33	5.14372	-0.216081	10.4314	0.00123891	0.0121054						5.57667	-0.216081	11.9455	0.000547805	0.00745525
Ae2-241221	|protein_coding|JXUM01S000457:80320:82522:1|gene:AALF017 217	4e-11	AALF017217-PA	180	275	24	47	65	Ae2-241221	498	397	6	0	4	15	15	24		Ae2-241221	15.7038	21.1645	0.735992	0	0.147316	0.745037	1.67471	1.15108	21.1645	-21.1046	2.36291	119.196	9.48978e-28	3.94712e-27	5.13719	2.36291	18.6894	1.53832e-05	0.000336749
Ae2SigPSigP-247256_FR4_340-446	|protein_coding|JXUM01S004013:98541:101862:- 1|gene:AALF017287	5.9	AALF017287-PA	24	1000	37	62	2	Ae2SigPSigP-247256_FR4_340-446	52	40	14	1	2	0	1	10		Ae2SigPSigP-247256_FR4_340-446	9.04425	11.7617	9.47207	0.972697	0.406269	0	0.615803	2.64538	11.7617	-24.3907	-0.162988	144.99	2.15836e-33	5.12218e-32	5.13602	-0.162988	11.1784	0.000827562	0.00880403	4.96967	-0.162988	10.1615	0.00143403	0.0154039
AALF023314-PA	|protein_coding|JXUM01S005841:75095:76523:- 1|gene:AALF023314	0	AALF023314-PA	434	434	100	100	100	AALF023314-PA	111	64	0	0	4	0	1	3		AALF023314-PA	2.84042	2.76874	0	0	0.119546	0	0.090601	0.116762	2.84042	-23.5247	0.174852	163.161	2.3069e-37	1.86146e-35	5.13147	0.174852	13.4748	0.000241791	0.00322973
Ae2-208873	|protein_coding|JXUM01S004982:29720:30718:- 1|gene:AALF020762	2	AALF020762-PA	29	332	34	51	9	Ae2-208873	61	6	0	1	1	0	0	2		Ae2-208873	10.6096	1.76426	0	0.972697	0.203134	0	0	0.529077	10.6096	-25.1823	-0.990165	112.444	2.85665e-26	8.98549e-26	5.12629	-0.990165	8.31936	0.00392248	0.0294445
AALF014158-PA	|protein_coding|JXUM01S003144:98641:107422:1|gene:AALF01 4158	0	AALF014158-PA	515	515	100	100	100	AALF014158-PA	1973	936	84	10	36	28	29	84		AALF014158-PA	42.5624	34.1364	7.04898	1.20645	0.907018	0.951414	2.21498	2.75612	42.5624	-19.5082	3.98058	155.682	9.93519e-36	5.21687e-34	5.12391	3.98058	27.1232	1.90894e-07	7.54689e-06	2.73422	3.98058	9.28571	0.00230949	0.0213089
Ae2-17	|protein_coding|JXUM01S000061:490335:492596:- 1|gene:AALF020733	0.013	AALF020733-PA	55	753	41	50	7	Ae2-17	49	16	0	0	0	1	1	1		Ae2-17	9.91705	5.47455	0	0	0	0.318786	0.716571	0.307827	9.91705	-25.0537	-0.994217	146.939	8.09038e-34	2.17783e-32	5.12209	-0.994217	10.159	0.00143602	0.0135615
Ae2SigPSigP-236169_FR6_599-711	|protein_coding|JXUM01S005463:55841:66144:1|gene:AALF022 232	0.14	AALF022232-PA	53	941	37	52	6	Ae2SigPSigP-236169_FR6_599-711	150	48	3	7	3	1	0	7		Ae2SigPSigP-236169_FR6_599-711	23.1904	12.5459	1.8042	6.05234	0.541692	0.243517	0	1.64602	23.1904	-23.4592	0.415147	99.4453	2.01658e-23	4.19053e-23	5.12092	0.415147	12.8762	0.000332796	0.00422429	4.01796	0.415147	7.81819	0.00517231	0.03676
Ae2-220846	|protein_coding|JXUM01S008767:13624:35939:- 1|gene:AALF001428	1e-06	AALF001428-PA	64	935	45	54	7	Ae2-220846	113	143	7	0	2	4	3	4		Ae2-220846	18.4977	39.5748	4.45744	0	0.382371	1.03136	1.73874	0.995909	39.5748	-22.7889	0.830078	107.823	2.93897e-25	7.87639e-25	5.11788	0.830078	14.7187	0.000124801	0.00188493
AALF025262-PA	|protein_coding|JXUM01S000819:254915:256949:1|gene:AALF0 25262	0	AALF025262-PA	349	349	100	100	100	AALF025262-PA	2070	1327	32	10	34	42	20	86		AALF025262-PA	65.8342	71.3501	3.95894	1.77865	1.26292	2.10398	2.25208	4.16006	71.3501	-19.2083	4.12643	167.201	3.02344e-38	3.10859e-36	5.11515	4.12643	29.5823	5.35918e-08	2.48999e-06
AALF011046-PA	|protein_coding|JXUM01S000027:437108:443262:- 1|gene:AALF011046	0	AALF011046-PA	310	310	100	100	100	AALF011046-PA	452	343	34	11	11	8	3	32		AALF011046-PA	16.1781	20.7551	4.73386	2.20186	0.459828	0.451015	0.380174	1.74204	20.7551	-21.2515	2.39096	138.502	5.65961e-32	7.89793e-31	5.10182	2.39096	21.2488	4.0337e-06	0.000107049	3.58615	2.39096	11.5062	0.000693654	0.00921957
Ae2SigPSigP-3910_FR3_21-128	|protein_coding|JXUM01S003164:76061:87809:- 1|gene:AALF014208	2.6	AALF014208-PA	61	490	24	42	12	Ae2SigPSigP-3910_FR3_21-128	196	212	1	2	5	5	39	60		Ae2SigPSigP-3910_FR3_21-128	21.182	38.7338	0.420397	1.20879	0.631097	0.851126	14.9228	9.8624	38.7338	-22.13	1.71155	140.4	2.17672e-32	3.55788e-31	5.09739	1.71155	19.9081	8.12565e-06	0.000193999						3.93779	1.71155	12.8281	0.00034146	0.00525259
AALF019750-PA	|protein_coding|JXUM01S004668:41429:41746:1|gene:AALF019 750	4e-57	AALF019750-PA	105	105	100	100	100	AALF019750-PA	399	46	1	8	8	1	23	24		AALF019750-PA	41.9002	8.16664	0.408499	4.69831	0.981177	0.165408	8.55153	3.83331	41.9002	-22.4208	1.42485	90.2206	2.13033e-21	3.52415e-21	5.09362	1.42485	12.8276	0.000341547	0.00431647
AALF005821-PA	|protein_coding|JXUM01S001502:199133:201557:- 1|gene:AALF005821	0	AALF005821-PA	742	742	100	100	100	AALF005821-PA	1441	766	201	20	19	29	35	82		AALF005821-PA	21.5886	19.4013	11.714	1.67571	0.332451	0.684338	1.85653	1.8685	21.5886	-19.8468	3.95517	144.903	2.25506e-33	5.31624e-32	5.08928	3.95517	24.4311	7.70135e-07	2.50987e-05	4.26912	3.95517	18.4037	1.78709e-05	0.000623192
AALF026239-PA	|protein_coding|JXUM01S000866:322894:324000:- 1|gene:AALF026239	0	AALF026239-PA	368	368	100	100	100	AALF026239-PA	467	59	5	2	6	4	1	24		AALF026239-PA	14.0877	3.00897	0.586733	0.337413	0.211392	0.190062	0.106806	1.10117	14.0877	-22.164	1.4612	103.578	2.50366e-24	5.86623e-24	5.08803	1.4612	14.9546	0.000110131	0.00170068
Ae2SigPSigP-30226_FR1_268-362	|protein_coding|JXUM01S006508:75659:85086:1|gene:AALF025 245	2	AALF025245-PA	51	1238	27	52	4	Ae2SigPSigP-30226_FR1_268-362	48	12	0	0	1	0	0	0		Ae2SigPSigP-30226_FR1_268-362	6.28596	2.65677	0	0	0.152948	0	0	0	6.28596	-25.1767	-1.13348	130.898	2.60636e-30	2.09568e-29	5.08361	-1.13348	9.19683	0.00242435	0.0202812
Ae2SigPSigP-242545_FR5_201-268	|protein_coding|JXUM01S003578:131092:143539:- 1|gene:AALF015702	5.9	AALF015702-PA	28	704	35	53	4	Ae2SigPSigP-242545_FR5_201-268	67	101	13	0	1	3	6	11		Ae2SigPSigP-242545_FR5_201-268	11.8381	30.1698	8.9351	0	0.206359	0.834914	3.75347	2.95611	30.1698	-23.3225	0.520536	93.7583	3.56507e-22	6.38224e-22	5.07999	0.520536	12.1086	0.000501906	0.0059074
AALF027526-PA	|protein_coding|JXUM01S000941:58571:63888:1|gene:AALF027 526	0	AALF027526-PA	341	341	100	100	100	AALF027526-PA	945	315	1	5	19	9	6	16		AALF027526-PA	30.7578	17.3331	0.126611	0.910126	0.722255	0.4614	0.691428	0.792068	30.7578	-20.743	2.6113	132.77	1.01493e-30	9.2399e-30	5.07832	2.6113	21.0572	4.45765e-06	0.00011704
AALF001725-PA	|protein_coding|JXUM01S001154:212876:215836:1|gene:AALF0 01725	0	AALF001725-PA	634	634	100	100	100	AALF001725-PA	2033	1249	218	72	48	31	17	95		AALF001725-PA	35.6379	37.0152	14.8655	7.05857	0.982722	0.855952	1.05511	2.5329	37.0152	-19.227	4.50025	173.113	1.54641e-39	2.15235e-37	5.07448	4.50025	30.2223	3.85257e-08	1.86332e-06	4.24385	4.50025	22.6697	1.92375e-06	0.000115472
Ae2-206033	|protein_coding|JXUM01S006353:18110:27917:1|gene:AALF024 721	2e-12	AALF024721-PA	151	1333	39	55	11	Ae2-206033	8	5	6	8	0	0	12	28		Ae2-206033	0.597658	0.631503	1.74366	3.34242	0	0	3.17407	3.18156	3.34242	-27.1612	-0.672609	245.002	3.19179e-55	5.65177e-52	5.06771	-0.672609	7.88245	0.00499169	0.0353212	8.11397	-0.672609	19.7021	9.05013e-06	0.000369814	7.55865	-0.672609	17.8002	2.45359e-05	0.00067533
Ae2SigPSigP-26218_FR4_212-311	|protein_coding|JXUM01S003739:133704:135872:1|gene:AALF0 16320	17	AALF016320-PA	57	659	22	42	9	Ae2SigPSigP-26218_FR4_212-311	16	29	0	0	1	0	8	6		Ae2SigPSigP-26218_FR4_212-311	2.61915	8.02566	0	0	0.191185	0	4.63664	1.49386	8.02566	-25.1759	-0.969645	134.154	5.05542e-31	5.10869e-30	5.06755	-0.969645	9.28501	0.00231037	0.0195535
AALF002220-PA	|protein_coding|JXUM01S009222:20203:26370:- 1|gene:AALF002220	1e-105	AALF002220-PA	180	180	100	100	100	AALF002220-PA	156	7	2	1	3	0	0	6		AALF002220-PA	9.5939	0.727798	0.478463	0.343937	0.21548	0	0	0.561231	9.5939	-23.9091	-0.00458522	108.547	2.03914e-25	5.60385e-25	5.06684	-0.00458522	8.98488	0.00272222	0.0221736
Ae2SigPSigP-66305_FR2_135-232	|protein_coding|JXUM01S004943:23887:38431:1|gene:AALF020 627	5.8	AALF020627-PA	36	895	30	44	4	Ae2SigPSigP-66305_FR2_135-232	13	2	0	0	0	0	25	24		Ae2SigPSigP-66305_FR2_135-232	2.09722	0.545472	0	0	0	0	14.2795	5.88886	14.2795	-27.1612	-0.803007	194.871	2.74871e-44	1.04297e-41	5.063	-0.803007	7.18956	0.0073329	0.0471783						8.07977	-0.803007	17.3096	3.17579e-05	0.000834262
AALF016923-PA	|protein_coding|JXUM01S000453:64584:65656:1|gene:AALF016 923	1e-169	AALF016923-PA	287	287	100	100	100	AALF016923-PA	3389	4498	97	77	61	135	131	451		AALF016923-PA	130.987	293.913	14.584	16.6439	2.7536	8.21869	17.9267	26.5126	293.913	-17.778	5.60371	144.031	3.49715e-33	7.72452e-32	5.06271	5.60371	27.573	1.51279e-07	6.18963e-06	2.27467	5.60371	7.00776	0.00811572	0.0498405
Ae2SigPSigP-238634_FR3_408-469	|protein_coding|JXUM01S000367:518374:540332:1|gene:AALF 014553	38	AALF014553-PA	27	614	37	51	4	Ae2SigPSigP-238634_FR3_408-469	332	168	20	0	9	3	5	20		Ae2SigPSigP-238634_FR3_408-469	69.7286	59.652	16.34	0	2.20765	0.992446	3.71806	6.38885	69.7286	-21.9669	1.64554	106.704	5.16902e-25	1.33565e-24	5.05729	1.64554	15.4761	8.3555e-05	0.00136083
Ae2SigPSigP-230906_FR2_98-260	|protein_coding|JXUM01S000915:317712:330439:- 1|gene:AALF027084	0.56	AALF027084-PA	68	401	32	51	17	Ae2SigPSigP-230906_FR2_98-260	186	197	6	0	2	7	6	13		Ae2SigPSigP-230906_FR2_98-260	18.0038	32.2374	2.25918	0	0.226097	1.06724	2.05625	1.91388	32.2374	-22.1812	1.33272	112.25	3.15007e-26	9.83659e-26	5.0531	1.33272	15.7627	7.18034e-05	0.0012047
Ae2-228434	|protein_coding|JXUM01S006157:14090:48789:- 1|gene:AALF024225	2e-07	AALF024225-PA	127	1253	30	42	10	Ae2-228434	324	355	57	57	7	10	28	20		Ae2-228434	27.9579	51.7881	19.1329	27.507	0.705459	1.35916	8.55442	2.62488	51.7881	-21.3446	2.74013	137.23	1.07372e-31	1.35912e-30	5.04984	2.74013	20.5275	5.87807e-06	0.000147754	5.28868	2.74013	21.8802	2.90218e-06	0.000156517
Ae2SigPSigP-224553_FR6_382-487	|protein_coding|JXUM01S005545:104504:104905:1|gene:AALF 022406	0.24	AALF022406-PA	60	133	36	46	45	Ae2SigPSigP-224553_FR6_382-487	21	29	0	0	0	1	8	9		Ae2SigPSigP-224553_FR6_382-487	2.78284	6.49696	0	0	0	0.208729	3.75347	1.81398	6.49696	-25.0543	-0.84004	148.604	3.50023e-34	1.09055e-32	5.04537	-0.84004	9.94312	0.00161452	0.0148512						4.39822	-0.84004	7.52326	0.00609074	0.0418203
Ae2-62349	|protein_coding|JXUM01S000730:146773:147612:- 1|gene:AALF023744	2e-21	AALF023744-PA	98	279	48	68	35	Ae2-62349	25	27	0	0	0	1	0	0		Ae2-62349	2.81095	5.1324	0	0	0	0.177103	0	0	5.1324	-25.0465	-1.19192	126.918	1.93647e-29	1.20127e-28	5.04507	-1.19192	8.84777	0.00293447	0.0234765
AALF019371-PA	|protein_coding|JXUM01S004571:93523:94023:- 1|gene:AALF019371	1e-102	AALF019371-PA	166	166	100	100	100	AALF019371-PA	318	3	3	0	5	1	4	8		AALF019371-PA	21.1963	0.338062	0.77786	0	0.389239	0.104989	0.943986	0.81104	21.1963	-22.956	0.761107	67.8305	1.78173e-16	2.06949e-16	5.04404	0.761107	9.30502	0.00228527	0.019397
AALF021623-PA	|protein_coding|JXUM01S005268:45455:47341:- 1|gene:AALF021623	0	AALF021623-PA	588	588	100	100	100	AALF021623-PA	187	184	1	0	8	2	8	35		AALF021623-PA	3.53407	5.87887	0.0735159	0	0.176579	0.0595355	0.535299	1.00605	5.87887	-22.2344	1.33846	125.708	3.56269e-29	2.05007e-28	5.04391	1.33846	17.5225	2.83934e-05	0.000560015
Ae2SigPSigP-4511_FR4_18-497	|protein_coding|JXUM01S000084:41242:43469:- 1|gene:AALF022303	1e-163	AALF022303-PA	460	484	54	77	95	Ae2SigPSigP-4511_FR4_18-497	6160	6102	1062	381	111	190	456	666		Ae2SigPSigP-4511_FR4_18-497	144.559	242.092	96.9477	50.0033	3.0423	7.02314	37.8881	23.7716	242.092	-17.1856	6.71692	155.602	1.03411e-35	5.39445e-34	5.04336	6.71692	30.785	2.8826e-08	1.46535e-06	4.53447	6.71692	26.0861	3.26529e-07	2.99926e-05	2.51175	6.71692	9.56282	0.00198558	0.0189253
Ae2-217997	|protein_coding|JXUM01S000871:50970:71356:1|gene:AALF026 373	5e-23	AALF026373-PA	251	641	29	46	39	Ae2-217997	29926	16230	1193	247	630	476	468	1974		Ae2-217997	608.99	558.371	94.4387	28.1104	14.9733	15.2574	33.7195	61.0982	608.99	-15.4064	7.95922	129.231	6.03588e-30	4.34859e-29	5.03953	7.95922	28.895	7.64093e-08	3.39191e-06	2.63451	7.95922	9.8219	0.00172446	0.0174087
Ae2SigPSigP-227594_FR3_1648-1738	|protein_coding|JXUM01S022448:920:1663:1|gene:AALF016759	4.5	AALF016759-PA	58	185	31	43	31	Ae2SigPSigP-227594_FR3_1648-1738	75	49	0	0	3	0	1	0		Ae2SigPSigP-227594_FR3_1648-1738	12.8439	14.1865	0	0	0.600028	0	0.60633	0	14.1865	-23.8957	-0.240976	142.488	7.60648e-33	1.48646e-31	5.03438	-0.240976	11.2292	0.000805198	0.00860056
Ae2-222874	|protein_coding|JXUM01S000174:526053:533246:- 1|gene:AALF006848	2e-31	AALF006848-PA	136	193	48	69	70	Ae2-222874	14691	168	35	22	285	27	28	122		Ae2-222874	1159.8	22.4224	10.7484	9.71318	26.2778	3.35742	7.82638	14.649	1159.8	-17.4169	5.70927	70.4524	4.71507e-17	5.63302e-17	5.03363	5.70927	13.7246	0.00021166	0.00290161
AALF015664-PA	|protein_coding|JXUM01S000399:299120:313432:- 1|gene:AALF015664	0	AALF015664-PA	548	548	100	100	100	AALF015664-PA	2905	1062	388	22	73	23	53	232		AALF015664-PA	58.901	36.4035	30.6024	2.49464	1.72868	0.734542	3.80475	7.15458	58.901	-19.0242	4.76554	120.706	4.43161e-28	1.98116e-27	5.03206	4.76554	21.1908	4.15748e-06	0.000109968	4.27906	4.76554	16.3959	5.13968e-05	0.00137777
Ae2SigPSigP-262269_FR1_324-414	|protein_coding|JXUM01S004486:5543:34695:1|gene:AALF0189 66	3.4	AALF018966-PA	38	288	31	42	13	Ae2SigPSigP-262269_FR1_324-414	636	526	1	8	14	15	18	33		Ae2SigPSigP-262269_FR1_324-414	101.137	141.41	0.618584	7.11459	2.60012	3.75712	10.1344	7.9815	141.41	-20.6076	2.73717	121.784	2.57382e-28	1.21211e-27	5.02513	2.73717	19.2151	1.16787e-05	0.000265125
Ae2SigPSigP-3365_FR4_86-150	|protein_coding|JXUM01S003347:42124:42991:- 1|gene:AALF014940	10	AALF014940-PA	38	177	34	55	21	Ae2SigPSigP-3365_FR4_86-150	13	29	2	10	1	0	0	0		Ae2SigPSigP-3365_FR4_86-150	2.29695	8.66261	1.37463	9.88137	0.206359	0	0	0	9.88137	-25.1841	-0.991143	107.053	4.33439e-25	1.13238e-24	5.01471	-0.991143	7.68255	0.00557573	0.0384915	6.14282	-0.991143	10.4564	0.00122227	0.0137407
AALF013483-PA	|protein_coding|JXUM01S002984:915:13579:- 1|gene:AALF013483	0	AALF013483-PA	342	342	100	100	100	AALF013483-PA	626	473	86	20	20	9	18	47		AALF013483-PA	20.3156	25.9513	10.8568	3.62989	0.758052	0.460055	2.06824	2.31992	25.9513	-20.6967	3.0297	160.366	9.41018e-37	6.59188e-35	5.01312	3.0297	24.83	6.26158e-07	2.08543e-05	4.19497	3.0297	18.3964	1.79398e-05	0.00062451
AALF021727-PA	|protein_coding|JXUM01S000630:25002:50887:1|gene:AALF021 727	0	AALF021727-PA	682	682	100	100	100	AALF021727-PA	1320	178	31	0	19	12	2	21		AALF021727-PA	21.5131	4.90446	1.96534	0	0.361656	0.30805	0.115407	0.520556	21.5131	-20.5698	2.79049	86.4699	1.41884e-20	2.16335e-20	5.00898	2.79049	13.7451	0.000209367	0.00287635
AALF014143-PA	|protein_coding|JXUM01S003149:104514:105566:- 1|gene:AALF014143	0	AALF014143-PA	350	350	100	100	100	AALF014143-PA	217	46	0	0	1	4	4	7		AALF014143-PA	6.88179	2.46628	0	0	0.0370387	0.199809	0.449133	0.337644	6.88179	-23.0055	0.603981	109.887	1.03762e-25	2.98026e-25	5.00354	0.603981	14.0277	0.000180142	0.00253831
AALF017208-PA	|protein_coding|JXUM01S003996:88422:89501:1|gene:AALF017 208	0	AALF017208-PA	338	338	100	100	100	AALF017208-PA	318	244	33	8	11	4	2	14		AALF017208-PA	10.4418	13.5451	4.21513	1.46909	0.421848	0.206881	0.232516	0.699193	13.5451	-21.6455	1.95189	138.35	6.10869e-32	8.45862e-31	4.99803	1.95189	19.9091	8.1213e-06	0.000193999	3.79306	1.95189	12.2173	0.000473491	0.00700956
AALF011749-PA	|protein_coding|JXUM01S002567:168062:177730:1|gene:AALF0 11749	0	AALF011749-PA	642	642	100	100	100	AALF011749-PA	665	300	11	1	25	1	3	16		AALF011749-PA	11.5122	8.78015	0.740762	0.0968159	0.505466	0.0272678	0.183879	0.421287	11.5122	-20.9828	2.33936	103.249	2.95511e-24	6.84656e-24	4.99613	2.33936	15.6043	7.80783e-05	0.00128808
Ae2-254089	|protein_coding|JXUM01S001359:214833:279620:1|gene:AALF00 4311	8e-05	AALF004311-PA	319	3539	23	38	9	Ae2-254089	468	553	11	2	11	16	11	44		Ae2-254089	8.8147	17.6088	0.805939	0.210669	0.241974	0.474672	0.733546	1.26047	17.6088	-20.6794	2.64272	136.254	1.75553e-31	2.06259e-30	4.98958	2.64272	21.0533	4.46682e-06	0.000117178
Ae2SigPSigP-174764_FR4_1-96	|protein_coding|JXUM01S007443:35738:41315:- 1|gene:AALF027388	3e-31	AALF027388-PA	66	463	93	96	14	Ae2SigPSigP-174764_FR4_1-96	25	22	0	0	1	0	0	0		Ae2SigPSigP-174764_FR4_1-96	4.21643	6.27293	0	0	0.196979	0	0	0	6.27293	-25.1769	-1.30977	130.442	3.27982e-30	2.55157e-29	4.9862	-1.30977	8.84397	0.00294059	0.023496
Ae2SigPSigP-258807_FR5_237-292	|protein_coding|JXUM01S003753:9042:20441:- 1|gene:AALF016350	7.6	AALF016350-PA	37	438	35	51	8	Ae2SigPSigP-258807_FR5_237-292	36	16	0	0	1	0	6	5		Ae2SigPSigP-258807_FR5_237-292	7.56094	5.68114	0	0	0.245294	0	4.46167	1.59721	7.56094	-25.171	-0.993346	154.84	1.5179e-35	7.47413e-34	4.98025	-0.993346	10.0192	0.0015492	0.0143832
Ae2SigPSigP-247289_FR1_297-378	|protein_coding|JXUM01S000479:88496:90303:1|gene:AALF01 6865	4.6	AALF016865-PA	23	577	47	65	4	Ae2SigPSigP-247289_FR1_297-378	707	605	13	15	8	24	23	72		Ae2SigPSigP-247289_FR1_297-378	104.932	151.805	7.50549	12.4505	1.38673	5.61063	12.0862	16.2532	151.805	-20.3695	3.02008	134.16	5.04085e-31	5.09893e-30	4.96989	3.02008	21.0204	4.54429e-06	0.000118721
Ae2-171283	|protein_coding|JXUM01S007443:35738:41315:- 1|gene:AALF027388	2e-48	AALF027388-PA	293	463	35	57	63	Ae2-171283	60	132	0	0	5	1	4	6		Ae2-171283	2.26401	8.42061	0	0	0.220349	0.0594346	0.534392	0.344348	8.42061	-22.945	0.500183	101.686	6.50663e-24	1.44064e-23	4.96478	0.500183	13.1337	0.000290032	0.0037517
Ae2SigPSigP-251902_FR3_23-313	|protein_coding|JXUM01S003279:179884:180988:1|gene:AALF0 14686	4e-53	AALF014686-PA	271	301	41	58	90	Ae2SigPSigP-251902_FR3_23-313	1660	2021	729	506	17	76	28	17		Ae2SigPSigP-251902_FR3_23-313	64.8354	133.448	110.759	110.526	0.775474	4.67552	3.872	1.00989	133.448	-18.797	5.7498	124.024	8.3251e-29	4.40189e-28	4.96401	5.7498	21.569	3.41322e-06	9.22728e-05	6.0895	5.7498	29.2172	6.47026e-08	8.62872e-06
AALF021173-PA	|protein_coding|JXUM01S005105:33388:37410:- 1|gene:AALF021173	0	AALF021173-PA	982	982	100	100	100	AALF021173-PA	390	266	1	0	10	7	2	32		AALF021173-PA	4.41632	5.09237	0.0440497	0	0.132254	0.124855	0.080186	0.551144	5.09237	-21.4128	1.91013	118.881	1.11213e-27	4.56438e-27	4.96177	1.91013	17.3719	3.07336e-05	0.000596532
AALF013982-PA	|protein_coding|JXUM01S003115:69229:70592:- 1|gene:AALF013982	0	AALF013982-PA	433	433	100	100	100	AALF013982-PA	1330	465	4	2	38	8	21	40		AALF013982-PA	34.1123	20.163	0.399086	0.286878	1.1383	0.323193	1.907	1.56041	34.1123	-20.1056	3.11674	145.299	1.8476e-33	4.46802e-32	4.96074	3.11674	23.1522	1.49669e-06	4.47505e-05
AALF001427-PA	|protein_coding|JXUM01S004130:81763:82672:- 1|gene:AALF017737	1e-168	AALF017737-PA	283	283	100	100	100	AALF001427-PA	3870	2027	91	20	114	43	409	831		AALF001427-PA	151.685	134.316	13.8746	4.38399	5.21855	2.65468	56.758	49.5395	151.685	-18.2992	5.26217	173.79	1.10026e-39	1.59402e-37	4.95613	5.26217	31.1087	2.43979e-08	1.26035e-06						3.6789	5.26217	19.2622	1.13942e-05	0.000346203
AALF019221-PA	|protein_coding|JXUM01S000531:37026:38082:- 1|gene:AALF019221	1e-117	AALF019221-PA	207	207	100	100	100	AALF019221-PA	759	438	176	41	19	12	14	38		AALF019221-PA	40.6188	39.628	36.6392	12.271	1.18755	1.01153	2.65269	3.09306	40.6188	-20.5687	3.41047	171.63	3.2601e-39	4.22395e-37	4.94713	3.41047	26.2035	3.07272e-07	1.13091e-05	5.09515	3.41047	27.281	1.75936e-07	1.84024e-05
Ae2-35674	|protein_coding|JXUM01S003388:43811:57160:- 1|gene:AALF015096	0.13	AALF015096-PA	73	3008	32	49	2	Ae2-35674	40	67	4	0	2	1	12	0		Ae2-35674	1.26853	3.59219	0.493457	0	0.0740775	0.0499521	1.3474	0	3.59219	-23.8179	-0.0802324	61.0437	5.58224e-15	6.11586e-15	4.94679	-0.0802324	7.61834	0.00577776	0.0395012
Ae2SigPSigP-222232_FR1_278-376	|protein_coding|JXUM01S000139:160421:185155:1|gene:AALF0 03603	3.4	AALF003603-PA	46	670	30	50	7	Ae2SigPSigP-222232_FR1_278-376	2588	1781	65	21	48	63	137	161		Ae2SigPSigP-222232_FR1_278-376	360.1	418.953	35.182	16.3413	7.80036	13.8074	67.4921	34.0725	418.953	-18.6552	4.63946	167.209	3.0109e-38	3.10571e-36	4.94126	4.63946	29.0988	6.87787e-08	3.10508e-06
AALF020796-PA	|protein_coding|JXUM01S004991:48169:82709:- 1|gene:AALF020796	0	AALF020796-PA	317	317	100	100	100	AALF020796-PA	45	10	3	0	1	0	1	1		AALF020796-PA	1.5752	0.591786	0.408499	0	0.0408824	0	0.123935	0.0532404	1.5752	-25.1754	-1.09658	136.017	1.97844e-31	2.2864e-30	4.94012	-1.09658	8.99465	0.00270771	0.0220893
Ae2SigPSigP-229192_FR5_778-851	|protein_coding|JXUM01S002244:152328:155536:1|gene:AALF0 10307	0.32	AALF010307-PA	38	962	31	44	4	Ae2SigPSigP-229192_FR5_778-851	69	148	8	7	1	5	29	32		Ae2SigPSigP-229192_FR5_778-851	13.4748	48.8628	6.07732	7.64506	0.228081	1.538	20.0514	9.50482	48.8628	-22.7396	1.14895	110.828	6.45287e-26	1.91537e-25	4.93147	1.14895	14.1381	0.000169871	0.00241602	3.70386	1.14895	8.09319	0.0044432	0.0332359	3.9367	1.14895	9.55639	0.00199255	0.0189646
AALF013645-PA	|protein_coding|JXUM01S003083:134591:135459:- 1|gene:AALF013645	1e-149	AALF013645-PA	267	267	100	100	100	AALF013645-PA	742	543	29	3	25	11	27	138		AALF013645-PA	30.819	38.1291	4.68554	0.696858	1.21274	0.719646	3.97055	8.71792	38.1291	-20.3927	3.04185	135.755	2.25712e-31	2.55928e-30	4.92744	3.04185	21.0425	4.49204e-06	0.000117646						2.65244	3.04185	7.306	0.00687246	0.0454527
Ae2SigPSigP-3024_FR6_97-160	|protein_coding|JXUM01S000489:95644:97059:1|gene:AALF018 022	1.6	AALF018022-PA	63	297	28	49	21	Ae2SigPSigP-3024_FR6_97-160	1064	1210	80	28	22	40	18	23		Ae2SigPSigP-3024_FR6_97-160	187.997	361.44	54.9852	27.6678	4.53989	11.1322	11.2604	6.18096	361.44	-19.46	3.85653	152.051	6.1747e-35	2.51349e-33	4.91728	3.85653	24.9172	5.98465e-07	2.00577e-05	3.06833	3.85653	11.1969	0.000819327	0.0103382
AALF001627-PA	|protein_coding|JXUM01S105883:211:810:1|gene:AALF001627	1e-112	AALF001627-PA	199	199	100	100	100	AALF001627-PA	1596	687	50	17	17	36	16	37		AALF001627-PA	88.8284	64.6425	10.8252	5.29147	1.10505	3.15598	3.15291	3.13213	88.8284	-19.6721	3.60384	157.402	4.18169e-36	2.45005e-34	4.91724	3.60384	25.3948	4.6718e-07	1.61152e-05	2.58889	3.60384	8.27386	0.00402199	0.0309196
Ae2SigPSigP-220251_FR4_481-553	|protein_coding|JXUM01S006457:70699:73350:- 1|gene:AALF025029	7.7	AALF025029-PA	26	883	42	61	3	Ae2SigPSigP-220251_FR4_481-553	424	246	6	2	16	3	5	8		Ae2SigPSigP-220251_FR4_481-553	73.7454	72.3347	4.05946	1.94539	3.25015	0.821869	3.07902	2.11631	73.7454	-21.3593	1.91066	137.833	7.92751e-32	1.05456e-30	4.90207	1.91066	19.663	9.23726e-06	0.000216644
AALF007865-PA	|protein_coding|JXUM01S001763:99825:100774:- 1|gene:AALF007865	1e-172	AALF007865-PA	295	295	100	100	100	AALF007865-PA	6159	6760	610	179	91	253	248	551		AALF007865-PA	231.615	429.78	89.2349	37.646	3.99681	14.9862	33.0204	31.5158	429.78	-16.9443	6.46623	137.856	7.83393e-32	1.04482e-30	4.90012	6.46623	26.5289	2.59628e-07	9.79303e-06	3.37654	6.46623	14.4819	0.000141511	0.00290258
AALF024729-PA	|protein_coding|JXUM01S000792:292385:300028:- 1|gene:AALF024729	1e-174	AALF024729-PA	294	294	100	100	100	AALF024729-PA	16781	9183	3442	388	298	361	142	456		AALF024729-PA	633.206	585.806	505.226	81.878	13.1328	21.4559	18.9709	26.1705	633.206	-16.0947	7.66818	123.708	9.76134e-29	5.07625e-28	4.89977	7.66818	25.238	5.06741e-07	1.73484e-05	4.63643	7.66818	23.1659	1.48606e-06	9.49199e-05
Ae2-226555	|protein_coding|JXUM01S008824:1962:25951:- 1|gene:AALF001486	1e-56	AALF001486-PA	377	936	33	54	40	Ae2-226555	4031	2452	376	109	92	80	39	210		Ae2-226555	75.0344	77.1633	27.226	11.3471	2.00009	2.34558	2.57031	5.94548	77.1633	-18.0724	5.40952	170.717	5.15839e-39	6.44759e-37	4.89968	5.40952	30.474	3.38371e-08	1.67467e-06	3.80109	5.40952	20.2241	6.88783e-06	0.000304931
AALF017216-PA	|protein_coding|JXUM01S000457:50196:75275:- 1|gene:AALF017216	0	AALF017216-PA	865	865	100	100	100	AALF017216-PA	1509	1538	415	157	41	45	25	65		AALF017216-PA	19.3964	33.4218	20.7504	11.286	0.615502	0.911079	1.13774	1.27076	33.4218	-19.0438	4.89848	179.291	6.92035e-41	1.26041e-38	4.8991	4.89848	29.978	4.36986e-08	2.08816e-06	5.07107	4.89848	31.5361	1.95771e-08	3.52532e-06
Ae2SigPSigP-242482_FR5_481-558	|protein_coding|JXUM01S000732:5430:16597:1|gene:AALF02381 0	7.7	AALF023810-PA	54	1358	27	44	4	Ae2SigPSigP-242482_FR5_481-558	723	314	96	41	14	12	5	36		Ae2SigPSigP-242482_FR5_481-558	104.519	76.7415	53.9855	33.1475	2.36375	2.73245	2.55918	7.91554	104.519	-20.7886	3.00515	155.744	9.62777e-36	5.08056e-34	4.89756	3.00515	23.096	1.5411e-06	4.59001e-05	4.78481	3.00515	22.0553	2.64901e-06	0.000146329
Ae2-168491	|protein_coding|JXUM01S008567:1722:4778:1|gene:AALF00102 2	1e-106	AALF001022-PA	309	1018	59	75	30	Ae2-168491	45	9	1	0	1	0	6	66		Ae2-168491	1.58016	0.534287	0.136596	0	0.0410113	0	0.745958	3.52495	3.52495	-25.1735	-0.124367	143.785	3.95874e-33	8.58346e-32	4.89712	-0.124367	9.22323	0.00238964	0.0200645						6.13051	-0.124367	13.5991	0.000226298	0.00381388
AALF004928-PA	|protein_coding|JXUM01S001411:75789:77105:1|gene:AALF004 928	1e-140	AALF004928-PA	248	248	100	100	100	AALF004928-PA	109	27	2	0	2	1	0	6		AALF004928-PA	4.87277	2.04059	0.347798	0	0.104422	0.0704145	0	0.407963	4.87277	-23.814	-0.139273	93.8561	3.3932e-22	6.08824e-22	4.89006	-0.139273	10.9031	0.000960055	0.00991891
Ae2SigPSigP-34359_FR3_13-74	|protein_coding|JXUM01S001283:241603:259294:- 1|gene:AALF003610	9.9	AALF003610-PA	32	787	40	50	4	Ae2SigPSigP-34359_FR3_13-74	47	32	11	3	2	0	10	3		Ae2SigPSigP-34359_FR3_13-74	10.126	11.6555	9.2189	3.61467	0.503249	0	7.62802	0.983059	11.6555	-24.3893	-0.25175	149.539	2.18613e-34	7.42049e-33	4.88847	-0.25175	10.5286	0.00117541	0.0116311	5.023	-0.25175	10.5414	0.00116731	0.013283
Ae2-220540	|protein_coding|JXUM01S000417:15164:43336:- 1|gene:AALF016153	3e-12	AALF016153-PA	128	1231	41	50	10	Ae2-220540	170	290	51	135	7	7	19	23		Ae2-220540	14.5564	41.9804	16.9873	64.647	0.700032	0.944096	5.76013	2.99539	64.647	-21.6535	2.95399	123.044	1.3639e-28	6.8255e-28	4.88818	2.95399	17.1732	3.41221e-05	0.000648911	6.51859	2.95399	26.5243	2.60242e-07	2.52887e-05
Ae2SigPSigP-209042_FR4_146-242	|protein_coding|JXUM01S000358:239444:268389:- 1|gene:AALF014337	4.5	AALF014337-PA	61	1002	21	40	6	Ae2SigPSigP-209042_FR4_146-242	17	24	0	0	1	0	4	7		Ae2SigPSigP-209042_FR4_146-242	2.27992	5.44158	0	0	0.156634	0	1.89935	1.42787	5.44158	-25.1727	-1.13848	147.096	7.47779e-34	2.0351e-32	4.88197	-1.13848	9.28588	0.00230927	0.0195493
Ae2SigPSigP-249128_FR5_341-409	|protein_coding|JXUM01S000080:196945:198254:- 1|gene:AALF022692	4.5	AALF022692-PA	57	395	24	54	14	Ae2SigPSigP-249128_FR5_341-409	579	162	17	1	15	4	28	69		Ae2SigPSigP-249128_FR5_341-409	96.1951	45.5021	10.9868	0.929144	2.91058	1.04676	16.4704	17.4358	96.1951	-21.339	2.19047	125.789	3.4191e-29	1.97565e-28	4.87568	2.19047	17.9346	2.28623e-05	0.000465319						2.99558	2.19047	7.77526	0.00529666	0.0378776
Ae2SigPSigP-248833_FR5_928-1014	|protein_coding|JXUM01S000479:58890:60057:- 1|gene:AALF016864	2	AALF016864-PA	69	336	27	47	21	Ae2SigPSigP-248833_FR5_928-1014	58	82	0	0	2	2	1	1		Ae2SigPSigP-248833_FR5_928-1014	7.68595	18.3707	0	0	0.309538	0.417457	0.469184	0.201553	18.3707	-23.3922	0.00120367	103.769	2.27376e-24	5.35914e-24	4.87314	0.00120367	12.3716	0.000435908	0.00527475
AALF010582-PA	|protein_coding|JXUM01S000247:119219:145575:- 1|gene:AALF010582	0	AALF010582-PA	625	625	100	100	100	AALF010582-PA	216	67	37	0	5	2	13	26		AALF010582-PA	3.84086	2.01415	2.55932	0	0.103839	0.0560166	0.818448	0.703182	3.84086	-22.6985	1.22852	92.4591	6.87302e-22	1.19322e-21	4.86795	1.22852	11.9825	0.000537039	0.00623799	4.45236	1.22852	10.1799	0.00141977	0.0152983
Ae2SigPSigP-241380_FR1_44-199	|protein_coding|JXUM01S000757:347736:369535:- 1|gene:AALF024285	4.5	AALF024285-PA	60	985	28	50	6	Ae2SigPSigP-241380_FR1_44-199	371	37	11	0	10	0	8	29		Ae2SigPSigP-241380_FR1_44-199	38.5957	6.50743	4.45149	0	1.21501	0	2.94665	4.58863	38.5957	-22.3285	1.26027	121.894	2.43513e-28	1.1531e-27	4.86108	1.26027	10.3384	0.0013029	0.0125742
AALF004428-PA	|protein_coding|JXUM01S000138:228070:229236:- 1|gene:AALF004428	0	AALF004428-PA	388	388	100	100	100	AALF004428-PA	382	527	21	6	19	10	17	8		AALF004428-PA	10.9311	25.4949	2.33758	0.960195	0.634991	0.450725	1.72235	0.348184	25.4949	-20.6831	2.55918	124.825	5.55793e-29	3.05585e-28	4.85845	2.55918	18.5906	1.62021e-05	0.000352498
Ae2SigPSigP-243014_FR4_113-253	|protein_coding|JXUM01S000407:168528:170432:- 1|gene:AALF015618	2.7	AALF015618-PA	33	585	27	54	6	Ae2SigPSigP-243014_FR4_113-253	780	293	82	5	18	10	90	255		Ae2SigPSigP-243014_FR4_113-253	144.708	91.8984	59.1779	5.18772	3.90018	2.9222	59.1171	71.9544	144.708	-20.7273	3.20447	132.294	1.28995e-30	1.14143e-29	4.85507	3.20447	19.5823	9.6359e-06	0.000224835	3.77477	3.20447	12.8056	0.000345579	0.00559402	4.17584	3.20447	15.3335	9.0103e-05	0.00192851
Ae2SigPSigP-261366_FR2_516-592	|protein_coding|JXUM01S002437:70153:117067:- 1|gene:AALF011283	2.6	AALF011283-PA	27	1526	51	62	2	Ae2SigPSigP-261366_FR2_516-592	72	17	0	0	2	0	0	1		Ae2SigPSigP-261366_FR2_516-592	11.4494	4.57028	0	0	0.371446	0	0	0.241864	11.4494	-24.3936	-0.696785	135.786	2.22266e-31	2.5274e-30	4.85426	-0.696785	9.63752	0.00190642	0.0169022
Ae2-257840	|protein_coding|JXUM01S002198:132535:157309:- 1|gene:AALF010134	0.37	AALF010134-PA	52	3949	32	48	1	Ae2-257840	20	49	2	16	1	1	23	56		Ae2-257840	1.6614	6.8815	0.646282	7.43315	0.0970194	0.130845	6.76465	7.07542	7.43315	-24.2942	0.510643	89.8693	2.54423e-21	4.17656e-21	4.8541	0.510643	9.73138	0.00181148	0.016232	5.88539	0.510643	13.0646	0.000300929	0.00505658	5.65804	0.510643	12.5567	0.000394789	0.00586709
AALF014208-PA	|protein_coding|JXUM01S003164:76061:87809:- 1|gene:AALF014208	0	AALF014208-PA	490	490	100	100	100	AALF014208-PA	128	112	0	0	5	2	0	1		AALF014208-PA	2.90187	4.29268	0	0	0.132389	0.0714183	0	0.0344816	4.29268	-22.6956	0.592343	113.473	1.7001e-26	5.57254e-26	4.85088	0.592343	14.3519	0.000151625	0.00219671
AALF020585-PA	|protein_coding|JXUM01S000580:236195:237852:1|gene:AALF0 20585	0	AALF020585-PA	496	496	100	100	100	AALF020585-PA	486	136	39	1	12	4	2	12		AALF020585-PA	10.885	5.14961	3.39786	0.125257	0.313898	0.141112	0.158597	0.408784	10.885	-21.5663	1.90235	101.463	7.27995e-24	1.60255e-23	4.85059	1.90235	14.2553	0.000159613	0.00229534	3.46794	1.90235	7.97976	0.00473033	0.0345723
AALF012678-PA	|protein_coding|JXUM01S000299:205243:216506:1|gene:AALF0 12678	0	AALF012678-PA	576	576	100	100	100	AALF012678-PA	1712	757	5	2	33	31	27	116		AALF012678-PA	33.0276	24.6895	0.375224	0.21578	0.743535	0.941992	1.84421	3.4037	33.0276	-19.4867	3.62397	162.183	3.77254e-37	2.8835e-35	4.85058	3.62397	25.9722	3.46363e-07	1.2545e-05
AALF004188-PA	|protein_coding|JXUM01S001341:235392:288147:- 1|gene:AALF004188	0	AALF004188-PA	736	736	100	100	100	AALF004188-PA	51609	13506	223	120	1076	576	374	1441		AALF004188-PA	779.484	344.866	13.1019	10.1361	18.9805	13.703	19.9998	33.1028	779.484	-14.8701	8.09446	125.438	4.0807e-29	2.31926e-28	4.85016	8.09446	27.5208	1.55412e-07	6.32623e-06
Ae2-128771	|protein_coding|JXUM01S000312:132548:136930:- 1|gene:AALF012964	5.8	AALF012964-PA	29	1460	27	58	2	Ae2-128771	166	158	3	2	8	2	8	55		Ae2-128771	36.9562	59.4674	2.59805	2.49011	2.0801	0.701328	6.30583	18.6235	59.4674	-22.2347	1.30279	124.144	7.83619e-29	4.1706e-28	4.84141	1.30279	16.216	5.65156e-05	0.000988409						3.07008	1.30279	7.30111	0.00689121	0.0455172
Ae2-33143	|protein_coding|JXUM01S000431:284225:285169:- 1|gene:AALF016301	3.5	AALF016301-PA	29	314	34	58	9	Ae2-33143	31	18	2	0	0	1	17	29		Ae2-33143	6.16201	6.04889	1.54646	0	0	0.313093	11.9642	8.76756	11.9642	-25.0618	-0.373122	174.563	7.45744e-40	1.12118e-37	4.84097	-0.373122	10.3474	0.00129656	0.0125296						5.73806	-0.373122	14.0094	0.000181896	0.00323345
Ae2TE-255667	|protein_coding|JXUM01S000727:254192:274339:1|gene:AALF02 3775	5e-17	AALF023775-PA	348	1887	28	38	18	Ae2TE-255667	687	100	3	2	10	8	1	43		Ae2TE-255667	18.8356	4.63517	0.319957	0.306663	0.320212	0.345482	0.0970725	1.79313	18.8356	-21.3181	1.97439	97.1211	6.5213e-23	1.27019e-22	4.83943	1.97439	13.8643	0.000196501	0.00272307
AALF017698-PA	|protein_coding|JXUM01S004125:56943:80393:- 1|gene:AALF017698	0	AALF017698-PA	424	424	100	100	100	AALF017698-PA	2893	2484	171	59	61	90	32	51		AALF017698-PA	75.772	109.99	17.4222	8.64213	1.86597	3.71291	2.96745	2.03166	109.99	-18.198	4.99569	169.11	1.15757e-38	1.34654e-36	4.8341	4.99569	29.3115	6.16291e-08	2.81823e-06	2.8911	4.99569	12.3395	0.00044348	0.00670554
Ae2SigPSigP-254408_FR1_24-151	|protein_coding|JXUM01S004682:29562:30004:- 1|gene:AALF019758	4e-59	AALF019758-PA	125	125	80	86	100	Ae2SigPSigP-254408_FR1_24-151	131	63	1	2	3	2	1	0		Ae2SigPSigP-254408_FR1_24-151	11.5731	9.40939	0.343658	0.988137	0.309538	0.278305	0.312789	0	11.5731	-23.1185	0.302442	114.224	1.16418e-26	3.93739e-26	4.83403	0.302442	13.7237	0.000211761	0.00290174
Ae2SigPSigP-207648_FR5_1-83	|protein_coding|JXUM01S001935:97091:136546:- 1|gene:AALF008804	1e-17	AALF008804-PA	71	1350	60	71	5	Ae2SigPSigP-207648_FR5_1-83	27	40	0	0	2	0	0	6		Ae2SigPSigP-207648_FR5_1-83	3.66521	9.17989	0	0	0.317088	0	0	1.23881	9.17989	-24.4009	-0.783021	116.201	4.29436e-27	1.57345e-26	4.82985	-0.783021	8.3956	0.00376131	0.0284919
AALF025659-PA	|protein_coding|JXUM01S006682:30556:31672:1|gene:AALF025 659	0	AALF025659-PA	347	347	100	100	100	AALF025659-PA	408	149	28	14	7	7	0	31		AALF025659-PA	13.0506	8.05747	3.48398	2.50442	0.261506	0.352679	0	1.50817	13.0506	-21.6522	1.8977	103.781	2.25916e-24	5.32866e-24	4.82904	1.8977	14.3487	0.000151884	0.00219945	3.98183	1.8977	10.2261	0.00138468	0.0150269
AALF004843-PA	|protein_coding|JXUM01S000168:22106:23411:1|gene:AALF004 843	0	AALF004843-PA	413	413	100	100	100	AALF004843-PA	107	86	0	0	1	4	1	2		AALF004843-PA	2.87695	3.90922	0	0	0.0314024	0.169403	0.0951967	0.0817897	3.90922	-23.0047	0.331395	107.954	2.751e-25	7.40187e-25	4.82682	0.331395	13.0038	0.000310854	0.00398225
Ae2SigPSigP-31878_FR1_1-55	|protein_coding|JXUM01S010962:23638:24150:- 1|gene:AALF004770	0.24	AALF004770-PA	29	170	48	68	17	Ae2SigPSigP-31878_FR1_1-55	9	30	2	0	0	1	2	4		Ae2SigPSigP-31878_FR1_1-55	1.96436	11.0699	1.69807	0	0	0.343788	1.54555	1.32788	11.0699	-25.0427	-1.20376	117.727	1.98924e-27	7.75859e-27	4.82432	-1.20376	7.71251	0.00548393	0.0379849
Ae2-222993	|protein_coding|JXUM01S005569:98245:101013:1|gene:AALF02 2475	5e-12	AALF022475-PA	276	922	23	43	30	Ae2-222993	2330	2466	12	40	46	91	141	65		Ae2-222993	67.542	120.852	1.35315	6.48465	1.55736	4.155	14.4714	2.86583	120.852	-18.305	4.78243	103.182	3.05661e-24	7.06735e-24	4.8232	4.78243	17.7713	2.49111e-05	0.000502208
Ae2SigPSigP-210907_FR3_1-176	|protein_coding|JXUM01S001762:30783:39528:- 1|gene:AALF007813	7.8	AALF007813-PA	29	395	37	55	7	Ae2SigPSigP-210907_FR3_1-176	64	24	0	0	1	1	0	5		Ae2SigPSigP-210907_FR3_1-176	12.4984	7.9237	0	0	0.228081	0.3076	0	1.48513	12.4984	-24.2947	-0.620064	94.7011	2.21419e-22	4.05474e-22	4.82289	-0.620064	10.0624	0.00151326	0.0141112
AALF009991-PA	|protein_coding|JXUM01S000239:262246:266253:- 1|gene:AALF009991	0	AALF009991-PA	757	757	100	100	100	AALF009991-PA	1634	1319	182	72	40	45	43	160		AALF009991-PA	23.9956	32.7467	10.3968	5.91318	0.686047	1.04089	2.23574	3.57371	32.7467	-19.0578	4.44631	176.577	2.70939e-40	4.40594e-38	4.81523	4.44631	28.7226	8.35216e-08	3.66174e-06	3.92562	4.44631	20.538	5.84592e-06	0.000270039
Ae2SigPSigP-214310_FR3_136-217	|protein_coding|JXUM01S005746:57314:76876:- 1|gene:AALF022987	5.9	AALF022987-PA	16	1749	68	68	1	Ae2SigPSigP-214310_FR3_136-217	25	18	0	0	1	0	0	1		Ae2SigPSigP-214310_FR3_136-217	4.41721	5.3768	0	0	0.206359	0	0	0.268737	5.3768	-25.1762	-1.38359	133.048	8.82524e-31	8.20078e-30	4.81456	-1.38359	8.42923	0.00369237	0.028101
Ae2SigPSigP-29640_FR6_17-105	|protein_coding|JXUM01S000223:531054:541162:1|gene:AALF0 09775	4.5	AALF009775-PA	37	824	37	62	4	Ae2SigPSigP-29640_FR6_17-105	82	14	78	1	1	1	4	32		Ae2SigPSigP-29640_FR6_17-105	10.8663	3.13646	40.208	0.741103	0.154769	0.208729	1.87673	6.4497	40.208	-24.2935	0.905689	83.4696	6.47042e-20	9.31868e-20	4.81352	0.905689	9.05335	0.00262214	0.0215511	7.12678	0.905689	16.8701	4.00263e-05	0.00114213	4.3063	0.905689	7.39101	0.00655507	0.0440873
Ae2SigPSigP-251861_FR3_297-362	|protein_coding|JXUM01S004014:94042:113947:- 1|gene:AALF017275	2	AALF017275-PA	47	1313	44	53	4	Ae2SigPSigP-251861_FR3_297-362	298	9	0	0	6	1	0	1		Ae2SigPSigP-251861_FR3_297-362	60.3118	3.07944	0	0	1.41825	0.318786	0	0.307827	60.3118	-22.7555	0.628726	73.0522	1.26266e-17	1.55523e-17	4.8048	0.628726	9.37076	0.00220473	0.0189105
AALF010431-PA	|protein_coding|JXUM01S000244:377739:429156:- 1|gene:AALF010431	0	AALF010431-PA	830	830	100	100	100	AALF010431-PA	1101	342	36	1	9	25	20	122		AALF010431-PA	14.7481	7.74491	1.87585	0.0749129	0.140801	0.527473	0.94853	2.48558	14.7481	-20.2838	3.02253	100.822	1.00619e-23	2.17686e-23	4.80072	3.02253	15.1848	9.74858e-05	0.0015382
AALF012555-PA	|protein_coding|JXUM01S000028:579212:579720:1|gene:AALF0 12555	2e-82	AALF012555-PA	148	148	100	100	100	AALF012555-PA	1191	521	54	2	35	14	14	72		AALF012555-PA	88.9763	65.8026	15.6929	0.835606	3.05383	1.64742	3.70309	8.18116	88.9763	-19.9635	3.25445	114.366	1.08349e-26	3.6864e-26	4.79697	3.25445	17.5758	2.76086e-05	0.000546226
Ae2SigPSigP-230604_FR3_67-172	|protein_coding|JXUM01S000954:42024:54789:1|gene:AALF02 7790	3e-07	AALF027790-PA	27	661	85	92	4	Ae2SigPSigP-230604_FR3_67-172	94	7	7	0	1	1	0	6		Ae2SigPSigP-230604_FR3_67-172	17.7347	2.23274	5.13739	0	0.220349	0.297173	0	1.72174	17.7347	-24.2917	-0.408768	69.0924	9.39551e-17	1.1063e-16	4.79639	-0.408768	7.68791	0.00555921	0.0383941
Ae2-224715	|protein_coding|JXUM01S004915:37397:79804:1|gene:AALF020 558	0	AALF020558-PA	648	800	92	93	81	Ae2-224715	1000	665	109	26	7	36	25	91		Ae2-224715	17.1781	19.3125	7.28364	2.49779	0.140439	0.974067	1.5205	2.37758	19.3125	-19.9052	3.5563	128.041	1.09965e-29	7.28479e-29	4.79182	3.5563	19.5565	9.7668e-06	0.000227723	3.75315	3.5563	13.027	0.000307035	0.00512931
Ae2-27249	|protein_coding|JXUM01S004209:91391:94775:1|gene:AALF017 994	2.7	AALF017994-PA	37	941	35	56	4	Ae2-27249	94	117	0	0	6	1	14	25		Ae2-27249	18.6848	39.3178	0	0	1.39292	0.313093	9.85286	7.55824	39.3178	-22.7415	0.755468	116.43	3.82585e-27	1.41365e-26	4.78781	0.755468	14.2527	0.000159828	0.0022964
AALF014266-PA	|protein_coding|JXUM01S000359:134710:136106:1|gene:AALF0 14266	0	AALF014266-PA	354	354	100	100	100	AALF014266-PA	64	55	4	0	0	3	0	6		AALF014266-PA	2.00678	2.91559	0.487897	0	0	0.148168	0	0.286149	2.91559	-23.6404	-0.137504	117.526	2.20177e-27	8.52076e-27	4.78141	-0.137504	8.76885	0.00306419	0.0242948
Ae2-13763	|protein_coding|JXUM01S000329:56377:59921:- 1|gene:AALF013532	1.5	AALF013532-PA	43	1037	39	46	4	Ae2-13763	60	63	0	0	4	0	0	13		Ae2-13763	8.14491	14.4583	0	0	0.634175	0	0	2.6841	14.4583	-23.5432	-0.0727059	112.54	2.72145e-26	8.58903e-26	4.77615	-0.0727059	8.65243	0.00326626	0.0255041
Ae2SigPSigP-36472_FR6_226-311	|protein_coding|JXUM01S000900:274810:300281:1|gene:AALF0 26852	5.8	AALF026852-PA	42	394	30	52	11	Ae2SigPSigP-36472_FR6_226-311	32	16	0	0	0	1	2	5		Ae2SigPSigP-36472_FR6_226-311	4.29162	3.62772	0	0	0	0.211243	0.949673	1.01991	4.29162	-25.0566	-1.1526	155.912	8.84802e-36	4.72383e-34	4.77533	-1.1526	9.32071	0.00226579	0.0192923
Ae2SigPSigP-258811_FR1_35-133	|protein_coding|JXUM01S003560:101118:119365:1|gene:AALF0 15656	0.11	AALF015656-PA	15	1180	73	86	1	Ae2SigPSigP-258811_FR1_35-133	2140	1102	1031	198	57	37	23	91		Ae2SigPSigP-258811_FR1_35-133	283.585	246.885	531.467	146.738	8.82183	7.72296	10.7912	18.3413	531.467	-18.9766	5.44901	177.53	1.67748e-40	2.79929e-38	4.76675	5.44901	28.597	8.91191e-08	3.88046e-06	5.96261	5.44901	40.042	2.48559e-10	2.33009e-07
AALF018056-PA	|protein_coding|JXUM01S000051:116052:116405:1|gene:AALF0 18056	2e-63	AALF018056-PA	117	117	100	100	100	AALF018056-PA	843	16	9	2	18	3	2	36		AALF018056-PA	79.5233	2.5517	3.30261	1.05513	1.98314	0.445759	0.66799	5.16522	79.5233	-21.2389	2.0109	71.6131	2.61813e-17	3.16846e-17	4.75485	2.0109	10.0928	0.00148848	0.013929
Ae2-220649	|protein_coding|JXUM01S005546:47014:56416:1|gene:AALF022 387	0.54	AALF022387-PA	81	431	20	46	19	Ae2-220649	79	57	8	6	3	1	61	9		Ae2-220649	9.77088	11.9186	3.84897	4.15018	0.433353	0.194813	26.7122	1.69305	26.7122	-23.4598	0.826939	96.6708	8.18684e-23	1.57496e-22	4.75352	0.826939	11.0985	0.00086397	0.00910927	4.29359	0.826939	8.82953	0.00296395	0.0251427	5.22744	0.826939	12.9048	0.000327749	0.00507597
Ae2TE-157291	|protein_coding|JXUM01S005274:2540:3178:- 1|gene:AALF021631	9e-17	AALF021631-PA	111	212	35	55	52	Ae2TE-157291	133	114	5	6	2	5	0	2		Ae2TE-157291	3.24665	4.7047	0.47479	0.819114	0.0570202	0.19225	0	0.0742564	4.7047	-22.5593	0.764251	114.006	1.29945e-26	4.3533e-26	4.7514	0.764251	14.003	0.000182515	0.00256948
AALF027964-PA	|protein_coding|JXUM01S007685:23876:50026:1|gene:AALF0279 64	0	AALF027964-PA	1118	1118	100	100	100	AALF027964-PA	760	765	130	49	24	24	35	60		AALF027964-PA	7.56019	12.8654	5.03049	2.72599	0.278833	0.376047	1.23271	0.907799	12.8654	-19.8935	3.65973	169.64	8.86956e-39	1.07083e-36	4.74737	3.65973	25.4987	4.42679e-07	1.53929e-05	4.2458	3.65973	21.1314	4.28838e-06	0.000211584
Ae2SigPSigP-18689_FR1_1-77	|protein_coding|JXUM01S001577:228177:229372:- 1|gene:AALF006457	2	AALF006457-PA	43	292	34	55	15	Ae2SigPSigP-18689_FR1_1-77	29	17	12	9	0	1	2	0		Ae2SigPSigP-18689_FR1_1-77	4.30413	4.26559	6.92814	7.47032	0	0.233776	1.05097	0	7.47032	-25.055	-0.70659	150.809	1.1537e-34	4.32744e-33	4.74591	-0.70659	8.99583	0.00270597	0.0220807	6.47886	-0.70659	15.1563	9.89668e-05	0.00224191
Ae2SigPSigP-68288_FR4_1-108	|protein_coding|JXUM01S003585:20152:20758:- 1|gene:AALF015706	0.68	AALF015706-PA	58	158	36	55	37	Ae2SigPSigP-68288_FR4_1-108	33	12	0	0	1	0	0	0		Ae2SigPSigP-68288_FR4_1-108	3.56636	2.19248	0	0	0.126219	0	0	0	3.56636	-25.1772	-1.39943	129.319	5.77572e-30	4.17862e-29	4.74046	-1.39943	8.03936	0.00457718	0.033043
AALF015337-PA	|protein_coding|JXUM01S003469:121002:128179:- 1|gene:AALF015337	0	AALF015337-PA	467	467	100	100	100	AALF015337-PA	1845	1017	341	50	67	23	16	70		AALF015337-PA	43.8833	40.8947	31.5504	6.65092	1.8612	0.861675	1.3474	2.53233	43.8833	-19.1074	4.46452	151.385	8.63672e-35	3.36115e-33	4.73285	4.46452	23.9716	9.77687e-07	3.09145e-05	4.39971	4.46452	21.2884	3.95114e-06	0.000200533
Ae2SigPSigP-26270_FR2_86-175	|protein_coding|JXUM01S000640:130229:145099:- 1|gene:AALF021249	3.5	AALF021249-PA	37	1167	29	59	3	Ae2SigPSigP-26270_FR2_86-175	10	27	16	8	0	1	8	20		Ae2SigPSigP-26270_FR2_86-175	1.25072	5.70907	7.78443	5.59574	0	0.197002	3.5426	3.8046	7.78443	-25.0584	-0.273751	162.173	3.79128e-37	2.89089e-35	4.7289	-0.273751	9.37336	0.00220161	0.0188888	6.58162	-0.273751	16.518	4.81903e-05	0.00131504	4.92921	-0.273751	10.0195	0.00154896	0.0158797
Ae2-234311	|protein_coding|JXUM01S001095:66908:91136:1|gene:AALF001 092	1e-11	AALF001092-PA	118	752	41	46	16	Ae2-234311	74	84	2	4	3	2	13	12		Ae2-234311	6.75182	12.9572	0.70985	2.04107	0.319687	0.28743	4.19958	1.66529	12.9572	-23.1185	0.438468	115.075	7.57769e-27	2.64394e-26	4.72782	0.438468	13.2997	0.000265449	0.00347461
Ae2SigPSigP-261769_FR3_189-301	|protein_coding|JXUM01S000552:38082:83086:1|gene:AALF019 052	3.5	AALF019052-PA	26	475	46	73	5	Ae2SigPSigP-261769_FR3_189-301	642	18	18	0	16	1	4	37		Ae2SigPSigP-261769_FR3_189-301	119.771	5.67717	13.0628	0	3.48619	0.293853	2.64211	10.4988	119.771	-21.5781	1.7743	62.2436	3.0349e-15	3.35896e-15	4.72521	1.7743	8.47964	0.00359143	0.0274507
AALF022199-PA	|protein_coding|JXUM01S000654:408194:408880:- 1|gene:AALF022199	1e-132	AALF022199-PA	228	228	100	100	100	AALF022199-PA	74	33	20	3	3	0	43	55		AALF022199-PA	3.59704	2.71188	3.78174	0.815537	0.170314	0	7.4004	4.06627	7.4004	-23.8798	0.85675	197.392	7.74403e-45	3.12437e-42	4.72402	0.85675	13.1974	0.000280343	0.00364237	5.13557	0.85675	14.7189	0.000124791	0.00264988	5.72312	0.85675	18.1969	1.99203e-05	0.000566386
Ae2SigPSigP-246293_FR3_206-289	|protein_coding|JXUM01S008243:9616:11102:1|gene:AALF000 422	5.9	AALF000422-PA	37	310	37	48	12	Ae2SigPSigP-246293_FR3_206-289	51	57	17	15	0	3	24	18		Ae2SigPSigP-246293_FR3_206-289	7.27821	13.7522	9.43737	11.9717	0	0.674354	12.1266	3.90703	13.7522	-23.6643	0.642154	171.606	3.29991e-39	4.25821e-37	4.72167	0.642154	11.7951	0.000593871	0.0067429	5.73665	0.642154	16.0157	6.28186e-05	0.0015999	4.41667	0.642154	10.3631	0.0012856	0.0138714
Ae2SigPSigP-21864_FR4_1-165	|protein_coding|JXUM01S002235:133097:144626:- 1|gene:AALF010302	4e-27	AALF010302-PA	96	321	54	75	30	Ae2SigPSigP-21864_FR4_1-165	22	39	0	0	2	0	1	2		Ae2SigPSigP-21864_FR4_1-165	2.35471	7.05704	0	0	0.250011	0	0.378956	0.325586	7.05704	-24.3946	-0.914834	133.033	8.89428e-31	8.24811e-30	4.72137	-0.914834	9.01337	0.00268012	0.0219155
Ae2SigPSigP-239336_FR5_816-953	|protein_coding|JXUM01S002487:29784:31052:1|gene:AALF011 499	2.2	AALF011499-PA	124	422	24	41	29	Ae2SigPSigP-239336_FR5_816-953	112	121	0	0	2	5	12	32		Ae2SigPSigP-239336_FR5_816-953	9.66445	17.6517	0	0	0.20156	0.679582	3.66618	4.1998	17.6517	-22.5611	0.864306	120.388	5.20196e-28	2.29198e-27	4.72006	0.864306	14.542	0.00013707	0.0020273
Ae2SigPSigP-88028_FR5_1-59	|protein_coding|JXUM01S013864:9305:10587:- 1|gene:AALF007976	2.7	AALF007976-PA	59	406	30	52	15	Ae2SigPSigP-88028_FR5_1-59	229	183	22	49	12	2	0	13		Ae2SigPSigP-88028_FR5_1-59	43.6986	59.0372	16.3306	52.2922	2.67441	0.601138	0	3.77307	59.0372	-21.7986	1.92461	97.6958	4.8785e-23	9.65552e-23	4.71286	1.92461	12.8733	0.000333309	0.00422913	5.2364	1.92461	15.0489	0.000104764	0.00234655
Ae2-22807	|protein_coding|JXUM01S001840:198489:213271:1|gene:AALF00 8346	0	AALF008346-PA	1112	4599	33	57	24	Ae2-22807	738	320	3	2	23	9	10	150		Ae2-22807	7.46136	5.46958	0.117986	0.113084	0.271584	0.143323	0.35796	2.3066	7.46136	-20.5723	2.64411	118.763	1.18042e-27	4.81612e-27	4.70982	2.64411	17.0066	3.7251e-05	0.000695548
Ae2SigPSigP-240856_FR6_654-753	|protein_coding|JXUM01S000203:227387:233773:- 1|gene:AALF008130	2.6	AALF008130-PA	42	695	35	52	6	Ae2SigPSigP-240856_FR6_654-753	543	20	1	3	15	0	2	10		Ae2SigPSigP-240856_FR6_654-753	61.6769	3.84057	0.441846	1.90569	1.98989	0	0.804315	1.7276	61.6769	-21.7779	1.43457	108.52	2.06726e-25	5.67721e-25	4.70664	1.43457	9.0472	0.00263097	0.0216056
AALF022966-PA	|protein_coding|JXUM01S005741:78125:79243:- 1|gene:AALF022966	0	AALF022966-PA	372	372	100	100	100	AALF022966-PA	248	237	3	0	6	9	2	19		AALF022966-PA	7.40102	11.9572	0.348264	0	0.209125	0.423053	0.211321	0.862409	11.9572	-21.5165	1.58421	116.128	4.4555e-27	1.62632e-26	4.7062	1.58421	15.4515	8.46485e-05	0.00137443
AALF008015-PA	|protein_coding|JXUM01S001787:261668:262937:- 1|gene:AALF008015	0	AALF008015-PA	382	382	100	100	100	AALF008015-PA	71	100	1	3	0	5	2	2		AALF008015-PA	2.06352	4.91352	0.113057	0.487619	0	0.228893	0.205804	0.0884097	4.91352	-22.9339	0.327089	132.366	1.24418e-30	1.10647e-29	4.70355	0.327089	10.012	0.00155525	0.014431
AALF024271-PA	|protein_coding|JXUM01S000761:249551:269885:- 1|gene:AALF024271	0	AALF024271-PA	326	326	100	100	100	AALF024271-PA	593	80	43	7	18	1	3	6		AALF024271-PA	20.1863	4.60398	5.694	1.33263	0.715629	0.0536184	0.361573	0.310651	20.1863	-21.4138	1.98119	101.746	6.31167e-24	1.39975e-23	4.7004	1.98119	13.5978	0.000226449	0.00305702	3.77355	1.98119	9.30771	0.00228191	0.0211244
Ae2SigPSigP-233829_FR3_94-152	|protein_coding|JXUM01S000224:237015:302167:- 1|gene:AALF009512	1.5	AALF009512-PA	29	1628	48	72	2	Ae2SigPSigP-233829_FR3_94-152	10	24	5	2	1	0	18	27		Ae2SigPSigP-233829_FR3_94-152	2.10026	8.52171	4.08499	2.34916	0.245294	0	13.385	8.62495	13.385	-25.1696	-0.402283	161.344	5.75439e-37	4.26534e-35	4.69994	-0.402283	9.22361	0.00238914	0.0200645	4.88464	-0.402283	8.97328	0.00273956	0.0239424	5.84793	-0.402283	13.644	0.000220943	0.00374558
Ae2SigPSigP-225234_FR5_356-462	|protein_coding|JXUM01S000358:348644:356150:1|gene:AALF0 14340	0.24	AALF014340-PA	84	896	27	42	9	Ae2SigPSigP-225234_FR5_356-462	406	450	1	1	6	20	81	38		Ae2SigPSigP-225234_FR5_356-462	43.4552	81.4274	0.416355	0.598583	0.750034	3.37177	30.6954	6.18613	81.4274	-20.6577	2.57761	107.69	3.14269e-25	8.38008e-25	4.69986	2.57761	15.2452	9.44151e-05	0.00150239						3.02559	2.57761	7.21086	0.00724639	0.0470965
Ae2SigPSigP-243388_FR4_257-313	|protein_coding|JXUM01S000399:335393:358066:- 1|gene:AALF015666	10	AALF015666-PA	39	1207	30	56	3	Ae2SigPSigP-243388_FR4_257-313	18	48	3	6	0	2	2	11		Ae2SigPSigP-243388_FR4_257-313	3.57794	16.1304	2.31969	6.66992	0	0.626186	1.40755	3.32563	16.1304	-24.19	-0.433646	126.984	1.87323e-29	1.16749e-28	4.69956	-0.433646	8.62522	0.0033154	0.0257673	4.57859	-0.433646	7.70777	0.00549836	0.0383871
Ae2-58554	|protein_coding|JXUM01S005164:98983:100372:1|gene:AALF02 1339	5e-10	AALF021339-PA	87	414	37	51	21	Ae2-58554	112	180	30	65	5	5	5	7		Ae2-58554	15.5839	42.3423	16.2378	50.5803	0.812537	1.09583	2.46321	1.48142	50.5803	-22.1287	1.92506	121.075	3.68033e-28	1.67241e-27	4.69575	1.92506	15.2106	9.6162e-05	0.00152152	5.98223	1.92506	22.093	2.59756e-06	0.000143736
Ae2SigPSigP-9336_FR3_1-91	|protein_coding|JXUM01S002410:67025:89481:1|gene:AALF01 1066	4.6	AALF011066-PA	23	684	43	69	3	Ae2SigPSigP-9336_FR3_1-91	183	12	14	2	5	0	0	2		Ae2SigPSigP-9336_FR3_1-91	35.7376	3.96185	10.6353	2.1843	1.1404	0	0	0.594051	35.7376	-23.2519	0.343775	119.434	8.41494e-28	3.54493e-27	4.68941	0.343775	9.05481	0.00262005	0.0215395
Ae2SigPSigP-137721_FR4_1-51	|protein_coding|JXUM01S003145:68657:86495:1|gene:AALF014 111	5.8	AALF014111-PA	30	1050	50	60	3	Ae2SigPSigP-137721_FR4_1-51	204	78	1	1	5	3	0	1		Ae2SigPSigP-137721_FR4_1-51	45.1153	29.1629	0.860282	1.23681	1.29145	1.04503	0	0.336367	45.1153	-22.4824	0.708154	121.939	2.37995e-28	1.12967e-27	4.68829	0.708154	14.7956	0.000119816	0.00182287
Ae2SigPSigP-70047_FR5_106-170	|protein_coding|JXUM01S003292:124361:126490:1|gene:AALF 014704	5.8	AALF014704-PA	25	709	44	60	4	Ae2SigPSigP-70047_FR5_106-170	55	20	1	0	2	0	0	1		Ae2SigPSigP-70047_FR5_106-170	12.1634	7.47766	0.860282	0	0.51658	0	0	0.336367	12.1634	-24.3916	-0.827561	141.884	1.03096e-32	1.91267e-31	4.68484	-0.827561	9.38327	0.00218975	0.0188104
Ae2SigPSigP-238409_FR6_209-318	|protein_coding|JXUM01S001699:261486:272969:- 1|gene:AALF007392	0.53	AALF007392-PA	36	773	50	58	5	Ae2SigPSigP-238409_FR6_209-318	281	84	4	0	10	1	8	30		Ae2SigPSigP-238409_FR6_209-318	39.099	19.7597	2.16504	0	1.62507	0.219165	3.94114	6.34892	39.099	-22.1482	1.18159	111.112	5.5926e-26	1.67688e-25	4.67716	1.18159	13.8724	0.000195655	0.00271645
Ae2SigPSigP-77032_FR4_1-56	|protein_coding|JXUM01S000423:118236:120050:1|gene:AALF0 16266	17	AALF016266-PA	37	415	32	51	9	Ae2SigPSigP-77032_FR4_1-56	70	61	0	0	2	2	20	27		Ae2SigPSigP-77032_FR4_1-56	14.4296	21.2583	0	0	0.481504	0.649378	14.5968	8.46523	21.2583	-23.3939	0.340238	122.851	1.50316e-28	7.43255e-28	4.67507	0.340238	13.3265	0.000261675	0.00343791						4.16047	0.340238	10.7199	0.0010599	0.0121126
AALF028543-PA	|protein_coding|JXUM01S001015:57576:58301:- 1|gene:AALF028543	1e-138	AALF028543-PA	241	241	100	100	100	AALF028543-PA	17	22	0	0	0	1	1	6		AALF028543-PA	0.781956	1.7108	0	0	0	0.0724513	0.162857	0.419763	1.7108	-25.0484	-1.28702	131.902	1.57211e-30	1.35098e-29	4.66966	-1.28702	7.91703	0.00489717	0.034841
Ae2SigPSigP-203538_FR1_103-201	|protein_coding|JXUM01S000352:354570:355805:1|gene:AALF 014362	0.24	AALF014362-PA	51	390	31	52	13	Ae2SigPSigP-203538_FR1_103-201	134	36	4	2	0	4	0	4		Ae2SigPSigP-203538_FR1_103-201	16.1546	7.33729	1.87585	1.34843	0	0.759561	0	0.733449	16.1546	-23.252	0.159087	140.183	2.42735e-32	3.88194e-31	4.66228	0.159087	10.1296	0.00145904	0.0137302
Ae2SigPSigP-204821_FR5_365-463	|protein_coding|JXUM01S000195:249834:261963:- 1|gene:AALF007984	4.5	AALF007984-PA	21	1902	42	66	1	Ae2SigPSigP-204821_FR5_365-463	22	19	7	4	0	1	20	4		Ae2SigPSigP-204821_FR5_365-463	2.66185	3.88649	3.29463	2.70664	0	0.190578	8.5677	0.736107	8.5677	-25.0494	-0.555722	134.344	4.59369e-31	4.70636e-30	4.6583	-0.555722	7.99377	0.00469387	0.0336651	5.47748	-0.555722	10.1605	0.00143485	0.0154039	5.22432	-0.555722	9.67887	0.001864	0.0181056
Ae2-210469	|protein_coding|JXUM01S003641:11978:23074:- 1|gene:AALF015953	0.008	AALF015953-PA	124	626	25	44	20	Ae2-210469	94	6	2	0	0	2	0	3		Ae2-210469	5.4215	0.58504	0.448714	0	0	0.181691	0	0.263168	5.4215	-24.1765	-0.55192	102.043	5.43171e-24	1.21474e-23	4.65592	-0.55192	7.1131	0.00765225	0.0486672
AALF006430-PA	|protein_coding|JXUM01S001585:108351:159173:- 1|gene:AALF006430	0	AALF006430-PA	524	524	100	100	100	AALF006430-PA	4877	513	1253	55	140	17	12	86		AALF006430-PA	103.405	18.3886	103.345	6.5217	3.46683	0.567742	0.900833	2.77337	103.405	-18.3911	5.58199	85.214	2.67759e-20	3.98166e-20	4.64879	5.58199	13.8024	0.000203076	0.00280444	5.29671	5.58199	16.8415	4.06358e-05	0.00115745
AALF027689-PA	|protein_coding|JXUM01S000979:264287:266771:1|gene:AALF0 27689	0	AALF027689-PA	443	443	100	100	100	AALF027689-PA	3478	2202	22	20	119	68	129	273		AALF027689-PA	87.1958	93.331	2.14554	2.80417	3.48439	2.68527	11.4506	10.4099	93.331	-18.0021	4.92195	176.015	3.59393e-40	5.75625e-38	4.64776	4.92195	29.0789	6.94902e-08	3.12833e-06
Ae2SigPSigP-246694_FR5_535-788	|protein_coding|JXUM01S002001:66151:76884:1|gene:AALF009 168	4.5	AALF009168-PA	50	272	28	56	18	Ae2SigPSigP-246694_FR5_535-788	122	27	6	0	3	1	5	6		Ae2SigPSigP-246694_FR5_535-788	12.8116	4.79346	2.45099	0	0.367941	0.165408	1.85903	0.958328	12.8116	-23.4587	0.079421	102.363	4.62156e-24	1.0441e-23	4.64757	0.079421	11.2397	0.000800667	0.0085579
AALF008496-PA	|protein_coding|JXUM01S001875:229927:231810:1|gene:AALF0 08496	0	AALF008496-PA	627	627	100	100	100	AALF008496-PA	480	154	26	3	13	6	4	10		AALF008496-PA	8.50806	4.6148	1.79271	0.297385	0.269121	0.167515	0.251028	0.269593	8.50806	-21.2943	1.89003	132.904	9.49023e-31	8.72964e-30	4.63219	1.89003	17.4824	2.89977e-05	0.000569115	2.85234	1.89003	7.20545	0.00726826	0.0465183
Ae2SigPSigP-248868_FR5_72-155	|protein_coding|JXUM01S003831:159686:160681:1|gene:AALF0 16620	0.89	AALF016620-PA	44	331	27	54	13	Ae2SigPSigP-248868_FR5_72-155	243	24	4	0	5	2	7	87		Ae2SigPSigP-248868_FR5_72-155	38.6418	6.45215	2.47434	0	0.928614	0.500949	3.94114	21.0421	38.6418	-22.6988	1.04616	90.4569	1.8905e-21	3.14259e-21	4.62166	1.04616	10.7993	0.00101538	0.0103895						4.02304	1.04616	8.52987	0.00349365	0.0282622
AALF018024-PA	|protein_coding|JXUM01S000489:112118:112647:- 1|gene:AALF018024	3e-88	AALF018024-PA	150	150	100	100	100	AALF018024-PA	85	5	2	0	1	1	4	4		AALF018024-PA	6.26601	0.623138	0.573522	0	0.0860967	0.116114	1.04401	0.448489	6.26601	-24.2933	-0.573429	82.2642	1.19057e-19	1.67981e-19	4.61968	-0.573429	8.34225	0.00387335	0.0291995
Ae2-228131	|protein_coding|JXUM01S000324:95404:97735:- 1|gene:AALF013477	0.58	AALF013477-PA	64	618	31	46	10	Ae2-228131	31	34	1	1	1	1	65	96		Ae2-228131	2.39634	4.44332	0.300701	0.43231	0.0902819	0.121758	17.7899	11.287	17.7899	-24.2982	0.895051	138.94	4.53952e-32	6.52357e-31	4.61739	0.895051	12.5122	0.000404296	0.0049543						6.81955	0.895051	24.5657	7.182e-07	3.23322e-05
AALF008231-PA	|protein_coding|JXUM01S001826:183252:206511:1|gene:AALF0 08231	0	AALF008231-PA	322	322	100	100	100	AALF008231-PA	11182	1971	867	50	268	115	99	337		AALF008231-PA	385.359	114.835	116.229	9.63663	10.7869	6.24247	12.0797	17.6643	385.359	-17.003	6.17936	108.779	1.81424e-25	5.02043e-25	4.61135	6.17936	19.0091	1.30095e-05	0.000289966	3.41658	6.17936	11.6466	0.000643199	0.00879104
Ae2SigPSigP-203650_FR5_259-379	|protein_coding|JXUM01S003216:1765:2391:1|gene:AALF01441 0	0.69	AALF014410-PA	47	208	38	53	23	Ae2SigPSigP-203650_FR5_259-379	14	20	3	1	1	0	11	11		Ae2SigPSigP-203650_FR5_259-379	1.42972	3.45299	1.19177	0.571125	0.119272	0	3.9773	1.70858	3.9773	-25.1699	-0.89911	160.056	1.10006e-36	7.47751e-35	4.61014	-0.89911	8.8526	0.00292671	0.0234557						4.91464	-0.89911	9.80331	0.00174198	0.0172002
Ae2SigPSigP-241858_FR4_122-235	|protein_coding|JXUM01S000605:41012:59889:- 1|gene:AALF021011	1.6	AALF021011-PA	31	515	32	58	6	Ae2SigPSigP-241858_FR4_122-235	338	108	0	1	3	9	4	19		Ae2SigPSigP-241858_FR4_122-235	41.8045	22.5825	0	0.691696	0.433353	1.75332	1.75162	3.57421	41.8045	-21.7798	1.32788	114.607	9.59374e-27	3.28797e-26	4.61008	1.32788	14.3843	0.000149041	0.00216848
Ae2SigPSigP-242964_FR4_187-351	|protein_coding|JXUM01S007762:44826:62721:- 1|gene:AALF028109	1.2	AALF028109-PA	71	694	26	43	10	Ae2SigPSigP-242964_FR4_187-351	574	273	6	7	9	16	25	74		Ae2SigPSigP-242964_FR4_187-351	55.0811	44.289	2.2397	3.75662	1.00867	2.41837	8.49384	10.8005	55.0811	-20.7715	2.39242	143.603	4.33893e-33	9.26909e-32	4.60823	2.39242	19.3739	1.07464e-05	0.000247665
AALF027386-PA	|protein_coding|JXUM01S007443:11026:26697:1|gene:AALF027 386	0	AALF027386-PA	729	729	100	100	100	AALF027386-PA	60	120	0	0	5	2	3	4		AALF027386-PA	0.914908	3.0935	0	0	0.0890452	0.0480362	0.161965	0.0927696	3.0935	-22.6969	0.398906	103.875	2.15464e-24	5.09722e-24	4.60674	0.398906	12.1653	0.000486873	0.00577525
Ae2TE-96075	|protein_coding|JXUM01S004429:71320:74436:- 1|gene:AALF018790	1e-177	AALF018790-PA	651	1038	47	66	63	Ae2TE-96075	764	83	39	2	15	8	7	0		Ae2TE-96075	13.2056	2.4254	2.62226	0.193331	0.302809	0.217804	0.428385	0	13.2056	-21.0131	2.15857	75.2826	4.07941e-18	5.17443e-18	4.60597	2.15857	10.2396	0.00137459	0.0130939
Ae2SigPSigP-229251_FR6_192-328	|protein_coding|JXUM01S000303:474379:475226:- 1|gene:AALF012725	0.04	AALF012725-PA	86	261	29	37	33	Ae2SigPSigP-229251_FR6_192-328	110	69	24	4	0	5	4	9		Ae2SigPSigP-229251_FR6_192-328	9.49187	10.0659	8.05598	1.93031	0	0.679582	1.22206	1.18119	10.0659	-22.9468	0.655325	164.806	1.00876e-37	8.95601e-36	4.60481	0.655325	11.7183	0.000618897	0.00696543	4.48768	0.655325	10.9147	0.000954038	0.0115008
Ae2SigPSigP-215318_FR1_288-382	|protein_coding|JXUM01S002960:113746:149810:1|gene:AALF0 13408	4.5	AALF013408-PA	31	481	38	54	6	Ae2SigPSigP-215318_FR1_288-382	103	92	21	5	1	5	3	7		Ae2SigPSigP-215318_FR1_288-382	19.1089	28.8555	15.1553	5.18772	0.216677	1.4611	1.97057	1.97522	28.8555	-22.743	0.734172	119.709	7.32481e-28	3.13542e-27	4.60336	0.734172	13.5047	0.000237966	0.00319087	4.23684	0.734172	11.3025	0.000774033	0.00993987
AALF020558-PA	|protein_coding|JXUM01S004915:37397:79804:1|gene:AALF020 558	0	AALF020558-PA	800	800	100	100	100	AALF020558-PA	1070	752	154	40	12	43	38	108		AALF020558-PA	14.8696	17.6676	8.32501	3.10875	0.194766	0.941233	1.86971	2.28276	17.6676	-19.5734	3.82685	140.978	1.6265e-32	2.78268e-31	4.60264	3.82685	20.6619	5.47964e-06	0.000138939	3.95962	3.82685	16.0807	6.06989e-05	0.00155806
Ae2SigPSigP-217810_FR2_24-106	|protein_coding|JXUM01S001085:122855:130535:- 1|gene:AALF000950	3.4	AALF000950-PA	46	1118	28	47	4	Ae2SigPSigP-217810_FR2_24-106	804	97	128	14	13	11	6	43		Ae2SigPSigP-217810_FR2_24-106	131.612	26.8444	81.5075	12.8167	2.48541	2.83625	3.47748	10.706	131.612	-20.9031	2.75551	110.907	6.20227e-26	1.84528e-25	4.59696	2.75551	14.9558	0.00011006	0.00170068	4.69991	2.75551	15.3986	8.70519e-05	0.00204139
Ae2SigPSigP-239647_FR4_1-161	|protein_coding|JXUM01S004269:103787:143057:1|gene:AALF0 18189	3.4	AALF018189-PA	20	919	55	80	2	Ae2SigPSigP-239647_FR4_1-161	370	3	6	0	9	1	2	6		Ae2SigPSigP-239647_FR4_1-161	40.7783	0.558974	2.57233	0	1.15847	0.173596	0.780424	1.00577	40.7783	-22.2927	0.941036	60.9164	5.9552e-15	6.51709e-15	4.59452	0.941036	7.60098	0.00583366	0.0397602
Ae2SigPSigP-202315_FR4_95-179	|protein_coding|JXUM01S000094:613769:629734:1|gene:AALF0 27313	4.5	AALF027313-PA	44	323	31	47	14	Ae2SigPSigP-202315_FR4_95-179	24	14	2	2	1	0	9	2		Ae2SigPSigP-202315_FR4_95-179	3.92872	3.87446	1.27356	1.83096	0.191185	0	5.21622	0.497955	5.21622	-25.1768	-1.09683	130.836	2.68936e-30	2.15263e-29	4.59358	-1.09683	7.64788	0.0056839	0.0390437
AALF011209-PA	|protein_coding|JXUM01S000268:110689:112982:1|gene:AALF0 11209	0	AALF011209-PA	587	587	100	100	100	AALF011209-PA	882	598	51	17	29	21	21	53		AALF011209-PA	16.6971	19.1388	3.75569	1.79982	0.641186	0.626186	1.40755	1.52604	19.1388	-19.8706	3.2226	167.434	2.68979e-38	2.8077e-36	4.59166	3.2226	23.9354	9.96206e-07	3.14066e-05	2.80491	3.2226	10.0237	0.00154538	0.0161973
Ae2SigPSigP-26573_FR3_1-179	|protein_coding|JXUM01S001222:59562:60740:- 1|gene:AALF002729	1e-50	AALF002729-PA	143	151	60	75	95	Ae2SigPSigP-26573_FR3_1-179	56	72	14	2	0	4	4	19		Ae2SigPSigP-26573_FR3_1-179	4.07423	8.8559	3.96217	0.81376	0	0.458384	1.03036	2.10248	8.8559	-23.2553	0.332201	147.881	5.0358e-34	1.47388e-32	4.58791	0.332201	10.3116	0.00132196	0.0127027	3.98739	0.332201	7.72479	0.00544677	0.0381549
AALF019149-PA	|protein_coding|JXUM01S004518:132129:133331:1|gene:AALF0 19149	0	AALF019149-PA	381	381	100	100	100	AALF019149-PA	148	81	0	0	3	4	0	2		AALF019149-PA	4.31268	3.99037	0	0	0.102099	0.183594	0	0.0886411	4.31268	-22.604	0.486199	112.156	3.30318e-26	1.02775e-25	4.58645	0.486199	13.0207	0.000308063	0.00394968
AALF019193-PA	|protein_coding|JXUM01S004535:20781:34447:- 1|gene:AALF019193	0	AALF019193-PA	344	344	100	100	100	AALF019193-PA	5519	733	91	19	143	43	37	166		AALF019193-PA	178.07	39.9831	11.4214	3.42841	5.38865	2.1853	4.22673	8.14625	178.07	-18.0791	4.7855	126.691	2.17027e-29	1.32566e-28	4.57689	4.7855	20.3874	6.32464e-06	0.000156998
AALF026442-PA	|protein_coding|JXUM01S007030:41172:42186:- 1|gene:AALF026442	0	AALF026442-PA	317	317	100	100	100	AALF026442-PA	29	67	0	0	4	0	0	4		AALF026442-PA	1.01513	3.96496	0	0	0.16353	0	0	0.212962	3.96496	-23.544	-0.37214	110.754	6.69753e-26	1.98255e-25	4.57294	-0.37214	7.93885	0.00483845	0.0344833
Ae2SigPSigP-254843_FR2_268-347	|protein_coding|JXUM01S001015:156769:158141:- 1|gene:AALF028548	2.6	AALF028548-PA	54	437	35	55	12	Ae2SigPSigP-254843_FR2_268-347	224	290	49	7	6	12	19	18		Ae2SigPSigP-254843_FR2_268-347	37.2154	81.4544	31.6678	6.50401	1.16423	3.14028	11.1764	4.54848	81.4544	-21.2302	2.10334	119.933	6.54471e-28	2.82464e-27	4.56963	2.10334	15.5205	8.16158e-05	0.00133952	3.73652	2.10334	10.8897	0.000967023	0.0115915
Ae2-218034	|protein_coding|JXUM01S002940:94949:95932:- 1|gene:AALF013357	4e-78	AALF013357-PA	272	327	53	69	83	Ae2-218034	337	183	46	18	14	4	10	19		Ae2-218034	13.5425	12.4326	7.19076	4.0453	0.65707	0.253187	1.4228	1.16129	13.5425	-21.4064	2.03719	152.359	5.28882e-35	2.20354e-33	4.56891	2.03719	19.2469	1.14856e-05	0.000261795	4.28688	2.03719	16.9769	3.7838e-05	0.00110037
Ae2SigPSigP-17901_FR6_24-137	|protein_coding|JXUM01S001043:197579:209310:1|gene:AALF0 00285	8e-48	AALF000285-PA	102	266	84	90	38	Ae2SigPSigP-17901_FR6_24-137	833	32	345	12	19	5	3	37		Ae2SigPSigP-17901_FR6_24-137	85.8559	5.57594	138.322	6.91696	2.28714	0.811722	1.09476	5.80025	138.322	-21.0182	3.37153	77.6018	1.26054e-18	1.65427e-18	4.56741	3.37153	10.4016	0.00125904	0.012242	6.04124	3.37153	15.8872	6.72316e-05	0.00168338
AALF001530-PA	|protein_coding|JXUM01S008841:2085:5247:- 1|gene:AALF001530	0	AALF001530-PA	752	752	100	100	100	AALF001530-PA	550	149	23	0	5	14	4	17		AALF001530-PA	8.13049	3.72377	1.3226	0	0.0863253	0.325983	0.209357	0.382228	8.13049	-21.12	1.95688	92.9379	5.39619e-22	9.47358e-22	4.5665	1.95688	12.2386	0.000468109	0.00559222
Ae2SigPSigP-262826_FR2_132-242	|protein_coding|JXUM01S001811:347495:350140:1|gene:AALF0 08103	3.4	AALF008103-PA	43	881	39	53	5	Ae2SigPSigP-262826_FR2_132-242	7223	7186	2659	749	149	335	106	273		Ae2SigPSigP-262826_FR2_132-242	992.617	1669.53	1421.44	575.645	23.9147	72.5139	51.5754	57.0619	1669.53	-16.4713	7.30551	135.683	2.34128e-31	2.63967e-30	4.56285	7.30551	24.1428	8.94489e-07	2.8798e-05	5.00438	7.30551	27.8353	1.32092e-07	1.48246e-05
Ae2SigPSigP-223073_FR6_1157-1253	|protein_coding|JXUM01S000009:331341:332410:- 1|gene:AALF004827	2.6	AALF004827-PA	35	315	31	54	11	Ae2SigPSigP-223073_FR6_1157-1253	207	60	3	3	5	3	7	0		Ae2SigPSigP-223073_FR6_1157-1253	29.167	14.2927	1.64434	2.36402	0.822823	0.665818	3.49215	0	29.167	-22.4837	0.716928	87.278	9.42897e-21	1.46307e-20	4.55665	0.716928	10.3983	0.00126131	0.0122566
Ae2SigPSigP-235460_FR4_132-259	|protein_coding|JXUM01S002784:143781:146741:- 1|gene:AALF012703	0.14	AALF012703-PA	69	927	33	46	7	Ae2SigPSigP-235460_FR4_132-259	462	366	41	9	12	16	27	117		Ae2SigPSigP-235460_FR4_132-259	64.2837	86.0959	22.1917	7.00342	1.95009	3.50664	13.3014	24.7608	86.0959	-20.6365	2.67005	144.143	3.30656e-33	7.38542e-32	4.55524	2.67005	19.3041	1.11467e-05	0.000255513	3.05112	2.67005	9.4519	0.0021093	0.019991	2.73355	2.67005	7.95662	0.00479117	0.035284
Ae2SigPSigP-236838_FR4_42-246	|protein_coding|JXUM01S001607:36439:140073:1|gene:AALF00 6688	0.032	AALF006688-PA	98	1107	25	45	9	Ae2SigPSigP-236838_FR4_42-246	1060	146	32	0	27	9	3	25		Ae2SigPSigP-236838_FR4_42-246	60.9256	14.187	7.15471	0	1.81248	0.814796	0.610504	2.18552	60.9256	-20.4225	2.5627	83.2138	7.36421e-20	1.05544e-19	4.55172	2.5627	11.5092	0.000692527	0.00757998
Ae2SigPSigP-222191_FR6_333-428	|protein_coding|JXUM01S000953:279730:284232:- 1|gene:AALF027598	5.8	AALF027598-PA	48	1500	22	52	3	Ae2SigPSigP-222191_FR6_333-428	404	249	31	37	12	10	66	65		Ae2SigPSigP-222191_FR6_333-428	51.6905	53.8607	15.429	26.4753	1.79319	2.01531	29.8983	12.6492	53.8607	-21.0296	2.59604	147.158	7.24791e-34	1.97785e-32	4.5489	2.59604	19.0778	1.25497e-05	0.000281161	4.26477	2.59604	16.8366	4.074e-05	0.00115835	3.36008	2.59604	11.3369	0.000759819	0.00950315
AALF017995-PA	|protein_coding|JXUM01S004209:104847:105626:1|gene:AALF0 17995	1e-150	AALF017995-PA	259	259	100	100	100	AALF017995-PA	260	276	11	0	12	8	13	4		AALF017995-PA	11.1314	19.9769	1.83196	0	0.600028	0.539483	1.97057	0.260469	19.9769	-21.1875	1.78788	97.2723	6.04187e-23	1.18259e-22	4.5449	1.78788	12.6841	0.000368774	0.00459138
Ae2-241061	|protein_coding|JXUM01S000941:58571:63888:1|gene:AALF027 526	3e-35	AALF027526-PA	73	341	94	95	21	Ae2-241061	1308	706	7	8	36	31	13	60		Ae2-241061	139.999	127.751	2.91448	4.78866	4.50021	5.22624	4.92643	9.76757	139.999	-19.4307	3.38322	153.269	3.34635e-35	1.47115e-33	4.54457	3.38322	22.2677	2.37163e-06	6.66587e-05
Ae2SigPSigP-256049_FR1_27-371	|protein_coding|JXUM01S001774:35035:57304:- 1|gene:AALF007906	1.1	AALF007906-PA	94	561	24	43	17	Ae2SigPSigP-256049_FR1_27-371	1345	6389	205	6008	136	194	125	187		Ae2SigPSigP-256049_FR1_27-371	44.295	355.72	26.2624	1106.55	5.23101	10.0634	14.5752	9.36685	1106.55	-17.0723	8.27703	60.8442	6.1774e-15	6.75723e-15	4.53285	8.27703	10.3173	0.0013179	0.012679	7.20458	8.27703	20.3149	6.5686e-06	0.000293634
AALF015428-PA	|protein_coding|JXUM01S003502:19796:22439:- 1|gene:AALF015428	0	AALF015428-PA	799	799	100	100	100	AALF015428-PA	1206	922	149	36	24	47	15	85		AALF015428-PA	16.7806	21.6886	8.06479	2.80137	0.390018	1.03008	0.738964	1.79886	21.6886	-19.2564	3.92062	144.082	3.40983e-33	7.56836e-32	4.52883	3.92062	21.0586	4.45445e-06	0.00011704	3.5602	3.92062	14.0655	0.000176553	0.00342709
AALF004238-PA	|protein_coding|JXUM01S001348:14989:38350:1|gene:AALF004 238	0	AALF004238-PA	965	965	100	100	100	AALF004238-PA	13975	10538	585	183	495	386	2320	4503		AALF004238-PA	161.036	205.292	26.2226	11.7932	6.6618	7.00602	94.6527	78.9212	205.292	-15.7306	7.54337	150.519	1.33493e-34	4.90753e-33	4.52573	7.54337	27.845	1.31436e-07	5.46901e-06	2.13839	7.54337	7.62168	0.00576709	0.0396665	3.58269	7.54337	19.0585	1.26774e-05	0.000379763
AALF028089-PA	|protein_coding|JXUM01S000103:290766:333232:1|gene:AALF0 28089	0	AALF028089-PA	571	571	100	100	100	AALF028089-PA	2867	752	115	62	76	39	133	435		AALF028089-PA	55.7931	24.7408	8.7056	6.74766	1.72735	1.19545	9.16384	12.8754	55.7931	-18.7135	4.56062	171.695	3.15512e-39	4.12144e-37	4.52519	4.56062	25.9569	3.49124e-07	1.26307e-05	3.13619	4.56062	13.9196	0.000190799	0.00361769	2.84605	4.56062	11.8539	0.000575403	0.00771878
Ae2SigPSigP-27888_FR6_1-89	|protein_coding|JXUM01S007366:32705:52673:- 1|gene:AALF027202	6e-06	AALF027202-PA	43	698	39	74	6	Ae2SigPSigP-27888_FR6_1-89	272	323	5	6	10	12	4	5		Ae2SigPSigP-27888_FR6_1-89	40.1912	80.6876	2.87395	4.95817	1.72574	2.7929	2.09264	1.1237	80.6876	-20.9921	1.90856	131.973	1.51664e-30	1.31109e-29	4.52416	1.90856	17.0795	3.58469e-05	0.000675264
Ae2-218435	|protein_coding|JXUM01S000417:15164:43336:- 1|gene:AALF016153	9e-19	AALF016153-PA	128	1231	46	54	10	Ae2-218435	436	301	33	128	11	14	41	29		Ae2-218435	35.6859	41.6504	10.5068	58.5907	1.05152	1.80489	11.8814	3.61017	58.5907	-20.8016	3.12818	114.052	1.26907e-26	4.25915e-26	4.52123	3.12818	15.0498	0.000104714	0.00163045	5.51688	3.12818	20.4188	6.22141e-06	0.000282472
Ae2SigPSigP-232913_FR1_403-527	|protein_coding|JXUM01S003199:7463:22169:- 1|gene:AALF014357	1.4	AALF014357-PA	52	583	32	48	9	Ae2SigPSigP-232913_FR1_403-527	26	37	0	3	0	2	14	14		Ae2SigPSigP-232913_FR1_403-527	2.37226	5.70734	0	1.5308	0	0.28743	4.52262	1.94284	5.70734	-24.1874	-0.37746	121.723	2.65455e-28	1.24552e-27	4.51926	-0.37746	7.79164	0.00524885	0.0366637
AALF015509-PA	|protein_coding|JXUM01S000392:391180:391329:1|gene:AALF 015509	1e-22	AALF015509-PA	49	49	100	100	100	AALF015509-PA	92	57	0	0	3	2	18	31		AALF015509-PA	20.4817	21.4534	0	0	0.780036	0.701328	14.1881	10.4969	21.4534	-23.1183	0.432141	128.193	1.01855e-29	6.8231e-29	4.50923	0.432141	13.4757	0.000241671	0.00322973						3.88225	0.432141	10.2065	0.00139943	0.0147696
Ae2SigPSigP-28201_FR3_1-117	|protein_coding|JXUM01S003174:91058:116253:1|gene:AALF01 4278	7.7	AALF014278-PA	31	318	25	51	10	Ae2SigPSigP-28201_FR3_1-117	69	25	0	0	3	0	4	6		Ae2SigPSigP-28201_FR3_1-117	12.8011	7.84116	0	0	0.65003	0	2.62743	1.69305	12.8011	-23.8912	-0.462569	155.957	8.65141e-36	4.6422e-34	4.50748	-0.462569	10.0416	0.00153048	0.0142509
Ae2-258974	|protein_coding|JXUM01S001746:210939:222540:- 1|gene:AALF007477	0.41	AALF007477-PA	19	530	42	78	4	Ae2-258974	54	91	3	7	0	5	5	2		Ae2-258974	5.56569	15.8566	1.2028	4.03489	0	0.811722	1.8246	0.313527	15.8566	-22.9286	0.288949	120.097	6.02437e-28	2.621e-27	4.49597	0.288949	8.52287	0.00350711	0.026903
Ae2SigPSigP-173587_FR2_14-100	|protein_coding|JXUM01S013864:9305:10587:- 1|gene:AALF007976	1.2	AALF007976-PA	45	406	33	51	11	Ae2SigPSigP-173587_FR2_14-100	28	58	4	0	0	3	1	3		Ae2SigPSigP-173587_FR2_14-100	4.45255	15.5927	2.47434	0	0	0.751423	0.56302	0.725591	15.5927	-23.6409	-0.423151	118.518	1.33522e-27	5.38497e-27	4.4922	-0.423151	7.94729	0.00481595	0.0343628
Ae2SigPSigP-219335_FR5_17-718	|protein_coding|JXUM01S003199:116145:151475:1|gene:AALF0 14358	1e-151	AALF014358-PA	669	684	39	61	98	Ae2SigPSigP-219335_FR5_17-718	3700	2508	119	41	114	107	33	105		Ae2SigPSigP-219335_FR5_17-718	58.9215	67.5215	7.37168	3.65144	2.12027	2.68391	1.86063	2.5432	67.5215	-17.7019	5.07054	175.798	4.00838e-40	6.32471e-38	4.49129	5.07054	28.0676	1.1715e-07	4.95873e-06
Ae2-28716	|protein_coding|JXUM01S003932:33872:37121:1|gene:AALF017 001	0	AALF017001-PA	682	1060	92	96	64	Ae2-28716	166	52	1	2	5	2	6	10		Ae2-28716	2.7094	1.43486	0.063491	0.182559	0.0953123	0.051417	0.346728	0.248247	2.7094	-22.6944	0.517967	123.242	1.23426e-28	6.24835e-28	4.49092	0.517967	13.6057	0.000225494	0.00304799
Ae2SigPSigP-219006_FR5_719-837	|protein_coding|JXUM01S000708:197834:198686:1|gene:AALF0 23163	2.6	AALF023163-PA	71	265	33	46	27	Ae2SigPSigP-219006_FR5_719-837	288	290	17	7	8	13	80	85		Ae2SigPSigP-219006_FR5_719-837	28.3702	48.296	6.51429	3.85636	0.920396	2.01709	27.9019	12.7353	48.296	-21.0304	2.37304	142.563	7.32442e-33	1.44017e-31	4.48454	2.37304	18.0402	2.16289e-05	0.0004462						3.67519	2.37304	12.855	0.000336583	0.00519009
Ae2-63355	|protein_coding|JXUM01S001095:66908:91136:1|gene:AALF001 092	0.0004	AALF001092-PA	121	752	31	41	16	Ae2-63355	44	26	1	0	0	2	13	3		Ae2-63355	3.91825	3.91431	0.346407	0	0	0.280531	4.09879	0.406331	4.09879	-24.1866	-0.567387	120.256	5.56046e-28	2.43346e-27	4.4814	-0.567387	7.61188	0.0057985	0.0396175
AALF027078-PA	|protein_coding|JXUM01S000915:147143:147697:- 1|gene:AALF027078	2e-78	AALF027078-PA	140	140	100	100	100	AALF027078-PA	10631	2105	2414	80	321	100	154	1055		AALF027078-PA	839.274	280.947	741.336	35.3206	29.5971	12.4349	43.0451	126.678	839.274	-16.9006	6.77519	88.4144	5.30824e-21	8.44133e-21	4.47996	6.77519	14.8746	0.000114897	0.0017581	4.72145	6.77519	16.1404	5.88163e-05	0.00152411
AALF021769-PA	|protein_coding|JXUM01S005311:33117:34991:1|gene:AALF021 769	0	AALF021769-PA	567	567	100	100	100	AALF021769-PA	133	70	2	2	0	6	0	3		AALF021769-PA	2.60647	2.31922	0.152468	0.219199	0	0.18521	0	0.0894214	2.60647	-22.6763	0.399179	136.826	1.31602e-31	1.61205e-30	4.47666	0.399179	9.68965	0.00185309	0.0165212
Ae2SigPSigP-247771_FR2_9-104	|protein_coding|JXUM01S005070:14383:23720:- 1|gene:AALF021034	13	AALF021034-PA	39	1910	33	46	2	Ae2SigPSigP-247771_FR2_9-104	3062	3117	43	86	105	127	191	436		Ae2SigPSigP-247771_FR2_9-104	587.66	1011.35	32.1024	92.3056	23.5356	38.3917	129.786	127.27	1011.35	-17.6009	5.3	140.909	1.68474e-32	2.85626e-31	4.47598	5.3	22.5595	2.03732e-06	5.82905e-05
Ae2SigPSigP-220222_FR2_722-819	|protein_coding|JXUM01S005749:10685:26620:- 1|gene:AALF022988	22	AALF022988-PA	29	2576	27	58	1	Ae2SigPSigP-220222_FR2_722-819	151	94	9	2	7	2	50	133		Ae2SigPSigP-220222_FR2_722-819	19.32	20.3329	4.4794	1.43109	1.04603	0.403062	22.6502	25.8822	25.8822	-22.3675	1.59621	148.206	4.27683e-34	1.28964e-32	4.47573	1.59621	16.4983	4.86949e-05	0.00087194						4.91862	1.59621	19.2378	1.15403e-05	0.000349976
Ae2SigPSigP-222232_FR5_96-263	|protein_coding|JXUM01S000937:165229:166515:1|gene:AALF0 27434	3e-67	AALF027434-PA	111	114	99	100	97	Ae2SigPSigP-222232_FR5_96-263	3192	1007	59	12	95	47	77	156		Ae2SigPSigP-222232_FR5_96-263	275.437	146.903	19.8043	5.79094	9.57408	6.38807	23.5246	20.474	275.437	-18.4147	4.40241	162.803	2.76288e-37	2.18514e-35	4.47515	4.40241	24.6836	6.75568e-07	2.2277e-05
Ae2-254195	|protein_coding|JXUM01S004293:12511:14082:1|gene:AALF01 8292	0.91	AALF018292-PA	27	523	55	70	5	Ae2-254195	4315	7197	82	123	109	327	579	2055		Ae2-254195	623.791	1758.95	46.1126	99.4425	18.4034	74.4592	296.353	451.845	1758.95	-16.5951	6.41775	111.559	4.46363e-26	1.36039e-25	4.4717	6.41775	19.0788	1.25431e-05	0.000281161						2.91979	6.41775	9.36521	0.00221143	0.0203714
Ae2SigPSigP-219914_FR2_770-837	|protein_coding|JXUM01S000371:436108:439354:- 1|gene:AALF014822	0.9	AALF014822-PA	40	619	30	47	6	Ae2SigPSigP-219914_FR2_770-837	71	38	2	2	4	0	6	0		Ae2SigPSigP-219914_FR2_770-837	11.7959	10.6733	1.29256	1.85829	0.776155	0	3.52938	0	11.7959	-23.5448	-0.239603	108.792	1.80286e-25	4.99109e-25	4.45421	-0.239603	7.4883	0.00621013	0.0415918
Ae2SigPSigP-240813_FR4_786-839	|protein_coding|JXUM01S001791:98705:126744:- 1|gene:AALF008023	13	AALF008023-PA	25	1125	44	60	2	Ae2SigPSigP-240813_FR4_786-839	90	80	6	0	2	4	23	46		Ae2SigPSigP-240813_FR4_786-839	19.6436	29.5197	5.09422	0	0.509827	1.37515	17.7738	15.2706	29.5197	-22.7914	0.787726	118.205	1.56392e-27	6.22309e-27	4.45284	0.787726	12.6818	0.00036923	0.00459347						4.01057	0.787726	10.4966	0.00119595	0.013167
AALF003508-PA	|protein_coding|JXUM01S010053:21886:22936:1|gene:AALF003 508	1e-103	AALF003508-PA	180	180	100	100	100	AALF003508-PA	262	210	5	1	11	7	195	444		AALF003508-PA	16.1128	21.8339	1.19616	0.343937	0.790092	0.67808	42.4598	41.5311	42.4598	-21.3405	2.9611	164.632	1.10077e-37	9.66528e-36	4.45105	2.9611	19.9318	8.02563e-06	0.000192187						5.73355	2.9611	29.7437	4.93098e-08	3.1433e-06
AALF013538-PA	|protein_coding|JXUM01S000329:369911:382046:1|gene:AALF0 13538	0	AALF013538-PA	606	606	100	100	100	AALF013538-PA	299	199	12	0	13	6	3	8		AALF013538-PA	5.48317	6.16958	0.856031	0	0.278431	0.17331	0.194785	0.223136	6.16958	-21.2953	1.60061	116.711	3.32156e-27	1.24258e-26	4.44133	1.60061	14.4352	0.000145065	0.00212191
AALF026195-PA	|protein_coding|JXUM01S000861:169291:174467:- 1|gene:AALF026195	0	AALF026195-PA	325	325	100	100	100	AALF026195-PA	6494	2871	340	70	225	115	514	1877		AALF026195-PA	221.74	165.732	45.1604	13.3671	8.97281	6.18503	62.1395	97.48	221.74	-17.1544	6.06689	162.712	2.89135e-37	2.27545e-35	4.44128	6.06689	26.4901	2.6489e-07	9.95617e-06	2.57263	6.06689	10.4187	0.00124745	0.0139119	3.33303	6.06689	16.5097	4.84011e-05	0.00117493
Ae2-30518	|protein_coding|JXUM01S008338:3142:22033:1|gene:AALF0005 93	2e-10	AALF000593-PA	57	317	47	71	18	Ae2-30518	122	95	0	3	0	7	15	19		Ae2-30518	7.80476	10.2746	0	1.07332	0	0.705359	3.39754	1.84873	10.2746	-22.4518	0.752178	126.426	2.48088e-29	1.48774e-28	4.43607	0.752178	9.02402	0.00266455	0.0218209
AALF005055-PA	|protein_coding|JXUM01S001436:126380:148143:1|gene:AALF0 05055	0	AALF005055-PA	416	416	100	100	100	AALF005055-PA	271	218	8	0	12	7	3	11		AALF005055-PA	7.23406	9.83812	0.830712	0	0.374118	0.294322	0.283535	0.446607	9.83812	-21.2731	1.59079	122.445	1.84455e-28	8.9703e-28	4.43574	1.59079	15.098	0.000102073	0.00159714
AALF008929-PA	|protein_coding|JXUM01S000012:529168:553489:- 1|gene:AALF008929	0	AALF008929-PA	1166	1166	100	100	100	AALF008929-PA	2549	1767	355	91	110	58	198	455		AALF008929-PA	24.3135	28.4942	13.1721	4.85432	1.22542	0.871402	6.68677	6.60099	28.4942	-18.1655	5.16277	179.188	7.28924e-41	1.3126e-38	4.43567	5.16277	27.2015	1.83313e-07	7.3309e-06	3.74766	5.16277	20.5866	5.69931e-06	0.000264417	2.58741	5.16277	10.8314	0.000997926	0.011579
Ae2-221706	|protein_coding|JXUM01S003084:103664:104020:1|gene:AALF0 13915	2e-08	AALF013915-PA	144	118	33	48	122	Ae2-221706	15263	1722	565	36	412	136	343	2013		Ae2-221706	1179.85	225.041	169.896	15.5632	37.1962	16.5591	93.8758	236.674	1179.85	-16.5149	6.5019	93.544	3.9728e-22	7.07956e-22	4.43565	6.5019	15.8954	6.69428e-05	0.00113553
Ae2SigPSigP-2034_FR4_96-283	|protein_coding|JXUM01S007485:17530:30052:- 1|gene:AALF027486	1.1	AALF027486-PA	32	1284	34	46	2	Ae2SigPSigP-2034_FR4_96-283	251	168	1	1	11	5	3	6		Ae2SigPSigP-2034_FR4_96-283	18.0257	20.3971	0.279361	0.40163	0.922623	0.565587	0.762802	0.655373	20.3971	-21.5373	1.31807	135.62	2.41586e-31	2.71703e-30	4.43547	1.31807	16.265	5.50731e-05	0.000967665
Ae2SigPSigP-203530_FR1_138-205	|protein_coding|JXUM01S005191:17483:21175:- 1|gene:AALF021397	9.9	AALF021397-PA	30	1230	26	63	2	Ae2SigPSigP-203530_FR1_138-205	19	14	0	0	1	0	2	4		Ae2SigPSigP-203530_FR1_138-205	3.99049	4.971	0	0	0.245294	0	1.48722	1.27777	4.971	-25.1719	-1.47399	150.558	1.30888e-34	4.81731e-33	4.43538	-1.47399	7.90245	0.00493678	0.0350446
Ae2-227575	|protein_coding|JXUM01S003751:25700:35523:- 1|gene:AALF016369	0.69	AALF016369-PA	62	887	30	46	7	Ae2-227575	3443	2895	29	21	185	75	151	340		Ae2-227575	391.075	555.922	12.8135	13.3398	24.5419	13.4183	60.7258	58.7383	555.922	-17.5664	5.1497	169.326	1.03853e-38	1.22597e-36	4.43504	5.1497	26.7541	2.31058e-07	8.87212e-06
AALF002784-PA	|protein_coding|JXUM01S001224:27567:42983:- 1|gene:AALF002784	1e-135	AALF002784-PA	248	248	100	100	100	AALF002784-PA	174	3	0	0	4	1	5	6		AALF002784-PA	7.77855	0.226732	0	0	0.208845	0.0704145	0.791394	0.407963	7.77855	-23.187	0.100449	70.0222	5.86401e-17	6.96933e-17	4.43111	0.100449	7.63244	0.00573276	0.0392947
AALF019859-PA	|protein_coding|JXUM01S004710:65841:66530:- 1|gene:AALF019859	1e-134	AALF019859-PA	229	229	100	100	100	AALF019859-PA	117	34	9	9	4	1	5	5		AALF019859-PA	5.66248	2.78191	1.69438	2.43597	0.226097	0.0762313	0.85677	0.368053	5.66248	-23.1735	0.296868	120.776	4.27806e-28	1.9186e-27	4.42863	0.296868	12.3325	0.000445138	0.00537013	4.43197	0.296868	11.6929	0.000627398	0.00863058
Ae2SigPSigP-225976_FR5_157-216	|protein_coding|JXUM01S000275:177777:195399:1|gene:AALF0 11430	7.6	AALF011430-PA	25	303	52	56	8	Ae2SigPSigP-225976_FR5_157-216	465	788	38	23	36	20	287	293		Ae2SigPSigP-225976_FR5_157-216	101.492	290.769	32.2634	28.0747	9.17689	6.87577	221.786	97.2671	290.769	-19.7374	3.78399	149.004	2.86227e-34	9.16877e-33	4.4168	3.78399	20.2755	6.70537e-06	0.000164635	2.64989	3.78399	8.16743	0.00426493	0.0323119	4.20924	3.78399	18.7322	1.50419e-05	0.000441465
Ae2SigPSigP-243425_FR2_1-187	|protein_coding|JXUM01S003832:11765:13372:- 1|gene:AALF016642	0.21	AALF016642-PA	129	535	21	48	24	Ae2SigPSigP-243425_FR2_1-187	3253	1191	411	62	90	65	85	283		Ae2SigPSigP-243425_FR2_1-187	212.585	131.584	104.481	22.6595	6.8692	6.69075	19.6671	28.1291	212.585	-18.2446	5.00583	159.689	1.32309e-36	8.73101e-35	4.41661	5.00583	23.9791	9.73847e-07	3.0885e-05	3.81548	5.00583	18.8435	1.41895e-05	0.000524057
Ae2SigPSigP-31883_FR6_12-107	|protein_coding|JXUM01S002552:165415:166274:- 1|gene:AALF011793	10	AALF011793-PA	18	242	44	72	7	Ae2SigPSigP-31883_FR6_12-107	209	137	2	17	0	11	278	91		Ae2SigPSigP-31883_FR6_12-107	38.7743	42.9696	1.44336	17.6382	0	3.21442	182.606	25.6779	182.606	-21.7988	2.64511	116.771	3.22156e-27	1.20843e-26	4.41652	2.64511	8.65239	0.00326633	0.0255041						5.87316	2.64511	13.459	0.000243832	0.00405196
Ae2SigPSigP-254762_FR4_1680-1801	|protein_coding|JXUM01S007594:44633:48760:1|gene:AALF027 762	2.1	AALF027762-PA	27	1375	51	59	2	Ae2SigPSigP-254762_FR4_1680-1801	51	20	0	5	0	2	4	7		Ae2SigPSigP-254762_FR4_1680-1801	6.37866	4.22894	0	3.49734	0	0.394005	1.7713	1.33161	6.37866	-24.1834	-0.598606	114.189	1.18488e-26	4.00059e-26	4.41245	-0.598606	7.10887	0.00767036	0.0487298
Ae2SigPSigP-66188_FR3_168-317	|protein_coding|JXUM01S001288:10436:13193:1|gene:AALF00 3371	3.9	AALF003371-PA	31	137	38	61	23	Ae2SigPSigP-66188_FR3_168-317	52	30	15	0	3	0	29	46		Ae2SigPSigP-66188_FR3_168-317	3.88478	3.78902	4.35915	0	0.261757	0	7.67068	5.22685	7.67068	-23.8939	0.442745	147.694	5.53367e-34	1.59183e-32	4.41053	0.442745	9.23921	0.00236887	0.0199479	4.40391	0.442745	8.8268	0.00296838	0.0251558	5.29471	0.442745	12.5209	0.000402435	0.00595764
Ae2SigPSigP-220988_FR1_648-755	|protein_coding|JXUM01S013228:5558:12793:1|gene:AALF0072 82	0.24	AALF007282-PA	63	298	28	49	21	Ae2SigPSigP-220988_FR1_648-755	535	654	100	70	18	29	198	258		Ae2SigPSigP-220988_FR1_648-755	63.3541	130.931	46.0648	46.3583	2.48948	5.40918	83.0155	46.4687	130.931	-19.8723	3.86518	156.755	5.79062e-36	3.26104e-34	4.40946	3.86518	21.0019	4.58836e-06	0.000119579	4.30331	3.86518	20.019	7.66769e-06	0.000328043	3.93044	3.86518	17.3612	3.09065e-05	0.000815467
AALF015476-PA	|protein_coding|JXUM01S000388:18267:23889:1|gene:AALF01 5476	2e-48	AALF015476-PA	88	88	100	100	100	AALF015476-PA	1123	410	3	0	36	19	33	137		AALF015476-PA	140.456	86.6933	1.45958	0	5.25867	3.74304	14.6132	26.0615	140.456	-19.7688	3.06194	144.189	3.22978e-33	7.25885e-32	4.40512	3.06194	19.5161	9.97578e-06	0.000232086
Ae2SigPSigP-240542_FR4_563-627	|protein_coding|JXUM01S010072:19359:30856:1|gene:AALF00 3546	30	AALF003546-PA	23	321	30	65	7	Ae2SigPSigP-240542_FR4_563-627	115	62	2	1	2	4	23	48		Ae2SigPSigP-240542_FR4_563-627	22.458	20.4696	1.51933	1.09215	0.456161	1.2304	15.9029	14.2572	22.458	-22.7953	0.757219	134.942	3.40009e-31	3.63783e-30	4.40354	0.757219	13.9672	0.000186029	0.00261203						4.04456	0.757219	11.9229	0.000554488	0.00752537
AALF002513-PA	|protein_coding|JXUM01S000128:84519:113228:1|gene:AALF00 2513	1e-145	AALF002513-PA	251	251	100	100	100	AALF002513-PA	947	111	37	0	31	5	5	24		AALF002513-PA	41.831	8.28923	6.35767	0	1.59928	0.347881	0.781973	1.61242	41.831	-20.4789	2.43064	77.3503	1.43171e-18	1.87158e-18	4.40048	2.43064	10.1072	0.00147693	0.0138412
Ae2SigPSigP-9859_FR2_39-153	|protein_coding|JXUM01S004660:14576:16568:- 1|gene:AALF019737	1.2	AALF019737-PA	52	601	28	50	9	Ae2SigPSigP-9859_FR2_39-153	112	129	0	0	2	7	1	2		Ae2SigPSigP-9859_FR2_39-153	13.5512	26.3872	0	0	0.282622	1.33405	0.428385	0.368053	26.3872	-22.1785	0.664272	103.476	2.63576e-24	6.1523e-24	4.40034	0.664272	11.6766	0.000632925	0.00707336
Ae2SigPSigP-3380_FR1_133-228	|protein_coding|JXUM01S003198:65556:77508:1|gene:AALF0143 52	4.4	AALF014352-PA	44	1862	27	47	2	Ae2SigPSigP-3380_FR1_133-228	65	12	1	0	0	2	0	4		Ae2SigPSigP-3380_FR1_133-228	10.4861	3.27283	0.627549	0	0	0.508209	0	0.981476	10.4861	-24.1848	-0.783136	116.681	3.37198e-27	1.26026e-26	4.40018	-0.783136	7.2062	0.00726522	0.0467996
Ae2SigPSigP-256100_FR2_14-82	|protein_coding|JXUM01S003347:68276:71050:1|gene:AALF014 941	1e-05	AALF014941-PA	23	527	78	91	4	Ae2SigPSigP-256100_FR2_14-82	38	23	2	0	1	1	0	6		Ae2SigPSigP-256100_FR2_14-82	6.50758	6.65895	1.33233	0	0.200009	0.269742	0	1.56281	6.65895	-24.2942	-0.88517	90.0371	2.33741e-21	3.85314e-21	4.39654	-0.88517	8.20559	0.00417616	0.0308761
Ae2SigPSigP-34517_FR4_117-271	|protein_coding|JXUM01S000040:682702:684690:- 1|gene:AALF015777	0.008	AALF015777-PA	100	662	25	49	15	Ae2SigPSigP-34517_FR4_117-271	401	90	16	2	9	7	27	52		Ae2SigPSigP-34517_FR4_117-271	30.9978	11.7617	4.81121	0.86462	0.812537	0.852309	7.38964	6.11378	30.9978	-21.4886	1.73848	133.404	7.37571e-31	7.05329e-30	4.39443	1.73848	15.8315	6.92383e-05	0.00116887						2.91202	1.73848	7.6386	0.00571323	0.0398551
AALF011544-PA	|protein_coding|JXUM01S002501:4452:6083:- 1|gene:AALF011544	0	AALF011544-PA	543	543	100	100	100	AALF011544-PA	4181	3410	599	189	147	149	56	229		AALF011544-PA	85.552	117.963	47.6787	21.6282	3.51303	4.80229	4.05706	7.12698	117.963	-17.2711	5.84602	165.875	5.8902e-38	5.50552e-36	4.39301	5.84602	26.3264	2.88317e-07	1.07279e-05	3.71792	5.84602	20.0238	7.6483e-06	0.000327654
Ae2TE-43377	|protein_coding|JXUM01S004343:117107:117700:- 1|gene:AALF018487	7e-62	AALF018487-PA	174	197	60	77	88	Ae2TE-43377	79	135	7	4	4	5	18	9		Ae2TE-43377	2.96087	8.55399	1.02056	0.838419	0.175092	0.295172	2.38857	0.513044	8.55399	-22.2564	0.886185	109.295	1.39819e-25	3.93715e-25	4.3869	0.886185	12.2146	0.000474176	0.00565198
Ae2SigPSigP-225832_FR2_217-295	|protein_coding|JXUM01S003334:145077:150505:- 1|gene:AALF014914	2	AALF014914-PA	38	1665	39	60	2	Ae2SigPSigP-225832_FR2_217-295	655	276	25	5	21	13	6	34		Ae2SigPSigP-225832_FR2_217-295	119.525	85.1473	17.7463	5.10267	4.47562	3.73658	3.87653	9.43665	119.525	-20.4394	2.43048	140.783	1.79474e-32	3.01707e-31	4.38645	2.43048	18.0562	2.14474e-05	0.000443315
Ae2-235331	|protein_coding|JXUM01S000387:65770:69504:- 1|gene:AALF015370	4e-68	AALF015370-PA	268	281	52	68	95	Ae2-235331	572	430	15	8	5	30	9	17		Ae2-235331	9.61805	12.2237	0.981138	0.752298	0.0981918	0.794556	0.535805	0.43477	12.2237	-20.1938	2.56912	118.431	1.39548e-27	5.60885e-27	4.37586	2.56912	15.3638	8.86716e-05	0.00143026
Ae2SigPSigP-17461_FR4_456-598	|protein_coding|JXUM01S002035:161268:167027:- 1|gene:AALF009307	0.31	AALF009307-PA	75	330	28	52	23	Ae2SigPSigP-17461_FR4_456-598	70	5	3	0	1	1	2	3		Ae2SigPSigP-17461_FR4_456-598	11.1314	1.3442	1.85575	0	0.185723	0.250474	1.12604	0.725591	11.1314	-24.2934	-0.769406	82.5691	1.0204e-19	1.44508e-19	4.37351	-0.769406	7.60632	0.00581641	0.0396973
AALF012809-PA	|protein_coding|JXUM01S000304:249782:250431:- 1|gene:AALF012809	6e-65	AALF012809-PA	120	120	100	100	100	AALF012809-PA	370	467	13	26	2	29	30	57		AALF012809-PA	34.0381	72.6312	4.65216	13.3766	0.214886	4.20217	9.77143	7.97551	72.6312	-20.3329	2.66534	92.215	7.77519e-22	1.34246e-21	4.37082	2.66534	11.8359	0.000580982	0.00663715
Ae2SigPSigP-200757_FR5_34-97	|protein_coding|JXUM01S003741:101490:111963:1|gene:AALF0 16323	5.9	AALF016323-PA	34	441	32	52	8	Ae2SigPSigP-200757_FR5_34-97	26	11	0	0	0	1	10	6		Ae2SigPSigP-200757_FR5_34-97	4.8236	3.45011	0	0	0	0.29222	6.56857	1.69305	6.56857	-25.0514	-1.13101	140.015	2.64197e-32	4.1678e-31	4.36532	-1.13101	7.31098	0.00685346	0.0447665						4.45061	-1.13101	7.37127	0.00662739	0.0444518
Ae2SigPSigP-245477_FR1_809-896	|protein_coding|JXUM01S000651:168666:182092:1|gene:AALF0 22044	7.6	AALF022044-PA	26	693	46	65	4	Ae2SigPSigP-245477_FR1_809-896	276	157	0	7	4	11	12	2		Ae2SigPSigP-245477_FR1_809-896	37.4666	36.0311	0	5.31425	0.634175	2.35202	5.76753	0.412938	37.4666	-21.4558	1.42412	71.8713	2.29705e-17	2.78953e-17	4.36489	1.42412	8.68136	0.00321481	0.0252379
Ae2SigPSigP-239442_FR5_3-93	|protein_coding|JXUM01S001521:99552:100523:- 1|gene:AALF005927	29	AALF005927-PA	33	323	30	48	10	Ae2SigPSigP-239442_FR5_3-93	48	133	0	0	3	5	4	0		Ae2SigPSigP-239442_FR5_3-93	8.75912	41.0311	0	0	0.639374	1.43715	2.58436	0	41.0311	-22.391	0.428456	73.8351	8.49245e-18	1.0566e-17	4.36374	0.428456	8.31591	0.00392994	0.0294882
AALF025137-PA	|protein_coding|JXUM01S006474:76191:79102:- 1|gene:AALF025137	0	AALF025137-PA	780	780	100	100	100	AALF025137-PA	1050	206	210	20	32	12	22	49		AALF025137-PA	14.9654	4.96373	11.643	1.59418	0.532675	0.269396	1.11018	1.06222	14.9654	-20.1227	3.37574	127.645	1.34239e-29	8.68397e-29	4.35994	3.37574	16.6398	4.5192e-05	0.000816555	4.59578	3.37574	18.02	2.18591e-05	0.000721237
Ae2SigPSigP-229062_FR6_4-86	|protein_coding|JXUM01S004847:33059:90111:- 1|gene:AALF020369	0.7	AALF020369-PA	42	1227	42	52	3	Ae2SigPSigP-229062_FR6_4-86	240	27	1	1	8	1	5	1		Ae2SigPSigP-229062_FR6_4-86	36.1018	6.86631	0.585147	0.841252	1.40547	0.236935	2.66293	0.22879	36.1018	-22.4229	0.592057	84.2357	4.39171e-20	6.41244e-20	4.35861	0.592057	9.36841	0.00220757	0.0189298
Ae2SigPSigP-254374_FR3_67-161	|protein_coding|JXUM01S000495:386971:388880:1|gene:AALF0 18263	1.5	AALF018263-PA	60	570	31	41	11	Ae2SigPSigP-254374_FR3_67-161	646	103	2	0	20	6	14	36		Ae2SigPSigP-254374_FR3_67-161	99.8732	26.9213	1.2028	0	3.61128	1.4611	7.66333	8.46523	99.8732	-20.8894	1.95599	120.557	4.77786e-28	2.12332e-27	4.35184	1.95599	14.8608	0.000115744	0.00176935
AALF008520-PA	|protein_coding|JXUM01S000217:105919:120306:- 1|gene:AALF008520	3e-88	AALF008520-PA	159	159	100	100	100	AALF008520-PA	29	7	2	0	1	0	2	7		AALF008520-PA	2.01756	0.823322	0.541261	0	0.0812537	0	0.492643	0.740708	2.01756	-25.1736	-1.30942	143.371	4.87587e-33	1.02018e-31	4.351	-1.30942	7.39433	0.00654299	0.0432929
AALF017129-PA	|protein_coding|JXUM01S003969:132522:155175:1|gene:AALF0 17129	1e-148	AALF017129-PA	247	247	100	100	100	AALF017129-PA	403	152	2	0	19	3	6	49		AALF017129-PA	18.0885	11.5341	0.349201	0	0.996014	0.212095	0.953502	3.34513	18.0885	-21.1688	1.71252	110.122	9.21194e-26	2.66775e-25	4.34703	1.71252	13.2934	0.000266344	0.00348346
AALF018350-PA	|protein_coding|JXUM01S000498:61471:72857:1|gene:AALF018 350	0	AALF018350-PA	552	552	100	100	100	AALF018350-PA	1666	815	189	55	31	57	38	62		AALF018350-PA	33.535	27.7347	14.799	6.19149	0.728786	1.80722	2.7082	1.89817	33.535	-18.9537	4.14531	162.075	3.98437e-37	3.02366e-35	4.34655	4.14531	22.5983	1.99658e-06	5.72789e-05	3.69403	4.14531	17.1764	3.40639e-05	0.00100523
Ae2SigPSigP-247235_FR3_481-680	|protein_coding|JXUM01S008328:20129:21477:- 1|gene:AALF000550	6.1	AALF000550-PA	59	388	27	52	15	Ae2SigPSigP-247235_FR3_481-680	87	77	1	0	1	5	2	12		Ae2SigPSigP-247235_FR3_481-680	6.01509	9.00029	0.26895	0	0.0807491	0.544509	0.489583	1.2619	9.00029	-22.7353	0.267821	100.575	1.13993e-23	2.44699e-23	4.34437	0.267821	10.5049	0.00119056	0.0117301
Ae2SigPSigP-79725_FR3_27-92	|protein_coding|JXUM01S004370:52088:65168:- 1|gene:AALF018544	1.2	AALF018544-PA	30	1136	40	66	3	Ae2SigPSigP-79725_FR3_27-92	27	10	2	0	0	1	1	6		Ae2SigPSigP-79725_FR3_27-92	4.87374	3.05169	1.40435	0	0	0.284322	0.639104	1.64729	4.87374	-25.051	-1.32511	139.015	4.37168e-32	6.34253e-31	4.33969	-1.32511	7.19744	0.00730078	0.0470001
AALF008761-PA	|protein_coding|JXUM01S000214:337283:353329:1|gene:AALF0 08761	0	AALF008761-PA	470	470	100	100	100	AALF008761-PA	149	22	9	0	6	0	2	8		AALF008761-PA	3.52139	0.879009	0.827405	0	0.165613	0	0.167352	0.287566	3.52139	-23.0124	0.226054	120.661	4.53422e-28	2.0238e-27	4.33959	0.226054	8.17878	0.00423833	0.0311838
Ae2SigPSigP-218970_FR2_1136-1257	|protein_coding|JXUM01S000299:285001:285369:1|gene:AALF0 12682	0.52	AALF012682-PA	20	122	45	85	16	Ae2SigPSigP-218970_FR2_1136-1257	894	657	4	19	21	38	110	46		Ae2SigPSigP-218970_FR2_1136-1257	87.2935	108.456	1.51933	10.3754	2.39485	5.8444	38.0286	6.83159	108.456	-19.5289	3.33042	98.7826	2.81804e-23	5.74514e-23	4.33603	3.33042	13.3228	0.000262194	0.00344094
AALF017034-PA	|protein_coding|JXUM01S003942:525:905:-1|gene:AALF017034	4e-58	AALF017034-PA	103	103	100	100	100	AALF017034-PA	37	19	0	2	2	0	8	11		AALF017034-PA	3.9602	3.43805	0	1.19717	0.250011	0	3.03165	1.79072	3.9602	-24.3899	-0.709791	147.303	6.73657e-34	1.86223e-32	4.33475	-0.709791	8.41446	0.00372248	0.0282559
AALF005890-PA	|protein_coding|JXUM01S001514:203261:204588:- 1|gene:AALF005890	0	AALF005890-PA	403	403	100	100	100	AALF005890-PA	1148	1043	72	48	15	67	42	77		AALF005890-PA	31.6308	48.5841	7.71699	7.39635	0.482695	2.90773	4.09723	3.22684	48.5841	-18.9796	3.90762	131.138	2.30981e-30	1.88674e-29	4.33338	3.90762	18.1913	1.99791e-05	0.000417569	2.89511	3.90762	9.06318	0.00260807	0.0230952
Ae2SigPSigP-225954_FR3_134-321	|protein_coding|JXUM01S001911:152717:154110:1|gene:AALF0 08668	4.8	AALF008668-PA	39	413	41	48	9	Ae2SigPSigP-225954_FR3_134-321	136	25	0	1	2	3	8	5		Ae2SigPSigP-225954_FR3_134-321	9.2309	2.86872	0	0.379589	0.158544	0.320729	1.92251	0.516173	9.2309	-23.0596	0.114946	98.4337	3.36096e-23	6.78041e-23	4.33127	0.114946	10.0361	0.00153505	0.014281
Ae2SigPSigP-245532_FR3_1-81	|protein_coding|JXUM01S006715:71247:73807:1|gene:AALF025 745	0.89	AALF025745-PA	23	787	52	65	3	Ae2SigPSigP-245532_FR3_1-81	8749	3137	92	125	141	265	304	497		Ae2SigPSigP-245532_FR3_1-81	1371.67	831.472	56.1082	109.6	25.8181	65.4408	168.747	118.513	1371.67	-16.7434	5.97498	140.761	1.81429e-32	3.04672e-31	4.33028	5.97498	22.6372	1.95658e-06	5.63342e-05
Ae2SigPSigP-14339_FR2_180-257	|protein_coding|JXUM01S000704:207643:219492:1|gene:AALF0 23129	0.24	AALF023129-PA	53	815	30	60	7	Ae2SigPSigP-14339_FR2_180-257	25	28	0	2	1	1	20	14		Ae2SigPSigP-14339_FR2_180-257	3.71046	7.02568	0	1.66007	0.173341	0.233776	10.5097	3.16035	10.5097	-24.2946	-0.427257	94.4171	2.55574e-22	4.6486e-22	4.32718	-0.427257	8.27037	0.00402973	0.0300443						4.75915	-0.427257	9.67745	0.00186543	0.0181105
Ae2-170553	|protein_coding|JXUM01S005383:49654:56013:1|gene:AALF022 028	5e-10	AALF022028-PA	205	2119	26	40	10	Ae2-170553	93	11	0	0	1	2	0	0		Ae2-170553	4.83747	0.967321	0	0	0.0607505	0.163862	0	0	4.83747	-23.7302	-0.560957	83.1454	7.62352e-20	1.09079e-19	4.32032	-0.560957	7.98813	0.00470851	0.033717
Ae2-262036	|protein_coding|JXUM01S076283:2843:3166:1|gene:AALF01045 6	9e-08	AALF010456-PA	105	107	37	51	98	Ae2-262036	151	64	0	0	5	3	6	2		Ae2-262036	6.08999	4.36378	0	0	0.235518	0.190578	0.85677	0.122684	6.08999	-22.483	0.448339	104.953	1.25056e-24	3.0602e-24	4.31963	0.448339	11.269	0.000788109	0.00844065
AALF002414-PA	|protein_coding|JXUM01S000129:431205:440752:- 1|gene:AALF002414	1e-159	AALF002414-PA	258	258	100	100	100	AALF002414-PA	3061	376	335	11	71	44	15	124		AALF002414-PA	131.557	27.3199	56.0069	2.64393	3.56387	2.97861	2.28251	8.1057	131.557	-18.6926	4.39933	91.0416	1.40683e-21	2.37111e-21	4.31821	4.39933	12.8864	0.000330983	0.00420295	3.66968	4.39933	9.85348	0.00169511	0.0171904
AALF002103-PA	|protein_coding|JXUM01S001160:291759:321182:- 1|gene:AALF002103	0	AALF002103-PA	1039	1039	100	100	100	AALF002103-PA	5970	5820	441	134	169	308	447	861		AALF002103-PA	63.8984	105.313	18.3612	8.02101	2.1126	5.19253	16.9393	14.0165	105.313	-16.5142	6.35542	148.928	2.9743e-34	9.47998e-33	4.31178	6.35542	24.1567	8.88071e-07	2.86203e-05	2.49838	6.35542	9.47307	0.0020851	0.019882
Ae2SigPSigP-190479_FR4_28-86	|protein_coding|JXUM01S004546:128187:130096:- 1|gene:AALF019267	3.5	AALF019267-PA	30	610	36	56	5	Ae2SigPSigP-190479_FR4_28-86	124	46	1	0	3	3	0	3		Ae2SigPSigP-190479_FR4_28-86	24.6481	15.4583	0.77323	0	0.696461	0.939279	0	0.906989	24.6481	-22.8396	0.118124	106.964	4.53363e-25	1.18065e-24	4.31125	0.118124	10.9952	0.000913491	0.00953987
Ae2SigPSigP-245477_FR2_554-657	|protein_coding|JXUM01S000183:208383:227964:- 1|gene:AALF007320	0.53	AALF007320-PA	99	228	24	42	43	Ae2SigPSigP-245477_FR2_554-657	362	221	8	25	16	8	12	20		Ae2SigPSigP-245477_FR2_554-657	43.3286	44.7199	3.72481	16.7346	2.23666	1.50823	5.08534	3.64096	44.7199	-20.9571	2.02623	121.972	2.3416e-28	1.11277e-27	4.31074	2.02623	14.7181	0.000124842	0.00188493	3.32344	2.02623	9.10415	0.00255031	0.0227692
Ae2SigPSigP-254092_FR6_1-241	|protein_coding|JXUM01S001348:14989:38350:1|gene:AALF004 238	1e-110	AALF004238-PA	215	965	93	93	22	Ae2SigPSigP-254092_FR6_1-241	1413	276	16	7	43	18	70	150		Ae2SigPSigP-254092_FR6_1-241	65.536	21.6416	2.88673	1.8157	2.32927	1.31499	11.495	10.5815	65.536	-19.6446	3.24149	148.517	3.65662e-34	1.12824e-32	4.30828	3.24149	19.5513	9.79321e-06	0.000228172						2.51618	3.24149	7.673	0.00560533	0.0392829
AALF004847-PA	|protein_coding|JXUM01S000168:496043:498491:- 1|gene:AALF004847	8e-58	AALF004847-PA	106	106	100	100	100	AALF004847-PA	47	38	2	2	0	3	10	20		AALF004847-PA	4.88948	6.68331	0.809362	1.1636	0	0.491585	3.68331	3.16457	6.68331	-23.6623	-0.149732	166.349	4.6402e-38	4.50906e-36	4.30427	-0.149732	9.77851	0.00176563	0.0159106						3.68413	-0.149732	7.24351	0.00711576	0.0465345
Ae2-240222	|protein_coding|JXUM01S015299:2643:3492:1|gene:AALF00958 1	7e-93	AALF009581-PA	169	175	98	98	97	Ae2-240222	879	1153	6	4	36	52	31	90		Ae2-240222	27.6398	61.2939	0.733913	0.70342	1.32209	2.5755	3.45128	4.30435	61.2939	-18.9787	3.59687	145.1	2.04197e-33	4.8679e-32	4.30419	3.59687	19.9281	8.04097e-06	0.00019241
AALF023066-PA	|protein_coding|JXUM01S000699:269786:297807:- 1|gene:AALF023066	0	AALF023066-PA	354	354	100	100	100	AALF023066-PA	1126	289	38	5	23	26	29	58		AALF023066-PA	35.3069	15.3201	4.63502	0.876798	0.842292	1.28412	3.21952	2.7661	35.3069	-19.8492	2.96773	136.626	1.45587e-31	1.75503e-30	4.30285	2.96773	17.7141	2.56715e-05	0.000514609
AALF017100-PA	|protein_coding|JXUM01S003960:18300:51247:- 1|gene:AALF017100	0	AALF017100-PA	391	391	100	100	100	AALF017100-PA	795	190	94	6	24	12	3	48		AALF017100-PA	22.5751	9.12135	10.3834	0.952846	0.795955	0.536731	0.301618	2.07312	22.5751	-20.3814	2.71689	98.5446	3.17779e-23	6.43043e-23	4.30018	2.71689	12.4296	0.000422572	0.00513678	3.62374	2.71689	9.27914	0.00231779	0.0213696
Ae2-235816	|protein_coding|JXUM01S002334:132490:156111:1|gene:AALF0 10690	0.24	AALF010690-PA	39	453	43	48	9	Ae2-235816	35	41	0	0	1	2	92	34		Ae2-235816	4.01648	7.95433	0	0	0.134027	0.361509	37.3799	5.93439	37.3799	-23.7364	0.819608	103.217	3.00417e-24	6.95215e-24	4.29712	0.819608	9.44619	0.00211588	0.0183459						6.23445	0.819608	17.5299	2.82825e-05	0.000757519
Ae2SigPSigP-238673_FR2_270-336	|protein_coding|JXUM01S007267:69319:74940:1|gene:AALF026 946	4.4	AALF026946-PA	34	504	32	52	7	Ae2SigPSigP-238673_FR2_270-336	1136	1571	137	162	53	67	32	158		Ae2SigPSigP-238673_FR2_270-336	243.178	568.544	114.081	193.941	13.2506	22.5909	24.2532	51.4425	568.544	-18.5464	4.59545	140.615	1.95296e-32	3.25106e-31	4.29679	4.59545	19.8297	8.46558e-06	0.000200463	3.92687	4.59545	17.0466	3.64745e-05	0.00106754
Ae2SigPSigP-33973_FR3_1-102	|protein_coding|JXUM01S002001:66151:76884:1|gene:AALF009 168	3.5	AALF009168-PA	39	272	28	51	14	Ae2SigPSigP-33973_FR3_1-102	228	11	1	0	7	1	6	8		Ae2SigPSigP-33973_FR3_1-102	32.126	2.62034	0.548112	0	1.15195	0.221939	2.99327	1.71448	32.126	-22.5782	0.477978	82.4046	1.10897e-19	1.56766e-19	4.28934	0.477978	8.83207	0.00295982	0.0236141
Ae2-237785	|protein_coding|JXUM01S000412:56149:60727:- 1|gene:AALF015721	3e-58	AALF015721-PA	133	188	84	86	71	Ae2-237785	426	54	83	2	17	1	3	35		Ae2-237785	35.3878	7.58369	26.8207	0.929144	1.64933	0.130845	0.882345	4.42213	35.3878	-21.4964	1.93844	73.1293	1.21428e-17	1.4972e-17	4.2884	1.93844	8.5233	0.00350628	0.026903	4.44929	1.93844	8.98767	0.00271807	0.0238069
AALF015861-PA	|protein_coding|JXUM01S000418:164734:198941:- 1|gene:AALF015861	1e-103	AALF015861-PA	177	177	100	100	100	AALF015861-PA	251	38	37	6	7	3	6	13		AALF015861-PA	15.6965	4.01749	9.00074	2.0984	0.511259	0.295503	1.32847	1.23649	15.6965	-22.1995	1.17091	118.842	1.13419e-27	4.64355e-27	4.28519	1.17091	12.8087	0.000345007	0.00434812	4.3475	1.17091	12.8302	0.000341069	0.00554072
AALF002390-PA	|protein_coding|JXUM01S009321:25719:41892:- 1|gene:AALF002390	0	AALF002390-PA	463	463	100	100	100	AALF002390-PA	852	227	4	1	29	12	69	124		AALF002390-PA	20.4395	9.2066	0.373283	0.134165	0.812537	0.453445	5.86075	4.52452	20.4395	-20.213	2.72836	144.89	2.26989e-33	5.34725e-32	4.28254	2.72836	18.1611	2.02987e-05	0.000422864						2.94244	2.72836	9.50725	0.00204662	0.0192766
Ae2-234708	|protein_coding|JXUM01S005241:29098:30530:- 1|gene:AALF021557	2e-14	AALF021557-PA	84	374	44	65	22	Ae2-234708	1388	1033	35	8	38	59	92	52		Ae2-234708	181.769	228.704	17.8298	5.85907	5.81203	12.1701	42.6571	10.3575	228.704	-18.8299	3.83384	132.147	1.38973e-30	1.21656e-29	4.28221	3.83384	18.2038	1.9848e-05	0.000415103
AALF004201-PA	|protein_coding|JXUM01S010549:11955:12890:1|gene:AALF004 201	1e-178	AALF004201-PA	293	293	100	100	100	AALF004201-PA	3187	393	83	7	104	27	25	167		AALF004201-PA	120.666	25.1557	12.2244	1.48221	4.59885	1.61019	3.35131	9.61696	120.666	-18.5967	4.09518	102.71	3.87963e-24	8.85847e-24	4.28157	4.09518	14.4123	0.000146841	0.00214396
AALF010740-PA	|protein_coding|JXUM01S002339:227193:229577:1|gene:AALF0 10740	1e-146	AALF010740-PA	247	247	100	100	100	AALF010740-PA	294	63	27	6	5	7	1	14		AALF010740-PA	13.1961	4.78058	4.71421	1.50611	0.262109	0.494889	0.158917	0.955752	13.1961	-21.8403	1.28063	113.73	1.49324e-26	4.94587e-26	4.27963	1.28063	12.6348	0.000378622	0.00468836	3.66079	1.28063	9.3729	0.00220216	0.0206137
Ae2-257708	|protein_coding|JXUM01S005241:29098:30530:- 1|gene:AALF021557	4e-09	AALF021557-PA	101	374	35	47	27	Ae2-257708	61	50	0	1	0	4	11	3		Ae2-257708	6.59237	9.13533	0	0.604394	0	0.680901	4.20899	0.49312	9.13533	-23.24	-0.122336	114.259	1.14345e-26	3.8732e-26	4.27024	-0.122336	7.31022	0.00685635	0.044772
Ae2TE-84061	|protein_coding|JXUM01S008567:1722:4778:1|gene:AALF001022	1e-137	AALF001022-PA	330	1018	69	83	32	Ae2TE-84061	114	65	8	0	8	0	0	0		Ae2TE-84061	3.29604	3.1772	0.899759	0	0.270142	0	0	0	3.29604	-22.63	0.296857	119.757	7.15038e-28	3.06694e-27	4.26695	0.296857	8.09415	0.00444084	0.0323305
AALF013725-PA	|protein_coding|JXUM01S003037:104769:105383:- 1|gene:AALF013725	1e-106	AALF013725-PA	184	184	100	100	100	AALF013725-PA	7	18	11	4	1	0	9	12		AALF013725-PA	0.421187	1.83102	2.57465	1.346	0.0702735	0	1.91731	1.09819	2.57465	-25.1709	-0.773686	155.3	1.2043e-35	6.17117e-34	4.26665	-0.773686	7.46226	0.0063006	0.042021	5.95381	-0.773686	13.26	0.000271133	0.00470428	4.7789	-0.773686	9.10911	0.0025434	0.0225585
AALF006885-PA	|protein_coding|JXUM01S001645:27782:45418:- 1|gene:AALF006885	2e-69	AALF006885-PA	131	131	100	100	100	AALF006885-PA	1453	2003	275	223	29	116	69	163		AALF006885-PA	122.53	285.561	90.2102	105.169	2.85619	15.408	20.6014	20.9066	285.561	-18.1628	5.07943	128.913	7.08555e-30	4.98208e-29	4.26501	5.07943	18.41	1.7812e-05	0.00038102	4.18508	5.07943	17.8105	2.44032e-05	0.000781711
Ae2-217470	|protein_coding|JXUM01S003526:126396:128398:- 1|gene:AALF015525	2.3	AALF015525-PA	88	645	27	47	14	Ae2-217470	2620	3951	78	53	155	154	209	741		Ae2-217470	127.355	324.686	14.7488	14.4078	8.79953	11.7909	35.9694	54.7837	324.686	-17.2115	5.48509	152.973	3.88294e-35	1.68842e-33	4.25907	5.48509	23.2132	1.45e-06	4.35178e-05
Ae2SigPSigP-239539_FR1_196-285	|protein_coding|JXUM01S002125:67199:120362:1|gene:AALF0 09781	13	AALF009781-PA	29	153	34	58	19	Ae2SigPSigP-239539_FR1_196-285	575	290	7	0	20	15	47	139		Ae2SigPSigP-239539_FR1_196-285	110.354	94.0939	5.22597	0	4.48296	4.53445	31.9368	40.5747	110.354	-20.3775	2.56026	139.805	2.93606e-32	4.56048e-31	4.25743	2.56026	17.1581	3.43938e-05	0.00065252						2.92628	2.56026	8.97361	0.00273906	0.023788
AALF001320-PA	|protein_coding|JXUM01S008732:5748:7648:- 1|gene:AALF001320	0	AALF001320-PA	377	377	100	100	100	AALF001320-PA	534	305	35	9	17	17	18	69		AALF001320-PA	15.7253	15.1845	4.00934	1.48221	0.584683	0.78853	1.87673	3.09048	15.7253	-20.3882	2.52649	151.45	8.35773e-35	3.26854e-33	4.2518	2.52649	18.4625	1.73279e-05	0.000372563	2.64942	2.52649	7.76661	0.00532208	0.0374708
Ae2SigPSigP-225179_FR3_677-818	|protein_coding|JXUM01S010242:7691:8804:1|gene:AALF00380 1	2.5	AALF003801-PA	47	349	31	48	13	Ae2SigPSigP-225179_FR3_677-818	817	170	2	1	32	7	8	34		Ae2SigPSigP-225179_FR3_677-818	66.382	23.3518	0.63213	0.454399	3.03664	0.895857	2.3014	4.20172	66.382	-20.3395	2.29048	121.72	2.65775e-28	1.24666e-27	4.23859	2.29048	14.944	0.000110749	0.00170688
Ae2-221761	|protein_coding|JXUM01S004399:6354:24930:- 1|gene:AALF018689	0.001	AALF018689-PA	126	2349	26	46	5	Ae2-221761	1531	257	20	3	62	9	60	355		Ae2-221761	44.3806	12.5949	2.25525	0.486349	2.09905	0.410934	6.15803	15.6519	44.3806	-19.5152	3.43435	110.608	7.21009e-26	2.12411e-25	4.23845	3.43435	14.3739	0.000149865	0.00217713						3.07166	3.43435	8.34721	0.00386281	0.0303623
Ae2-21361	|protein_coding|JXUM01S005164:98983:100372:1|gene:AALF02 1339	3e-13	AALF021339-PA	109	414	31	46	26	Ae2-21361	93	104	16	61	1	7	10	24		Ae2-21361	10.3522	19.5715	6.92814	37.9741	0.130006	1.22732	3.94114	4.06331	37.9741	-22.3121	1.55971	99.231	2.24698e-23	4.64087e-23	4.23691	1.55971	10.3388	0.00130262	0.0125742	5.95569	1.55971	17.6719	2.62469e-05	0.000825832
AALF015375-PA	|protein_coding|JXUM01S003483:28236:29984:- 1|gene:AALF015375	0	AALF015375-PA	540	540	100	100	100	AALF015375-PA	908	165	3	1	27	13	4	73		AALF015375-PA	18.6826	5.73955	0.240116	0.11507	0.648828	0.421315	0.291397	2.28452	18.6826	-20.2347	2.43054	105.45	9.72999e-25	2.41869e-24	4.23336	2.43054	13.0739	0.000299439	0.00385772
Ae2SigPSigP-235037_FR5_87-179	|protein_coding|JXUM01S002207:28505:34075:- 1|gene:AALF010168	0.18	AALF010168-PA	58	1364	37	50	4	Ae2SigPSigP-235037_FR5_87-179	397	21	1	0	13	2	15	55		Ae2SigPSigP-235037_FR5_87-179	48.5622	4.3428	0.475834	0	1.85723	0.385345	6.49639	10.2327	48.5622	-21.7093	1.33486	88.7947	4.3798e-21	7.02165e-21	4.22866	1.33486	9.94069	0.00161665	0.0148666
Ae2-225091	|protein_coding|JXUM01S000770:27917:52600:- 1|gene:AALF024595	2e-06	AALF024595-PA	111	1460	35	43	8	Ae2-225091	313	664	3	1	14	32	59	85		Ae2-225091	31.3885	112.574	1.17029	0.560835	1.63972	5.05462	20.9484	12.9648	112.574	-19.8664	2.83903	117.036	2.81893e-27	1.06847e-26	4.22825	2.83903	14.7613	0.000122011	0.00184919
Ae2-239710	|protein_coding|JXUM01S000915:317712:330439:- 1|gene:AALF027084	1e-60	AALF027084-PA	272	401	41	63	68	Ae2-239710	88	174	3	0	3	9	5	21		Ae2-239710	3.58814	11.9944	0.475834	0	0.142864	0.578018	0.721821	1.30234	11.9944	-21.7757	0.998981	98.5923	3.10224e-23	6.28554e-23	4.22564	0.998981	10.829	0.000999226	0.0102505
Ae2TE-245477	|protein_coding|JXUM01S000603:54351:55436:- 1|gene:AALF021137	1e-84	AALF021137-PA	368	361	47	63	102	Ae2TE-245477	2254	1155	30	99	45	87	65	69		Ae2TE-245477	21.6855	18.7863	1.12275	5.32672	0.505641	1.3184	2.21412	1.00968	21.6855	-18.3614	4.38232	116.909	3.00612e-27	1.13336e-26	4.22292	4.38232	16.2545	5.53783e-05	0.000970888	2.72999	4.38232	7.6418	0.00570311	0.0394484
Ae2SigPSigP-243093_FR2_8-65	|protein_coding|JXUM01S001718:105937:140552:1|gene:AALF00 7604	9.9	AALF007604-PA	34	1915	38	47	2	Ae2SigPSigP-243093_FR2_8-65	436	9	54	7	7	7	4	2		Ae2SigPSigP-243093_FR2_8-65	93.3323	3.2571	44.9663	8.38016	1.75008	2.36024	3.03165	0.651171	93.3323	-21.6504	1.5892	78.5039	7.98388e-19	1.06056e-18	4.22229	1.5892	8.86551	0.0029061	0.0233374	4.25693	1.5892	8.88746	0.00287136	0.0246615
Ae2SigPSigP-219505_FR5_877-970	|protein_coding|JXUM01S003699:14437:52939:1|gene:AALF016 146	9.9	AALF016146-PA	17	1405	52	76	1	Ae2SigPSigP-219505_FR5_877-970	101	104	2	7	4	5	33	32		Ae2SigPSigP-219505_FR5_877-970	20.8198	36.2436	1.60374	8.06979	0.963007	1.62344	24.0848	10.0329	36.2436	-22.2567	1.01993	111.127	5.54988e-26	1.66486e-25	4.22062	1.01993	11.6249	0.000650744	0.00723445						3.57877	1.01993	8.6525	0.00326613	0.0269902
AALF020911-PA	|protein_coding|JXUM01S000595:79021:80947:1|gene:AALF020 911	0	AALF020911-PA	620	620	100	100	100	AALF020911-PA	2017	932	83	18	74	49	10	30		AALF020911-PA	36.1546	28.2433	5.7874	1.80442	1.54919	1.38346	0.634644	0.817897	36.1546	-18.5877	3.9919	162.983	2.52304e-37	2.01939e-35	4.21739	3.9919	22.2154	2.43709e-06	6.8378e-05
Ae2SigPSigP-237388_FR5_316-388	|protein_coding|JXUM01S000700:343475:371705:1|gene:AALF0 23251	5.9	AALF023251-PA	40	514	37	42	8	Ae2SigPSigP-237388_FR5_316-388	46	16	0	1	0	2	11	15		Ae2SigPSigP-237388_FR5_316-388	8.53406	5.01834	0	1.03754	0	0.58444	7.22543	4.23261	8.53406	-24.2013	-0.554475	152.642	4.58713e-35	1.94941e-33	4.21423	-0.554475	8.24063	0.0040963	0.0304126						4.11226	-0.554475	7.7261	0.00544282	0.0385131
Ae2-242046	|protein_coding|JXUM01S000088:30920:40411:1|gene:AALF026 952	8e-08	AALF026952-PA	233	621	26	41	38	Ae2-242046	1240	122	4	0	44	8	26	166		Ae2-242046	45.4043	7.55227	0.569748	0	1.88167	0.4614	3.37071	9.24492	45.4043	-19.9462	2.82471	96.38	9.48215e-23	1.81016e-22	4.21391	2.82471	12.104	0.000503134	0.00591749
Ae2SigPSigP-19096_FR2_31-175	|protein_coding|JXUM01S016374:2723:4006:1|gene:AALF01065 8	4.1	AALF010658-PA	36	386	36	50	9	Ae2SigPSigP-19096_FR2_31-175	156	36	3	0	4	3	4	4		Ae2SigPSigP-19096_FR2_31-175	14.3512	5.59898	1.07358	0	0.429772	0.434708	1.30286	0.559685	14.3512	-22.6496	0.29577	109.712	1.13326e-25	3.23658e-25	4.20943	0.29577	11.0366	0.000893292	0.00936884
Ae2-192843	|protein_coding|JXUM01S000733:157860:201185:1|gene:AALF0 23882	10	AALF023882-PA	55	1292	34	47	4	Ae2-192843	91	75	0	7	3	4	61	12		Ae2-192843	17.7712	24.7616	0	7.64506	0.684242	1.2304	42.1771	3.56431	42.1771	-22.5972	0.932809	72.9635	1.3207e-17	1.62528e-17	4.2083	0.932809	7.62676	0.00575086	0.0393849						4.39901	0.932809	8.16561	0.00426921	0.0325844
Ae2-13489	|protein_coding|JXUM01S008767:13624:35939:- 1|gene:AALF001428	3e-30	AALF001428-PA	251	935	37	49	27	Ae2-13489	271	260	73	56	8	15	16	6		Ae2-13489	12.0664	19.5715	12.6439	13.9446	0.416019	1.05199	2.52233	0.406331	19.5715	-20.8841	2.55134	122.359	1.92584e-28	9.32437e-28	4.20527	2.55134	14.1996	0.000164402	0.00235294	4.94064	2.55134	18.2641	1.92293e-05	0.000653664
AALF028473-PA	|protein_coding|JXUM01S007948:46331:49035:1|gene:AALF028 473	0	AALF028473-PA	754	754	100	100	100	AALF028473-PA	139	30	1	0	3	3	0	1		AALF028473-PA	2.04935	0.747766	0.0573522	0	0.051658	0.0696684	0	0.0224244	2.04935	-22.8392	0.0505393	101.939	5.7257e-24	1.27717e-23	4.20485	0.0505393	10.102	0.00148111	0.0138686
Ae2SigPSigP-226180_FR1_288-372	|protein_coding|JXUM01S002180:242863:250954:1|gene:AALF0 10017	4.4	AALF010017-PA	30	502	56	63	6	Ae2SigPSigP-226180_FR1_288-372	200	48	4	2	4	5	62	89		Ae2SigPSigP-226180_FR1_288-372	30.9205	12.5459	2.4056	1.72924	0.722255	1.21758	33.9376	20.9279	33.9376	-22.26	1.42799	139.049	4.2972e-32	6.26554e-31	4.19484	1.42799	14.0893	0.000174332	0.00247059						4.6962	1.42799	16.9541	3.82936e-05	0.000975645
Ae2-10907	|protein_coding|JXUM01S000035:256673:276290:1|gene:AALF0 18883	2.7	AALF018883-PA	52	451	26	40	12	Ae2-10907	563	436	2	1	14	28	94	23		Ae2-10907	106.22	139.068	1.46783	1.05513	3.08489	8.32084	62.7911	6.60001	139.068	-20.0088	2.72182	102.208	4.99817e-24	1.1233e-23	4.1934	2.72182	12.6452	0.000376523	0.00466599
Ae2SigPSigP-76244_FR1_90-181	|protein_coding|JXUM01S001078:196013:197472:- 1|gene:AALF000712	13	AALF000712-PA	49	416	20	51	12	Ae2SigPSigP-76244_FR1_90-181	18	43	3	2	2	1	0	0		Ae2SigPSigP-76244_FR1_90-181	3.08254	12.4493	1.9985	1.91547	0.400018	0.269742	0	0	12.4493	-23.8143	-0.809692	90.5356	1.81682e-21	3.025e-21	4.19175	-0.809692	8.09043	0.00444997	0.0323674
Ae2SigPSigP-233124_FR5_14-208	|protein_coding|JXUM01S000140:87135:122218:- 1|gene:AALF003714	2.1	AALF003714-PA	81	217	24	48	37	Ae2SigPSigP-233124_FR5_14-208	1011	826	8	3	65	24	105	385		Ae2SigPSigP-233124_FR5_14-208	61.1621	84.48	1.88265	1.01499	4.5926	2.28694	22.4902	35.4251	84.48	-19.1161	3.7152	156.32	7.208e-36	3.93529e-34	4.19148	3.7152	20.3786	6.3538e-06	0.000157476						3.00931	3.7152	11.6042	0.000658023	0.00852537
Ae2SigPSigP-15582_FR4_15-271	|protein_coding|JXUM01S000271:172312:176108:- 1|gene:AALF011524	2e-05	AALF011524-PA	150	1170	28	41	13	Ae2SigPSigP-15582_FR4_15-271	556	405	49	8	16	25	17	103		Ae2SigPSigP-15582_FR4_15-271	24.7232	30.4458	8.47567	1.98943	0.83093	1.75099	2.67641	6.96606	30.4458	-20.0705	2.79278	128.995	6.79828e-30	4.81087e-29	4.18505	2.79278	15.752	7.22112e-05	0.00120945
Ae2-157440	|protein_coding|JXUM01S001095:66908:91136:1|gene:AALF001 092	0.017	AALF001092-PA	69	752	33	43	9	Ae2-157440	209	252	3	5	19	5	135	37		Ae2-157440	26.437	53.8902	1.47617	3.53708	2.80695	0.996205	60.4607	7.11849	60.4607	-21.015	2.23366	100.437	1.22243e-23	2.613e-23	4.18253	2.23366	11.5761	0.000668066	0.00738068						4.01203	2.23366	10.7719	0.0010305	0.0118789
Ae2SigPSigP-255152_FR3_111-216	|protein_coding|JXUM01S008562:27215:53244:1|gene:AALF001 021	0.007	AALF001021-PA	97	1004	21	44	10	Ae2SigPSigP-255152_FR3_111-216	2690	4495	180	280	87	247	587	1152		Ae2SigPSigP-255152_FR3_111-216	296.469	837.529	77.1699	172.582	11.1985	42.8782	229.055	193.108	837.529	-16.9846	6.06354	116.995	2.87734e-27	1.0897e-26	4.18149	6.06354	17.5145	2.85121e-05	0.000561659	3.05273	6.06354	10.3013	0.00132934	0.0146003	2.86165	6.06354	9.22704	0.00238467	0.0215316
AALF015351-PA	|protein_coding|JXUM01S003485:112813:141138:1|gene:AALF0 15351	1e-174	AALF015351-PA	295	295	100	100	100	AALF015351-PA	900	48	116	0	31	5	4	23		AALF015351-PA	33.8454	3.05169	16.9693	0	1.36155	0.296169	0.532587	1.31554	33.8454	-20.4816	2.60947	59.4186	1.27461e-14	1.38004e-14	4.17938	2.60947	7.18423	0.0073547	0.0472614
Ae2-240856	|protein_coding|JXUM01S002940:94949:95932:- 1|gene:AALF013357	6e-91	AALF013357-PA	323	327	53	72	99	Ae2-240856	1596	170	15	7	60	10	18	39		Ae2-240856	56.2205	10.124	2.05542	1.37901	2.46847	0.554848	2.24495	2.08952	56.2205	-19.5267	3.03202	113.234	1.91794e-26	6.21814e-26	4.17689	3.03202	14.3599	0.000150981	0.00218955
Ae2SigPSigP-18327_FR5_1-65	|protein_coding|JXUM01S000423:15702:16085:- 1|gene:AALF016265	7.8	AALF016265-PA	29	127	41	65	23	Ae2SigPSigP-18327_FR5_1-65	135	60	0	0	9	0	1	19		Ae2SigPSigP-18327_FR5_1-65	25.4701	19.1377	0	0	1.98314	0	0.66799	5.45218	25.4701	-22.4702	0.415507	124.113	7.95959e-29	4.22937e-28	4.17609	0.415507	8.15058	0.00430475	0.0315777
AALF013923-PA	|protein_coding|JXUM01S000339:45688:53743:1|gene:AALF013 923	2e-74	AALF013923-PA	133	133	100	100	100	AALF013923-PA	1824	924	7	16	53	62	144	147		AALF013923-PA	151.52	129.765	2.26199	7.43315	5.14203	8.11238	42.3526	18.573	151.52	-18.6167	4.00374	137.348	1.01199e-31	1.29279e-30	4.16474	4.00374	18.3432	1.8448e-05	0.000391472
AALF016193-PA	|protein_coding|JXUM01S000420:457005:457844:- 1|gene:AALF016193	1e-165	AALF016193-PA	279	279	100	100	100	AALF016193-PA	399	289	5	1	35	1	11	48		AALF016193-PA	15.8622	19.4237	0.77323	0.222331	1.62507	0.0626186	1.54831	2.90236	19.4237	-20.5326	2.10114	97.4289	5.58247e-23	1.09745e-22	4.16394	2.10114	11.3657	0.00074812	0.00809122
Ae2-57716	|protein_coding|JXUM01S000618:200301:231998:1|gene:AALF0 21496	0.52	AALF021496-PA	31	1302	38	61	2	Ae2-57716	57	18	0	0	3	0	4	5		Ae2-57716	11.7498	6.27293	0	0	0.722255	0	2.91936	1.56764	11.7498	-23.8936	-0.699593	148.682	3.36565e-34	1.05688e-32	4.16045	-0.699593	8.39238	0.00376797	0.0285333
Ae2SigPSigP-248721_FR6_696-790	|protein_coding|JXUM01S001528:156015:177805:- 1|gene:AALF006019	0.54	AALF006019-PA	33	294	30	60	11	Ae2SigPSigP-248721_FR6_696-790	139	174	8	20	7	8	112	171		Ae2SigPSigP-248721_FR6_696-790	20.9089	44.2496	4.68118	16.825	1.22979	1.89548	59.6497	39.1231	59.6497	-21.5431	2.29759	126.963	1.89238e-29	1.17827e-28	4.15943	2.29759	13.7022	0.000214204	0.00292813	3.63048	2.29759	10.3874	0.00126882	0.0140762	4.86957	2.29759	17.699	2.58767e-05	0.000706742
Ae2-235842	|protein_coding|JXUM01S000770:27917:52600:- 1|gene:AALF024595	2e-07	AALF024595-PA	122	1460	35	47	8	Ae2-235842	257	342	6	15	13	16	154	147		Ae2-235842	17.338	39.0062	1.57458	5.65933	1.02429	1.70019	36.784	15.0835	39.0062	-20.5928	2.75288	120.428	5.09902e-28	2.25192e-27	4.15873	2.75288	14.0574	0.000177312	0.00250508						4.13564	2.75288	13.8986	0.000192944	0.0033734
AALF004072-PA	|protein_coding|JXUM01S001332:296793:297870:- 1|gene:AALF004072	1e-117	AALF004072-PA	207	207	100	100	100	AALF004072-PA	8835	7553	1474	556	289	445	338	790		AALF004072-PA	472.816	683.357	306.853	166.406	18.0633	37.5109	64.0436	64.3032	683.357	-15.911	7.12836	147.801	5.24385e-34	1.52081e-32	4.15395	7.12836	23.5552	1.21383e-06	3.7344e-05	3.76419	7.12836	20.0401	7.58358e-06	0.000327079
AALF022303-PA	|protein_coding|JXUM01S000084:41242:43469:- 1|gene:AALF022303	0	AALF022303-PA	484	484	100	100	100	AALF022303-PA	112	74	0	0	8	1	0	6		AALF022303-PA	2.57055	2.87132	0	0	0.214443	0.0361509	0	0.209449	2.87132	-22.4203	0.305728	91.8177	9.50405e-22	1.62739e-21	4.14526	0.305728	9.32361	0.00226219	0.0192789
Ae2SigPSigP-200724_FR2_57-144	|protein_coding|JXUM01S000956:73748:82644:1|gene:AALF02 7715	1e-34	AALF027715-PA	72	72	91	94	100	Ae2SigPSigP-200724_FR2_57-144	85	16	3	5	4	0	0	1		Ae2SigPSigP-200724_FR2_57-144	12.9612	4.12466	1.77949	4.26388	0.712362	0	0	0.231924	12.9612	-23.5357	-0.390403	131.254	2.17872e-30	1.7916e-29	4.14223	-0.390403	7.80109	0.00522146	0.0365251
Ae2-14038	|protein_coding|JXUM01S004060:70252:71616:- 1|gene:AALF017482	0.7	AALF017482-PA	61	454	31	47	13	Ae2-14038	56	32	0	1	4	0	14	34		Ae2-14038	8.31143	8.02935	0	0.830035	0.693365	0	7.3568	7.67514	8.31143	-23.5242	0.00569545	164.721	1.05275e-37	9.26915e-36	4.14014	0.00569545	9.42477	0.00214073	0.0184859						4.17348	0.00569545	9.46271	0.00209691	0.0196284
AALF007880-PA	|protein_coding|JXUM01S001767:164210:199963:1|gene:AALF0 07880	1e-102	AALF007880-PA	171	171	100	100	100	AALF007880-PA	295	10	46	7	4	6	9	3		AALF007880-PA	19.0916	1.09412	11.5805	2.53354	0.302339	0.611623	2.06223	0.295299	19.0916	-22.087	1.23784	79.5356	4.73612e-19	6.39691e-19	4.13175	1.23784	8.36355	0.00382821	0.0289207	4.51514	1.23784	9.55951	0.00198917	0.019259
Ae2TE-227594	|protein_coding|JXUM01S005383:49654:56013:1|gene:AALF0220 28	0	AALF022028-PA	1672	2119	33	52	79	Ae2TE-227594	1320	1508	38	21	71	69	47	16		Ae2TE-227594	8.1404	15.7223	0.911597	0.724269	0.511381	0.670244	1.02623	0.150076	15.7223	-18.3552	4.07483	123.916	8.79039e-29	4.61803e-28	4.12805	4.07483	16.6157	4.57703e-05	0.000825601
Ae2-262270	|protein_coding|JXUM01S000475:296170:310528:1|gene:AALF0 16685	0.18	AALF016685-PA	34	1113	38	58	3	Ae2-262270	343	698	6	4	1	47	26	100		Ae2-262270	36.0195	123.92	2.45099	2.34916	0.122647	7.77416	9.66695	15.9721	123.92	-19.6801	2.87592	78.6161	7.54307e-19	1.00393e-18	4.12661	2.87592	9.53947	0.002011	0.0176186
AALF001167-PA	|protein_coding|JXUM01S001105:99121:111833:1|gene:AALF001 167	0	AALF001167-PA	3907	3907	100	100	100	AALF001167-PA	865	441	20	1	54	10	78	132		AALF001167-PA	2.46383	2.12361	0.221601	0.0159295	0.17964	0.0448649	0.786615	0.571858	2.46383	-19.647	3.0888	119.434	8.41641e-28	3.54508e-27	4.12347	3.0888	14.7007	0.000126	0.00189881
Ae2SigPSigP-240403_FR1_1140-1245	|protein_coding|JXUM01S003212:115680:117422:1|gene:AALF 014432	2.7	AALF014432-PA	24	558	33	54	4	Ae2SigPSigP-240403_FR1_1140-1245	63	100	0	0	3	5	1	0		Ae2SigPSigP-240403_FR1_1140-1245	8.99073	24.1266	0	0	0.500023	1.12392	0.505275	0	24.1266	-22.3956	0.217622	94.0692	3.04688e-22	5.49718e-22	4.11936	0.217622	9.44116	0.0021217	0.0183827
AALF025398-PA	|protein_coding|JXUM01S000818:30445:60583:- 1|gene:AALF025398	1e-140	AALF025398-PA	230	230	100	100	100	AALF025398-PA	3895	1484	126	37	134	98	718	1160		AALF025398-PA	187.691	120.896	23.6187	9.9712	7.54147	7.43833	122.5	85.0188	187.691	-17.6622	5.41761	179.527	6.14656e-41	1.12592e-38	4.11784	5.41761	25.0136	5.69283e-07	1.91999e-05						3.70365	5.41761	20.9999	4.593e-06	0.000161048
Ae2TE-225770	|protein_coding|JXUM01S007455:34280:35452:1|gene:AALF027 404	3e-93	AALF027404-PA	348	390	50	69	89	Ae2TE-225770	1822	519	35	10	45	49	50	141		Ae2TE-225770	51.7382	24.9157	3.86615	1.58808	1.49242	2.19165	5.02697	6.08978	51.7382	-18.9161	3.65888	156.876	5.44884e-36	3.09023e-34	4.11458	3.65888	20.1005	7.34771e-06	0.000178501
Ae2SigPSigP-25557_FR6_507-648	|protein_coding|JXUM01S000537:417431:419053:1|gene:AALF0 19491	0.69	AALF019491-PA	43	540	37	55	8	Ae2SigPSigP-25557_FR6_507-648	54	88	0	7	7	1	27	13		Ae2SigPSigP-25557_FR6_507-648	7.2421	19.9524	0	5.25022	1.09644	0.211243	12.8206	2.65176	19.9524	-22.5825	0.562829	70.874	3.8079e-17	4.57066e-17	4.11353	0.562829	7.15678	0.00746811	0.0477906
AALF020290-PA	|protein_coding|JXUM01S004828:72610:92901:- 1|gene:AALF020290	0	AALF020290-PA	386	386	100	100	100	AALF020290-PA	437	48	713	25	18	2	10	42		AALF020290-PA	12.5695	2.33411	79.7766	4.02149	0.604679	0.0906109	1.01838	1.83741	79.7766	-21.3216	4.08799	97.2648	6.06489e-23	1.18702e-22	4.11338	4.08799	10.647	0.0011025	0.0110816	7.39048	4.08799	25.7393	3.90784e-07	3.42183e-05
Ae2SigPSigP-241995_FR4_236-305	|protein_coding|JXUM01S003238:166810:168636:1|gene:AALF0 14231	9.8	AALF014231-PA	31	536	35	48	6	Ae2SigPSigP-241995_FR4_236-305	363	247	81	40	14	14	32	203		Ae2SigPSigP-241995_FR4_236-305	73.4671	84.5134	63.7704	45.2746	3.30924	4.463	22.9303	62.4888	84.5134	-20.6665	2.88431	151.107	9.93036e-35	3.78601e-33	4.10991	2.88431	17.0455	3.64949e-05	0.000683744	4.51877	2.88431	19.6972	9.07354e-06	0.000370296	3.39566	2.88431	12.2745	0.000459178	0.0065512
Ae2-57585	|protein_coding|JXUM01S005539:2685:4598:1|gene:AALF02239 1	7e-34	AALF022391-PA	147	637	43	72	23	Ae2-57585	72	8	2	0	3	0	11	25		Ae2-57585	4.94728	0.929323	0.534579	0	0.240752	0	2.67608	2.61273	4.94728	-23.8973	-0.265052	137.853	7.84772e-32	1.04482e-30	4.10784	-0.265052	7.72539	0.00544497	0.0378017						4.14984	-0.265052	7.75801	0.00534747	0.0380446
Ae2TE-158419	|protein_coding|JXUM01S006386:46406:47362:1|gene:AALF024 844	2e-66	AALF024844-PA	257	318	51	65	81	Ae2TE-158419	46	13	16	11	0	2	0	1		Ae2TE-158419	2.26568	1.0825	3.06555	3.03	0	0.155161	0	0.0749135	3.06555	-24.2028	-0.43917	156.311	7.23802e-36	3.94355e-34	4.10779	-0.43917	8.01106	0.00464924	0.0334545	5.9701	-0.43917	14.9834	0.000108463	0.00240909
Ae2-20171	|protein_coding|JXUM01S000594:376533:378059:1|gene:AALF0 21042	0.017	AALF021042-PA	50	508	38	58	10	Ae2-20171	81	116	7	16	5	5	7	9		Ae2-20171	8.42656	20.4017	2.83277	9.3088	0.607505	0.819309	2.57832	1.42406	20.4017	-22.1279	0.853438	110.519	7.54355e-26	2.21375e-25	4.10409	0.853438	11.1793	0.00082714	0.00880248	3.91545	0.853438	9.87771	0.00167293	0.0170574
AALF007085-PA	|protein_coding|JXUM01S001660:218137:237030:- 1|gene:AALF007085	0	AALF007085-PA	315	315	100	100	100	AALF007085-PA	979	168	33	8	33	14	13	20		AALF007085-PA	34.4861	10.0049	4.52193	1.57602	1.35766	0.776788	1.62136	1.07155	34.4861	-20.0164	2.61309	132.395	1.22647e-30	1.09285e-29	4.10308	2.61309	15.7385	7.27279e-05	0.00121469
Ae2TE-248000	|protein_coding|JXUM01S005582:35231:40552:- 1|gene:AALF022513	0	AALF022513-PA	1758	1773	35	54	99	Ae2TE-248000	3333	885	13	5	125	57	11	13		Ae2TE-248000	21.0801	9.46285	0.319836	0.176854	0.923338	0.567837	0.246321	0.125055	21.0801	-18.067	4.19718	153.498	2.98087e-35	1.32695e-33	4.1017	4.19718	20.7222	5.30971e-06	0.000135606
AALF006127-PA	|protein_coding|JXUM01S001548:208012:208790:1|gene:AALF0 06127	1e-109	AALF006127-PA	191	191	100	100	100	AALF006127-PA	230	23	0	0	0	8	1	1		AALF006127-PA	13.3345	2.25433	0	0	0	0.73055	0.205268	0.0881795	13.3345	-22.2542	0.470236	109.807	1.08019e-25	3.09363e-25	4.09987	0.470236	7.05466	0.00790592	0.0498192
AALF003968-PA	|protein_coding|JXUM01S001318:149343:168448:- 1|gene:AALF003968	1e-167	AALF003968-PA	276	276	100	100	100	AALF003968-PA	122	11	1	0	4	1	1	6		AALF003968-PA	4.90263	0.747316	0.156321	0	0.187734	0.0632968	0.14228	0.366725	4.90263	-23.182	-0.195158	86.3777	1.48651e-20	2.26166e-20	4.09762	-0.195158	8.07196	0.00449556	0.0326022
Ae2SigPSigP-261964_FR6_385-471	|protein_coding|JXUM01S000772:335936:348764:- 1|gene:AALF024558	5.9	AALF024558-PA	38	477	28	52	8	Ae2SigPSigP-261964_FR6_385-471	39	14	0	0	1	1	2	5		Ae2SigPSigP-261964_FR6_385-471	5.78832	3.51284	0	0	0.173341	0.233776	1.05097	1.1287	5.78832	-24.2959	-1.06353	107.485	3.48569e-25	9.22829e-25	4.09124	-1.06353	8.26778	0.00403547	0.030059
Ae2SigPSigP-49358_FR4_1-56	|protein_coding|JXUM01S000304:275544:340315:- 1|gene:AALF012812	29	AALF012812-PA	28	10820	35	64		Ae2SigPSigP-49358_FR4_1-56	17	26	6	0	1	1	4	28		Ae2SigPSigP-49358_FR4_1-56	3.75961	9.72096	5.16169	0	0.25829	0.348342	3.13203	9.41827	9.72096	-24.2941	-0.560121	89.3449	3.31639e-21	5.38012e-21	4.08814	-0.560121	7.1416	0.0075316	0.0480782						4.16086	-0.560121	7.31949	0.00682109	0.0452935
Ae2SigPSigP-257689_FR5_237-288	|protein_coding|JXUM01S002165:75305:100865:1|gene:AALF00 9935	2.6	AALF009935-PA	47	776	36	46	6	Ae2SigPSigP-257689_FR5_237-288	276	422	23	3	15	21	87	192		Ae2SigPSigP-257689_FR5_237-288	59.8492	154.705	19.401	3.63814	3.79888	7.17267	66.7947	63.3243	154.705	-20.2691	2.76931	129.136	6.3331e-30	4.52285e-29	4.08411	2.76931	14.9378	0.000111116	0.00171091						3.47549	2.76931	11.3526	0.000753414	0.00944672
Ae2SigPSigP-291_FR3_657-730	|protein_coding|JXUM01S007082:63256:65200:1|gene:AALF026 556	13	AALF026556-PA	24	457	50	62	5	Ae2SigPSigP-291_FR3_657-730	33	34	0	1	1	2	0	7		Ae2SigPSigP-291_FR3_657-730	5.48262	9.54983	0	0.929144	0.194039	0.523379	0	1.76885	9.54983	-23.7296	-0.748042	81.4255	1.81998e-19	2.53244e-19	4.08286	-0.748042	7.09451	0.00773205	0.0490379
AALF008346-PA	|protein_coding|JXUM01S001840:198489:213271:1|gene:AALF00 8346	0	AALF008346-PA	4599	4599	100	100	100	AALF008346-PA	2567	1580	5	3	110	86	58	615		AALF008346-PA	6.21179	6.46384	0.0470662	0.0405995	0.310884	0.327795	0.496927	2.26353	6.46384	-17.897	4.58247	135.82	2.18459e-31	2.48943e-30	4.08238	4.58247	18.416	1.77563e-05	0.000380085
AALF019751-PA	|protein_coding|JXUM01S004668:50180:62943:1|gene:AALF019 751	0	AALF019751-PA	490	490	100	100	100	AALF019751-PA	6034	2019	193	29	205	147	390	579		AALF019751-PA	136.796	77.3831	17.0205	3.67684	5.42795	5.24925	31.3044	19.9648	136.796	-17.0638	5.55285	152.403	5.17395e-35	2.1657e-33	4.07517	5.55285	21.7584	3.09237e-06	8.46035e-05						2.17387	5.55285	7.25514	0.00706982	0.0462893
Ae2SigPSigP-247438_FR4_74-246	|protein_coding|JXUM01S000059:606041:652540:1|gene:AALF0 19772	4.1	AALF019772-PA	63	1125	25	38	6	Ae2SigPSigP-247438_FR4_74-246	61	145	3	11	4	7	42	17		Ae2SigPSigP-247438_FR4_74-246	4.4672	17.9521	0.854623	4.50512	0.342121	0.80745	10.89	1.89354	17.9521	-21.9393	1.16123	85.4866	2.33275e-20	3.48644e-20	4.07413	1.16123	8.82575	0.00297009	0.0236783
AALF011917-PA	|protein_coding|JXUM01S002580:103416:129795:- 1|gene:AALF011917	9e-81	AALF011917-PA	142	142	100	100	100	AALF011917-PA	9748	434	113	29	304	99	313	1081		AALF011917-PA	758.802	57.1143	34.2168	12.6247	27.6376	12.1384	86.2642	127.985	758.802	-16.959	5.63659	101.502	7.14065e-24	1.57374e-23	4.07015	5.63659	14.5904	0.000133597	0.00198329
Ae2-233054	|protein_coding|JXUM01S003698:138938:139596:1|gene:AALF0 16157	3e-11	AALF016157-PA	111	196	45	54	57	Ae2-233054	519	10	31	5	11	8	1	1		Ae2-233054	64.9122	2.11447	15.0823	3.49734	1.60682	1.57602	0.442825	0.19023	64.9122	-21.2512	1.56477	79.3835	5.11514e-19	6.88812e-19	4.07006	1.56477	8.68622	0.00320625	0.0251893
Ae2SigPSigP-225305_FR4_266-330	|protein_coding|JXUM01S001095:66908:91136:1|gene:AALF001 092	0.048	AALF001092-PA	50	752	36	48	7	Ae2SigPSigP-225305_FR4_266-330	185	260	5	7	14	10	147	155		Ae2SigPSigP-225305_FR4_266-330	33.7591	80.2112	3.54925	7.14374	2.98374	2.8743	94.9751	43.02	94.9751	-20.9211	2.49887	134.69	3.86042e-31	4.05874e-30	4.06926	2.49887	14.7371	0.000123587	0.00186952						4.44209	2.49887	16.9854	3.76674e-05	0.000964316
Ae2SigPSigP-222318_FR4_153-230	|protein_coding|JXUM01S002745:84634:94134:- 1|gene:AALF012486	4.5	AALF012486-PA	39	376	33	51	10	Ae2SigPSigP-222318_FR4_153-230	165	157	59	51	4	11	57	87		Ae2SigPSigP-222318_FR4_153-230	28.2566	45.4546	39.3039	48.8444	0.800037	2.96716	34.5608	22.6608	48.8444	-21.4712	2.41809	141.992	9.76447e-33	1.82429e-31	4.0686	2.41809	14.6627	0.000128562	0.00192657	5.32685	2.41809	22.5227	2.07674e-06	0.000122351	3.82203	2.41809	13.1049	0.000294531	0.00466811
Ae2-18115	|protein_coding|JXUM01S008767:13624:35939:- 1|gene:AALF001428	9e-07	AALF001428-PA	95	935	36	51	10	Ae2-18115	135	113	2	9	2	9	3	4		Ae2-18115	14.0443	19.874	0.809362	5.2362	0.243002	1.47476	1.10499	0.632914	19.874	-21.8738	0.831874	93.6372	3.78993e-22	6.76845e-22	4.06667	0.831874	9.57224	0.00197541	0.0173785
AALF010082-PA	|protein_coding|JXUM01S002202:48451:49562:- 1|gene:AALF010082	1e-138	AALF010082-PA	244	244	100	100	100	AALF010082-PA	4410	1462	86	21	163	99	745	1713		AALF010082-PA	200.365	112.298	15.1995	5.33594	8.64938	7.08485	119.843	118.375	200.365	-17.5094	5.53936	173.225	1.4614e-39	2.06102e-37	4.06333	5.53936	23.8719	1.02962e-06	3.23958e-05						3.84297	5.53936	21.7791	3.0592e-06	0.000114984
Ae2SigPSigP-248580_FR6_72-133	|protein_coding|JXUM01S009222:28874:29659:1|gene:AALF00 2222	17	AALF002222-PA	27	200	40	59	14	Ae2SigPSigP-248580_FR6_72-133	44	82	12	5	0	6	6	7		Ae2SigPSigP-248580_FR6_72-133	8.74608	27.5561	9.27876	5.55827	0	1.87856	4.22265	2.11631	27.5561	-22.6775	0.313497	139.798	2.94772e-32	4.57414e-31	4.06023	0.313497	8.3693	0.00381613	0.0288431
Ae2TE-224731	|protein_coding|JXUM01S005582:35231:40552:- 1|gene:AALF022513	0	AALF022513-PA	1672	1773	36	56	94	Ae2TE-224731	833	500	15	4	30	32	8	24		Ae2TE-224731	5.28947	5.36759	0.370515	0.142048	0.222486	0.320058	0.179858	0.231792	5.36759	-19.5176	2.87349	149.919	1.80576e-34	6.29704e-33	4.06014	2.87349	18.0528	2.14865e-05	0.000443837
Ae2-220315	|protein_coding|JXUM01S001937:179697:193023:1|gene:AALF0 08690	0.002	AALF008690-PA	107	397	22	44	27	Ae2-220315	1829	461	10	3	59	39	18	45		Ae2-220315	155.414	66.2249	3.30541	1.42563	5.85523	5.21981	5.41531	5.81581	155.414	-18.9147	3.42099	152.217	5.68202e-35	2.34286e-33	4.05932	3.42099	19.101	1.23979e-05	0.000278674
Ae2SigPSigP-240397_FR3_320-382	|protein_coding|JXUM01S000205:476477:515205:1|gene:AALF0 09066	5.9	AALF009066-PA	16	374	43	75	4	Ae2SigPSigP-240397_FR3_320-382	319	92	3	2	12	6	51	92		Ae2SigPSigP-240397_FR3_320-382	60.1849	29.3445	2.20174	2.11026	2.64419	1.78304	34.0675	26.4	60.1849	-21.3627	1.75411	145.793	1.44085e-33	3.59064e-32	4.05644	1.75411	15.234	9.49789e-05	0.00150853						3.65869	1.75411	12.6854	0.00036852	0.00557202
AALF012810-PA	|protein_coding|JXUM01S000304:250557:260777:- 1|gene:AALF012810	0	AALF012810-PA	1092	1092	100	100	100	AALF012810-PA	1371	2113	17	37	45	130	164	251		AALF012810-PA	13.9626	36.3807	0.673481	2.10736	0.535249	2.08538	5.91352	3.88796	36.3807	-17.916	4.57958	111.763	4.02645e-26	1.23541e-25	4.05266	4.57958	14.9637	0.0001096	0.00169577
Ae2SigPSigP-215638_FR6_1-107	|protein_coding|JXUM01S000804:369358:373149:1|gene:AALF 025079	5.9	AALF025079-PA	35	1263	31	60	3	Ae2SigPSigP-215638_FR6_1-107	69	24	0	0	3	1	12	7		Ae2SigPSigP-215638_FR6_1-107	8.34853	4.90925	0	0	0.423933	0.190578	5.14062	1.28819	8.34853	-23.459	-0.318595	100.352	1.27611e-23	2.72191e-23	4.05212	-0.318595	8.71617	0.003154	0.0248523
AALF015685-PA	|protein_coding|JXUM01S003569:124630:129293:- 1|gene:AALF015685	0	AALF015685-PA	357	357	100	100	100	AALF015685-PA	617	367	226	43	15	29	15	43		AALF015685-PA	19.1845	19.2919	27.3352	7.47727	0.544718	1.42029	1.65132	2.03355	27.3352	-19.9489	3.43615	149.034	2.81855e-34	9.06516e-33	4.05153	3.43615	17.3171	3.1633e-05	0.000609207	4.74602	3.43615	22.2514	2.39184e-06	0.000135531
Ae2SigPSigP-224741_FR1_619-693	|protein_coding|JXUM01S000065:462933:491842:1|gene:AALF0 20968	0.92	AALF020968-PA	23	1850	52	73	1	Ae2SigPSigP-224741_FR1_619-693	407	169	10	0	26	3	4	25		Ae2SigPSigP-224741_FR1_619-693	62.0613	43.5668	5.93163	0	4.63035	0.720543	2.15953	5.7981	62.0613	-20.799	1.75591	96.2611	1.00691e-22	1.91613e-22	4.05072	1.75591	10.6809	0.00108248	0.0109425
Ae2-222949	|protein_coding|JXUM01S000750:7042:8612:1|gene:AALF02418 6	1e-110	AALF024186-PA	288	505	71	81	57	Ae2-222949	1419	1421	93	52	79	68	315	601		Ae2-222949	54.8452	92.8524	13.9826	11.2401	3.56614	4.13978	43.1062	35.3306	92.8524	-18.2999	4.67769	173.795	1.0971e-39	1.59402e-37	4.04977	4.67769	22.5858	2.0097e-06	5.76034e-05	2.44369	4.67769	9.23142	0.00237898	0.0217094	3.25978	4.67769	15.6688	7.54584e-05	0.00167369
AALF022279-PA	|protein_coding|JXUM01S005479:89210:108323:- 1|gene:AALF022279	0	AALF022279-PA	1207	1207	100	100	100	AALF022279-PA	872	644	26	6	16	52	48	183		AALF022279-PA	8.03523	10.0325	0.931973	0.309202	0.172193	0.754741	1.56602	2.5648	10.0325	-19.2728	3.3311	129.132	6.34699e-30	4.52972e-29	4.04814	3.3311	15.7484	7.23499e-05	0.00121114
AALF013828-PA	|protein_coding|JXUM01S000338:125853:171167:- 1|gene:AALF013828	0	AALF013828-PA	474	474	100	100	100	AALF013828-PA	7496	5772	455	146	278	360	322	660		AALF013828-PA	175.665	228.678	41.4777	19.1345	7.60877	13.2883	26.7168	23.5244	228.678	-16.1336	6.41405	159.01	1.86143e-36	1.19135e-34	4.04793	6.41405	23.9241	1.0021e-06	3.15611e-05	2.19381	6.41405	8.18776	0.0042174	0.0320585
AALF007737-PA	|protein_coding|JXUM01S001740:62096:62368:1|gene:AALF00 7737	5e-46	AALF007737-PA	90	90	100	100	100	AALF007737-PA	16379	2858	2789	387	313	438	279	982		AALF007737-PA	2003.53	591.034	1327.1	264.745	44.7163	84.3906	120.833	182.7	2003.53	-15.8889	7.28708	115.483	6.1698e-27	2.18962e-26	4.04418	7.28708	17.6646	2.63483e-05	0.000525532	4.18958	7.28708	18.6917	1.53652e-05	0.000558581
[truncated: 32,793 more rows]

## Sheet: legend
Columns A-I:	Best match to ALBIE-FOSHAN database (Chen et al., 2015), with indicated coordinates and ID of genomic scaffolds and annotated AALFXXXXXX ID, with E value, Match, Extent of match, Length of best match, % of identity, % of similarity and % of Coverage.
[truncated: 2 more rows]
