# Supplementary material for: Deciphering the olfactory repertoire of the tiger mosquito Aedes albopictus
Source: BMC Genomics. 2017 Oct 11;18:770. doi: 10.1186/s12864-017-4144-1 (PMC5637092; doi:10.1186/s12864-017-4144-1)
Supplement: Supplementary file 7 — Dataset S4. Transcriptome: sequences. (XLSX 16036 kb) [file 12864_2017_4144_MOESM7_ESM.xlsx]

## Sheet: CDS
Contig ID	CDS Sequence
Ae2SigPSigP-249045_FR6_266-359	ATGAACGACCTCGGCGATCAACGTCTGTACCGGTGGTTCGCTCTTGCTGCGCTCATGGTAGCTGTAGTCTATCTTCATGCTGCGTCCTCGCAGGTAGCCAAACTCATCCTCCTCGTCGGTCAACTGAATCAGCGATTCGTACCGTTGGACCTGCTCGATGACCTCACCGGTGGTGATGGTTCCACGGGTGGGGCTTCCACTACGGCATGTACCGTATCCGGTATCCATCGTTTTGAACTTCGATAA
AALF019061	ATGAGCGCCATCGACCTATACCAGCAGTGTATACGCATTTTCAAGTTCAATTCCATTGCTGTTGGTGTATCGCTGTGGAACGCTGACCAATTCTTGACCATCGGCTCATACTCGATCATGACGCAGATGGTCATCTACTTTTGGTGCAATTTTTGGACCGTTCACAAGTACCGCCACGATATGCTCCATGTCATGGAGGTGTTGAACAGTGCGGGCATAGCGTTTCAACTATCGGTGAAGTTTTTCATCGCCATGTATAACAAACCGATAATCCGCGGTTTGCTGCAGACCGTTGAGGATAAGCTGTATGCACGCTATCCTGATCGATCGAGCCGTGAGGGGGAAATTGTGTATAAATTTGCTAAAAAGTGTAACATTCTAATTAAGATACTTGCTCCG…
Ae2-203504	CCATTGGAGAAACAGGAAACAACAGATCCCAAGACAATCGAAGAGTGGGAGACACAACTGGAAGCACAATGCGAAAATCTTCTGGAGTCCCGTCCGGCGCCACAGTTCAAAATATCCTACAAACAAACCGTGGGAACGGAGGATCTCTTTCTGCAGATGAGTGGGAAAACCCCCAGTACGGTTAGCTGTGAGAATATGATTGTCGAGGTTATCCTATCGGATGAGATCGGGGTTGGAATTCATCACATCGATCTGACCGTCCAAGCGCACCGAGTGCTA
Ae2SigPSigP-256023_FR6_86-173	ATGCCTGCATGGACAGACCGAACATTCCTCCGCAGTTTATTCCCAGCTCTTGTTGCACTTTGGTCATTACAATCAACAGCGTCTCCCGGACTTCATGGTAGTCTTTTCGTGCTTCTGGCACATCCGGCAGCCGCTCGAACCAACCTAAATTGTACAAGGATGCTCCGATTTGGTTATTCATATCGTTCAGATTGTCAGCAATTTTGCAAAACCAGTAGCACTCCAGTAGGATCGCTCCTACGTAACTGA
Ae2SigPSigP-221634_FR2_1-400	ATGTGGGCTTCATATAGGTTTTATACATATTTCATTTACATGGTTCAAGTTATGCATGCCGTCGAGAATACGTTCGTGGAGAATAATGTAGTGGCAACTAGTTGGTGTGTCATGGCGTTGCTTATGGTTGTCATAGCTTTACTTAACGAGAACATAATACAAAGATCTGCTCCGATGATTGGATGTGTGCGGAAGTTCATCTACGAACGAATCGATAAATCAAGTGACAGTCGATACGACTCGAAAGCAAGGAAAACATTTATTCGAACATCCCGAATCGTATCGCTTGGTGTGCTAGCACTGGTCATCATGGATGAGATGCTTATTCCTCTGATTCTTGTTCTACATGAGGATCGAATATTTGGAATTCCAAGTATTCTGTGTTTCTCAAATAAGTTC…
AALF019151	ATGTCCCATCCAGTTCGCGCCTCTTTCCCGGCCAACATCACCCTTCCACGGTGCCTGGCGTTCGTTAATCGAGTACAAAATCCCTTGGCCTTGCTTAAGACCGTGGATCAATGCGTCGGTTTCATCAGCTGGGACTTCACCACCAAGCTCTCATACGCGAAACTTATCGCGGTCGTAATCATGTACGGCTACCTGCTGGTATCCTTCATCTGTGCCTTATTTCTGGTCAATCCAGCGGAAGTCCACCCGGATTACTACCTTAAGATGTGGTTCTTCATTGGAGCTGGCGTTGCTTGCTCGTTACCCTGGATCGCCATGTTCCCGGCTCGTCACCACTTCAGAACGATCTTGGAGTTCTTCACCGATCAATACCGCCAGGATCCATATCACCCGCTGCGA…
AALF011372	ATGGAAAGCATTCTAAGCTGTCCGATTGTTTCGGTAAATGCTCGAGTGTGGCGCTTTTGGTCGTTCGTTTTGAAGCACGATGCCATGCGTTATATCAGCATTATACCGGTAACCGTTATGACGTTCTTTATGTTTCTTGATTTGGGCCATTCATGGGGTGACTTTCAGGACGTCATAATCAAGGGCTACTTTGCGGTGTTGTATTTCAACGCTGTGCGTATCGACGACCACCAAATCCAAAGCCTACTGAAAAGCTACACGGCTCGCGCTCGGATGCTGTCAATCTCCAACCTGGCCCTCGGTGCCATCATCAGCACATGCTTCACAGTTTATCCAATGTTCACAGGCGTGCGGGGTTTGCCGTACGGAATATATATCCCTGGAGTTGACGGTTACCAA…
AALF007898	ATGGAAAGCATTCTAAGCTGTCCGATTGTTTCGGTAAATGCTCGAGTGTGGCGCTTTTGGTCGTTCGTTTTGAAACACGACGCCATGCGTTATATCAGCATTATACCGGTAACCGTTATGACGTTCTTCATGTTTCTTGATTTGGGCCATTCGTGGGGCGACTTTCAGGACGTCATAATCAAGGGCTACTTTGCGGTGTTGTATTTCAATGCTGTGCTACGGACTCTCATTCTTGTGAAGGATCGTAAGCTGTACGAGAACTTTATGGAAGGGATTTCCAAGTTTTATTTTGAAATTTCTCGGATCGATGACCACCAAATCCAAAGCCTACTGAGAAGTTACACGACCCGCGCTCGGATGCTATCAATCTCCAACCTGGCTCTCGGTGCCATCATCAGC…
Ae2SigPSigP-99956_FR3_1-55	ATGATTAAAATGCAACAAGAAAAACCAATTGCCATATTATTGCATTATTTTCTTATCATATGCAGCTCCTCTATTTCGCATGCGTTTTCGGTTGACACATCTTCCTTCATCAGATCAACTGCCTTCACAACGTTACGTCCGTTATCCACAGTAACGGAATAG
AALF007555	ATGTCTGGCAAACACAAAATTAGACGTTCCAAATACGAATCAAGTGACCGTGCCATCAAAGAGGAAATGAAGAAATTTATCGAGGATTTCGAAACCCGGTTCAAAATGAAGCTTCAACATCACCCGATAGATTCGGATCTCACCCATGTAGTTCCTCGGCGAATGTACGACAAGGCGTCCAAGATTGTTCGCCTTCAGCCGTACGACGACAAAGAGTTCGAGGAAATTGTCAAGTGTCGCTTGAAGGAAGCCTTCCGCTACTACAGCATTGAGACCAAAGATTCCGATAGTCTTAGTCCGGAAACGGGCGACGACGCCGAAGATGGTGACCGCCTGTCCAAGTTCGAGCTTAAAATTGACCCAAAGACGAAGCCAAGGGAGCTCAAACTGAAAGAGGTC…
Ae2-258070	TCAGAAAGAGCTCCGGGAGGAATCCCAAAAAGAAATGCTGCAGGATTCCGGGAGAATTTCGAGAAAAAAAAAACTCCTGGAAGACTCTCAGAAGAAAGTTCCGAAGGATTCCCACAAAGAACTGCCAGAGGATTTTCAAAGCGAGCTTCTGAAGGATTTCGAGAAGGAACTCCAGGAAGGTTTCCAGAAATATTTTCAGAAAAAAAAAATACTCCTGAGCGATTTCTAGGAATAATTCCCAGAAGCCTGCCAGAGGAAACTCTGGGAGGATTCCCAGATGAAAGAATTCTCAAAAGGAGCTCTTAG
Ae2SigPSigP-92460_FR5_1-57	CATGATTCTGGGGGCCGGACTTGGCATGGCAACGTTGACTTTCCTGCTGGAGATTTTCCGTGTTCGGATGACGCAGTCGCTACACCGGAAAGCTCGCCAATTGAAACAAAAGCTGTATAATTTGAGTAAATCCGTCGTGAATGAAGCATTCAGTGAATA
AALF021238	ATGCTGGATGCCGTTTCGGTGGACAACGGGTTTCCCATGTCACACAATTACTACAACCTGTATGACGACAGCCGGTTCGACTGGCTCACCCGAGACGAAGTGCCGTGGGATCAAATCGAAGCCTCGAGGAAAAAGTGCGAACAGTGGCTGCTGAAGATGAGTCCCACAAAAGCGGACACCAAATGA
Ae2SigPSigP-208280_FR6_149-217	ATGTCGTGTTGTCTCCATTTCTTATTTTCCATTTTAATTATAAACCCGACGCAGCAGGGTGAAGTACGAGTAGGATGCATTCAGGAGGGATTGGAACATTTCCAGCGTCATCGGATAGACATTGCCTACTGTGATCTCCAGAGGCTGCTGAGCCCGCAGGATTATCAGCAGGAGCTTTTTCTTGATTGA
Ae2-216959	GAGTGGAAGCACCTGGTGCCCATCATCTGGAACTTTGTCGAGTTTTTCATGATGTGTACGGCAATTTGTAAGAGCAATATCATACAACACCACATGAAGGAGATTTTGGCCGCGCAGAAGTTTGTGAATAGGAGACAGGCCGCATCCGGAGATTCAGAAGAGGATTCAAAGGCTCGGAAGGTGCTGTTTAAAATAATACAGACCTTGCCGGGGACGTTGATTTGGGTGATCGGAACGGTTGTTGTTTTGGCTGCTATTACGATTGGGCCGGATGACCCCCTGTTTGGACAGTCGCAGTTCTTTCATAGACACCTGAGTGGCTGGAAAGCACGAATTGTGCATATCATCCTCAACTCCGCGCTGTTCCCAATCTGGGTCGGGAAAACTTACTGCTCTACC…
Ae2SigPSigP-252366_FR2_462-580	ATGCGATCCAACTTGTTGTCTACCACCGCTGCTGCCGCTGTTGTTGTTGTTACTTGCCATGATGTTGGGGTTATAGAACCTCATGCCGTTTCGGGATTGCCGTATCGCTCCATTGTCGATGGCCGGATCAGTCGATGGACGAGATTCATTTTGAATGATTCGATTGGCGCTGGCTATGGTGTCACTCATGAAGCCGTCACTCAGTCGCGTACACAGCCTACTACGGGTCGGCCTTGCCGGCTTCATCTCATAGGGATTGCTGTTCTTTGCATTCAGCCCATTTCTGCCACCCTGTTTGGGCTCCATTTCGGGAAACCTTGA
Ae2SigPSigP-220584_FR2_111-199	ATGGTTGTACGTTTTGCCATTTGGGTGCTTACAAATTTCTTGTCATGCAAAGTAGGTGCTGCTGATGGCCATCTTACTAGCTGCAGCGACGGAGTAAAGGCTCTCCCTACCAATTATACATCTATCGGGCGGAAAAAGTCCTGTCTACCGTTAGCTTTCCCGATAACAATTTTCACGCCATGCTTTGTTCGCTCTCCGTAG
Ae2SigPSigP-208879_FR6_150-233	ATGATGCTGGTCATCCAATCCATTGAGTACGCATTCATGGCAATTTTCGCATTAACATCATCCAGTTCATCTAGCAATCTGCATGTGAAAAAACACTCCATGGCACACATTGCTCCGAAGACCAACATTCCCAAAGCGTCACTGGAAAAATCAATCACGCACAGGAAACTATTGAGGGTCACCAGAACTGCAGTAGCCAATAAGAGGACTAAAAAGTTCGCATAG
Ae2SigPSigP-73945_FR4_1-319	ATGCGCAAAATGTTCGCAGCTATTTATGGGAATTGTTTCTGCGTTCAGGTGATAATGGCGATGCCAATTGAGCAGATTCAACGATTATTTGGGACTCCGGAAGAGTTTGAAGGGTTCGGGACAGTGGTGGCTCAGCTGGCAAGTAGTGCTGCGTTACTGTTGAAACCGTTCATTTGGATGAGCAGATTGTTCAGCGGTACGGTTACTTTTACGGGGCTTCTGGTGGCACTCAATGCGGAAATGAAGATCGCGAGACATGGCTTTGAAGGCGTTATGGATCGTGTTAGTGCTGCGATCAATGAGGATATAGGTCAAGATGGTTCGTTGAATAAAAGAGCTGAACAAAAAATGTTCTGGAAAAATTTGAATGTGAATGTAAAACTACTTGTTGATCAACAC…
Ae2SigPSigP-261350_FR4_38-120	ATGCCCGAATACATTCTTCGGATTCTTAATTGGCTAATCCGATTGGGCTTAAGTTTCTTATTATTCTGTTGTTCACTTGGCCACTTCAGTGTGATTCTCTGGAATTACCTGGCAACTCAAATTCTACCAACGTTTGCTGGATTCTTCGGCTGGTTCAAGACTCCGTGTATTGGGACTACATGCCTTTGA
Ae2SigPSigP-217870_FR3_434-519	ATGTTCTGGTTGGGGCTCTGGTTCTGGTTCTGGCTTCGGTTCCGGCTCCGGTTTTGGTTCTTCCACAGGCTGCTCTTGAGGGACGACTGCTTCTCCGTTTGTCACAGGAGGTGCTGGTTCAGCCTCTGGCACTACAGCCGGTGCTTCCACAGCCTTTTCCTCTTCAAGTTTGGAAGTTTCCGAAACAATTAA
AALF003832	ATGACCGAATCACCTGACTCGCAGCGGCGCCGGGAGGAATGCGAGCGAAAGGCCCGCCGAGGGGAGATGGATCCCCGGTTGGAGTTCACCTTCCAGCTGCTGATGGACGCCACCGGATTGCCTCGGCATCAGATCATGGACCATATATTCGAGGGGAACATGCTGGACGAGATCAACCAGCTGTTCCTGCCGAACATGCGCAACAAGCTGATGTGGTTCTACCAGGAGGTGGATGAAGTCGATCAGCCCGCCGAGCGGGACATCAGCAAACCCGGTCCGTCGCGGGCGGGAGCGTCCAGTTCGTCGAAAACACCGCAAGGTGCATCGGGAGCGGCCCACCACAAGCAGCACAAGCTGTTCATCACCGACGGGTGGAGCTGCGCTTTCACCGGAATCTGC…
Ae2-15544	CGGATTTCCAACTTTTGGTTTAAAGAAGGATCTGCCAGTGATTGCTTTTGGTGGCTCGATGTCATGCTTCTTATGGGAGGAATCCGTAGTACATTGACGGCTGATTGGGTTCATGAGCGAAAAATTCGTATCATTTGTCGATGCTTGTTTGCTTATCATGCATTTGTGTTTGCTCTGCAATTGAGTGAAGCCTTGATCGAGAAGAAGGATGCAGCTCTCGTGATTTTGGAATTGATGAAAGTTGCGTTCGTTTCCGTTGCTTGCTTAAAAGTGGTTTCCGTAGCATTTCTAAAGAAGTCAATTGCAACGCTACGTATGTTCATCTGCAGTAACCGAATAAATTCTGGTGACGAAGCATACGATGAACTGGAACAAAGCAAGTTCAATAGAACTATTCGA…
AALF000962	ATGCTTGAAACATTCAAACAAGCCCTACGGTATGATCCAACATCGAATCCACTGAAGCATTTGATGATTCTGCATCGCATTATCGGTTTCAATCTAAGCAGCCCGCTGGCGAACAAAGTTTCGCGCCTTTCGATGATCCTAGCCGGAATGCATGCTCTGTGCTTCGTCTACCGGGTTTACATGGTCTCGAAGAAAGACCTGGGATTTGAGTACTACATTGCAGCGCTGAACGTCGTGGGAGGATACATTTTCGCTGTAATTCGTATGACGGGCTTTGCATGGAATTACGACGGTTTCCGAGGAATTTGTCGCTTCTTGCAAGATCATGCGTTCCAGAGAAACGACTTGAGAGCACAGCGTCTTCGCGAACAATGTTACAGGAACAATCAGAAATTTACC…
AALF015018	ATGCCACCAATGCTGTACCGAAAAATGTGGGACGACGTCCCCAACCGGTCCCACATACCGGATCAGCATTTCGGCCAAGTTGTGAGCACCGATGATCTGGTGGACGCCCTGACGACGCATCAACTCCGCCGAAGACAACACGGTGCCTACGAAAGGCCATGGCACCATGGGGACTCCCTCCGGGACACTGGATCCACCGTGCAGGTAGCGGAAGACAAATTCGAAGTCTGTCTGGATGTGGCGCAATTCAAGCCGGAGGAAGTCTCGGTAAAGCTCTCCGGCCATTGCATCACCGTCGAAGCGAAGCACGAGGAAAAAGAAGACGAACACGGACTGGTGATGAGACAGTTCCTTCGACGGTACACGGTGCCACATGGGCACGACCTGGAACGGACCAGT…
Ae2-238025	GTTGCTCGTTCCAATCGGAATTTATATACAAAATTCTGGAAGGTGGTCAAAATTTTGCCCCTTACCAATGGTAAATATTCAGTAATAATTGCCATGGACGAAAAATCGATCAACCAAATTGAAAGCCAATCGAGCAAGATTTTTTATTCACTATCTCAAGCTTGA
Ae2SigPSigP-243280_FR3_33-107	ATGGGAATTATTCCGTTTGGCATAGCAATAGGTGAAGTAGCGTTGGCTATTTTCATGCATAATTTTTCGCATTTCACGCGATTTGTCATTTCGGCAACGATATACCTAAATGTAGGTATGTCTTATGGAATCATTTTTAATGCTAGAAAATCTAATAACTTGACCGTGAAACATTCGACAGTAGAATAA
AALF010302	ATGGAAGTGACAAAGATTACCGGTATCAGTATTTCATTCCTACGGATGGTGGCAGCGGCAATGCTCATCGAACCGTTCACTACCCTGCGACGTTTTGTCTCAGCAAATTCGGTAAATTCCGGAGACGCGCAGTACGATGAGTGCGAGCGAAACAAATTCAACGGGTTTGCTCGAACAGCCATGACGCTCATCGTTATGTGGATAACCACGGACACGATTCTGTTTGCGATTCCGAGTTCAACCAAGGACGAGTTGTTCAAGTTTCCACTTATGTTGAGCGGGATTGGAGAAACAGCTTCGAGGATTCTGAACATCGTGCTTGTTAGCTGCATACCTGCGTGTGTATTTCCCAAAACTGCCGGTTGTACTGCTTACATTGCCGTTCTACTGAAGGGTATG…
Ae2SigPSigP-220663_FR6_309-391	ATGAATGTACACATCGTGGTCCTTTTCGTTTGGTGTCAGTCCATCAACGGCAGCGCCCAGTTTCGGGTCGGCGTCGTAGAAGTGCGGTTTGGAACCGATGATCGGTGCCCCCAGGCATGGAGCCAGATCGATTGTGCCCTTTGGTGGGCAGATTTCGGGTGGATCCCGACAGTAGCAGTGATGTTCCGGTTCGTTCCTTGCATCGCCAAAATCCAGCTTGAAGAAACTCATCGGTAG
Ae2SigPSigP-244604_FR3_212-396	ATGTGCTCTGGGGTTTCGACTAGCAACTGTAATCTAATTTCACTACAAATTGTTTGTATCCATCTACACTGTTTGTCCATTGTTTTAACCTTCCCTCTAGGTGAAATTCAACAAGAATGTTACCAACGAATAAGTAATGTTCAGCAACTTCCCAACAGCTTCAACGGTAATGTCAAAAACTCCCCCACAATTGAACTTGGCGCTGAATCGGGTACCAATTTTCATAATCATCAGCTGCGTCCGGAGGCGAATGTATTCCGAGTGCCGGGTTGCATCGTGAGGGATCATCACGATCACGTCCATGATTTTCTCCTCGATGGTGTCATTAATATTTCCGAAAGATTCCACCAACCAGCACCAGAGGAAGCTTTCGATGAAAAACACCGTGATCCCCAATGT…
AALF026445	ATGGCGGCGTCGGAGTTGGTTCGTGATTTCAAGAATCATAAAATCGTTCCGGATGTGATTCCGGTACCGCCGGAGTCGCTGCTGCACGTGACCTACCCCGGAGAGCAGAAGGTGAACCTGGGCAACATTCTGATGCCCAAGCAGGTCAAGGACTGTCCGGTGGTGCAGTGGCCGATCGAGCCGAAGACATTCTACACGCTGTGCATGACGGACCCGGATGCCCCGAGTAGGACCACGCCGAAGTTCCGCGAGTGGCACCACTGGTTGGTGGTCAATATTCCCGGGACGGATATCGAGCGCGGCGATGTGCTGTCCGAGTATATTGGGGCGGCACCGCCGAAGAAGACCGGCTTGCATCGGTACGTGTTCCTGGTATATCAGCAGAACGGACGGTTGAGC…
Ae2SigPSigP-233124_FR2_113-167	ATGGGACTTAAGCTGGTTACTTTGAGCACCTCAGCACCAACATCACTGGGCCTGCTTCTGCCTTCACCCGCAATCATGTACATTATGTCTTGGTTGAATTTATCGTCAAGTCTATTATCGCTATCTCCCTCGCTCTTCAGAGGAACAGTCATAATTTGA
AALF009940	ATGGATTCACTTGAAGTATTTCTACCAGACAGCCAGTTTGAGCAGGCATTCTCATCCTTGATTGATCACATTTTTATAACCTATGTGGTGGCGACTCGTGCGGCATGCATTCTGTTTAGCAGCGATTCCACCAACTCACTGATTAACACCATACAAATTTCCGCAACTCAGCCGGTCATCTCGATGTTCCTGAACTCCGCCGGTCGTTACGACCCCAGACTAACCGCCAACATCGACATGGGTTGCCATGCTTTTGTCATGGACCAAACGAATGCAATTTTCTTTCTGGACTCATACACGATTACTCACGATCGGGCGACGATCAGACATCCCAATAAAACGCTGGTCATAGTTCAGGATCCCACCACCGAGCAGGACCCCGATTTCAAGGACCACGTG…
Ae2SigPSigP-227407_FR3_835-991	ATGAACACCTTCATGGGCGTGCTCATGCTCTTCCTCGTCGTCATTTTCTCCATCTTCATTATCCAAATTCTCCGCTCCAGACTCACCGGCAGCTTCTTCCACGGCAATTTCCGGCGGTCCTGCAGGTACCGGTTCCGGTTCTGGCGCGGGACCAGCTTCCGGAGTGGGTTCCAATTCCGGTACTGGCCCAGCTACTGCTTCCTCCTGAACCGGTTCCGCATCTTGGGTCGGCTGTTCCTCAGCCGGTTCCGCAGCCGGTTCTTCCTGATTGGACTCAATTTTCGGATTTATGTAACTAG
AALF011348	ATGACTGAACTAATGGATTTAAGAATGCACCACCACTTGGCGCTCCAGACGGAGATCTACCGGCAGCGGATGCTACAGGGATTACCAGATCCCTATCCGACGATGCTACCAGTTCCTGCACCGAGGCCTCTGATGTTGCCTCCACGATTCCCGCTGCCTTCGGAAGTCGACATCAAGTTGCAGAACAAAGAACTCTGGAGCCAGTTCCATCGCATCGGAACCGAGATGATCATCACCAAGAGCGGAAGGCGAATGTTCCCCTCGATGCGCCTGTCCATCAACGGCCTGGAAGCGGACGAGAACTACTGCGTGCTGATCGAAATGATTCCGATCAGCGACTGCCGCTTCAAGTTCAGCGGTTCCCAATGGGTGCCGGCCGGTGGCGCCGAACCACAGAGC…
Ae2SigPSigP-30735_FR4_218-310	ATGCCGCAGCTGATTCGTTTGATTTCGGTTCATCTGATTCCGGTTTGTCCAGCGATGGCTCTTTTGATACCTTGCCTTTCTCTTCGCCAGATCCAGTTGAATTCTCCTGAACGCCATCTTGCGGTTGAGCAGTCGCCTCTGAACTTGGTGCATCATTGGACTCAACATTTTCTGCCGATTCCGACGGAATATCCTCTCCCGCAGATTGCGCATCGTTTTGTTCTGCTGACTCCGATTTTATCGGTGTTGCTTCACCTGATTTTCCGTTCGATTTAG
Ae2-180195	TCTAAAATTTCTGCAGAAATTCCTTCTGAGATTCTACTAGCAGTTCCTTCTGGGATTATCTTATCCTTAGGGTTTCTTCTTTTTTATTTTATAATTGCCCTTTCTCCAGTTTTCTCCAAGAGTTTAATCTACATCTACGAACTTTCCACCAGTTCATTCTGGGAATCCCCCAGAAGTTTC
Ae2-71889	AGAAATTCCTCTGTGGATAGCTGTCGGGAATGCTCCTGTGATCCCTGTAGGGATTACTCTCGTGATTCCTTCCTGGATTCTTCCAGGGAAGTTTATAAGAATTTCTCTCAGGCTTCTTTCAGGACCTCCCTGCACAATTCTTTTGGAAGTGTTTCCCAGGGTTCCACCAGGGATGCCTTTCAGGATTCCTTGGTGAACTATTTATTGGATAACTGTAGGAACCTCTCCCAGGATATTTTTCAAAGGATTCAAAGGATTTCAAAGATTCTTCTCGATATTCTGCTAGAACTTCCTTCACAAATTTCGTCAGGGATTCCTCCGAGGATACCGATAGGAATCCTGGATTTCCTTATTTATTTTTCCAGGTAG
Ae2-262667	CATAGTACTGCACAATGGTGTCTTGTACGATCCCATACGGGTCACGTGGAAGCCTATGATTTTTTTTCTAATGCGAACCATATCCACATATCAGTGTGGTGGACTTACTACCTTTGGCACCGGGAGGTGACCAAGCACCGGGGCATACGGATTGCTCAAGAGGAGTAA
Ae2SigPSigP-241583_FR3_221-296	ATGCGGAAACAACTCCTGAGAAAGCGAACGCCAGGAAGGATCCTCGTTATTATACCGACAATAATCCTGTGTTCATCGATGGAACTGAACCACTTCTTTTGGTGGAGTTCTGCCAGCGGAAAAATTGCACAATCGACGCTTATTTTGATGAGACCTACCTGTGGGGTGATGTTACTGAGAATAGAACTGCTAATGGAGTTTTAG
Ae2-23917	ACAATTGCATGTGGTGTGCATCCAACAAGTGCATTCTCTCTTCCACATGGTCAGATGCCTTCATGCAAACATCGATGTTGGTATTTATATAAATACCGTCTCTCTAGAGAGTTCCCTCTTCGTTTGTTTATCTGCTTGCTAAAAAGCACAACAAAAAATGAAGTCAATTTGCGCAGTCGCGAGAGAAGGCACCACCGGTACCACTAG
Ae2SigPSigP-261048_FR6_1-105	ATGTTGCTTGTTTTCCAAATCTTGATCGATCTTTTTGGCCAGTTCGTGCAGGCTGTTGTACATCGTCTTGGCGGCGTTGATTTTTTCGCGAAGGACTTTGATAGTATCGCGAAGTTTTTGAACCTCGTCGGAAAGTCCATGATAAGACTCGTCGATGCAGAGCTCCATTCCGGAACGTTGGGCACGATTTTCCATGCGGGTCTCGACCACTTTCAGCGCTTCAATTTTATCGGCATAGGCTCTTTCCAAAGTTTCGATTTCCGATGA
Ae2SigPSigP-93163_FR5_1-272	ATGCTGCTGCTCATCTATTGCGATCAATTGCTGATTTGGATTCCAAACTCTGCTCAAGCACGTATGTTCGGCATTCCGGAGAGGTTCAGCGGTCTTGGATTTCAGATGTCGAGGATACTTCAGGGAATGTATTTGTGCTCGTTGGTTAGTTTTTGGGGTAGCAGATATTATTGCTGTTCGTCCATGATCCTGCCGTTGCTCCTTGATTTACAAACGGAACTTGCGATTGTCGCCCATGGGTTTGAAATGATCAAGGCAAACGTTCGGAATAGTTGCAAGTCACACGAAATGCGATGGGAATACCTTGAATATATGCTGAAGACTAATGTCAAGCAACATCTACGAGTGTTGAGACACGTGGACCTGATGCTGCCGGTTGTGAACAACGTCTACGCAACG…
Ae2SigPSigP-242123_FR3_769-856	ATGCCTTGTAGCATGGTTACGTTGTCCATAAAGACTCTATTCGCGGCTGCAATGCTTCTTTTTCCTTCACGAAAAACATTATTGTCACATGTCACAAGTGTGCCAAGATACATACATAACCACTTCCCAACATCTTCAACATCCAATGTATACCCTTTTCACGTCCAAGTCGTTCCACCTGGCTCGTACATCGTGCTCTCTACCCTTCACGCCTTCGTATGTTAA
Ae2SigPSigP-27703_FR2_127-213	ATGGGTCTGTTGTTGCTTATGTTACTGATGTATTCGCTACTTATTGGTGGAGATGATCTCTCTGTTTCAGCGGAGTGTGAGTACTGCTTTCTCATGGAAGAGCTGAAGTTATCAGTTGAGGAAGTTGAAGATTTGAGCGCAGATCGTTGCATCGTTGGTGAAAATCGTTCGGAAGAACTAGCCGTAAATGAAGAGCTAGGATTGTTAACATTAGCGTGTGCGCTAGAACTAGATGACTGA
Ae2SigPSigP-229488_FR6_1-129	ATGTTCATGGGTAAACACATGGGAATCAACGTTTTCTCTGCCGCTTTCGTAGTAATGTCCCTTGCATTGCTCCTGGAATATTACGTTTGGTGTTACATAGTTCAATCCATTAAAGAGACGGCTACTTCTATTGGTGATCTTATCTACGAGATCTGCGCTTTAATTCCTTACAGCCAAAATTTTCATTCAGAGTACGTCCAACTAAGAACGAGTCTTATCATCATTTGGATCAACAATAGAAATGGATATACCGTGAGCTGTTTTGGAATACTGCGTCTTTCAATACTGGCATTCGTCAATTTGCTGGACGTCGCTTACACAGTGCTAATGTTTTTGATAAATATGACCTAA
Ae2SigPSigP-224717_FR1_25-148	ATGGGGTTGAGCTGCGGTAGAACAGTACTAATTCTTGTATTGATATTGACGTTGGCCACGTGTGACCAAGACCTGCATATGCAGAAATTTGTCAAAATTGATGTATCCAAGATCAATCAAAAAGAAAACAATGAAACAACCGCTACTACATCTGGGAATGCCACCGTTGAGGGGACAACTACGAGCCCTTCAACATCTCAAACCACGCCTGCGATAGCTAAAGGGGAGGAAAATGCAACAACTTCTTCGACGACGCCAACGACGACCACAACTGCTCAACCAGATAGCACCACTACAGAAATTGCACCATTCGAGCAGCCGAAAGAAGGACGTCTCACGAAAAACTAG
AALF019174	ATGAAATCGTTCGTCTGTGTGGTTCTAGTCGCCGCCCTGGTCGGAGTCAATGCTCTAACCGAGGAACAGCTCAAGAAAGCCGATGGTTATGCTGCCACGTGCCTGGAAAAGGCGAACGGTGTGTCGAAGGAATCTGTGTCCAAGCTACGCACGGGAGACTTTGCCAACGTAGATCAGGATCTGAAGTGCTTCGTTAAGTGTTTCCTGGAACAGGCCGGCTTTATGGGCACCGATGGAAATCTGGTCTCGGATTACGCAATCGAACGATTGTCTTTGGATCGTGAGAAGAGCAAAGTGGAAGCTCTGGTTATGATGTGCAGCGTCCAGAAGGATGATCCATGTGAAACTGCTTTCCGTGCCTTCGAGTGCTACTACAATGGAAAAGCTTCGTTACTGTAA
Ae2-203605	CGGGATGAGTGCGATTTTCTCGCTACCACCATAGGGCAAGTGATGGAGCAGGCGGCCCAGAAGGTGGAACAGGAAATGAACGCTCTTCGAGTGGGGTACGAAAATAGGATTAGCGCCCTGGAGCGACAGCTGGAGCAGATGAAAAGTTCACTGGAGCAGCAGCGAGACAAAACCAGTCAGTCCGAAAGCCGGGCGCGGGCCTTGGAGGACAAGTTCAAGGGTTTGATTGTGACGAACCAGAATCTGGATGCGGATCTTCATGCTGCTTCCAAACTGATAATTGAGATGGAATTGAAATTGGAAGCCTTCCAGAAGACGATGACGAAGGAGCGCGAAATCAGCAAAACCAGCCAGGCCCGGGAGCAAGAGTTGAACCGGCTGCTGCAAACAAACGAACAG…
Ae2SigPSigP-142558_FR4_1-68	ATGACAAAATTACTACTCGTTGTATTGACAATACTTGCTCATCAGTTCATAGCTGTCACGCCACTCGAGGGACCGTCATCGTCAAAATCTTTGACCAAAATTCTGAACGTAGGTCTCAAAATACACGAAGCCATCGAGGACACCCATCAGAATGTCCAGAAAGCTTTGGGATACC
Ae2-209900	ATTAGCAGTATTGATGAGCTGTATCGCAGTATCCAGCAGGAGATTCAGTGCTACCGGAAAGAACACGACTCTATTAAGGCAGATTTGAGCCGATTAGTTCAGAGCAATCAAGCTTTTGGGGGTGCGAGTGGGGATGGGACTGGTGGCAACGGAGACGGAGGTTTTGATCCCGAAAATTATAACAGGATATCGAATGAAGTGATAACGAACTTGAAGAATCAACTGGAGATTGTTACGGATGAAAAGAATACCCTGGAAAGCCTCTGGAGGAGCTCTCAGAAGACAATCCAAATACTCGAGCTGGAGATTCAGTGCTACCGGGAAGAACACGACTCTATTAGGGCGGATTTGAGCCGATTA
Ae2-203809	CAAAAGATGAGCAACCCACCCGAAAAGAGCTGTTTGCTTTGCGATGCACCCGACAGAGCGGATCAAAACATGGTACAGTGTGATGAATGCGGATTTTGGGCTCATTTCCGTTGTGCTGAAGTCGGAGAGGACATAAAGGACAAACCATGGAGCTGTTCGAAGTGTACCAACCGGTTGCAAGTACCGGATGGAAAAGTTAAAAAGAAGTCCAAGAGGTCCGGCTCCAGAAGCGATACCGGATCGGTAAGAAGTTCAGTATCAGCCTTGGTATCAGCGATAGAGGAACTGGAGAAGGAGCAATCTGCTAGGGAGAAGGCGTTGGATGAAGAACGAGCTGTGCGGGAAAAGCGTTTGGAAATGGAGAGAGTCCTAACCGAGAAGAAAATGAAGCAGGAAAGG…
Ae2-229489	TATGACGAGGTTGAACAAGAGAAACTCAACCAATTCGGAAGGACCATGTTTCGGGCAATGTTCGCTTTCATCGCCATTGAAATGATCTTACTGTCCATCCCGAACCGGACCATGGCCAGCATGTTCCAAATGCCATCCTGGGGTGCGTCGACCTTTCTGTACTACTTTTTCGTGAGTACGCTACCTTTGGGGTTACTTCCGAGGCTGTGGTCACACCTTTCATATATTGGCATCCTTGTTATGGGAATGCGGATGAAACTCGGAATGCTGGTCCATCGGTATCGACTAATGATGAACGTGTCTAATTTGGATTTGAACCAGTACTTTGAAGACATGAACCAAAACCTACGAGAGGCTATAACACAACAAATGTATTTTTTGCGTCAGTTCCATATTCTG…
AALF018383	ATGGAACGATTCGAGCGTTATTTCAATAGGCGCAAAAAGGAATTACAATCGGAGTTTAAAACTTCTCGTGCCATGTATGAAAGTGCGTGTGATACCTTGATAGGATATTTCCACGTTAGTGGAGCAGATCGTCTGCGCGGAGGCGACTATACTCGCCTTAATCCTCGATTGATTTTCCTTGTTTGCGATTTGACCTTATACATTGTGGTCAACTGTTGGTGTTTGACTGTGTTTTGGGGACAATTGACTGATGTTGTGTTTTGTCTGGTCACGATGGGAATTGCTGTCCAGGGATTCGCCAAGATTGCCAACTACACCGATGACCGCTTGTACGACCTTCATGTCTACAATGTGAAACGCTTCGACAGAGTGAGAGGCTATCCTGAAGCTCACGAATCC…
Ae2SigPSigP-88317_FR1_11-90	ATGCTTGTGAAACCCGTAATGTTTTGCTTATCTTATATTATTTTGAGCCGCTCACTTGGGTCAGTTCTTTACACATTGGAGAATTGGAGCACTGTGGATCCAACACAGATTTTTCTTTTTCCGAACACTCACAATCCCTACCTTCTGCCACCAACAGTCCTCGATTGA
Ae2SigPSigP-244534_FR5_876-1011	ATGACGATCTTCACTCCGATTGGTGGACTCTTCATCGTTTTCACGATGGTAATATCCGCCGCGGTTAACGTGTTCAGAGCCGCAAGAGCTGTGTTCAAAATCGGCATCGCGTCCGCCAATTTGGCGTCACAAATCTCTTTGATCGCATTGGCGGCGGCTGCCTTTTCCTGCGCGACAGCTTCGTCCTTCTTGACCAGTTCCCTCTGTACGGCCGCAGCCCCACTGTCTGCTTGGACTTTGGCCATCTGTTGGGCCACGGTCTCGGCAGCAATCTTCAACTGCGGCCGTACAGCCTCCAGCTGTTCTTGCATCACCCCGACCTGTTGGGCTGCAATCTCCAGCTGTTTAAGCCCTGTCAAGTAA
Ae2SigPSigP-261547_FR5_415-487	ATGGAAGGTTATCTAGGATCCCCATGGCAGTTAGTGATCACCTGCCGATCGTTGTTTTTATTTCCAATAATGGCTCACATCAACCTTCATCTATCGACCTTACGAAACACATTGAGTGGGGTAAGTACGCGGAATCAATTATCGACGGTGAGCGATTGGTAG
Ae2SigPSigP-233566_FR5_713-788	ATGAACGGTTTGGCAAGATTCGGAACTTGCATACTTGGTGGGATATGGAACTTATCGTTGATCTCGGGTGGAAACACTTTCTCCGTCAATGCACGGAACAGTTCGCTGAACTTTTCCCGACTCTCGGTCTCTAGCGGTCCACCGATAGCCCAAATGCAGGAAAAGAAGAACACACCTTCAAGCTGTGCTCGTACGTCCACTTTGGTCACCGATTTCATATAG
Ae2SigPSigP-237436_FR3_27-219	ATGTATAGTTCAACAGTTAGTTTCGTCGTTTTGTGCTTTTTGGTAGGCTTCTGCTTCGCTGCAAAACCATGTCAGGAAGGACCGCCAGTCAATAAGAGTCCTTCGGAGTGTTGTCCAACGCCTTCTTTGATCGAGCCAAAGCTGATGATGAAATGCTTCAAGAAATGGGGAGAACAAACCATACGGCAATCGAAGATGGAAGGAATTCCACGTGGATGTTGTGTGGCGGATTGTGCCATGGCTGGAACCAAGCTAATTTCGAACGGTAAATTCAATCGTGAAAAAGCTCGCCAAGTCTTCATGGCAGCAGTTAAGGACCAACCACAGTGGCAACCGATAGTCAGCGAAACCCTCGATGAGTGCCTGAAGCAAGCCGACGAAAACATGGCCGAAATCGAA…
Ae2SigPSigP-217871_FR6_636-719	ATGCCACATCCAAGTGGAAATTGTATTTTACTTTTTTGCTTAGTCATCCGCGTGGACTGTGGCACTGTGGAAAATTTTAGTGTTTCGCTTTTCGGGCTCATAATTTTGCCGCGGTGTCGGGAAGTTCAACAGAGATTCCACCGAACTATTCCAACAATTTCAATTGGAAATATTTTTGCTCGAATTCACGGTCCACGGTCAATTTGTCAGTGCTTTCAGCTCACCGAACTCCGAAGGTAA
Ae2-24375	AGCAATACCAATACCAACAGCAGCAGCAACAACTCTGGTGGAACGGCGGTGCAAACAGCAGTGGGCCCTACAGTGGCACGGTCGGGCTTTTCGGCGATCAATTTGAGTGTCAAGACCGCTTCGGATATGGCTACGGAAGCGGCTATCCAGGGCAGTAAATCGCCACGCCGTGAACGTGATCCGGCTGTTGATTTGTCTAGTGGAAACTTTACTTCGCCCAGAAAAAGTCCCAGATCATCCGAGGAAAGTGGCGCTTTGGGAGCTGCTCCGGCCGAGAGTCCTCAGCGTCAAACGTTGGATTTGAGCGTTAATCGTTTGCCAAACAGCACCGCTAGTCCGCAAAGTAATCATCGAGCTTCTTCCGGATCGCCCGTACCGAGATCACCCCAAGCCGAACCT…
Ae2SigPSigP-231642_FR1_112-206	ATGGTCTCCCCGTTATTAACCCATCCCAGGGCGATGGCTTGCTCCTTGTTTACCTTGTCGTCCTCGGTGACGATTCCACCTTTCTGCAGGAAACACCGGATGAAGCACATCGGAGTTTTATCGGTTTCATCCGGAAAGCTTCCGGTGTCGTTCAGTTCGTTCAGATAA
Ae2SigPSigP-233209_FR5_140-296	ATGATGCCTTCCAAAGTACGATCGGTCTTGCTCGTGCCGGGCCTCATCCTGGTGGTAGTTGTTATTTCTGGCCCCTCCTCCTCCTCCGCCAATATTTACCGAGTACTGCCGTCGTCCGGCCGAATTGTTCGATCCGGGCGTCTCCTGCTGCGCCTCCAGATCCCGAACGATCTTGATCGGCGTCGAACTGACGTATTTGTCGTCCTTGTTGCGATCACCGCTAGGATTCCGCTCCGTGGACACTTTGTAGGGCGCTTTGGTTGGGTAGAACGGATCGTAACGGTTCGGGTACTTGTTGTAGTTGCGATAGCGCAGATCTACGTTCGGAGGCGTCCGGACGACTTCCGGAAGTGTTGCGTAGTAGATGATCCGGCGGTTTCTCGTCGGGACGTAGGGTGG…
Ae2SigPSigP-36533_FR6_60-130	ATGAGTACAAACAGAAAAACAAATCAGAAAGATCACACCATATTGATTCTAATTATGGCCTTGATTCTATCTTTTTATCACTCACGGCATTCACAACTTGTAACTGTAACTAATATAAAGTGTGAACACCAATGTCCGTTTGCTAATTTCGTGATGCAATTCTTCCTTTATCGCTACTGCAGTTTTTTTTAA
Ae2-241935	ATGCAGCACTCACAACAACCCAATAACAGATTCACTGTCAACGCTACCAATCCGAAAACAAGCAAATCATCTTCATCGGATTTATCTACTTTGTCCCGATTTAAGGATTTGACTGTAACAGTACAAAAATCCCTCGATGAGAGCTCCCTCCACAACTCGGACACTCCGAAGGATAGTGGCAATGAAAGCGAAACCGAAATAGAACTTACCGGATACCGTCGAATACGAACGGTAGGGCAAGGTTCGTTTGGAGTTGCCGTACTGTACGAACGACAAGTCGACGGCCAAGTGGTGGTCATGAAGCAAATCAACCTATCCGATCTAACCAAATCCGAGCGGGATTTGGCTATGAATGAGGTGGAAGTGTTCTCCAAGTTGCATCACCCGAACATTATCGCC…
AALF000084	ATGCCAAAGACATTTGTCTCACGATGGATCTTCCTAAAGCTATCCCGATTCAACGATCCGCTGATATTCTTTCGAACCATCGATCGCTACGTCGGCTTCCTGCACTGGAATCTACGCACCGGATCAACCCGAATCAAACTGCTGGCGATTTCGGTCACCTTCCTCTATCTAGTGATAGCCATCTTGTCGATTCCCATGATCAATCCTGGCACAGTCCCAATCGACTTCTACTTCGGCATGTGGTTCCTATTCGGTGCCGGAGGATCCTGTTTCACGCAGTGGTTGGTGCTGGCCCAGGAACGCCGTAAGCTCCGTGAAGTCATCAGGTATCTGACGGAGTTGCAGCGACGTGACAGCCATCATCCGACTCGAGTTCGATCCAGACCGTGGATCTTGGTT…
AALF018005	GCGGAGCGCCGATCCAGTCCGGACGTAAGCCGTTATGAACGAGCCCTGAACTGCACAACCAAGACCCATCGCTGCCTTCATGCCACCCACGCGTACACCGGTATCCCTTGTGCAGCCTACATCCCCATGATGAACCACCACACGATGCCCAAGCTTGGATTTGGCCCGTACAAATCGTCGCCCAGTGGCGTTGGGAGCTTTTTCCTGCCGAAAATCCTCACCAACCCAACGGATCGGAGCTGTCCCGGGAGTAGCGCCAGCTATCTGGCACCCATCGGTAGCGGCGGCAGCGCAAGCAAGGTAGCCCTCGAGTTGACCCACGGTAGCAACAAACAGATCATTACACTGCCCTCGGAAAAGCTCGATAACAATAAGCGATATTATGTAACCTTCACTCTG…
Ae2SigPSigP-221723_FR1_48-144	ATGCGGAAATGGTGCTCTTGCTTTACAGTTGTCCGACTTTTCAATTGTTTGCTACGGAAAGTGTTTTTTCTTGTGATGATTCTTCTCGGAATCAGGTGCAGGGGACTTGACGTTCATTGGTGTTTATGTCATGATTCATGTTGTTTATCAGTTGACCACAGCGCATAA
AALF021480	ATGACCAAACGAGTGGATCTTGTGCTCTTCGGGTTGTGCGCGGTGGTCACGCTTCTCCAGACGGGCCCCGGTGGCATCGGAGTCGAGGGAAAAGCCACGGTGGAACAGATGCAGAAAACCGGCGAAATGATTCGGAACGTTTGCATTGGGAAGCTCAAAGTCGGTGAGGACTTGGTGAACATGCTGGGCAATAAACAGTTCCCGGACAATAAGGAGCTCAAGTGCTATGTGAATTGCATTTTCGAAATGATGCAAGTGGTCAAGAAGGGAAAACTGAACTACGACGCTGCAATGAAACAAATCGACACCATCATGCCGGATGAACTGGCCGAACCGATGCGAGTAGCCCTGAATGCTTGTCGCACCGCTTCCGACGGAATCAAAAACAATTGCGATGCA…
Ae2-44558	TTCTCATGTTGCACTTTTACGGTTATTTCACTTCTGATTGGAGTTCGATCTGAGTATCAAATAATATCGCATGGCTACGAATGTCTGCTAAAGTATGTATTAGCTCTGGACAGCTCCTCGCCTATGTGGGACAAAGCCATTCATGAAACTCGAACGATCTGCGATCAACATGTGAAGCTTTTAGGGTACATTCAGCTGATTCAACCTGTTGTGGGAGTTCTGTTTCTAAAGCTTAATTACTTTTCAAAGCTGTTTATTGGAATGATGATGTTCGTAGTCATGAACGAACCGTTTTCTTTAGGAACACTGGTGCTTGTTTCGTGCTTGCTATTCTTCCTCATGGAAGGCTATTGGTGGTGCTGGTTTCTGGACACATTCCAAGATATTAACGAAGAAATC…
Ae2-166115	GTAAACCGATCAACCAAGAAGGAATTGGAAAAAGCCTTGGAAGCACAGATGAAGCGAAGTTCTGAACTGGCCGTAAAATTAAAGCAAATGCGTGCTGACAACAAGAAGCTTCGCGAATCAAAATCACGATTGGACGAATCCTCTGAAGTAATGCCAAGGCACTCGACGATGCGTGAGGAGTTTTCGGGTAGCCAAAGTAACTCCTTGCTCATGACATCCATGAACACTCTCTCGGTCGCATCGCTCAATATTCCGGAATGTAAACCGGCAGAAACCGAAGATGATATTGACCGCAAGACTTTTGAGACATGGAAGGAGTTATTGGAAGCATCTATGGATCTGATTGGAGTTACCGACGAAAGCACGAAAATGAACGTATTGAAGGTGAAGGCTGGCCCC…
Ae2SigPSigP-2728_FR2_115-201	ATGTGTGTTGCTTGGGTGCGATTACTAATCAAAGTTGGTTTGGCAAGATACAAAAACTTACAAAAAATACAAAACTGTTCGTGCAATGTCATCAAAAAGGTCTCACCAATAATAGTTAGCAGCCACCGCAAAATCAGCTCGACGTGTTGCAACTGCTCCGAGAATTCCCGTGCCAGTACGATTTTCAGAAACACCGCCCCATAA
Ae2SigPSigP-27703_FR4_475-543	ATGGACTTACGGTTTCTCAGTCATCTAGTTCTAGCGCACACGCTAATGTTAACAATCCTAGCTCTTCATTTACGGCTAGTTCTTCCGAACGATTTTCACCAACGATGCAACGATCTGCGCTCAAATCTTCAACTTCCTCAACTGATAACTTCAGCTCTTCCATGA
Ae2SigPSigP-8450_FR4_96-156	ATGGGAAGGCAAATGATGTTGATATTGAATATTTTAGTAAGCATTTATAACCTAGCTAATGTAGACGCTCAAGATGAAAGCAATTTGTTTGTTTGTTATACATGTTTGAAAGAATTCCGTGTTTCTTTTCTCAAATACAACATTTTTGTGTGA
Ae2SigPSigP-65698_FR1_60-166	ATGTGGCACCGTGTACCGTCGAAGGAACTGTCTCATCACCAGTCCGTGATCGTCTTCTTTTTCCTCGTGCTTCGCTTCGACGGTGATGCAATGGCCGGAGAGCTTTACCGAGACTTCCTCCGGCTTGAATTGCGCCACATCCAGACAGACTTCGAATTTGTCGTCCGCTACCTGCACGGTGGATCCAGTGTCCCGGAGGGAGTCCCCATGGTGCCATGGCCTTTCGTAGGCACCGTGTTGTCTTCGGCGGA
Ae2SigPSigP-62873_FR3_1-68	ATGCAGTTGCTTTACCGGTACGGAATACTCGCGTCTCTCTTCCTCGTTTTAAATTGTGAAATTGTGACGGTTTTACATAATTTGACCTGTTTTAAATCAATTAGGTTTTGTAAATTCTCTTTACTTTCGTTTGTTATTTTTCGAAATATCTTCTTAGCCATTTTCTTTGAAAGCGCCGTTCACGGCATATGA
Ae2SigPSigP-31972_FR6_174-273	ATGTACTTCGTCTTGTTGGTGCTTATTGTGAGACCAATCCTTGCTGTCTCTCTTTTAAATGGCACGACGAAAGCCTCTTCTACGGCTCAACTGTCAATTCGGTCAATAACAATATCGTCCACCAAACCTAGGAGTATGTACGACTCCCTGACGATGGTACCGCTTCTTTGTGCGCCAGCTCTCGTAATGGCTCCTTCAAAAACAACTTTGAACAATAAGTCGAAATCTCATCCGGAATGCGTACACTTAATTTCGTTGTATGAATCATCCTAA
Ae2SigPSigP-254408_FR2_97-154	ATGCCGATGGCCACAAGCGCACTGTCACTTACCATGTTGATGGTAAGAGTGGATTCATCGCTCAGGTGCACCGTGAGCCAATCAAGGGATACCAGGCTCCCCAACCAGTGCACAAGATTGTGGTTGCTCCAGTGCAACAGCATCATCATCATTATTAACCTTCCGTAA
Ae2SigPSigP-220156_FR3_195-269	ATGTTCTGCAAGGCCGGTTCCCCGTACTTGGTCGCTTGCTCTTTGACCGTGCTGGAAATGGTTTTCAGCTTGCGCGCCAATTCATCGGTATTGCTCTTGACTGCCCGAAGCACATCCTGGTCCGATTGGTATCCCAAAGCTTTCTGGACATTCTGA
AALF006126	ATGTTTTTCGCTGCGAAAACCATTCTGGTAATCGTTTCGATTTCGCTAGTGCTGGGATATCCCCAAGAACTGCCCTTGGAAGAGCAACAGCCGGACAAAGAAGAAGCAGAAGTTGAAGAAATACCGAAAATATTCAACACTCCTGCCGAAATTGAAGTTCAACCGAATAGTGTACCGATTTTGGGGGAAGATGCCAAATTTGCGAAGAAAGATGTTCTGACTAGAAATGATAGATCTGCCGCATACAGTTATTACTATTATCCCGGTGTATACTACTATCCTCCGAAATTCCGCTGGAATCCGTATTACTACTACAATTACTACAATTATTGGTGGCTATGA
Ae2SigPSigP-223567_FR6_5-126	ATGAGGGTTCTGGCCGGATTTGTGCTTCTACTAGCAACTTTCCAAGCTTCCCTCGGCTTTACGCTTCCCCGTGAACGTCGTCAATCAAGTTCTTCGTCGGTGATGGCCATCGGTGAGGATGGGGACCGGGCCGCCATTCCCGGATTGAGCGAGATCCAAGCGGCCATCCAAGTGGCACAGTTTCTGATCAACGTGGGCCAACAGGTGCTTCCGGCAATCCTGCAAAGTTTGGCCCCTCCGATGAGCAGTGAAGGAACCCGAATGGACGAGATGCAGCTGATTCAAATGGTTCGTCAACGGATGATGATGGAAAGCGGTGGTGGTTCGTAG
Ae2SigPSigP-245707_FR2_11-195	ATGGTGGGTCAACTTATGCTGGCAGTTTCGCTCGCCATTCTTCTTGGGCACGTGGTGGATGTTTCTGTGGCCGCTCAAATCAAGGACTCAAACTTGGAGCTACCGGAGTACTACAAACGGCCGGCCAAAATTCTGCACAACATCTGCCTGGCGGAATCCGGTGCCATGGAGAGCAAGCTGAAACAGTGCATGGATGGGGTGCTTCATGACGACCGGGAAGTCAAGTGCTACATTCACTGTCTGTTCGACAAGGTAGACGTCATCGACGAAGCCACAGGGCAGATCCTGCTGAACCGATTGGCTCCGCTGGCACCGGACAACGACGTGAAGGATGTGTTCAACCATTTGACGAGGGAGTGTGGTCACATCAAACTGCAAGACTCCTGCGACACGGCCTAC…
Ae2-89582	CAATGGTTCGGACTTTGGCACAAGAACAATCCGAGCAATCCATGCTGGCAAGCTGTACTGATCACCTGCTGTATCCTGTTCTGGTACATACTGCCCGGGTGTATGTACATCGTTCGCCGGGGAAAAACGCTCCAGATTCTCCTGAAGCCAATCCTCGAAGTTTTTGCCATGTGCGTCATTGTTCTCCGTTGCGTTTATCATATGATGAATCGCAGGATGCTTCAGGGATGTTTCGCGGACCTTCAACGAGCCCTTTCCGCATTTGAAGACTGCCCGTATGAAGATGTTCGACGAGTTGTACGGCACCTGCTTAAATCGGCCGATTATCTCGTCAAGTTCTACGCATCCATCGTAGCCGTTCAGGCTACCCTTTACGGATTAGTGCCTGCAGGTTTAATC…
Ae2SigPSigP-95857_FR6_9-98	ATGATGGCATTCGCAGAGTTGCTGCTGACGCTGGGCGTCTCATTGTTGATAAACTGTTTGGTCATTCCTCCAGCCTATGGGAATGATTGGCAAGATGCACACGCCACTTTCTATGGAGGAGCTGATGCTTCTGGAACAATAGGAGGAGCATGCGGATACGGGGACTTATACAGTCAAGGTTACGGAACAAATACTGCCGCTCTGAGCACTGCAATGTTCAACGACGGGACAAACTGTGGAGGCTGCTACGAGATTCAATGCAAG
Ae2-223384	ATAGGGTTCATACCCAGATTTTTGCCTGAGGACCTGCTGAGACATTTTACGTGGTTCCTTCCAATATTTCTCCTGGAGTTTCTGATGGATGGACTCCCAGCTCATCTAGATCGATTTAGCCCAGAGTTTCTCTTGCAATTGCTCCCAAAAGTTTGCTTCGAGGTATTCCACAGGGTTCGTTTTCGGATTTCTGCCGAAATTGCTACAGAAATTTCAACTGGAATACCTCTCGCAAGTTCTCCACATGTTTTGCCTTGTTTTTTTTTTTGTATTTTCCAAAACATTCTCAAGGGATCGTCTCGGATTTTCGATACAGAAATTTCTTCTGCAGTTTCTGCCAGGGCATTTCCAGGAGTTTCTCTCCGAACGTTCTCCCGGATTGCGTTTTAA
AALF003848	ATGTTCCAATCCGTGCTGATCCTAGCACTAACGCCAATCGCGCTATATCTGATACTGCGATGGAAACATCGTCGTTTCTATCGGATATCGTCCGAACTGCCCGGACCGGTCAACTATCCGCTGATCGGATGCGGCCATCTGTTCATCGGAAAGTCCAACGAAGAGCAGTTTGCCATCCTGAACGATATCACCAAAACGTACCCGTCACCGTGTAGGGCCTGGTTGGGGCCCAAGCTGTTTGTGTTCATTGATAATCCGGAAGATATGCAGGTGGTTCTGAATTCACCGAACTGCTTGGAGAAGGCTGATTTGTATAGGTTTTTCCGTTGCGAGAAGGGGCTGTTTTCTTCGCCGGCTAGCGTTTGGAAGGTTCATCGGAAATTGTTGTCGCCGTGTTTC…
AALF015401	ATGCTTGGAAAGCATTCTATATTGTTTTTCGTGGCATATCTGCTAAAGTGCGCACATGGTCTTGATGTCACGCTGGATTACGATAAAGTTCCGGTCGCGTTGACCAAGGTTTCGTACGACCGGGATGCCGATGGCGTTTGTAATACCCTACATGCCGAGTATGAAATCCGAAAGAGCAGTGAGGATGTCGAGTTTGAATTAGTGCTAACCACGTACAAGTGTCCGCTGGGAAGTACCGCGGTTTGCTTGGACAATCCGAAGGAGTACATCGAACCGATGCATTGCGACCGATTCCACTCGGACGATAGTGGGCCGTGGTTTATGTTGGCTAGTTCCATGACCAATGGGGATAAATGTGGACGGCATGAGGGCGTTTTCAACTTAGACGCGGCTGTCCTA…
AALF010976	ATGTTCTGGGGATTTAGCGAAGCGCTGGATCTCTTTGAGGAATACCGTAAATCACAGGATCACACAGAACAACCACCCAACGAACTGAACATCCTTCTCTTCGGGCTGGGTGATCCCCGACACGTGCTGAAAAGTGCATCCAAAACGTTCAAACATTCGACCAAGTTGAATTTCGTCCTGCTCGAAGGATGTCTAGAGTTGGTAGCAAGAAACCTGCTGTTGACCTGCATCGCCTTTGAAAATGGACAACATTTGTCGGTGAAGGGAAAAACCCATCTTTTCATGGACGTTTTTGGTAACACACTGCTGCGGCCGTTTTCCAATGGATATATCAACGCAAAGGCCAAGGTGCTGACCAACGTGGTGACGGATGCGGACTATGCCGAAAGAGTGGCACCG…
Ae2SigPSigP-25011_FR2_10-121	ATGTATACTTCAAAAGTTAGTTTCGTCGTTTTGTGCTTTTTGGTAAGCTTCTGCTCCACCGCAAAACCATGTCAGGAAGGACCTCCAGTCAATAAGAGTCCTTCGGAATGTTGTCCAACGCCTTCTTTGATCGAACAAAAGCTGATGAAGAAATGCTTCCAAAAATGGGGAGAACAAACCACACGGCAATCAAAGATGGAAGGAACTCCACGTGGATGCTGTGTGGCAGATTGCGCCATGGCTGGCACCAAGCTAATTTCGGACGGAAAATTCAATCGTGAAAAAGCTCGCCAAGTCTTCATGGCAGCAGTTAAGGACCAACCACAGTGGCAACC
Ae2-22285	TTTGCAGGAGGGAAACGATTCGAAGTGCGTTCTAATCAATCGTTCAATTTTATTGAAGTGATAGGCAATACCCGTAAAACAAAAGCAATGAAAATGGAAAAAAAAAATGGCCAAGTGTCTAGAAGGTGCAAAATTTACGATCCGTTTTATTTAGGGTCGCACCGTTGTTCCAGACTTGCAGACAAAAAGTGTCGACTGGCA
Ae2SigPSigP-254550_FR3_97-173	ATGCTGATGTTCCGGCTAGCTTTTTTTTTGAGTTTATCAGTCTTTTTCCAACTTTTTACTGAGTTCTCTACAGCAGATTTAACATGGCTCACTGGGTTTTCAATATTTATCATTTATCAGTACGAACAACTTTTAACAATTGATTTGCTGAACTGCTTAACTCACTTTCCGAATTTCAGCAAAAGAGACAACCAAGTGCACTGA
Ae2SigPSigP-169752_FR3_1-73	ATGGCAAATGAAGAGCTTTTAATTCTTTGGCTTTTATTCAGGTGGTTGTGTTTATTTGTATTAATAGTCATCCAAGGCACTCAGGTCGGTTTCATACGAGCATGCAGTCAAACATATTTTCAAGACAATTCTACAATATTTTTTTTTAATTTGAGGCGGTTAGAAGCAAAGAGGTGTACGTGA
Ae2SigPSigP-226573_FR5_680-737	ATGTTACTGCACATAAATTTATTCATATTAAACTTGCTGTCTGTGCAAACTGTGCTTTTCCAATGTTCCAAGTCGAAGTTCACTCTAAAAAATATAAAAATCGACTTTGAAAAAAAAATACTTATTCTTCCGGTGGAGAAAATCTGTTTAAACCTTCATTGA
AALF026202	ATGGACCCTGATTGGACACTGCTGCTAGCGATCCTAGCAATCGTGTTGATAGTTCATCGTTGGTTAACCGGTAACCATGACTACTTTCACCACAAACCGATTCCTTCGATGGCGGTGCGACCCATCATGGGCAGCACCAGCCCGCTCCTGCTCAAGAAGTGTACCTTTCCGGAGTTTGTCCAGGACGGGTACCGAAAGTTCGCTGCCGCTCGGGTTTTCGGACTGTTCGACACCAACATCCCGATGTACGTGATCTGCGATCCGGACCTGATCAAGCGAATCGCCGTTACGGACTTTGATCACTTCATGGATCACCGGCCGATCTTCGGAGCGAGCAACTCGGACCATCCGAACCTGCTGTTCGAGAAAACCCTGTTCGCCCTGACCGGCCAGAAGTGG…
Ae2SigPSigP-253912_FR2_1-85	ATGTCTCTCTGTTTAATATTAATATTACTATACTTTACAGAAAGTATTCTTCACAATCTCCTTTTTCTAAAGCTGGATTATAATTTCAATGCCATGCCTACATTTAGCGTTTCTTACTGTCTTTACTCCTGCCTTCCACCAGATGGCGAGTGCTCACACACCGTATTAGAAAATACGCCCGTTCACATGGATTTCCAGTCATATCTTGCAAACAATCATCGATGGTCTCCCCGTTCTTAA
Ae2-228351	CTGGACAAAACAAGAAGAATCTTCTGGGCGAAACCAGAAGCGTCTTCTGGGAAAAACCAAAAGAGTCCTCTGAGCAAAATCAGAAGAGTCTTCAGGACAAAGCCAGAGGAGTCTTCTGGACAAAGCCAAAAGAGCCTTCTGGACAAAACCAAAAGAATCTTCTGGACAAAACCAAAAGAGTCTTCTGGACAAAACCAGAAGAGTCTTCTGGACAAAGCAAGGAGAATCTTCTGGGCGAAGCCAGAAGAATTCCGT
Ae2SigPSigP-9424_FR6_880-938	ATGTTAAAAACTTTCTTCACTTTCTTATTCACTCACCTGCTAAATACAGTAACTTTGCAGTTACTACTCATATGTAAGGTTAAGTATTACAGCATCAGTACATTTCCCATAAAATCAAATTGTAACCTTGTGTTTATCATAGTGCACAAATCCTTCCAATAA
Ae2SigPSigP-225473_FR6_9-169	ATGTGTCGTAAGCTACTTTGGCTGTGTTTTTTGCTACTATTTCTGAGCCATGCGGATGCAGTTCAAAATCTAACAGCACTTCGAGGATCGGACTACCCTCCTATGTATTTGATAAATCTAGTCAAATCTGCGCTAGAAACATGTCATCAGAAGATAGACATTGATGATTCAGTCATCGAACGATTCCGGGATGATGGAGACTACGAAGGAACTGAGAAACTGGGATGCTACTTACACTGCGTTTTTCGCGAAAAGGGTTACTGGATACCGGAGAAGAGTGAAGTTGATATTATGAAAATATTGGATATTGTTCCGAAAGACTTTGAGCAACCAGCACTTAAAATGGGACTGAGGTGCTTAAAGGTGAAGGGTGACGATGATTGCGCTAGGTCTTTGTGG…
AALF013541	ATGAAGCCTCTTACAAAGTTATCTCTGCCTTTTCTAATCGGATTGATGGCCCTCCTGGGCTCATCTACGGGCTGCAGTATGACCAACAACGACGGTGCCGACCAGAGGGATGCCCTGTTAGCCGATCCATCAGCGGCCCCCGCGCGGAGCATGAAGGATTACAGCGTCGAGGACATCTACGTCGAGTGCAATAAAACGTTCTCAATATCGATGGATTATCTGAACGAACTCAACGACACCGGAAGCTTTCCGGATGAAACCGATAAATCTCCAATGGTTAGCCGTGTGGCGTGGGCGCTCGGGGTTTCCCAGAAGCGAAGCCTTTTATTAAATATCGAATTTCCATTTCAGTGCTTCATCCGGTGTTTCCTACAGAAAGGTGGAATCGTCACCGAGGAC…
Ae2SigPSigP-224730_FR2_1-94	ATGATTCGTTTGGTAGTTATTGTTGCAAGTTGTGTAGTTGCATTGTCGGTGGCAGATGTGACCCCTCGCAGAGATGCCGAGTATCCACCTCCAGAGCTATTGCAAGCTTTGAAACCACTTCGGGAGATCTGCCAAAAGAAAACAGGAGTCTCGGATGTACCATGCCTTGCTACGCCTATGACCCGCTCTGCTCCGATATTTGTGCCATCGAGAGAAGATGAGCTATAG
Ae2SigPSigP-245019_FR1_170-253	ATGGGGGCTTTCGTCTTGCCAATGCACACGCCACGCATCATTTCGCTCGCTTTGGCCATCTGCTCCATGGTCGATTTACTTTCGATTAGCTGCACGGATAACAACAGAACTCCCAGCAGAACCAGGAACGCAAATTTCCCTCTATGCAAACCCATTTTCTTGGGACCGTGCTATGGATGCAACCTGAATTGA
Ae2SigPSigP-224714_FR1_155-257	ATGTTTACGACTTTGCTTTTGCTTCTGATGGTTGGAGTTATCAACTGCCAAGAACCAAGACGAGATGCCAATTATCCTCCTCCAGAGCTTTTGGAGAAAATGAAACCAATGCACGATGCTTGCGTTGCTGAAACTGGGGCATCTGAAGACGCCATAAAACGTTTTAGTGACCAGGAAATACATGAGGACGATAACCTGAAATGCTACATGAACTGTCTCTTCCACAAGGCAGGAGTCGTCAA
Ae2SigPSigP-18986_FR5_42-129	ATGTGTTCTGGGGTTTCGACTAGCAACTGTTATCTAATTTCACTACAAATTGTTTGTATCCGTCTACACTGTTTGTCCATTGTTTTAACCTTCCCTCTAGGTGAAATTCAGCAAGAATGTTACCAACGAATACGTAATGTTCAGCAACTTCCCAACAGCTTCAACGGTAATGTCAAAAACTCCCCCACAGTTGAATTTGGCGCTGAATCGGGTACCAATTTTCATAATCATCAGCTGCGTCCGGAGGCGAATGTATTCCG
Ae2SigPSigP-57086_FR3_1-53	GAATGTATAGTTCAACAGTTAGTTTTGTAGTTTTGTGCTTTTTGGTAGGCTTCGGCTTCGCTGCAAAACCATGTCAGGAAGGACCGCCAGTCAAGAAGAGTCCTTCGGAGTGTTGTTCAACGCCTTCTTTGATCGAGCAAAAGCTGATGATGAAATGCTT
AALF019254	ATGAAGACAATAGCTGGCCTCTGGAAAACGGTTAGATACTACAAACACGATTCGGACTTCTTCTTACTGGTGGATTTTCTTGTTGATATATGTGGATACTACCCACCGAAATGGAACCCTTTTGCATTGTTCGCCTGGAGGATTTTAAAAGTTGGCCAATTGATACAGTATACATTCTACGGTTATCACTGCTATCTATCGGCTGCCAAGTGGCGCAACATTCTTTACTTCTCACTGAACATCAATCTTTTTGTCGGTCTGTCGGTGGGATTATTCAGAGGTCTCGCTCTAGCTTACTACCATGATGATTTGGTTAGGCTAAAGCACTTCATGAACTCAAGAAATTGTGGAAAAGATGACGCCAAAGCAAACTACTCACGGAAACTACACTTCTGGGCC…
Ae2SigPSigP-253913_FR6_252-383	ATGTGTGGCAACCTCCAGCGTTTCCTACTGTCCTTGCTCCTGCCTTCCACCAGATGGCGAGTGCTCACACAACGCATTAGGAAATACGCCCGTTCACATGGATTTCCAGTCATATCTTGCAAACAATCATCGATGGTCTCCCCGTTCTTAACCCATCCCAGGGCGATGGCTTGCTCCTTGTTTACCTTGTCGTCCTCGGTGACGATTCCACCTTTCTGCAGGAAACAC
Ae2-242323	TTGTTCTTCTTCTTTTTCTCCATCTTCATTTTCTTCATCTTCTTATACTTCCTCTTCTTATCTTTCGTTTCTTTCTTTATCGTTATCTTCGTCTTCTTCTTTATATTCTTTCTCTTCTTCTTTTCAGAATTCTTGTTGGCCAAGCTGAAGCAAAGTCTGTTATTATACTGCTCCCCACTCGCATATCAGGAGGGCTTCCAGTAA
Ae2SigPSigP-246894_FR3_61-234	ATGATTCGTTTTGTAGTTATTGTTGCAAGTTGTGTAGTTGCATTGTCGGTTGCAGATGTGACCCCTCGCAGAGATGCCGAGGATCCACCTCCAGAGCTATTGCAAGCTTTGAAACCACTTCGTGAGATCTGCCAAAAGAAAACAGGAGTCTCGGATGAAGCAATTCTCGAATTCAGCGATGGAAAAGTTCACGAAGACGAAAAGCTCAAGTGCTACATGAACTGTCTGTTCCACGAGGCGAAAGTAGTTGACGATACCGGCCACGTACACCTGGAGAAACTACACGACGCCCTTCCCGATTCAATGCGCGATATCGCTATGCACATGGGCAAGCGCTGTCTGTACCCAGAGGGTGAAAACCTGTGCGAGAAGGCATTCTGGTTGCACAAGTGCTGGAAG…
Ae2SigPSigP-234243_FR2_1321-1427	ATGAGCCCAAGTTTACTACTTTTGATTTGCACTATCTTATGTGTTCGAATTACAGATAAGACGGAAGATGCAAAATTCTTTTCAGAGATGGCCTTCGAAATTCCTCCAGAAATATCTTTCAAAATTCCTCAAGAAATGCCTGCTGGAATTCTTCATGAATTGTTGCTGGAGTTCCTCTTGGATTTCCTCCAGAGATTTTTCCTATGA
AALF023075	ATGGGGTTCCCGGATGAAGCAATTCTCGAATTCAGCGATGGAAAAGTTCACGAAGACGAAAAGCTCAAGTGCTACATGAACTGTCTGTTCCACGAGGCGAAAGTAGTTGACGATACCGGCCACGTACACCTGGAGAAACTACACGACACCCTTCCCGACTCAATGCGCGATATCGCTATGCACATGGGCAAGCGCTGTCTGTACCCAGAGGGTGAAAACCTGTGCGAGAAGGCATTCTGGTTGCACAAGTGCTGGAAGGAGTCCGATCCAAAGTATCCACCACCCGAGTTCTTGGAGGCAATGAAACCTCTCCGTGAAATTTGCATCAAAAAGACTGGAGTTACTGAAGAGGCAATCATTGAATTCAGCGATGGCAAAGTCCACGAAGACGAAAACCTC…
Ae2-14862	GGGGTTTCAGGGGGGCCCACGGGCTTTAGAGGGTTCCATAGGATTACATGGGGTCTCGGGGATGCCAGAAGTGGTCCAGAGGACACAAGGGCGCTTCAAAGGATCTCATGGGGCTCTAGGGGATCTCAAAAGCGTCAGGAGGTCCCGAGTGGTGTCAGGAGGGTTCCAGGAGATCTCGGGGGTGTTTCAGGAAGTCTTTGGGGTGTTACAGGGTGCTCC
Ae2SigPSigP-238922_FR2_751-810	ATGAGATTTGTTCCGGCCTTATATGCATCGATTTTTTCACTATTCTTTGTTCTGAGCACTTTCAGAGCATATAAAAACTCACAATATTGTCAAAGACGCCAAGTTTGTATCTCATCAATTTTAAGAGTTACAGATGATTTTCCATGTAAAAAAACGTGTTTTTAA
Ae2-229490	ATGCTCCAAAAACTTCGGCTGGGCTGGAATCGCATCCGTACTGAAGCGACCCATTTTTGGTCCGATGATGGTCCAGGTGGGGATTGCTTTTGGTGGTTGGACGCCATGTTGGTGCTGGCAGGNNNNNNNNNNNNNNNNNNNNNNNNNNNNNNNNNNNNNNGGTGGGGAATTGTCACAGGACTACGCAGCAAACTATCGGCAAGATGGATTGGGGCTCACATAATCCAACATTTGTGCAATGCCCTGTTTGCCTTTGAAGCAATGGTGCTAATCTCGCAAGTATGGAATGGTTTGGACGACACATGGGATGATGTAGCCGAGAAAGTGATGGGACTTCTGAAAATAACCTCTCCTTGCCTGGCCATCATGAAAGTGCTGGTGATGATCCACCTAAGAAAG…
Ae2SigPSigP-217483_FR2_163-239	ATGGACATTTCCTTAACGGCTTTGTCAACGATATTTTTGACCTCTTCTTCGCATTCGTGTAGGTTCAACGCAAGAAGATCCGACAGGGTCGTATTTTTGTCCATAATGAATTGGACTGTAATCTCTGGCGGCAGATTAGCTAAACTCTTCGTCGATGACATCAATTGA
Ae2SigPSigP-88937_FR4_1-65	ATGATGGCGTCCTTCTTCTCCTGGGGGATCGTGGTGGCACCTTGGCGCATCAGCGGAGCGAAAGCAGCATACGCCCGGCCGAACAGAACAGTTGAATCAAAGTACAACCGTTGGTTGATGATGCCGCGCTGCTTCGGATCCGCCGGATACAGGGTACTGTC
Ae2-258980	AGTTACTTAATTCCACTGCTAAATTTCCAACAGATGACAATGAAACAGCTTAAAAATTCACTGGAAATGATGAGGAAAGCATGTGCACCGAAATATAACGTGGTGGAAGCTTCATTGGACGAGTTGAAGGCAGGAAGATTTGCGGATGGAGCAGATAAAGAGCTTAAGTGTTACACCATGTGTATTGCGCAAATGGCGGGAACGGTAAGTTTTTTTTTAAGATTATTACAATCTATACTTACTTATCACAAGAAACAATTAGTTCTATTAGTTGTATGA
Ae2-251020	CTACTGGCAGCCAGCGTGGAATGTTGCCAACCGCGAAGCGAAGAAAGTCATATCCTGTCTATGTACAAAGACGCGACCATCTTGATTACCGGTGGGACGGGTTTTCTCGGAAAAATACTGCTCGAAAAGGTGCTTCGTTGCTTGGATGTGAAGAAAGTATTCCTGCTGATCCGCCGGAAGGACGATATGAGCGCCCAGGAGCGGCTGGTGAAGCTGCTGCAGGATACGGTCTTCGAAAAAGTACGAACTATCTATCCGTCCGAGGTGCAACTGTTCGGCAAGCTAGAAGCCGTACAAATGGATCTGGATGCCGAAGCGCTGCTATGTGGCGATGGAAAATCATCTATCAGTGAGCAGCGGTTGCTCCAGGAAACGGAAATCATTTTCAACGTGCTGGCC…
AALF000221	ATGCCGAACATCCGGCTGATGCAAGGATTCGGTCACTTCCTGTTTCGCTACGTGAGTGGACCGGTTCTGATTCGCAAGCTGTACTCCTGGTGGAATCTGATAATGATCCTGCTGCAGTACTTCGCCATCATGGGCAATCTGGTGATGAACACGGGCGACGTTAACGAGCTGACGGCCAACACCATAACGACGCTGTTTTTCACCCATTCGGTGACCAAGTTCATCTACGTCGCCGTCAACTCGGAGCACTTTTACCGCACGCTGGGAATCTGGAACCAACCGAATAGTCATTCGCTTTTTGCCGAATCCGATGCCCGGTACCATTCGATTGCGCTGGCCAAGATGCGGAAACTGTTGGTCATGGTAATGGTGACGACGGTGCTGTCGGTTGTCGCATGG…
Ae2TE-219073	GGAATTCCTAAATTGGAAATTGCTAAATTGTACGGGAAGGCTCCGTCAACGATTTGGGAATGGTTCTCCAAGTTTGAAATGAACGGATGTGTTCAACGGAAGAAACGGGAACAAGTTTACAAAAAAATCGGGATCCAAATGCGACAGTGGCTAGTGGACTTGTACCGTAGAGAACCAATTCTTTTCTTAGATGAGGCCAAGATAAAATTCCAATTGCATTTCCATTCTACAATCAGTGTAGCATCAATATGGGTGATTCTTCAGGAGTCCGGGTTTTCGTGGAAAACAATTGAGCGACGGGCAATACAAATACGCGAAGACGAAATTGTGAGGTTCACACGGGAAATGCTAGCAGTTCCTTGGGAGCTGTTTAATATTGTGTTCTTGGATGAGGTGAGC…
AALF027920	ATGCAGGATTTTGTGACCCTGAAATACTCCTACTGCATCACTGCCTATCGACCTCTGTTCCGGCTATTGTCATTTTGTTTTCACACCATCCCGGCCCGGCTGCTGGACATGGTGCACCGAGTTCGGCACAAAAAGCCCTTCTACTGCAAGGCACTACGGAAGACAACGCACTTCCTGGAACTGATGTCCTACTTCGGTCTCCGTGAGTGGACCATTGGCAGTGCGAATGTACGTCGACTGAGAGCACTACTGTCCAGCGAAGAAGCTCGGCTGCTGGAATTCGACATGGGAACCATCAACTGGACGGAGTACTTTCGGACGTACATTCCCGGCATCCGGCGGTACTGGTTCAAGGAGCAGGTCAGGAGTGCTAGAGGATGTAGGAAGTCGGCGACCAAC…
Ae2TE-40744	ACCGAAATTGAGAGAATGAACAAACTACTTAGCAAACCACTGTCGAGAAGAAGAAAATTCGAAATTGTGTGGGAAAACATGAGGCAACATTATCGCTCGAAACTTGCCTGTTTTTCAATAACAGACCTAGATCAACTTATCCAGGCCAATTATCGAATTGATGCTAGCGACCCTTCGCTGCATCCAGTAGGTCCGAAACTCGCGATTCATAACATTGAGGGTGAAGAAGACGGAGAATCAGACGAGGAAGAGATCAATGCGATAGACAGAAGACCAAACAGAAATCATAGTCAAGGAGGTAGTAGAGGTAACCAAAATTCAAGGAGGGAGGAACGGGAAACGTCTAGAGTACCAATGTGTTGGAATTGTCAACAGCAAGGCCACTTCTGGCGAAACTGT…
AALF015049	ATGAAGTTCAAAATTTACACTACTAAAGAATCCAAATCCAAAGAAGCCATTTCTGCTCTAGGTTGGTGCAACAACGAGGAGATTTATAGCTGCAGCGATGATCATCAGCTATTCCGTTGGACGTCCACAAACAGAGAGTTCATGCAAGTGGCAAAGTTACCGGACGATTTCAACCCCACCGATCTGCACTGGTTGCTACCGAAAGGGGCCGCTGCTACCAGTTCGGGTGCTGCCGGTGCCAAAGGAAGCGACACCCTGCTGATTTGCAGTGCCGATGGGCGGTTCATTATACTGAACAAAAGTGCTCGAGTCGAAAGAAACGTTTCAGCACACAATACTACCATAGTTTCCGGACGGTGGAGTCCCGATGGCGCGGGATTGCTAACTGCTGGGGAAGAT…
Ae2SigPSigP-259412_FR6_1-113	ATGGCAAAAATTCTGGCAATTTGTTTTTGTATGCTCGTGGCAATGGTTTCAATCTACGCAATGCCTGCCGCACCGGACGCAGATGCGACAATCACAAAGCAAGAACAGGAAGTCAATCCGGATGGATCGTTTAGCTACGCATTTGAAACAAGCAACGGAATTAAAGCCAGCGCATCCAGTAGCGATGGGGCAAAAATTACCGGCGAGTATTCCTACACTGGGCCCGACGGTGTTCTGTACATGGTACGATACGTTGCCGATGAAACTGGATTCCACCCGGAGGGCACTCACATTCCAAAATGA
Ae2SigPSigP-15501_FR4_65-143	ATGAAGTTGTACCATCATTTTGTATTTTTTTTCGGCTTGATTAAGTGTGTAAGGTTACAGTTTGTTCACATTTGTTGTATTGCTTCCCAGATCCCGCTAGAGATGACTCCGATTCATCTACGTACGGCAGTGGTGTGGACTGAAATGGACAATTGCACATCAAAAACACTGCATTTAACAACGCATTTAATGAACCCGCTTCAAAAAGCTCAGTAA
Ae2SigPSigP-253913_FR4_275-358	ATGTCTCTCGGTTTAATATTAATAGTACAAAACTTTACAGAAACTATTCTTCACAATCTCCTTTTTCTAAAGCAACAATGTGTGGCAACCTCCAGCGTTTCCTACTGTCCTTGCTCCTGCCTTCCACCAGATGGCGAGTGCTCACACAACGCATTAGGAAATACGCCCGTTCACATGGATTTCCAGTCATATCTTGCAAACAATCATCGATGGTCTCCCCGTTCTTAA
AALF005057	ATGAAACCTCTCACAAAGTTATCTCTGCCTTTTCTAATCGGATTGATGGCCCTCCTGGGCTCATCTACGGGCTGCAGTATGACCAACAATGACGGCGCCGACCAGAGGGATGCCCTGTTAGCCGATCCATCAGCGACCCCCGCGCGGAGCATGAAGGATTACAGCGTCGAGGACATCTACGTCGAGTGCAATAAAACGTTCGCAATATCGATGGATTATCTGAACGAACTGAACGACACCGGAAGCTTTCCGGATGAAACCGATAAAACTCCGATGTGCTTCATCCGGTGTTTCCTGCAGAAAGGTGGTATCGTCACCGAGGACGACAAGGTAAACAAGGAGCAAGCCATCGCCCTGGGATGGGTTAAGAACGGGGAGACCATCGATGATTGTTTGCAA…
Ae2SigPSigP-250770_FR2_43-513	ATGTCCAGAATGAGGGGCGGCGGAGGTCAGGTGATCCTGACAGGACTGATTCTAGTGACTGTGATAGCTGTGACCAGTGCGGGCGGTTTGACCTATTTGGATGTATTGCAGAGGATAAGTGACTTGCGACGGGGAGATGTAAGGACAAGCCTGCGGGCAATTCGGGAACTGGCTGTGCAGAGTGGGCTGTTGGCGAGTTCGAAAAACGAAACTGTAACATCTGCTCCAGCTCTTAGTGATCAACAGCCTTTGGAGTTACGGATGGACCGGGAAGAGTCGGAGGAAGCGGAAGAGAGTTTAGAGGACTTTGTGGACGATGACGAGGGAGATGAAGATGCGACCATAACTGAAGGTCGCAGAAAAGGAGGTAACGGAGGAAGCAACAACAACATTGTGCTG…
Ae2SigPSigP-245019_FR5_303-456	ATGGGTTTGCATAGAGGGAAATTTGCGTTCCTGGTTCTGCTGGGAGTTCTGTTGTTATCCGTGCAGCTAATCGAAAGTAAATCGACCATGGAGCAGATGGCCAAAGCGAGCGAAATGATGCGTGGCGTGTGCATTGGCAAGACGAAAGCCCCCATGGATCTGGTCGATGGTTTGGGGCGAGGAGAATTTGCCGAGAATAAGGACCTCAAATGTTACGCCAACTGTGTGCTGGAAATGATGCAGGCGATGCGCAAAGGTAAGGTGAATGCCGATGGTGCCATCAAGCAGGTAGACCTACTCATCCCGGTAGAAATAGGAGAACCTACCAAAAAGGCATTCGATATTTGCCGAAATTCAGCGGACGGTATCAAGAACAACTGTGAAGCAGCTTGGGCGCTG…
Ae2SigPSigP-80352_FR1_30-129	ATGTCAATGGTAGCCTTATGGGGATTCTTCCGGGTACTCCTTCTAGGATTCCTTCTAGAACTTCTACTGGGATTCCTGCAGGAACTACTTCCGAGATTCCGGGAACTTCTTCCGGAAACTGTCACCAACAATTTCTTCCACAATTCTTTCGGGATCTGCTTCCTAGATCCTTCTAGCGATTTCTTCTGGGATTCCAATGGGACTCATTTCATGATTCATTTGGGAGCTTCTTCCAGGTTTCATTTGAGATATACTTTCGCGATTTCTCCAAGAATTTCTTAA
Ae2SigPSigP-239484_FR5_4-468	ATGTTGGTCTCTTTGCTAACATTGTTCGTATGTCTCCTTATCCTAGCCCTGGTGATAGTAAATTTCCTGAACACATTGCACACCAAGTACGCTTTCGCGAAGAATCTTCCCAGTGTCACACGAACGGACGAATCAGTGCTAAAACTCTTGTGGCGACTGGTGTGTGCTTCGGATGTGGGCAAGTTCAACCGGGTAGTGGAGGCTTTCTCCCTGCCGTACCGTTTGTGGAAAGTGTGGCTCGGGCCGGTAGTGTGCCTTGGCGTTTGCCATCCGGATTTGGTGCAGATCGTGCTAACGCACCCGGATTGTCTGGAGAAGCCGTTTTTCTATCGGTTCATACGCATCAATCGAGGACTGTTGGTGGCAGAAGCGGACTTATGGAAACGGCTTAGGAAAACA…
Ae2SigPSigP-257772_FR2_396-535	ATGCTTCTTCAGCAGCGACGTGCACTCTTCATCCTCTTGCAACTTCTTGAAACCTTCCTCGAGAGCCAGGGCCACTTCGCTGGCCGATCGACGCAATTCTCCCTTGTACGAAACGATTTCCCTCTTCAAACAGCAAATTTCCTGCCGAGCGTCGGCCAGTTCGACTATCATGTTGGCCACTTCCTCGTCCGTTGGACACGTCTCGCACATGGTCTGCCGGATGAATTTGCACGCATCGTCCGGTTTCTCCTGCTCCTGGTACAGCCTGATCAGGGCCTTCGAAAGGCAATCGATGGCCCCGGCCGATTCCAGGTACTTACGGAAGGCTTCACGTTTCTGCTCCAACGAAGTCATGATTGA
AALF028308	ATGCCGCAATGTCCCGTGATATGCCCTCCGGCACAATGTGGGCCACGGTTCATAACCGTCCAACAACCTCCGCGAGTGGTGGCCCAACGTAAGCTGATCAACTGTGCCCGAACTGTGGTGGACAAACACGTAGTGCCGCGAACGAAGACCATTGTAGAGCCGAAGATCATCTACGAGCCCCGCTGCTACGTTGAACCCTGCATCATCTACCGGAAGCGAGTCGTCCCAGATCCGAAGATCCTCTACTACAAACGCATCGTTCCGGATCCGAAGATCGTCTGCACCCCGCGGACTATCGTTGAACCAAAGGAGATCTGCACTACGATGGTGTGCCAACCGAAGCCACAGACGGTGCAAATTCCGCCTCCACCGCAATACTGCTGCGTTCCAACGGGCACC…
Ae2SigPSigP-70660_FR2_3-125	ATGAAGCCCATTGTGAGTGCCGTTGTGCTACTGACTTTGGCCGTTCTGGTCACCCCGCTAGGCATCAAAGAACTGGTAGAGGAATGCAAGAAAACGGTCGAGATCGGTGAAGAGTTGGAGAAGTCCTTCCTGGAGTTGAAGTTTCCACCGGAGGAGAAGGCCACCCATTGTTTGTTGGATTGCATCGGAAAGATGCTTCAGGTGCTGGATGAGAAGAGCGGAATTAATCTGGCCATGGTTACGAAGCTGCTGCAGGAGGTGAAATCGGAAGGTGATAT
Ae2SigPSigP-71889_FR1_295-370	ATGTCTCCAAGGATTTTTATAGTTATTTCACTCTGGATTCTTCCAGAACAACCTTCCGTGATTACTTTAGAGATTCTTCTCAGAGTTTCTTCAAAGAATCCTGAGCTTTGTGAATTGCTCCTGGGGTTCCTTGCACTCTTTTGTGGATTACTACAAGGACTGTGA
Ae2-159679	TACTACTGCAGATTTTGTCGTAGGCATAGGATAGATTTGCAGAAAGATTGTGAGGAGTTTACATGTGATTTGCGAACAACGGCCAATTATGAAGAAGACGTTGCAATTAACAAACACTCTGAGACAGGTATTGCAGGGTGTTCTGCATTCAATCAGCTTCCATCTTTTCATGTAGTTGACAACCACAGCGTTGATGCAATGCATGATTTGTTTAGCACAGGAATGTGTAAATATGGGCTGCAGTCTGCTCTTCACTATTTTGTATATACAAAAAGGTTTTTAAGCAGGACAACTTTGAACACCAGACTCAGCTACATAAGTAAAACATCGGCTGATGTAAGTTTGAGTCGGATGCCAGATTTCGAAGAAATACAAAGCAAAAAAATCAAAGGCAAAACG…
Ae2SigPSigP-233073_FR1_75-150	ATGAAAATGCGAAGATTTTTTTTTCTGTTTTTAAAGCTTTTATTGTTCTACCGTACAGGTGAGATCTGCACGTTTCGATCTTGCATCTGCAGAATTACCTCGAGAATTACTGCAGAAACAAAAAGTCATGTTGAGAGAAAATATGTGCATACAGAGAGTCTACTACCTTATAATTATTTCTTAACGTGGAAATCCTGGAATCCCCCATATTTCTAA
AALF019175	ATGAAAACCTTTGTGGCCATTATTTCGCTTGCCCTGGTCGCCGGGTGCATGGCTGCCGTCACCGACGAACAGAAGGACGCCGCACGTCAACTGGCCGGAAAATGCATGCAACAAACGGGCACCTCGGAAGAATCCGTGCAGCGTCTTCGCAACGGCGATACATCCGGTGCCGATGATAACACCAAGTGTTTCGTGCAGTGTTTCTTCCAGGGTGCTGGAGTCGTCGATGGCGAAGGAAACATGCAGGAAGCGTTTGTGACGGAAAAGCTGGCCAACGAGTACGGTCAAGCCAAGGCCGAGGAAGTGGTCCAGAAGTGTAGAAACAACAGTGGCCCCAATGCTTGCGAGCGTTCGTTCACACTGTTCCAGTGTTATGTTGCAAACCGTGCTAGTTTGATG…
Ae2SigPSigP-251660_FR6_119-191	ATGTGCGTGTTCGTCGTTTGGAGCATAACGACTGACATTTTCACTGCACCCGCACCGCCATATGTCGGAGCGTTTCCGAAGGACCTGGTGCAATCAAAGGTGCTGCTTCCCACGCGCGAAAACCGTTCGATTAACATTTTGATGGTGACGATGCGGGTGCCTGGTTGTTTATAA
Ae2TE-226619	GCTTCAACCTCATCAACAACTGAAGTCGTTACACCGCCATCTGCCCCGGCAACCTCGTCGACAACAGCGATTCATCCAGAGGAAACTACACCTGGCACAGATGTCCTAACATTTGCGCCGTTGCCCACCAATACTACACCAAGCACGCCTCCAACAAATACCTCGGCATCACCATCTCCTACCACCACCCCTTCCGCGACATCACCATCCGTTCAGAACACCTCAGCCATCCCATCAACAGCCACAACTCAATCTCCCACGACTTCAACAGTCAACACAACCACTACAACCACCACAATACAGAGCCCAACCAACCCGAACGCGACCACCATCCAGCAAGCCGATCACCTACACCAGTCCAACAGCACCCGAAGTGCCACC
Ae2SigPSigP-237296_FR4_188-265	ATGTCAAGGTTTAGGCTGTTGATGAAGCTGCGTAGCGCCGCAAGTTTCGTGGGATTGGTAATCGTGCCGATGTTGATGGAAGCGATATTGTACGACGTGAGAGCCATTTATAGTTGCCGATCTTCACCCTGCTCGTCGTCCTTGCCTTCTCGACGGGGCTTTTT
AALF009587	ATGGTTCGACCGTACCTGCACTGCTTCTGGATACTGATGGCACTAAACTGCTGCTGGATCCAGCCTTCGCCGGTTGGTGCAGCCCCACAAAAAGCTGAAGAATTTTCCCGTTCTGTGGGTATCGAAATGACGGCCAGTCAGCACAGAGAATGTGTAGCCGAAACCGGCGTCAGTGAGGAGTCCATAGCTCGGTTCAACGGACCGGAAATATTCGAGGATGACGAGAAACTCAAATGCTACATGGATTGTATGTTCCGCAAGTTTGGTGCAACCAAACCGGATGGCGAAGTTGACATGATTGAGGTTTATCACAAAGTTCCAAGGGAACTGAACTCAGTTGCGTTAATAGTTAACAACAAGTGCCGTGATGCAATTCAAGGTGCCAATCTGTGTGAGCGG…
Ae2SigPSigP-210699_FR6_163-250	ATGCGGCCAAATCCCGGACGAAATTGTATCTGGTGTCAATGTGCTTTGTCCGTCTCTTCCCTTCTTCAGAATTCAGCATGGGGGTTGTTTCATCCAGGTTCAGAAAAGAATCCCGCTCGGCGCACATGTGTGATGTCGCCCCTGTTATATTCTATATATTTCGAATCGACGATCCAGCTTCCGGTTTTTCCAGTCTCTTTCACGGTGAAAGCGCAGCTGCCATTTGTCTCACGAACCTCCTTCGCTTTGGATTGA
AALF026945	ATGGAACGCAATCGGACGATTATGCTACTGCTGACGATCACCCTAATATTGTGCACCCAATTCGGCGAACATGAATGCGCCGTCACCAAGGAACAAATGGAAAAGACGGGCAAGTTGTTCCGGCAAGTGTGTCAACCGAAACACAAAATGTCGGATGATGTTCTTGAAGCCGGTAAAAACGGTGTCTTCCCCGATACGAAGGACTTTAAATGCTACATCAGTTGCCTGCTCGATATGATGCAAGTGACAAAACGAGGGAAGATCAGCTATGAGAAGTCCTTGAAACAAATCGATCAACTACTTCCAGATGACTTGAAACCCGCTTTCCGTCAAGGATTGGAGGCTTGCAAAGATGTCGCCTCGGGAATCAAAGATCATTGTGATTCAGCCTACGTTCTA…
Ae2-234123	TGTTTGTTTTATTTCTTTTATTCAGCAAATATTTTAAAATATTTTAAATTTAAACATTGCGGAAACTGTTCGAATAGCATGCGAAAGTATTTCTTTCTTCTTCAAGGTAAAGGTAAATTTAAATTTATTTACACGGTTTTATCGTTCTCAATGTGA
Ae2SigPSigP-231857_FR4_82-188	ATGGCTTCCGCTTCGGCCACTTCCGTCGGGTCTACAGCTTCACTGGCATCTGCGTCTTCCGCTTCCGATCCACCTGCTCCTTCCGAGACCTCAACCGTGCTGACATCGTCCAGCGCATCCGTATCATCGCCGGAGTCCTTGCTGTCCTTGTCAATCTTGATCATAATTGAAGTTTCCAAGTCGCTGGCCAGCTCCGGTGGGTTCATCGAACTGTAG
Ae2SigPSigP-261906_FR1_239-302	ATGAAGATGAAGCTGATGCTGTTGATGCTGCAGCAACTCCTGCTCCTCGTCACTAGGACAATCATCCATCTCCATGTCGATCAGTTCTTCGTCATCTTCGTCGTCGTCGTACGGAGCTCCGGGACTCGAGGAACGATTACCATTGCCACCGGT
Ae2SigPSigP-13176_FR1_274-353	ATGACATCTTTACGAAGCTCAACAGTTGCCAGTATTTTAGCATCATTGACCTCAGCGACGCCTACCTCCAAGTGGAAGTGGAAGATGATTCCAAGCAGCTGCTTGGTCAATCAACATTCACCGAGGACTTTTTCCGTTTCATCCGGTTCGCACCCGGTGTTAAATCTGCTCCCGGGGCCTTCCAGCAATTGCTGA
AALF028521	ATGCTGTTGGTTGCCGTTCTGCTGCTGGAAACACTCCGCCGAATCGACGCCGCGATGACAATGAAGCAAATCAACGAATCCATGGAGACTATGAGGAAAGCTTGTGCTCCGAAATTTGATCTTACCGAAGCAACCCTTAACGAACTCAAGGCCGGAAACTTTCGTCCCGACGCAAACAAGGAAATGAAATGCTATGCCAAATGTATCGCTCAAATGGCTGGCACGCTAACCAAAAAAGGCGAAATCAGCTTCACGAAAACGTCAGCCCAGATCGAAGCTCTACTGCCTACAGAACTGAAAGCCCCGGCCAAGGAAGCACTGAAGGCGTGTAAGGATGTTCATGCTGAGTACAAAGACAGCTGTGATAAGGTGTACTATTCCGTAAAATGCGCCGCTGAT…
Ae2-235801	TCCGTTTATAACCTTCTGCTGGAGTGCGGAGCGGATCCAAACGCTCAGGACAGCTTCGGGAACATGATTCTGCACATGGTGGTCGTCTGCGATAAGCTGGATATGTTCGGGTACGCTCTGCGTCATCCGAAGCTTCCCTGCAAAAACGGAATCGTCAACGAGTCTGGTCTGACGCCGTTGACCTTGGCCTGTCGGCTGGGTCGTGACGAAGTGTTCCGTGAGATGTTGGAACTGTCGGCGAGGGAGTTCTGGCGGTACAGTAACATCACCTGTTCCGGGTATCCGTTGAACGCCTTGGATACCTTGATGCCGGATGGAACTACCAATTGGAATTCGGCACTGTTCATCATTCTCAACGGAACCAAGGAGGAACATCTCAACATGCTGGACGGTGGCATC…
Ae2SigPSigP-96631_FR2_73-229	ATGGAACATTTGCTGTTTTTTAGTGTTGTATTGTTACCAAGATTAGCGGCGGGTGAGCCCATCAGATATGGGCAAGTTTTGTTCGGGCTAGTATCATCCGAGCTAGTGAAATTTGGGCTAGTGTTATATTTAGAATCGATTTCTAAATATACGTTCTGTTGGGTTGGTTTCCCTTGCCATTTTACTACTATTGTATCAATTGGGATACTACGCCAAGAAGAGGGAAGAAAAGAATCTTTAAGTGAAATCCTGGGATGGGTTCAAGAAAAGATTCCGCAAGGAATCCCGAAAAAACCTCTGGAAGAAAACCAGGTAAAATCTAGGGAGTATAACTAG
Ae2SigPSigP-217686_FR3_1569-1750	ATGTTTTGCCTTGTTTTTTTTTTTGTATTTTCCAAAACATTCTCAAGGGATCGTCTCGGATTTTCGATACAGAAATTTCTTCTGCAGTTTCTGCCAGGGCATTTCCAGGAGTTTCTCTCCGAACGTTCTCCCGGATTGCGTTTTAAAATCTGTGGGATACTTCCTGAAATTTCACCCGGAATTTCAAGGAGTTTCTCCTGGAGATTTTTTCAGGATTTTTTCAGTGTTCCTTCTAAGATATTTCTGGGCTCCTATGAGGATTTTCCTCGAAGCTATTTTCGGAAATGTAACAGAGCATACTTTTCAGAATCTATTCCAGAATTCCTAGCGACATTTCCACATGATTTTTTTCCATTCGAAAGGTTTTCGAAAAATCGCTCGTGTATTTGTTTCCAAAGC…
Ae2SigPSigP-223387_FR4_798-873	ATGTCATACACACAAGCACTCAAGGCTACGATGGAGCGATCTGTTCATTTAGTAGTAACCGTTTTAATTATTTTAATGATACGTTGTAGGGGTTTCTTAAAGGATTTAACAATTCCTCCAAATTTCTTGGGGGATCACTTCAAAGATCGTTTCATGATTCCTCTATACATCCTCTATAGGGATTCATTCTTGAATTCATGCTGA
Ae2-228261	AGTTTCTCCCAAAATTTCTGTCAAAGTATCTTCCGAAATATTTCAAAACATACGTTCCAAAATAAATTTTACAGTTACTCGCGGAGTTTTTCTCGGAATTTCTTGATTCTTTACTCATCTGCTAGGATTTTTCCGAAGCTTCTTCTGGAGTTTTTTCAGGATTATCCTCCGGTATTTCCCATTCTGAGTATTATTTCTGAAGCTCATTTTCAAAACTTTTCGCGGAGCTTCTTTCCAGATTTTTTTTATCGGAAGTTCTTCTCAAAACTGTTGACGAAATTTCGGGATTTCCTCCAATGTACCCAAGTATTTTTTTGGAGTTCCTTCTGA
Ae2SigPSigP-243243_FR1_358-444	ATGCAACCGCGCATATGTATTAGCGTTTCCGCATCACTTTGCGCGATAATTTGTCTTGCCACGCATAATAATGGCATTGATATCTGGACTGCGCAGAAACGCGTAGTCTCAAATAAAAGTGCGATGTTGCATCAAATCGTCTACACGGCACTTATTCATCATGAGCTAATAATAAAAATTATTCTGGAACGATCAAACGGATCAAACCGAAAATCGAACTTTTATTCGAGATTCCGCACTTCATTGTCGCACTTTTAA
AALF010917	ATGATCAACTGGCGATACGGAGTTTCATTATGCTGTCTTTTCTTGGCAACATCATGGGCCAATCTACCGCCGCAAGTGATGGAGCTGAAAGACTCCCTCATGCACGAAATGCAAACGCTTCAACGCGTGATCCCAGGCCACCACCCAGTCGATCACCGAACCGACCACCAGGTGCAAAGCGTCATGGATGAGTTCCTGGCGTTGAACCAGAACAGCATCGATGCCATTCTGCGGGTGCTAATGCTGATCGACCATGATTTGTCCAATGCGATCCACGATTGCGAACGGGTAGCCGATTTGCCTTCGCTAGACAGTGGAAATGTGATTTTTGATTGGGTAACAAAGCCGTTACTGATGAGGGTGCGAGAGCTATGCGGGTTGATTTCTTCGAATGCCGTT…
Ae2-36342	TATAACTCAGCTTCTGCCTTTCAACTTTTTGGTTCTGGTTTCTGGCTTTTATTTTTTTATCTTCAAGCATCTATTTTTTTCTGTTTTCATCTTGTAACGTCTAGTTTCCAGTTTCTCGCATCCAACTTTATATTTCCGAATTACAGATTCTTCAAAGCTGTTTTCTTACCCCTAGCTTCACATTTTCTCGAATCTTCCCAAGTGACAATGATTGCTGAACAGTGA
Ae2SigPSigP-261748_FR3_290-425	ATGCAGTGGGCTATAGTACTTCAAATTTTCCATGCCACGGTAGTAGGTCTTGTACACAAATCTCCGGGGCTCCGAACTGCCTTGAAAGAGATTTATCAAATTGATCACAGCAGGAATGATGGAATAGCTGCTCGCTGTAACTCCAACGGAAAAACTATAAAGCTGCAAGTTGATTTTCACTTCTTTCCATTTATTTTTCATTATTTGGTCAAATTGTTGAAAAATTTCTCTATTTTTGCCTTTCTTCAAAAATGTTATCTTCTGCATGAATTCATGATTTCTCATCTTGTTTAG
Ae2SigPSigP-201522_FR5_108-186	ATGTTTTCATGGGATGCGCTTTTATGGTTTTTCACTTCAAGGGCGTTGCTGTTCTATCCACACGTGTTTCACTATTCGTTGTATCACACACCATCTTTCAAATGCACCTCTACTTCTCCATCTATATTCGTCCACATTCATGTTCAGTGTGATCAACTAGGTCGGTCAACCCGTAATCTAACATTTCCCCTTTCTCTCCATGGAC
Ae2SigPSigP-220157_FR3_1-192	ATGACAAAATTATTACTCGTTGTATTAGCAATACTTGCCCATCAGTTCATAGCTGTCACGCCACTCGAGGGACCGTCATCGTCAAAATCTTTGAACAAAATTTTGAACGTGGGTCTCAAAATACATGAAGCCATCGAGGACACCCATCAGAATGTTCAAAAAGCGTTGGGATACCAATCGGATCAGAATGTGCTTCGGGCAGTCAAGAGCAATACCGATGAATTGGCGCGCAAGCTGAAAACCATTTCCAGCACGGTGAAAGAGCAAGCGATCAAGTACGGAGAACCGGCCTTGCAGAACATCACCGATGAAATCGTGAATATGGCGGACAAGATTAGCAGGGAGGATCCGGAAACGGCGAAAAAAGCTCAGGAGTATTTGGCTAGCGTTCAGAGTAGC…
AALF002302	ATGGCAGTGGTGTTACTTGAAGTGATGCTTACGCTTGCGTCCGATAAACCCATACCAAGACGAGATGCCGAGTATCCGCCAGCGTACGTGCTTGAGATTTCCAAAAAACCTCACAAAATGTGCGTAGCCAGTACAGGAGTTAGCGAAGATGCTATCAAAAGGTTTAGCGATGAAGACATTTTCGAGGACGACGAGAAGCTGAAATGTTACATGCAGTGCCTTTTCGAAAAATTTCGATACACGGATGACAAAGGGGAGTTACATTTGGGCAAGGTGATGGATTCAATACCGGAAGAATATGAGGACATCGCCCTTAAAATGGGCTCCAAATGTTTAAAACCCAAAGGAAAAACGCTGTGCGAGCGTGCGTTTTGGTTTCATAAATGTTGGAAAACTTCT…
Ae2SigPSigP-225540_FR2_1-192	ATGGGCAGATTGCATTGTTTGCTGTTCGTTTTATTCCTGATGGTTCCCGCCGGGCGATGCTACTGTACGAAGAAGATTGTCGTGGATCTTTCCGATAGCTGTAGCTACAATCCTTTAATGGCCATGTCTAAGCAATTGGGCTGGGTGCTGTCTCGTGAAAATTGTGCCCTGACGATAGGTGCCGATGTATTTGACATACCACCGGTACTGTACTTTGATGCTACCGATCCGGATAAAAAGTACACCTTGTTCATGGTGGATTTGGATGGTGGAAGCAAGGAGGGACTGGTTTTCGTGCACTGGTTTATGGCAAACATTCCGGCAATCGCTCTGACCGAAGGCTTGACCTACGTGGACGGTGATACTATTCTAGATTATTTACCACCGACCTCGGGACCC…
Ae2SigPSigP-245197_FR4_24-89	ATGATTGTGTTAAAATGCACTCTAGTTGGGTTCTATCTCGATTGTGTTTGCGGAAAATTGGTTGATGTGATTTGCATGTCTCCACAATCCAAAACAATCGTTTATGTCGAAGCAAATAAATTTAACTACGAAGAACTTTGTTTTAGCGATACCATAATTCCATAA
Ae2SigPSigP-170146_FR3_68-188	ATGTCTCGAGGTGCGTTATTAGGATTGTTAATCTGTAAAATATCCTGCCAACTCATGCAGGAGGAAGATGAGTGCTTCATTTGGCATTTTTTTTTCAAAATAATAATTATCTTTGAATTTGTCTTTGTCAATATGACATTTTCCGAAAATGTTGAATTCAATATATTCAGAATGGTGAAATGGCTACGTACTCTCATATTCATTTCGCCAGTCGACAATATCGGCCATAGTGCGCTTCACAGCCTATGGTGA
AALF023820	ATGTTGGGTACCGAGAATTTGAAGCAGCTCCAGAAGCTGTTCAAATCTGCTAATGGAGAAAGCGATTCGGAGGATGATGATGCCGGCATTGTTGGCGGAGCTCAGCAGTTAGGTCCTGGAGATATTGGATCATCCTCCAAACCGAAGCTGAAAAAGAAACTGGCCGAAAATCCCGAAGAACATGTGAAAACCAGTTCTTACGCTCCATTGGAGAAACAGGAAACAACAGATCCCAAGACAATCGAAGAGTGGGAGAAACAACTGGAAGCAGAGAGTGAAAATCTTCTGGAGTCCCGTCCGGCGCCAGAGTACAAAATATCCTACAAGCAAACCGTGGGAACGGAGGACCTCTTTCTGCAGATGAGTGGGAAAACTCCCAGTACGGCCAGCTGTGAGAAT…
AALF005090	ATGGCCGTGGAAATGAATCTGGACATCCAGGACTCGCACAACGACCGGGATGACATACACGCTCGTATAGCACAGTTCAAGCAGGACCCGGACAAGATGAGCGAGATGAATGTTTTCCTGGACGAGGTCCTGAGTGAGGCACAAAAAAACGCAGAAGTAAAACTGCAAGACAAATCGATGACAATGAAACAGCTTAAAAATTCACTGGAAATGATGAGGAAAGCATGTGCACCGAAATATAACGTGGTGGAAGCTTCACTAGACGAGCTGAAGGCAGGAAGATTTGCGGATGGAGCAGATAAAGAGCTTAAGTGTTACACCATGTGTATTGCGCAAATGGCGGGAACGCTCACGAAGAAAGGAGAACTGAGCCTTTCGAAAACAACTGCCCAAATCGAG…
Ae2-40931	ATGACATCACAAATAGGATATTTTATTTGGGGCAGATATCTTACAAGAGTAGCTTTAGATCAACTGACATTTCCTACTGATAAGGGAGGCTTAAACCTTCATCTGCCGATGCAAAAATGTAAGGCACTGTTAGTAAACAGATTTTTGCAATGTGAGCAAAACTTACCATTCGCGCACTCTTTCCATCAGTTTTTGAGCAATCCACCTCACATTCAAGCAATTCCTGCGTTATATCCTTGTCTCAAAGTTATTGCAAAAGAAGTTCCATATCTTTCCGAGTATACGATCGAACATCTATCAGCAAAAGAGCTCCATAAATACTACAAAGCAAAGTTGACATCACCAAAGGTAGTAACAGATAATAATACTGTCTCTTGGAAGAGGGTTTGGAGTAACATA…
Ae2SigPSigP-9607_FR2_1-77	ATGAAAAGGGCGAGGTCGATAGGGCAGAGTTTATGTTCTTGCTTACGGGTGGCGTTGGCTTGGACAACCCCGAGACAAACCCGGCTGAGTGGCTGCCTAGCAAAAGCTGGGATGAAATATGCCGGCTTACAGCTTTCGAGTCGTTCAAAGGCTTCAAAGAGCATGTGGTGGGTAATCTGA
Ae2-205595	AATTGCATCCGTGCTGCATGTTTCAGGCATTATAGGCTCAGTCTGGTCTGGCTAAAATATCATCTTTCATCACGGTTGTCTGCAACAGCTGCCGCCAGGGTGAGAGTTTTCACTTTAATTCGTTTATTTTCACTTGATGCTAAAAATGCACAAATGCCCGCACGGCAACACAGGGTTTAA
Ae2SigPSigP-223142_FR2_109-166	ATGAAGAACTTCAACCTTTTTTTATTCTACCTTGTTTCTTCAAATCGTACACTTGGCCTTCCGGCTTTCTCAGTGGTCAAGGTTGGTTCCTCGTTTCATTTCCTTTATGCCATTATCCATGAAAAGCTATCCTTTGTCCAGCAACGTTGCCAATGTTTAATCACTTGCTAG
AALF012338	ATGTCGAAGCTGAAACTTGTCGGCGGAAGGCCAATCACCATGGATGAGGCTGTTGAGTTACGCCAAACAGTATTCGGTTCAGCCGCCAGCCCTCCCCGAGGCGAATGGACCCGTACCGGAATCAACTTCGGTGCCGCAAACGGAGAATATCCCTACGGACTGCGGACGCCTCGCAATGCCACCCGGGGAATGCAATCGGTGCTGCAGGCATTCATCATCAAGCATTTCATATTCGATGTTAAGCCTAGAGATAAGTCTGTGCCACTTGAGGAACTGCTGAAGCCTACCGAGGCTGAACAGGCACAAGCTCTATATCTAGCTATCTCGGATATCCTATGGAACATTGGTGAAAAAACCAAGGCGATTTTCGCTCTACCGGGTGAAGCATCGCACATTCCG…
AALF018890	ATGGGAAACCATTGGCCAACGCGAAACTCGATCTTCATTACGGCTTCGCTCATACTGGTTCTGCTGCTCTTGGAAGGTACGTGGGCCCTCAAATGTCGCACCGAGGATGGCCCGACTAGCGATGAAATTCGGAAGGTGATACGAGTTTGTATGAAACGGATCACCTCCGAGGCAGAGAACAAGAGCAGCAACGAGTACGATAATTACGATTCGTCCTACTCAGACACGGACAGTGTCGAGGATCGTGAGTCAAGCACCGAAGGAAACAGCAGAAGGCAGGTCAGTGGAGCTGGAGGTATTCAAATGCCGAATACGAGAGGACGGATTGGAGAAGACATGAACAGGGGAAGGGACTCCAGCAGAAATGGAGACGATCGCAGCAGAGGGGACAACAGAAAT…
Ae2-69012	TTGATTTGGATTTTTTTCTCAGGTAATCCTCAAGATTATTATTATTATTATATCTTTATTCTTGAGATTTTCAGCCTATGGCTGGTTTATCTCCTATCCTCGAGATTTTTTTCCAAGCAATGCTCAGAAATTCTGCTGAAAATTATTTTAACAATTTCTTCAATGATTGCCTTTTATTAA
AALF002385	ATGCTGGATAGGTACGTTAATAACTCAGTACTACTGGATATAAATGACATTGATCTGTACGTGGATGCTGAGGTTAAGATCCTCGCCAAACAGAATGACGACGAGCTTAGGCTGTATGATGTTTATAACAACGGATTATCACTCGGAGGAAAGCTGAAGGTATTGCACGATCGTGAGGTTTTCGAGCATCAGAGTGGAAAAGTTAATTTTGGGGAGAGTAAGTTAGGGGTCAAGCTGAAATACCAGAATCGAGAGAATTTGTCGGATATTACGATGAGAGTTGCAATAGTATCACAGTTGTTTCCACTTTCTAATGGTGCAGTCAACCATATTCTAAAATTTTTTGAATCTTACAAACAACCAGAAGAGGATGTTGCTGCTCGTATGGGTTACATGCTT…
AALF013745	ATGAGTCGCTCGCCGCAGCACAGGCGGGCACCGCACCATCTGAGCCCGGTACGGACCCGGCTTATGCAAGACATTCGCTCGGTGGATCGAAATGCTCCCCGGTCAGCCGGACCGTCCGGTATCATGTCTCTGATCAACCGGAAGGCCAACCCGGAGTACAACCGTAGACGTATATGGCAGGAGCTGAACATGCCCACCGATTGCGATTTCCTCGGACCAAACGTGTTCAATCTGCCGGACAGGCTGCTGAAGCACAGCTCGAAGTTGCGTCCTTCGGGGCGAACACGACCGGATAGGAGTTCGCAGAAGAAGAAAATCAGATCGTACACCGCGTTGAGGAAGGACCGTGAGGAGTTCCGAAAAAAGTTGATCAAACTGATCGTGCGCAAAGATCACGAG…
Ae2-241229	ATGGAATCGATTATCAAGCTACTTCAGTTCTGCGGTTTCTGGAGCCACCCCTACCAAGGGCATCGTTTGTGGAAACCACTGTGTCATATTGGAGTCATCGTAATGTGCCTTCTGGGTCCCGGAGTAGTCTTCATCGTACGCAATAGTTTCGACTTTGCGAGTGCCATCAGTGCCGCCATCGAATCGATGGGATTCATCAACACGGTTCTGTTGGGAACGAACCTGCTGTACCACCGTTCGGCTCTGGAAAGTGCGTACGGAGACATACGGTTCGCTCTACAGACGGCCAAGTCCGCTGCGAACGCCGAGGTGTTACGAAATATAAAATTTCTGGAGAAGTCCACGAGTTTCCTGTTCAAGGGCTATACTGTGTTCCAGTCGGTCGTGGGAACTGGCTAC…
Ae2SigPSigP-246168_FR5_409-475	ATGATTTGCTGTGCGATGTTGTCGTTTTCTGTGAGTTCTTGTTCGTGTTCTGATGACTGTTCCTCTTCCAGTTCCTCAGGGATTTCTTCTTCCGATTCGGGTAACGGTGCTTCTGCGGCTTTTGGCTCTTCTTTGATATTTTCGAGTAAGTCGTCAACTTTCTTGAGCTTCAATCCAATTTGA
Ae2SigPSigP-197952_FR2_26-119	ATGGCGCTGTACATTCGTACCTGCTGCTTAATATTGCGCTGGAGAGTGTCATGTGGAAATCCGGGTGTAGCAGCCAGGATACGATTTTCAACAGATCCGGCCAATTTGTTGGCTACGCACACGAAGCACCGTATGAACATCATCGACAGAGCATATGGAATGTTCAAGCCGCAAGTGCTAATGACAAAATTTGACCGTGTCAAGATGATGGTGTAA
AALF002502	ATGAAGCTGGACAATGTCAACTTCAAGAAGATGGCCATCATATGTGCCTGCACGCTGGTGGGTGGGATTGTGTTTAGCTTTGGAATGTTCCCGGCGTTGCTGAAGTTTATGATCAAACAGAACTTGATGCTGAAGCCGGGCACCCAGATGCGGGGGATGTTCGAAAAAATCCCATTCCCTCTCGATTTCAAGCTTTATCTATTCCACGTGACCAATCCGGACGTCGTAATGAAGGGCGGCAAACCTCGTGTGCGTGAGATAGGGCCGTACTTTTTCGAGGAGTGGAAAGAAAAGTACGACACCGTAGACAACGAGGAGGATGATACGCTGACGTTCACGTTGAAAAACACCTGGATCTTCCGACCGGATTTGAGCAAACCCCTGACAGGGGACGAAATC…
Ae2SigPSigP-221679_FR3_200-306	ATGGGTATACTCCTTGCACTTCTGTTCTGCCACATTACCGTCCGCGCTGCGTTAATCTCCTCTAAAATTGCTCTGTACTCTTTATCAAACCATTCGTATCGTCACCTCCGTTACACGTACCCGATGGTGCTCTCAGTTCAGTTAATGGCTGATTTTACTGAACTCAAACAGTCCTCTAGAGCTTCATGGAGTACGTACTCGTCCCGCAACGCTGCCTCCAGATTCTGCGCATATGTAGGGCGACATCTGGTTGCTTAA
Ae2SigPSigP-217227_FR4_869-960	ATGCTGCTATTTCTTGCTCTCTACGCTTCTTCTTGTCCTTTTTTTCCTTTCTTCACCAGCTGCTGCCGGAGCCTGAGCCAGATCCGTGGTATCGGTCGGTTTGTCAAAGCTTTCCTCCAGGACTTCGATGATGTCGTCCTCGAAAACATCCAGCGATTTCTGTTCTAG
Ae2SigPSigP-240415_FR5_227-303	ATGTCTAAGGAAAGAAAAAAATCCTGGAGGATTCTTTGGAGAACCACTAAAGAAATTTCCCTATTTTTTTTAGGAATCTTGAAAATAATACTTGGAAAAACTGGACAAACTGCAGGTATGCATAGAAGAATATCTTGTAAAATTGTTCTGGAGCAAAACATCTTCGCAAGAATTCATAAAGAATCCGCTGGACGAAGTTTTGGAAAAAAATTGAGGTATTTCTTTTAA
Ae2SigPSigP-212053_FR3_1-374	ATGGTGACCATTTTCTACGCGTTGGTTGGTTTTGGACGATTGAGTATACTAGTGAGACGTGCCACTGCCGCGGCTCCGTTAGTTCAACACATGAAAACCGTATATCGAGATGCTTCACGAGATCCAAAGGAGACTTTGATTCTTCAAACGTACACGAACTATCTGGAAAAGAGTGTTATATTCTACTCCGTAATATTCATGGGGGGCGTTGTCTTGACGGGTTTCCTTCCACTGGCAGTTTACTTGTGGACTGGTAATAAGATATTACCATTTGGTGTCGTGATACCTTTCGTAGACCCCGAGACACCCGATGGCTATCAGATGAACTACATGTACCAGGTTAGCTTCATGCTTTGGACACCACCCGGATTGATAGCTTCGCAGAGTTTCTACTTTGCT…
Ae2SigPSigP-224827_FR4_257-337	ATGTTTAGTTTGCTCATTGTTTTAATGTTAGTATTTTTTTGCCCAGCCAACGGTGGACGTAAAAAGAGCATGAGGTGTGTCAAATTAAAAAAAAAAATATTTTGCGCAGTTTTCAACAAAAAAAAAGTCCAAAGTGATCCGAGTGTAACAAAATTTCGTTTTTGTTCAGCACGGACTGCCGTTCATAAATAA
Ae2SigPSigP-235841_FR1_1-78	ATGCTGCCCATTTTGAAGGCTTTATTTGTGGCATTATCGCTGTGGATTAGTGCATTGTCATCGCCGCGAGTTCTACGGAGAGCTTTTCCACTAGTAGCGAATATTTACGATCGTACCATACACGTGATAGCGTATCAACTTGGGAGCTACAAGGCATGA
Ae2-253594	ATGGAAAACTTCCAGAACACCAGTGAAGATCCGGCGATTCGGAAAAGATTTTCCGAAAACATCATGGATATACTGCGGCCACTGTCGGAAACGGAAATGCCCCGACTGGAGCGGCAGGACGACGTTGGCTCCGAGTATAGTACCATGTCGGAGCCGTTTTCCGATCTGGACGAGTCCTACATTCTGCTGGATCAGAGGAAGAAGAAATCTGATGGAGATACTGAGGACGAAATGCTGCTGAACCAGTTCACTCCGGAATTTCGAAGGGCTTACGACGAGATGATGGTTGCGCGACAGGAGGGTAAGGAGGAAGAGGAACCGGAGTTTCTGGTGGATGAAGGAGAACGGGAATCGGACCCGGAACAGGCATTGCTGTTGGAGGATCCAGGAAATCTTAGT…
Ae2SigPSigP-199531_FR4_67-230	ATGATACACTCGCGTCGCTTGTTTCCGTTTACCGCAATCACCTTGATCGTTCCCGAGAATTCCGCGGTCGCAGATTTTCCGTTCAGTGCCACCGCAATCTCGATCGGTTTCTTCAACGGCACTAACTTCTCAAAAAGATTTTGGTCGTTTGCCATATGCTCCGTTGCGCCAGAATCAGCATACCACTGTAGCCGTCCATCGTTGCTACCGCCGGCGACAAAGCAAACACTCTTTTCCGTTACATTAGCACTGCCTTTGTTTTTGTACTCCTTCTTCACTTTCTTTTCTGGACAATCAACTGCTTTGTGTCCAGTTTTTTGA
AALF019028	ATGGAGCAGATTTCCGGTCCACCCGCCCGGACCGGAACTTGCTATCAAACGCCCCGCTCACACCCGTGGCGCCCGACCATGGGCTACGAGGCGGTCCAAGTAACACCACTGCACGAGCAACCAATAACCAATGCACTTGTAGCGTCTTCCTATTCACCGTCAGCAATGTGTTCCGATCCGGTTACCTTTCCAAACCTGGTCACCGGTTTCGAACGGAATCCGCAGCATGCAGCCCGGGCCGCACTCTATACTCGCTACACGCCAAACGAGTGGACCACTTCAAACGTGACAACTTATGCCGAGGCGGATAAAAACCGAAATTATGCCGAAAAAGTCCGCTCGGAAGCCGTCCGTCTCATGCGGGAAACGGACGAAAAAACGTCTCAGGGCCAACGCGAT…
Ae2SigPSigP-9222_FR2_32-101	ATGCTGGCCTCTTGGACACTGCCGCCGTACTTGTTGGCCTGTCAAACACCGACGATTTGCTGCGAACCGATTGCGGGCTGGGTTCAAACCCGGAGTCCTGATCCTTGCTGCTCTGCGCCTCATCATCCAATTTGTCTTCCTTGGATCTCCGCTTCTTCAGTTTTCGCTTTTTCTTCTCGTCGCCTTCTTCTCCGTCTGCAAGACTGA
AALF023682	ATGTCGAATCGAGCTGTGGCCACGTTTGAAAAACCATTGCAACATTTGAGCCTTCCGGATTGGCATTCCCGGTTGAATCAGCTGAAAAATGCCGCCTACGGGAAGCGCTCGGATGCGTTTGAGCTACGACATTTGGCGCGAAATTTGCGAAACGAGACCAGGATACAGACCTACTGGGATACGTACCACAATAACGATAAACTGTCGGACCGGGTGGCGGAATTGGATCGATGGCGGGAGACGATGCGGATTTTGCTGAAACGGGTCGATGTTGAGATTGGGTCGTTGAAGGAGGAGAAGGCCTGCACGGAGCGGGATCTGGATGCGTTGCTGATGCCGTTGACGGTCGTGACGGATAGCATCAGTATGCGGGATTGCCGGTTGGGGTCGGAGTTGACC…
Ae2SigPSigP-250453_FR3_380-501	ATGACGATGCGCGGATCGTGTTCCGCCGTTGCATCGACTTCAGTGGCATCCTGGTATCTTGTCCTTGCCGGCCGTGTAGTTAGAGCAGCAGAAGTCGTTCGTCTTTTGCCTAGCCCAAGGCTTCCTTTTCACTGCAGCTTCTGCTTGTTAGGCACAATGAAATCTGCACCTTTTTCCCCCGGATCCCAAACAACGGTAACGGCGGTAGTTCGTCAAGTCCGGACTCACAGTTTATCAATTAATTATGGAGCACCTAGAGAAGGCAGCCCTGCTCAAGCAGGCAAAAGGAGCTTTCTACAAGGATAA
AALF019763	ATGGCATTCAAAGTAAGATTTTGTCATTCTAAAGCTTTGAGTATTCTTACGCGAAATTATAAATATTTTTTGTTTCAGTTTGTTCTATTGGCCACTTTGGTTGCTGCTGCCAGTGCAGGATTAATCCCGGAGCATGGTTATGCTTCGTCCCATCAGACCATTCAGCATCATCATGCCGCTCCAGTTCACCATGTAGCTGCTGTTCATGCTGCTCCAGTGCATCACGTGGCCGCTATCCATGCTGCTCCAGTCCATCACACCATCGTGAAGGAAGTCGAGCACCACGCTCCAGCCAACTACGAATTTTCCTACTCCGTCCATGATGAACACACCGGAGATATCAAGAGCCAGCACGAGACCCGTCATGGAGATGAAGTCCATGGACAATACAGCCTGATC…
Ae2-206652	AGTTTTTTTTTTGGCTTGAATGCCCAGCAAACTTTTTCAGCTTTCTCATATGTATGTTTCTATTGGATACAGTGTTGCCATATTTTTTTTTATAATTTCAATTATCACTCAAAACGATACATCCTTTTCTTAAAAGGTTTAGACAAACTACATCTTCAGCTGAGTTCATCAGGACTTCCATGGGTATTTGATGATGAACCAGTAGATTCTGGATTTAACCGCTAG
AALF013539	ATGATCATCGTTACAGCATCATCGCGGTGCACCATAGCCTGCGACGAAGATGACGATGATGTACCGGATAGCCGCTCATCCGAAGAATCAACAACGCCAGGTTACAGTATCGAGTCCATCTACGCGGAATGCAACGACTCGTTCGTAACGACGATGGAATATTTGGAAACCCTGAACAAAACCGGACGTTTCCCCGAGGAGTCGGATCTGACACCTTTGTGTTTTCTCCGTTGTTTCCTGCACAAAAGTGGAGTCTATGACGAATTGGAAAACGTGAAAGGTGAAATGGCCGTTGAGATAGGCTGGGTTGAAAGTGTGCAAACCATTGATGAGTGTGTGGAGGAAATGGGTAAATTTGAATACGATATTTTGGAGAGCATTTACAAATGA
Ae2-182653	TACCGTCTGGCCGAGGCCCGTCCCATCGAGGATGAAATCACTCAGTTCCATCGGAGAAGGAGCTCCCGACTGGTTGGCCTAGCTCTCGACAAAACTGCCGAACCTTCTTCAGAACAATCAACGCAACGCGTCGCAATCAACTACGAGCATCACTTCGTGGACATTGGCAGCTACACGTGCGGGTCCGTATTCGGAGTTGGTGAACACATGGATGACCGTTCGGTGGTAGCCCGCGACGCAGTCCAATGCCTCGTAATTCCGCGCTATTGGTTGCTGCAGAAACGCCAGAATGGGAACAACGTGTGGAACCGGATCCGGATTTTCCTCGAGCAGCGGCAACCGTCGCGACAGCTGATGTTCGAATGGTACCTGAAGGAGCTGCGTTGGCGGCGACTT
AALF022781	ATGAAGCATCAACAGGTGGTTCCGGATTATTCCGCGATGGTGCAAACCTCTGGCACGGTGCTGTGTCTGGTGTTTTCCGGTTGGGTGCTTTTCAGATTGGTGCAAGCGGTCTTCTGGCTTCCGGGCTACTTGGAGCAGTCACAGGGAAAACTGTACGAACAGATAGAGAGAAAGGATGCGGCGCAAAAACCTTCCACCAAGAAGGCCAAGGCCAAGGACTCTGACGCCGAGGAAGAAAACGACGATGGTGAAGCTTTGGTGGAGACAAGCGAAGAAAAAGGCAACGACGATGCCAATGAGCGGGAGAAAACGGGCAACAAAAAAGAAAACTAG
Ae2SigPSigP-15877_FR5_97-175	ATGCATCAGAAGAAACCACGTGCGACCATGTTTGTCAGCGTAGTTTTTTTTTATCGGATAGGCTGTGGTGCAGCCAATGATCGAGCTCAATTTTTGTCAAACAGTTGTGCACAACCAACGGCAAAAGTCGCCAGTAGCTTCAACTGCTGCTTTTTCAGCCGATCTGCAGTCCGATTCGGGATATGA
Ae2SigPSigP-246413_FR4_734-846	ATGATTTCGTTTATCGCTTCTTTCTCTGCAACTCCTTGCTCCCTTTCTTCTTCAATCCAAGCAGCAACCTTCTCCACAATTTCCTCTCCAACATCCTTCTCCTCTTCGTCAACTTCAATCAGCTCGATTTCGTTGGCGCTGGATTCGCCTCCTAGGGTAGCAATACTCACCCTTCGACTAAACTCCAAGTATTCATCGAATAGCTGGTTTGAAAGGCGTCTCTCCAGCTTTCGACACACCTTGTCCAGGTTATCGATCGTGGAGTTTGCTTCACCGGCATTTTTGTTCTCGCAGTGA
AALF027640	ATGGCGCACCTTTGGAATGCGCCGGCGACCTCGTGGGCGCTGCTGCTGCTGGCAGTGTGCGTGGTCAGTTCAATGCACATACCCGAAGATATGGAGATCATGGATGGGTACGATTTGGAATCTGCTGGGACCGAAATCAATCCGGAAGATGATTTCTATGAAAGGCGAAGTTTGTTGGAACCATTCTATTACAGAGCGATTCGCGATAAGCGGGAAGTTCCTTATCGGGTTTTGGAATCTCCTGGATTGAGAAGTCACTTCCGGCCTCAAGTGGATGATCAAGATTTGCGGAATCAGCGAGATCGATCGGTTCACAAAAGACATCGGCGAAGTGCAGACAATGAGGATAATGGTGTAACTGAAGAAACAAAGCCGACGGAAGAGCTACCAACTCCAGAG…
Ae2SigPSigP-65453_FR2_30-121	ATGTTGTTTTTATCTTTTGCCTTCTGTTTCATCTTTAACTTTATGACTTCTATATTTGAATTCTGTCTCCTGTCTTCTGCATTCTACCTTCACACTTATATCTTCATTTGCATCCGTCGATTTGCTACATTTCGTCTACTTTCAATTTGGTTTAACTTTTATATTCTTGCTTGA
Ae2SigPSigP-24036_FR4_38-95	ATGTCTATATTATGTGTCATGGCGTTCGCGTGCTTTCCACGAAGGAGCGCAAAACTTCTAATTGAAATGCTCTTACAAACGTGTCTCATCACTAACGTGCAATATGGTGTATTACCCAGTAATAAAAACCCAGTAAACGCATGGTTCATT
Ae2SigPSigP-234093_FR6_151-246	ATGATTTTGGTCCAGCGTTCTTCCATAAGTAGGATCTTCTCCGTGATTGCTTCGATCTTGTTTTGTCTATCCTGGAGTACGTTCCTCAACCGCTTCGATTCTTGTTGGGCTTCCTTCTCCCGATCGGACATTTCCAGCACCTTATCGTACGCATTGTCCTTCCACACCTTGAACAACGGCTTGGTTTGCTTGCAGAAGTCCTTGATCCACTTTGCAAACCGCTTTTCCAGCAACTGTTTCTCCCGAATCTTCAGCAAGTTCTCCGCTATGTAG
Ae2SigPSigP-5423_FR4_70-139	ATGACCCATTGGCCAAGTTTTATGGCATCGAGTATCGTTTTGGTAGCCTTGGGGCCTTGTCCTTGTCCGAGAGATATTACGCGACAGTCGTCGCCCATGTACTTCTCACTTGCAAATGCCAACAAACTGTCCACTGGGTCAGACCCTGGGGACAGCATAAAGATGAGCGGAATCCGAGGAGAGCTGTCGTCGTAG
Ae2SigPSigP-237118_FR3_167-307	ATGATGAACTGCGACCTGATCACCTTCTGCATCATGTTTTTAATCTTGTTGATGCTGAACGGCGGAACGGCGATCGTTTTCTCCTCTTCCTCCTTGTTGATGAAGGTGTTCAGATCCCTGGATACATCTTTGTATTTGCTTTTACGGTTTCCCAACGCAGCCGTCAGCGTTTCGGAAAACCGCATACCCTGCGAAACGGGAGTCACTCCCTGTTTGCCTCCGCTAACTTTTAACGATCCCCAAACAGCCATTTTCGCAATTGGAATCATGGAACTCTCACGCGCTCAAAAACTAGTTCAATATCACAATTGGTCTGTGACGACACCACAGACAATGATAACTGTCAGAAGTTTATCGATTTTTCCGCGCGTCAATGCTCAAATATAA
AALF010679	ATGTCTTACCTTTGCTTGGGTCCCATAAGTGCGGGAAAAACGCTTCTACTAACGTGTCTGCAAAATCCGGACTCGGTCAACTTTACGTCCCATTCGGTGCCCAGTGTGGGTACCAATTTATTCACCATCAAAATTCCTCCCGTGGTTATCGATGAGAAGGACATCAACGTAAAGCCTCCACCACCACCGCGGAAACGAGACCTTGTTCAGGTTCGAGAAGTTGGTGGCTGTTTGGCACCAATTTGGCGAGACTACTTGAACAGACCCGTGGATAAGGTTATCTACGTAGTGGACACATCGAATCTGTGCCAAATCTCGGCTGCTGAGCCAAGGTTACAGAAAGCGAAATTTCTTTTGGTGCTTTCGAAGATGGATCTCGCTTATCGACAAATGAGGAAC…
AALF020354	ATGGTTCGAAGCGATAAGTTGAATTCGAAGAAATCGCGTGTGTGCGCACGGGTCCTGCTCGCAGCAACCCGGTTTCACGGGAGTAAATCACAAATGAAGGACGACGTCATGCCGCCGGTCACCAACAAGGAGGACGAACCGCCGAAACCGCCGGCCATCGTGTCGTACGCGTTCGAGAAGGAGGTCATCAACAAGCAGAACGCGATCAGCCACGTGACGGACCACTTTTTGCCGAATTTGAACCGGGTGCCGATTGCGATTAAGTTCTGGTCCAAGTACGACTCGACTACGGCGGCGGCCCAGAGCGGACTGGCCAACTTCGATAAGTACTTTAAGCTGCTGGAGAAGAACATTGCCGAGGGGCCGAAGGAGAAGTTTCAGGAGCCGAGGACCGAGAAT…
Ae2SigPSigP-176369_FR4_1-80	ATGTTCCTTCAGGGATTTCTACGAAAATGTGTTTTCCTGGAATTCTCCGAGATACTAATGTGTAGAGGTGTCTCCTGTAATTGCTTCAGAAAGTATTCCAGTAACTCCTTCAGGGACTCCTCCGGGAACTTATTCAGCTATTTCTCTAGGATCTTTTTCAAAGATTCCTCCAGAAACTTCTCCAGGGAATGCTTTAGGCGTTCCTCATGA
AALF015672	ATGTTCAAATTCGTTGTTTTCGCTGCCGCCGTTGCCGTGTGCCAGGCCGCCTACTCGCTGAACCCAGCCGGACCCACCTACGCCGGAATCCACACCCCTGCCATCACCAGCCAGCAGTCGAACATCCTCCGCACCTACGGCAACCTGGGCCAGATCTCGACCCACTCCAAGACCATCGACACCCCGTACTCGTCAGTGAGCAAGTCGGACGTGCGCATCAGCAACCCAGGACTGGCCGTTGGACATGTTGCCGCTGCCTACCCAGCCGCTTACCACGCCCCAGCTGCCTATGCTGCTCCAGCTTACGCTGCCCCAGCCTATGCCCACCCAGCCGTCTATGGTGCCCCAGCCGTTAAGGCCGTCGCCGCCGCCCCAGCTCTGCTCGGAGTTGCCTACTCT…
Ae2SigPSigP-224231_FR3_403-517	ATGGTATTGAGCGCTGCCTCTGCTTCTTCTAGTGCAGGCTTGGCCGCTTCCAATTTTTCTTCGGCAAATCCTTTTTCGGCGGCGATGTTCTGCACCAAGGCTTCGGCCTTTTCTTTCACCACCTGGACTTGGTTCTTGAATACTTCGGCCTGCATAGCTCGCTCTGTAACTTCAACCAATACGCGCTCGGCTTTGGCGGAAGCCTCCACCAAATCCTTTTCCATCACTGCGAGCTCTTGTTTCAGAATTTCGACTGACTCGGAAGCTTCGGCCAGCTTTTCCAGACCAGTATCCATCTTCTCCGCTCCGTCGCATAACTCCTTGTGCTTTTGA
Ae2-218318	AGAGTTTCCTCTGGCGATTTTTTGAGGAATTCTCCAAGCTGTTTCTTTAGAAACTCATACAAAATATTTTTCAGGATTTACTCTGAAAACTATTTGAAGAACTGTTCTAGTAATATCCCGGAAAATTCCTCTGGCAGTTCTTCCACGTATTACTTCAGAAATTCCATTAGAAACTCCACCGCATTTTTTCAAAGAAATTGTTCAGGCAATTCATTTAGGAATCCCAGAGTTAATTTATTTAAGAAATCCTTAAGATATTGCCACAGAAATGCCTTAGGATTTGTCAGAGGTATTTCTAAACAAATCAGGAAGAATTTCTGA
Ae2SigPSigP-243015_FR3_124-210	ATGTATTCGTTGGCACATTACATTTCATTGTTTATGATAGCAAGTTATCTGTCTGCAATGGCATATCTTTGCTGGGTTCACTATTTATATGGGACAGTTAAGCGGTTACAGCCAGTTATGGTCACAAAGTCGATATCAACAACAAAATACGCCCTGAAGGAAATGTTTCATCAATCAGAACGTTCCCAATTTTCATTTTAA
AALF006432	ATGGCTGTTTGGGGATCGTTAAAAGTCAGCGGAGGCAAACAGGGAGTGCAACCAGTTTCGCAGGGTATGCGGTTTTCCGAAACTCTGACGGCTGCGTTGGGAAATCGTAAAAGCAAATACAAAGATGTGTCCAGGGATCTGAACACCTTCATCAACAAGGAGGAAGAGGAGAAAACGATCGCCGTTCCACCGTTCAGCATCAACAAGATTAAAAACATGATGCAGAAGGTGATCAGATCGCAGTTCATCATTCGCGACGAGGATGGAGAACTCCTCAAGTGGATCTACGATCCGGAGAAGAACCTTGAGATGAGCCAAAAGATTGCGAAGGTGATCAAAGATCGTATAAGAGGCTACAACTTTTCCCGGTACCGAATTGTTAGCATTTGCTCGATTGTT…
AALF002387	ATGGTACGCGAGTGTGTGGAGGAGTCCTTTGGACCGAAAAAGATGACCAAAAAGTCTATTGTGGACTCGTGCAAGAAGAACAAGCTTTACATCACGCCACACCTGAACGATATCCTCTATTTGAACTATTCGGGGTACAACGCTATCGAGTCGTTGGAAGAATATGTCGGACTGAAGTGCTTGTGGTTGGAGTGCAATGCCATCTCGGAGATCAAGGGGCTGGAAAATCAAACGGAGTTGAAATGTTTGTACCTGCAGAATAATCTCATTACGAAAATTGAAAACCTAGAGAGCTGCAAACAATTGGATACATTGAACTTGTCGCACAACCACATCACTAGAATCGAGAATTGTGGTCATGACATTCTTCCGGTGCTGAACACTCTCAACTTATCGCAC…
AALF009945	ATGGGACATCAATTGTTTCCGGATAAAACGTTGGATTGGATGGGTAAGGCAATTCGCGTGGCGACCTTCGACATCAACCCACATATATTTATGGTGGAGCCAGAAATCGAAACTCCTGTAATTAAATATGATAATCAGGCTTATTCACTAAATGGACCGAACGGTATTCTACTGATGGAGTTTGCAAGAAGACACAACTGTTCGATTGAGTTGATCGTAGGCAACGGAATATTGGGAAATGTCGCGGAGAGGCGTGCTGATGTTGGCGTTGGAGCCTTGAGTAGCTGGTATCACTGTTATCAGTATTTGGCGTTTTCCTTTGCTTATGAGAGAGGTGGTGTTGCTTGCCTTGTTCCAAAACCAAAACAACTTCCCCGTTGGAAAGAAATTGCAATGGGG…
Ae2SigPSigP-238240_FR4_1-432	ATGGCCGTAGCAGTTGCCTTCGCAGTCGGCGTATGTTCCGTCTGGTTGATCGAGAAAGGTCGTTCTCATATTGTGGGATCTGCCGCCGGTGGGCACCCGAAGAGTCTAAGCGATTCGTTGTTGACCATGATCGGGTTCTACATGGAACAGAATGCATTCATGAGGAACGATCTGATGGCTTGCGTTTTTCTGTTTGGGGCTCTGCTTTTTGCTGGATTTATGGTGGGAAATCTGTATGGCGCCGGTTTGGCTGGGATTATGACGATTCCACAGTTCGAGAAAGCCATCGAGACGCGTCATGATTTGGCAGATACGGGACTGACCTTTGTGGGAAACGACTTGGCATGGATGTTCGCCTTGATGCCATCTCCTCAGGCGTACATACAAAAGATCGTCAGA…
AALF022133	ATGGGTTTCTCGCACAACCCTTCGGATCATCCGGTGCTATGGTGCCAGCAGCTGAAACGTGCCCAGGAAAAGCGGATCGCTGATGCCAGTTTGAGGGATTGGCAGCAGCGGAAGCAGATCGAACGACAAGCACGTGCCAAAGAGCAAGCACATTACCGAGAAGTGATGGACCGTTACTCGCCGTGGGGCCGCAAGGGAGGTGGAGCTCCCAACGACACCATCCGCATCCGAAACATCCAGCTGCAGGGCATCTACCCGGAGACCAAGAATCTTCCCACCGTTGTTCCTGTTTCGCACCACCACGCTGCTCCCCGGCGACAGGACTTCCGGCAACCGGTGACGATGTCGCGACCATCCAAGGGTGTCAGCGCGGGGGGAGGTGGAGCACCGCTGAGGAAC…
Ae2SigPSigP-181661_FR5_1-109	GATGGCTGTACGTTTTACCATTTGGGTGTTTACGAATGTCTTTTCATGCAAAGTAGGTGCTGTTGATGGCCATCTTCCTAGCTGCAGCGAAACAGTGAAGACTCTCCATACCAATTGCATATCTATCGGGCGGAAAAAGTCCTGTCTACCGATCTTAGCGTTAGCGTTTCCGATAACAATTTTCACGCCATGT
Ae2-243490	CCTCTGGCTTATCCAGCCGTTGCCAAGGTTGCCGCCCCAGTGATCGCCAAGGCCGTCGATGATTATGATCCAAACCCACAGTACAGCTACAGCTACCACATTGCCGATGCCCTGACCGGAGACAACAAGGAACAGCAGGAATCTCGCTCCGGAGATGTTGTCACTGGATCCTACTCCCTGGTTGAACCCGATGGCACCCGTCGTGTCGTTGAATACACCGCCGATCCAGTCAACGGATTCAACGCCGTCGTCCACCGTGAACCACTTGCCGTCAAGGCTGTTGCCCCAGTTGCCAAAATCGCTGCCCCTCTGGCCTACCCAGCTGCCCACGTTGGATACCCAGCCTACGGAAAGGCCATCCTTGGTTAA
Ae2SigPSigP-248721_FR4_1249-1381	ATGGTTGGGGAAGTGGTTTATCAGCTGGTTGTCGTGCATACGGTAGCCACTGTCCACGCTGAAGATGTTACGACATGTTCCCGTGCCGGCCCAGTAGAAGTTCCAGTCATCGTCGGCCGACACCTGGACCCAACCACGCTTCTCAAAGTTATTGATCAGGACGGATTTGTCCAAATCCGTGCAGAAGCATATCTTCATCCGTTCGTGTCCTGCAGCGATTCTGCCGTAAATGGTGGCCAAATTGGTGGAAACTCGCTTGGGCTCCGAAGTTGA
Ae2SigPSigP-9270_FR6_1-168	ATGTTTTACGAGTACGACTTTGAGAAACCGGCCGTCTGGATTGCGTTGTATTCTGCTCTGTCCAAGAACCTTTGGGGTCTGATTTTCGGAGTACTCTTTGTGGGACTTGCCTTCGGTGTGGGTTGGTTCCTGAAACGGCTGCTGAGCAATCCAGTATTCCGGCCATTGGGAAAAATCACCTACGCTGTTTATCTGTGCCATTTGTTCGTGGTAAGAGCGACGCTGGGCAACATTCGACAACCGATTTATGTCAGCGATGTACGGATTTTGGTATCAACTTCTTCAACATTGGTATTATCCTACATAATGGGCCTACTGTTGTGTTTAGCTATTGAAATTCCCTTTTCAAGTTTACAGAAACAAATCTTTCACAAGAAACCTGAAGCTTATTACGAGGAG…
Ae2SigPSigP-244321_FR5_1769-1867	ATGCACCTTTCTGGTAGTTTTATAGGTTTCCTTCGGAAATTTCTTACTTTTATCGTAACTTTTTCTAGAGCCTTCCAGTTTTCCAGCAGTTCTTTCCGGGATTTATCTCGAATATTTTCCCAATATTTGTTTCAAGCTTCTCCCGAGATTTCCATAGAATGCCCTCGTAAGAAGTTTCCGAATTTATTCTTAATGTTTTTACGGGTTTGCTCCCGGCAGCTTCTCATGGAGATTAATTTTCATAATTTTTTTAGCATTTCTCTTGGACTTTTTTAG
AALF019769	ATGTCCCGCTTTGCTTTCGCCGAGGGTCCCGCCCAATACCGACCGTTCCAGCTGCAGAAGCGCCTGTTTCGCGTTCTCGGTTACTACCCGGGAGATGACCGGTTGGCCCATTGGGGGATGCTTTTGGTGCTGTTCTTTCACTACTGGTCCCAGGTGATGCTGATCTACTGGGAGGGTAAGCACGCGTGGATCAAAATCGGCGAGGGGGATCTCCAACCGGCACTGGAGGGAATCTGTCCAACGCCGTCCCGATTTGGTGGAATTTTGAAGTGTTGCATCTTGATCTGGAAGCGGAAAGAGCTGAAGCAGCTGCTGGACAAGTTGAAAGGATGGTTTGACCGAGAGGAACCTCGTGAAAAGAAAGTAAATCTATGGGCAACCTACTGGGGATACCAATTT…
AALF009677	ATGGCTGCTAGCAAACCCAACGTTCTGTTCCCGGAATACCTGAACGAAGCGTTGGTTCGCGAAGCCCTGGAATGCGGTCTCGAGTATCCCACGCGCAACAGCGTGCACATCGATCAGTTCATCGTTCGAACGGCCACTTCCGCTGGTGATAACTATTTGAGCGATGTGTTTCGAGTGTGGGTTCGTTTCAATCGGAAATCGGCGAAGAATGGGGAGCATTCGGAAGAGGATATATCGTTGATCGTGAAGTGCATGCCCGATACCGGGTTTCGGGGACCCGTAATTGGAATGCTCAATGCATACGAGAAGGAGGTCTACATGGTGCGAAACGTGGTACCGGAGCTGTCCCGTTTGATGAAAGGGGAGAAATTTGCCGCCAAAATATTCTACGCAACCACC…
Ae2SigPSigP-218581_FR4_17-171	ATGCTTCATCAAATATTCGTTTTTACATTGTTGATAGTGTTGGGTTCAGTCCTGGGATCCATGACCTTCGAGGACATGAAGGAAACGGCCAAGATGATGCGTGGTATCTGTCAACCCAAGTACGATATTCCGGATGATGTTGCGGAGAATGCATCCAGTGGAATTTTCCCGGATACTAGGGAATTCAAGTGCTACGCCTCATGTTTGATGGACCTTACTCACACCGCGAAACGAGGCAAACTGAACTATGAAGCCGCTGTTAAGCAGATCAAAATGCTACCGGATGACTACAGAGAGCCGTTTCGCGTTGGGCTGGATTCTTGTAGGACTGCAGCAGATGGAATTGATGACTACTGTGAGGTGGCATATACTCTTCTGAAGTGTTTCTTCACAGCTAGC…
Ae2SigPSigP-229494_FR4_228-304	ATGTTTAGTTTGCTGATTGTCTTGGTATTAGTATTTTTTTTTCTCCCAGAAAATAGTGAACATAAAAAGATTACGAGCTGTATCAAATTCAAAACAAATTTTTATAATAATTTTCGCTATGGACACAAATTGACTTGTTTTATAAGAAAACATGCAATTTTCAACGAAAATGTTGTTCAAAGATATCTGAGTCCTGGAAAATCTCGTTTTTGCTGA
Ae2SigPSigP-217227_FR6_1126-1241	ATGGTTGTACGTTTTGCCATTTGGGTGTTTACGAATGTCTTTTCATGCAAAGTAGGTGCTGTTGATGGCCATCTTCCTAGCTGCAGCGAAAGAGTGAAGACTTTCCATACCAATTGCATATCTATCGGGCGGAAAAAGTCCTGTCTACCGATCTTAGCGTTAGCGTTTCCGATAACAATTTTCACGCCATGTTTTGGTCACTCTCCGTAG
Ae2SigPSigP-261719_FR6_973-1084	ATGAATTCCAAAACCCCCGACATTTTTTCTTCCAGACATTTCAGTATTCCTTTAATTATTCTTCTTTTTTTTCAATTCTATTCCGTAATCTTTTCATTGGTCTGTGCAATGATTCCCGTTTTATTTTTTCTCCAAAATGTGTTCTCTTGCATCGAAAGCTGGCATTCTTTCACACCTTTGAAAACAAAAACTGTTCGGCGGCCTCTCGCACCAGCTAAAATGTTCTGCACGGCATCCTCTCGTACTGGCTACCTAATAATCTTTTGCAAGGTTTCCTCCCGCACGCGGCTACAACAAACTAGTCTTTGCATGGTGTCCTCTCGCACCAGCTAA
Ae2SigPSigP-72151_FR5_1-144	CATGTTTTTCCTGGTCCACTATTCGTCAATTTTCACAGTCGGTGCGTTTATGTTCATTGCTCAACACACTGGTGTGAACATATTCTCAGCAACGCTTGCCTCCGGAGCCACGTTTTTCTTGCTGGAACACTACTTTCAGTGTCGCTTGATTGACACGCTTCAGGACGAGGTCAACTCAATTAGCTACGTAATTTACGAACTATGTGCAAAACTGCCGTACAATCGGACAGCGAATCGATCGGAGTACGTCCAAATGAGATCGTCGTTGATGATCATATCCATGAATACTAGCGGTGGGGTTTCGATGAGTTGCTTCGGTATCTCTCATATCTCAACATTGACGTTCGTCGACTTGGCACATACAGCTTACATAGTGTTGACTTTTT
AALF002616	ATGCAACTCAAACACCAGCGGGACAAGGCAGCCGAGTACTACAAAAACCGTCCGAACGAGATCGACCGTTCGCTGTTGACCGTCATTCCGGAGGCACCGCGAATATCACAGCAGGGGTTCCCGGCGTTCTTCGACTGGACCATGTTCACCCTCGACGAGGATACCGACGATAGCAACGGTTCGCAAACGAGAATGAAACCCTTTTTATCGCAAAATAACTTACTAGATAACGATGTAAATAATTACAATAGTGTTTCCAAGTCTAAATCTGTGCACAATCTCACTAATGGGACGCTAACCGATCTCCCGAACGACGAGAGCGAAAGCGAGACCAAGAACAAGGAGGGATCAACTGCTGCAGAGGAGCTGGATGAGGACCCGGAAGCAAATCAACAGGAA…
Ae2SigPSigP-242964_FR5_389-453	ATGTACTCGCGGCTAAGGAAATTAGGCCTAGCGTGCGTCCAGATGTTGTCCAGTCGTTTCTTGCTCATGATGGCGCCCAACCGCTGCAGCAGCCGGATGTTGTCCCGTTCGATCTTTTCCGTCCGTTCCCGTTCCTTCTGGAGTTTTTTCAACTTCTGGGTGATGTGCGCCCGAGCCGGAGGCGGATGGTAA
AALF009448	ATGGTTGGAAGAAAGAAGCGTGCAAGTGCCGCGAATCGCAAATCGGTTCAGTTTGCAACAGCATCCCGGTCGAAAATCTCCAACGACAGCATTTATCCCAATTATTCCAAATTCAAGGTCACCTATCCCGTTGTGTGCCGCCAGCGTTACCACCAGGACAAACTGCGCTACGACAAGCAGTTTGAATACGAGTTGAAAATGTTGGAGCTAATGCAGAATTCAGCTTACGACTCGATGCGTTTCCACAGACATTTTGCCATCACGACATTGTGGCCACCGCTACACACCCGGAAGGAAATTGAGTACGTACTGGATAAGTTTTTTCGCCTCCCGGACAAACAGACCCGTCGTCTACATGATATAATGAATGCTCCTGTGTATTAG
Ae2-245671	TCGCTGTGTGTGCGGTGCCCTATTTGGGTGATGATTTTCGTGTATGTACAACTGCGGGCGCCTGCCTGGTGTATTTATGTGTGTGTGTGTGTGTGTCGGTGTCTGAGTGGTGGTGTTCTGTCGCGGACTGAAACGATGTCGAGAAAAAACGGTGCTGTCGCG
Ae2-225987	GAATTCCGGAGAAATCCTAGGAGGAATTCCGAAGAAACCCTCGTAGGAATTCCGGAGGAATCCTTTAAGGAAATTCGAAGGAATCCTTGCCGGAATTCCAAAGGAGTCCTAGCAGCGATTCCGAAGGAATCCTTGCCGGAATTCCGAAGGAATCCTTGTCGGAACTCCGGAGGAATCCTTGCCGGAATTCCGGAGGAATCGTTGCAGGAATTCCAAAGGAGTCCTAGCAGCGATTCCGATGAAATCCTTGCCGGAATTCCGGAGAAATCCTTGCCGGAATTCAGAAGAAATTCTAGCAGTAATTTCGAAGGAATTCTTGCCGGAATTCCAAAGGAATCCTTGCCGGAATTTCGAAGGAATCCTAGCAGGAATTCCGTAGGAATCCTTGCCGGAATTTCG…
Ae2-259585	TTTCCAGGAATTCGATCAGGCAACAAGCGCCTCCAGTCATGGTTCTCGTCCAGAAGATCTACGTTGAGTCACTTTTTCTCCGATGAAGGTCCTGCTAGTGATTGCTTTCACCTTGTGGATGGGTTTATGCTGCTGTCTGGAACAGAAATCCAAAGCGAAAGGACACCCAAATGGACCTACGGTCGCCAAGTTCGCATCTTTGTCAACGGATTATTCATCTACCAGATGGCAGTGACCATCCTGCAGATGGTATATGCAAGCGACGGTAGAAACAGTGTCGATTTCCGAACAATCATCACGTTCACAAAACTCGTAGGCTGTTTTGCCATTTTGATCAAGTGGTTGCTGTTGGTTTTCGAAAAGAACTCAATTTGCACGGTCTTGAATTTCATCACCAAC…
Ae2SigPSigP-219424_FR1_120-186	ATGTTGTTGATATTCCAGATTTTAACCGAGCGATCAATGCTGGATGTTATAACACTGTTCCATGTTCCAATAGTGAGTGCCTCAAGTTGCATGATTCTCCCGAAATGTGCATCCAAGACTTTCATCAGTTGTTTTGTTTTCACACACCAAACGTATAAGCTTTTCCTCACGCCAGCAACCGCGTAA
Ae2-238638	TCGCTGGGATACTATCGGTGGAAGCGCCGGAAAGTGATCGCCATGCTGGCCAAAATGAATGGACCACCGTCGCTGCCGCTGCTGGGGCATACACACATGATAAACGTGTTTGGAAGTGGAGACAATATGTTCAACACTTTATTACGGTATGGTGAATTATACATCTCCCCAATAGCGGTGTCAATGGGGCCATTGGCGCACATTTTCATATATTCGCCGGAGCAGATCCAATTGGTTCTGAATTCACCTCACTGCCTAGGAAAACCCGTGCAGTATTCATTCTTTTGGCTTGACCGGGGGATTTTTGCGGCACCAGCTGATCTTTGGAAAATCCAACGCAAACTATTCACGCCGTCATTTGGACCAGGATTGCTGGGCAGTTTTGTGCCTATTTTCAAT…
Ae2SigPSigP-221593_FR5_1-74	ATGCTCACCCTGATTAGTATCTCCATCATTCTGCAGGTGAGTACGTTTTCATTGTCTTTTAGTAGACTAACCACTAAAAGTCTTCGATCTTATGCCATTTGCGTGTGGGTGTGTATATCTGCACACGTGTCTAACCTTACCCGCAGCGGGTTCAATGCTCCCCTAACACACTGGTAA
AALF007130	ATGACCGGTGTTGGAAAGCTTAGCATGAAGATGATCTACCAATATATTCGGAAGAACTTCGAGTGGATTCTGCAGCAGTTGGGAGTCAGCGACGTCCTGGTTAACCCGTTGCAGCCCAGTCCGGGGCAGAACATTAAGGAACACCAGCAGAGCTTGATCGACATCATGTTCCACATCGGCAACCAGTCGTTCGATCAACTGCTGAGCGGTCAACTGGATATCGACTACAACAGTTGGTTCCAGACACCGATGTCGATGAGCGCGGAGAAGGCCTGGCTGCAGGTTTCCCAGCGGTGGGAGTTTCAACCGACCGCAAAGCTTTCGGTCCACGAAGCGCTTATGGTGTCGTTCATCACGTCGCAGCTGAAGCCTTGA
AALF012735	ATGAAACTGTTCATTACTCTGTCTGCTTTGCTGGCCGTGGTGGTTGCCGGTGGTGATTACTATGCAGCACATTCCGATCACAAGCACATCCCGATCGTACACAGCGAGCACGCTCAGGGCAACGATGCGTTCAAGTATTCATACCAATCGGGTAATGGAATCACCGTTCAGGAGGCAGGACACGTCAAGAACTTTGGCAGCAAGGGTCACGAAGCTAACGTTGCCCATGGGTCGTACTCTTACGTTGATCCCCATGGTGAAACCGTTTCTGTGAGCTACGTTGCCGACGAAAATGGATTCCATGCCGAAGGATCGCACATCCCGAAGGCACCGCCACTACCAAAGGAACTGGTTGAGGCCTACGCCAAGGTGGGCAGTCATCCAGAGGCGCATCACGAG…
Ae2SigPSigP-4119_FR4_135-204	ATGATTCAATCGCTCGGCGACGCCATTCTTCTCTGGCGTGTACGTGTACGGCATGGATTCCTTTTCATAGACCCTGTCTTTACAGAATGTGTGCAACACTTTGCGCTACTCTCCGTCGTTAACAGAGCACAACCTGGAAATCTTGGACGCCGAATTTCACTGTCAATTCCGCTTTGTACTGCTTGA
Ae2-193527	ATGGCGCGGTTGTGCTGGATATCAATAGTAGCAATGCTGTTGTTAACTTCGACGATTCTGCTGACACACGCTGGAGCTGAAGCTGAAGCTGCTGCCGCTAAGTCTAACGAAGAAGTAGGTTCTGGAAGATTGTCAGAAGGGTCGACAAAG
Ae2SigPSigP-159188_FR4_37-182	ATGAATCTACTTCTAATCCTGCTTCCTAATCTGCTTCTAATGCTACTTCTAATCCTGCTTCTGAATCTGCTTCTGATTCAACTTCTGAATTCGTTATTATATTTGAATCTGATTCTGCTTTTATTCCTGCTTTTTATTCTGCTGCTGATTCTGTTTCAGCATTTGATCCTACTTCTTATTTTGCTTCACATACTCCTAATAAGGCTGCTTCTTCTGATTGTTGCTGCTTCTTATTCTGCATCGATTTCGTTCCTGCTTCTGAAGCGGGTTTTGCAATCTGTTACAGCTTCTTATTTTCTTTCTGTTCCTTCTTCTCATGCTCTCTTAATGGTTTTTCTGTTTCTACTTCTGAATTTGCGTTTGGTTCTGATTTGA
Ae2SigPSigP-65412_FR2_4-70	ATGGAATTGGAAGCCCTTTTCGGTGCATTTTTTGAGTTCGGCACCCTTGTGTTAACAGTGCTTCGAGGAACCTTCGCCATGGGCGATCGGTCTCCATCGCACTCTTCTCTTGTGCTGTGGAAGGGCGATATTTGTACTCGCTCGGGGGCGGATCGGTAA
AALF009840	ATGGCCCCAATTGTGTTGTACCATTTCCCCATGTCGCCTCCGTCGCGGTCGGCTTTGCTGGTGGCGCGTAATCTTGGATTGGATGTAGAGGTCAAAATTCTGAATCTGATGGCAGGCGAGCACATGCAGGAGGAATTTCTGAAAATAAATCCCCAGCACACCGTTCCGACAATCGTCGACGACGACTACGTCCTGTGGGAATCGAAAGCAATTGCCACTTACCTGGTGGAGCAACACCAACCGGACAGTACCCTGTATCCGGCGGATCCGAAGCAGCGCGGCATCATCAACCAACGGTTGTACTTTGATTCAACTGTCCTGTTCGGCCGGGCGTATGCTGCGTTCGCTCCGCTGATGCGCCAGGGTGCCACCACGATCCCCCAGGAGAAGAAGGACGCC…
Ae2SigPSigP-242412_FR1_86-422	ATGAACCTGTTTGGTCAGCTGCTCTTCGCACAACTTGTACAAGGTGTAGAACTTCCTGGCAAGCGTGATATTCTCAAGGAAACCGCAGGAGGCAAGCTTCACGCGAATGATGATCTGACGATCCGGTACCATCATTGCGACGGTTCTGAACTGGATTTTCAAGTTCTCCGGCAACTCTTTACGCCCGGCATAACCGGGATTCATGGTGATGAACACACCAAACTCAGAGTTCATTTCGATGTCATCCCCATCGGTGAATATGAATCGCTTCTTTTTCTCCTTCTTGGCAGTGAGAATGACTGCCACCTGTTGGGCTGCGACGGACAGGACCGGGAGCTCAATACGATTGAACTCGTCAAAGCAACCCCAAGATCCGGATTGCGCCAAGCCTTTGTAGAT…
Ae2SigPSigP-73981_FR6_1-62	TGATGCTCTGCTTCAGCTCCCTCTACTGGTTGTCGGGACTGTTCTTCCTTTTGGCTGGAACTGCCGCCGGTGCAACACGGGTCATCACCAGTAAAGTCTTCAGTCCGGCACTGGCGTTGGAAACAATCGAAAAATTTCGGGTCACTACGGCATTCTTCCCGCCGGCTACCGCCTT
AALF009942	ATGGATCTTCTAGCGATAAACAGTTCCACCGCCTCGTTAATGTCCGTTGTAAACATAATCGCATTAAACTACTTCACGGAATTCCACACCGTGTGTGTGATCAAAACTTCACTTGATTACGTCCTGATCAACGTACCGATTCCAACGGCCGTGATTACTGTGGATTCTACCTTCAATGAGACTTTTCAAACTGCCGTAGATGAGGGCTGTCAAGCGTTTATCGTATCCGAACGGGCGTTGATGACATTCATGGATGCTTTCGTCGAAATTCATGACAACTCGGATCAGAGATCTTCTAACAAGAGGCTTTTGGTACTTTTGGATATGTACGATTTGGAATTTGTGAATGCATTCATCAAACATCCAAATACACTGGAGCTGCCGAGCACTGCCCTGTTG…
Ae2-222071	GCTTCTTCCCTATCCAAGAAGCTAAAGCAAAAGTATACTGTTCGGGCGAAACCAATCCGCATCCGCGTCCGGTCGAAACCAAATCTTCCGGACGATAACATCCGGAAAATGTTCGTTGTCTATATAAAACGGAATCAGCGCAAGAAGGTCAACGAAACGAACGTGTACGTCGGTGTGGACTAG
AALF000712	ATGATTGACCTGTTTCGTTCGATATGGAGTCGTGTGCGCAAATGGAGTTCAACTGTGTCTTACTTTTGGTCTCATAATGACCCAGCAGATTGTTTTTTGCTTATGGACACTATGTTGCTTCTTGCTGGGGTTCAAAGTGGTTTAAACCAAAAAAGAACATCTACACTCATCGTTCGATATCTCAGCAATGGCTTGTTTGCTTTCATATCAATTATACTGATTCTACAAGTATGGAGCGACACGCAGGAAGGATGGAGCGATGTGACCCTTAAAATTAATTCTTTGCTGAAAATTACAACCATCGTCATGTCATGTTTGAAAGTGCTCATGATTAACCACTTCAGAGAACCAGCGCAAAATCTGAAAAATTTCATTCTCAGCCAAACCGTTACCTCTGGT…
Ae2SigPSigP-36691_FR3_101-245	ATGCTGCATGTACATCCCGTTCTCCAGCTTCTACTGCACCTGTGCCCTGTTCGGGTTGATTCGAATCGCTGCGCTGAAGCGGTCCCTGGAGAAAATTCACGAGTTCAATACTTCCCCGCGGTCGCTATTTGCGAGGATAAAAGAGTGTCTCCAATATCACGAGGACATAATCAAATATGTGAGTGA
Ae2SigPSigP-220583_FR1_65-118	ATGTTGCATTATTTTCATGTTTTGCTGTTTAAAAATCAACGATTGTCGGTGCATGTGATTTGTTTTGTTCCTGTTGGTGTTGTTTGTAATGACCGTCTAATGATTTTAAATTCATACAATATCAAACAAATAGCAAGTTGCAGTGTGTTCTGA
Ae2-60686	ATCTGTTATCTTCTCATTGCCGTAAGCTATTATTGTCAAGCAAACGACGACACTCAAACGTACACACCAAATTGTCACTGGAGGTTCCAGCAATCTTTTTTGCTGGATGTTCATCAGCAATGCAATGTTTTGCTGATACTCAGCATGTGGCAAGATATTTTGCCGAAATTCAGCTTGTTTATTTGCTGA
Ae2-222208	GGCGGTTCAAGCGCTGCCGGTGGCGGCGAAGACGACGAAGTGGACGAAGAGGAATCGGAAGCCAAGCCGAAGAAAGGCAAGGGAAAGAAGGGCAAAGGCAAGGGCAAGGGATCGTCCAAGTTTCAGGGCGATCTTTTTAGCGAAGCCGCCATGGAGAACGCGTACTATGTGTGTCATAACATTCAGGACGTTCTGAAGTCACGTGGTTTTGCATGGCCCGAAGGGCAGAAGAAGAAAAAGAAGGGCAAAAAGTAA
Ae2SigPSigP-220538_FR1_223-283	ATGGTTCCAGGTGTTACGTCTGTTTGTCTGCGAGTCATCGTTATGGGCTTGGTAAACAACCCGGTGGTGTGCTCCGAAAAAGTTCAAATTTTCATAAAATTATCAGAACATAGACTGACATTGTTTGAGTATATAAAGGGTAGGAAAAGTCTTTAG
AALF004920	ATGGAGGACTACAACCGCCAGAAGGAAATCGAACGCAAGTCCCGGCGGGAGGCGCTGCTCGAAAAGGAAAAGCTCTACATGATAGAGGACAACGAGCGGGCGCTCAATTTGCTACGAATGAAAACCAAAAAGGGTCCCTGTCGAGATATGGATTTGCGCTCGCTGTTGATGCAACAGCGGGAGGAGCTGGGCGAGAAGATTCAACAGCGTGATTTCGACTTGAACGACGACAAACGGATGGATTCCGATCGGAGCAAGGAGAAGAAGCGCCGCCGCAAGAAGCAACCGACGAAGAAGGAAGCGGATACGCAACTTTCCTCGCCGGAAGAGGGCTACAGTTCGATGAACCCACCGGAGCTGGCCAGCGACTTGGAAACTTCGATTATGATCAAGATTGAC…
AALF003583	ATGAAGCTGATGATAAAGGAAACTACAGTTCAACGGATTCGCGATAAGAATTTACTGTTTTTTGTCGATGATGTCTACCTTAATGGTGATGAATGGATTATAAGAGAAGCAATGAAATTTTATCCTAATTTGTGGTTTGCAATGCCATCCGGAAATGATAAGCTGGAGTTCTACTCGCAAGACTATTCAATCACGAATACGACAAAATTGCAATTGGTTCAAAGTTACAACATCACTGCCGGTGATGAGGTTGTAAACGGTACGATATTCTACGATAAGCTGTTTGATTTGGGAGGCAGAACGATTCCGATGGCAGTGGCAGAATATGTACCTTATTGCATAACGACCAATGTTGGCGCCCACAATGGCAATGCTGATGCATTCAACTCGACTGAGTCG…
Ae2SigPSigP-216905_FR2_203-293	ATGGAACGAACATGTTTTCTGGTTTTAATGTCCATAATGCTTCCTTTTTCGTTGGTAATGACCGCCACTTGCGTGGGTTTATGCGGAAGTGGAAGCAACGAGGCAACTTCTTTAATATTGCATCCTTTCAACGAAATCTTGTGCTCGTGGGTTCCGTTGATGGCACTGTATACCCAAACCGAGTCCTTATTGTTCTTGTCCACGGAAGCACAAACTATATGCTGA
Ae2SigPSigP-209948_FR5_283-351	ATGCATAAAAGGTATAGTGGAATTATAATATTGTTATGCTTCCAAATGCCTGTACACGTTAGTTTTGTGCTGTTTGTTTTAGACACTAATGTCACTATCTTGTCAAAAAAAATTCAAAAAATCTTACGCTTTGTTGCAATTTCTTCAGAAAATTTTGGCGTTCGATTTTGCGTAATTGCA
AALF017496	ATGAACCGTTCCCGTTCGGTTCCACCGGGTGGCAGCGGCGGCGGCGGCGGCGGCGGCGGCGGCGGCGGCGGCGGCGGCGGCGGCGGCGGCGGCGGCCCCCAAGCGCAACAATCCGTTGCCAAATTGGCATTCGGTGGCGCCGCTGGAAAGGGTGGCCTAGCGACGGTCCTAAACACCCGCGGCGGAGCAATGATAATGAAGAGTGTTAGCATTTTTCTGGCCAGTGGCAGACGAGCCTCCGCCGTGCCAAGAGATCGTGCAAGCAAATCGGGTGACCGGGCGCAATCGTCGGATCGGGGACGGGGACAGCAGCACCACCAGCAGCAGCAGTTACAACAGCAAGGTGGACGACGAGATTCTCGTCGCAATCGGAAGATACTGGCCAAGATGGACGAGCTC…
Ae2SigPSigP-254959_FR1_417-526	ATGTCGAGGAAACTGTCTACTTTCGCCATTGTGATCTTGGCCGATTTCCAGCTGCGATCTTTCGGAATTTTGCCGTTCGGTGCCAGCAGAACCATGACGGCCGCTGTCACGTTGGTCACAGCACCAGGAGGCGAGCCGAACGACTTCAACTCAGTTAGATTGGCCTTGTTGAGGGTGTTCAAAGCTTCCTGGGCCGCAATCAGTGCCGGCTCTGCTTTAACGAGATCTTCTTCGCAATCACGTTGTTTCTTAGCTACTTCCTTCGCAATGACGGCCACCTTCTGCTCTTCTTCATCGGCTATTGCCTTTTCGGTTTGA
Ae2SigPSigP-259585_FR2_75-131	ATGAAGGTCCTGCTAGTGATTGCTTTCACCTTGTGGATGGGTTTATGCTGCTGTCTGGAACAGAAATCCAAAGCGAAAGGACACCCAAATGGACCTACGGTCGCCAAGTTCGCATCTTTGTCAACGGATTATTCATCTACCAGATGGCAGTGA
AALF012733	ATGGATGGAGGCAGTGGAAGTAGCAACTCGGATCCCCGGTTCGAGTTCCTTGGTTCGTTCGTACAGAAAACGCTCAAATTGAAGCCGGAAAAATGGCACCGTTTAGTCACATTTGAAGAGCACAAAGCAGTTATGAAGGAATTTTTCGATAACCCTGCATCGTTAGTCTTGATAATTATACTCACTCCATCGGCACAGTTAATCCCAATAGTAAGTTTTCCTATTCAGCAGTTAAAGAATAAAGGAGTTTATTTTGTTAAGAAAAATGCGATAGAAGTGCCCCGCGAGGGCTGCAAAGATTGTTTAGTAGTAGGTGATTTAGCGACTCGCACCATCGATCAGCTGTCATGCCTCGTAGACGAAATCTTCGTACCCCTGCTATCCAACTCGGAAAATCAC…
AALF003707	ATGATAGAATGGCGTGAAGATATGAAGAATCTGCTGAAGAAGGTAGTGTCCTCTGATCAACACATTTGTTTCCTCTTTACGGATACTCAAATCAAGGAGGAGTCTTTCTTGGAAGATATCAACAACTTGCTTAATTCTGGTGAGATACCAAATCTTTTCACCAATGAGGAAAAATCTGAAATCATAGAAAAAATGAGACAGATTGATAGACAGAAGGAGAAGTCTCAGCAAACGGACGGTACCCCAGTCGCTTTGTTCAATCTATTTGTAACGATTATCCGAGACCAGCTGCATATTGTCATATCCATGTCTCCCATTGGAGATTCCTTCCGAAATCGCGTGAGAAAATTCCCATCGATTGTTAACTGCTGTACCATCGATTGGTTCCAACCCTGGCCA…
AALF017792	ATGAAGATCCCACCGCTGAATGTGGGGAATATTATCACCCCGGAGCCACATTACATTCCTGGTTACACTGGCTACTGCCCACAGTACATGTACCGGATCGGAAATACATACTCATCGCTTTCACATAAGTTGCTGATTGACCCAACGGTTGCACACGCAGAGAAACTTATTCTGGCTGATCGGTCCACCGATGAGTATCAGGTAAATCGGCCAACCATCAAAGAGATAGATCCCACCGGAGTGATTGTGCCCCGGCACGAAGATGAGGACATGCGAGACACCATCTATCGCAAACCGTTGATGCCCGGCTACGAGGGATACATCCCACGAACCCAGGGCAAGTACGGGCGGCGTTATGCCGTCGTGACGAGCGAAGGATTGAGCGAGTTCGAACGGGAC…
AALF012862	ATGCTGTCTGGCTCGCTTGTGCGAGCAAAGAATTATATGTCCACCAAGGTCGTTCCGGGGGGCGTTCTGCCTGAGGGAAGTTCGGAGTCCATATCGATTGGTCCAACCGGCGTAGAAGGGTTCCGTCATTCCAGCGTAGACAGTCAATCTGGCAGCATGTTTCCTCGCGATGTGTATACGTTTTTCGACGAGGACGAACAGGCGTGGCGTGGACGCAACGTACCACCGCTGTACAATCCGAACCAAGGTGTCGGTGAGCTTGTGTGGCGTCTGCTGGACCGGGCTCCGTGGAAGATCGCTCAGATCAGCGCCGAGAGTGGCGTTCGCGTAACTTACCAGGAGATGCGACTGAGGTCCATACGGGTAGCACAGAACTTGTCCTCGATTGTGGGCATCCAG…
AALF016897	ATGCTTATCTTGCTCGTGTCGGTGGTGGCAGCTTCGGTCGGCTTAGCCGTGTACGTTTATCAGCTGTTTGCAAATCGGTTGCACTACGCGGCGAAGATTGGCGGTCCGAAGGGGTATCCCATCTTGGGGAACTCGATCCAGTATGGGACAAAGTCCCCGTCGGAATTTTTGCTTGAGGTGGAGAAAAGTAACAAGGAGTGCGGAAAGTTCTACCGGCTGTGGATTGGGCCGGATTTGATCTTTCCTATTAGTGACGCCAAATTGGTTGAGGCGATTCTCAGCAGTCAGAAGTTGCTGGACAAATCGGTTCAGTACGACTTCATTCGGCCGTGGCTGGGAAATGGTTTGCTTACGAGTACCGGAAGGAAGTGGCATTCCAGGAGGAAGATCATCACTCCG…
AALF009957	ATGTTCTCAATGGATACGTTCGATTTCGAGGCCGTAATGAGTCGGCATCTGTTCGAGGGCCCCGCGGTGCAAGCACATGCACAGCACCATCATCATCACCATCATAGTCTATTGCAGACGGCCTATGTAGATTCCACAACTTCGAATAGTTCAGATTACTTTCTGGCCGATGATGAAAACACCACCGATAGCGATTCGTTTTGCGGATTCAACAGTGATCAGGAAAACAATGACGAAATAAAAGAAATTTACTCCACCCGATCGTCAAAGTACCGCCGGCCAAAATGCGCCTCCCAGCAAGCTCAGCAGCGGCAAGCGGCGAACCTACGCGAGCGCCGCCGCATGCAAAGCATCAACGAAGCCTTCGAGGGCCTCCGAACGCACATCCCAACCCTTCCG…
Ae2SigPSigP-260238_FR4_81-151	ATGTACTTCTGCTTTCTTCTGTCTTCTTTTCTTATGTTTTTTGCCTTCTTCCTTCAGTTTTCTGTTTCCTTCCATCCCTTGTTTCCTATTTTAATTCTTAATCTTCATGTAGTGTCTTTTGCCTTTTGCTTTCTGCATTTTATTCTCTATCTTCTGACTAAAAACTTTTTAAGACTTAAAGCCTTGTCTTCTGCCTCCTGA
Ae2-259363	ATGACACAAAACGTTAGGAAAGAAATAGACTTCATTTCCGATATAAACGATCGATACGCATTGATGGAATACGAACTGGAGGAAAAGTTAAAACTACTAAATCAAAGCGAACAAAAACTCATGCAAATCGAAACCAAGGATACCTCAAGTAATGCGCGAAACAAGATAAAGCCAAGTCTGACCCTCGAAGCAGCAAGGCAACGCAACTTTGAGCTACTAAAATCCTTGGAAGTATCCAAGGCCCGTCTAAGATCGCGAGCAACGTTCAGTCCGCTGGAAACCATTCTACAGAAGGCAATCGATAACTACTTGAAGGAAACATCCCTGGTCCCATGTACCACCAGAAAGGCCTACGGACCAACCTATGTTTAA
AALF008783	ATGATTGGACCGGGAAGTGGATCTCGGAATGTGGAATATAAGGCGAAAGCGGACGAATCGTTTCGGCGGTGCGTGGTGTACTTGTCGATTGCTGCGTTGGCGTTGACCGGACTTGGATATGATCCACTGATGCGAAGCCGAGAGCGAGAGGCTGCGGATGAGGCTGGAGAGGAAGAGGAACACGAGGGTTATTACACGGGAATCGAAGAGGAGGCTGCTGAGGAAGAGGAAGATGTGGAGATCAACTGGCAGCTGAATATTTATGTGGCCCGGATATTGGCTCCGGCCGTGGTTTGCTTTCTGATTCATTGGATTGCAGAAATAAATTTCGTGAGAAGAATCTACGGCGTAGGACATGTTGTTGTGTGTGTTTTCTACAAGCTGTTATCCGTTCCAAAG…
Ae2SigPSigP-242237_FR1_48-118	ATGTTTTTCCACATCAAATATCTCTTGTTGTGTCTTATGCAAATGCAGTTGCATTTTGCTCTTCGCCTCCAACATTTCCGACGACCGATTGTTGAATGCGTTGTTGGTGTTGCTCCAGCAGTCCCAAACGGAAGTGGCCACGGCGTTGATCAGGGATTCCGCATCGCTTCGCAGCTGGCAGGATTTCGATCGTTCCGAATGTGA
Ae2SigPSigP-29780_FR5_19-90	ATGATATTTTTTCTTGTCCTAGATTTTTTTTCTTTGGTGCCTATTTTGAGTGGTTATCACCGGGAGAGGGAAATGCATTTCATCTGCGGTGTTGACACCGTGAACGCGGTATGTACTTTGGATGGTGGCCTCACAATTGAATTACCAACGCGATGCTTCATCGTTGATGTCATCAATAGCCGATAG
Ae2SigPSigP-219859_FR1_584-656	ATGGTCGATTTTCCGCTGTTGTTCAGTCCCACGACCAGGATGTTGATCTGCTCCTTCTTGATCTTCAGCATTTTGCCCAGCTTGTCGAAGAGACCCATGGTTCTGGTTCTGGCGCGTTCCCGACACTTTCTACAACAAGGACGAAAACGGTGTCAAGGCCACCACCACCTCTGTCCCGGGTGGTGTCGTTGTCGAGGTGCTTCACACTTTCG
AALF011758	ATGTTGATCGAAAACTGCCCAATCATCAACGTCAACGTCAAAGTGTGGCTCTTCTGGGCCTATCTCCGGAAGCCCAAGTGGTACAGCTACCTGCTGGGATGCGTTCCGGTGACGGTGCTCAACGTGTTCCAATTTATGAACCTTTTCAACGTGATTGCGTCTGGCAGTGGCGATATGAACAAGATTATCATCGACGGGTACTTTACGGTGCTCTACTTCAATTTGGTGCTTCGGACGTCGTTCCTAATGGGAAACCGAGGCAAGTTTGAAACGTTCCTGGAGGGAATTGCCGATGAGTACGCCGTATTGGAGAAGCAAAACGACATCCGCCCACTAATGGACCAGTTGACCCGCCGGGCAAGGATTTTGTCCAAGTCGAACCTCTGGTTGGGAGCGTTC…
Ae2SigPSigP-217188_FR2_96-312	ATGAAGTTTGCCGTATTGGTTGCGGTTGCAGCTGCGGCACTGCTGCAGCTGACTGTTCAAGGAGCTGATAATCCCTGTGCAAATGGTCCTCCCGTGCAAAAGAATCCTATGGAATGCTGCAACACGCCCATGCTCATGGATAAGGATATCATGATGGATTGCTACCAAAAGTACGGCGATCAAACCAAGAAGCAGATGAAGCTGGAAGGCATCCCTCGTGGTTGTTGCATTGCAGAATGTGGCCTAAACGCCACCGGTCTCTACTCGAACGGTATGATCAAACGGGACGACATGACCAAGATGTTCATGGATTCGGTCAAGGACATGCCCGAGTGGCAGATGCTCGTCCGCGATACGTTGGACGAGTGCTTCAAGATGGCCGAGTCCAAGATGGACGAA…
AALF018956	ATGGCGCACGTCAAAGTTCGCAGTATTCCGGATGGGCAAATGATATTCAATTTCGAGTATCCCGTTCGATTGGTTCCAGGATTACCATTCCGATGTGCTGTGGTGACAGCTGATGGTCAGCATATAGTTTGTGCTTCCGTGGACAAGAACAATAAGGACTCGGTTTGGGTATACAGTGCCATCAACGGAACCCACGAGCACAAGATTTCGTTGAAAGGATGCAATATTAAAGAAGTTGCCTCGTTGCTTCCACTTCCGCATAAACCCACGCAAGTGGCGGTCATTACCAACGAAAAAGGAAGCATTATGGACATTAAAACCAGAAAACATGTTCGTTCCATTCCGAAATGGGGCGGCACGAGCACGAAAGATGGCAAATTCGGTCTTTATGCTCCATCT…
Ae2SigPSigP-12127_FR4_22-122	ATGGTTCGATTTGCTCTATTCTTAGCTCACATAAGGTATTTAAGCATATTAGTAACTATTTTTGTCGTTACACTAGACTCCCACGCAAGCCACATCTCGTCGTATTGTCGTCGTCACACTAGGCTGGCGTCGGATTCGTTGACTGTGTTTCCCAACAAGTCCACATTTCGGTCCTATTTCCGCCCTCTACCATGTCTCACCACCACCGACAGAGAGCTATTTATATATCCTTTATCGATTTTAAGGTTCTTTCTTCGGGTGCACTTCACACTCTTTTGCTGA
Ae2SigPSigP-248833_FR2_1543-1644	ATGACATCGATACCAAGGAGATCCTCAACGAGATCATCAATAACAGTTTGGAGATGGTTCCTCCTGCTTCTCAGAACTACTCGTACAACATCTTGGCGGACATTCTCAAGCAGGTTCTGTCCACCCTCCATATCACTGACATCAACCATCCGGAAACGGTCAACTTCATTGCGAACGGTCTTCGGAACAAACCGGGAATCGATCCACCGGCTGTCAATGTTGAACAACTTTCACACGAGCTACTACAGTATGCAGCCGAGAACATGGTAG
Ae2-264422	GGTTTTTCTTCGTCAATAGACTTTTTTTTATGGGTTTTCTTCAAAATCTATTCAGTATTAGTTCCAAAATTCATCTCAAGTTTTCTCAACACATTTTATACAGCATTCTTATTGGATTTTTACCACAATTCCTTCTTCCGCAGTTTTTTCACAAAATTCTTCTCACGAGTTCTCCAGGAATCTGCTTTCAATGTATCTAGCGATTTTTTCACGGAGGTTTTCCGAAATATATTTTCGGGAATTTTCCAGAATGAAACTAGATTTTTCAGAAGATTTTTCTCCAGACTTCCTTTCGAGATTCTTCCCAAAACTTTTGGTGGAGGTTTCCATGGGATCTCAGCAAGAGTTCATATAGGGACCTTCCTTTGTTCTCCTGTATAA
Ae2SigPSigP-230376_FR3_481-548	ATGAGAATTGCCGTTGGCATTTTTTTTTTTATCACATTCATTAAATCAAAGTACAACTCCCAAACTGACATCTTAGTAGATTACATGTTCTTCAATTCCCAGATCACATTCTTATCAGTTCCCGAACGTTTGCGCCAAGTATCGATTCCCAAATCGACCCATTTCAAAATATTGTCCATTCCCAACCTGACATTTCGCTAA
Ae2SigPSigP-35447_FR3_462-554	ATGAAATTCACGGTAATCCTTATGAGTCGGCTGGTGGTGGTTCTGATTGGCCTTGTATTCGCCGTTGTTAGTATTCACGCAGCTCCCCATCAGGAAGAAAACCTGTGTACTTGTGCAGTCTGTTTTCCCCACTGTTGTGGCTGTGATGACGAATCCTTGCAGCAGGAACCGGAAAAAAGCGAGGTAGCCGAAAATGCAAGGTCATTAGATTGGTTGTTTGCCATGTCTATGTTCTGGTAA
AALF001833	ATGGATGATCGTACTATCGATACGATTTTCGCGGGGTCGCTGGAAAATTTGCCACCAGTGAGCTCCAAAATCGTTCGCATTTTTACCAGCTCGACGTTCACAGATACGACCATGGAAAGAAACAATTTAATGGCTAAATGTTACCCCCGGATTAAGGACTACTGTCGAGAGAAACATGGGTTAGAATTCCAGGTGGTTGACATGAGATGGGGCGTAAGAGACGAAGCCACTGATGATCACATGACCACTGAACTGTGCATGCGTGAGATCAAAAATTGCCAACGACTTTCGATGGGTCCGAATTTTGTTGTATTCCTGGGTCAAAAGTATGGCTATCGCCCTATACCTACCTACATCCTGTCATCGGAGCTACAGTTGATAAGAGATGATCTCGCGGCT…
AALF021770	ATGATAACAATGTACTATCTCAGATATTTGGTCTCCCAAGAAGCAGTGTACATTTCGCAGGGCAAGCTAATCAGCCAAGTTGTGGCCACTTACTTCCTAGAAGTGTACACCATTTGTCGTATTGTCAATCAAACGAAATCCTCACTCAAACCAACCTTGAACATTCCGTTCCGGTTACCGATCGCAGTCGTTCACCCACAAACAACCGCCAATCTCGCCGAGAACCCAACAGTTCAAGCAATCGAACTAGGCTGTACCGTTTTCCTGGTGGATGAAGATGCGTTACCTTACTTCCTCGACCATTACATATCGATCCATGACGAAACCTTGTTTCGGAGACCGGAAAAGTACGTTCTGGTGCCGGTGCAATCCACCGGAGAAACTCAAAGTAGGTTGATG…
AALF021383	ATGAAGATCGTCATTTTGTTTGCCTTGTTTGCGATCGCTGTCGCTCAGGACAGCTATCCCACCAAGTACGACAACATCGATGTGGATGAAATTCTCAACTCGGATCGTCTCTTCAAGAACTACTTCAACTGTCTGATGGACGCCGGACCGTGCACTCCGGAAGGAAACGAGCTGAAGAAGTATCTGCCGGATGCCATTGCCACTGGATGTTCCAAGTGTAACGAGAAACAGCGAGAAATCACGGCTAAAGTTGCCAAGTTCCTGATCGAACAGCGCCCCAATGAGTGGAATTCTCTCCGTGGAAAGTACGATCCTGATAACACTTTTGCCGAGAAGTACAAGGACGAAGCAGCCAAGTTTGGAATTAAGCTGTAA
AALF017252	ATGATCGGAACCGGCCGTAACCTTTGGATCGAAACGAGGCTCGTCCTGGGCATTCTAGTGATGTGCTACGTGGTGGGCGTTGCATGCGCTTTCCAACGAAGCACGATAAGTGACTCATTTTCCGTCGCCTTGAAGGAAGAAAGTGGTCGGGCTTCAGCAGCTGTGGACGCTTATTATGGACAAATGTGGTTTCGCACGTGGCAGGCTCCATTGATGATGGCACTCAAATGGATAGCAACGTTCACTTTCCTGATGTTCACCTTTGGGACCACCGCAATTCAAGGCGCAGCGCATTACTACAAACACGAAAACGAACAATCGCATGTACCGACGGTAATCAATGGCTATGTGGAAAGTTATGGTCGACTGATTCGATTGTCCAGCACGTTGACCGTGCTA…
Ae2-222568	AAATCCTCCCGGGATTCCGGATTTCCTCTCGGGCCTTTCTGCCGGGCTTTGTACCAGAATTTCTATTGGGGTTCGTTCCGGAACGCTATACTTCGTCCGAAGTTCCTCCTAGAAGGAGTTCCTTCTGGGTTTACACCGGAGGAAACACTTAGAAGTTGTAAGTTTCTGCAGCAGCTCTTCCTGGGATTATTCCGGATTTCTCCACAGGAATTTTTCCAGAGTTTTTTGCGGGATCTATTTCACAGTCTTCGTCGAGATATCTCTAGGAGTTTTCTAGAGATTTCTTACGGAGATCCAATGTTTTCCAAGAAGCCCAAAGTACTTCTGAGGACTCCGTAG
Ae2-254470	AGTCACATGCTCAACACGGTGCGACCACAGGTCATATTCTGCGATCAGGAGACTTGGCCGGAAATGGCGGCCGCTGTGGAGATGACCAAACTCCAGACGGAGGATGTGTTCATCTTCGGGAACACCGGTGTAAAAGGTTATAAACATGTCAACGAGCTACTAGTTGCGACAGGGAAGGAGGATGTGTTTGTGCCGGAGTACTTTGAGGACGCTGGATCCCGCTTGGCGGTAATTGTATGTTCTTCCGGTACGACCGGTCGACCCAAGGGCGTCTGTCTGTCCAACGGCAGCATCATAGCAAACGTCATCAGCATGACCGAAAACTACTCGTCGGATGTGATGCTCTGCTTCAGCTCCCTCTACTGGTTGTCGGGGTTGTTCTTCCTTTTGGCTGGTACT…
AALF006894	ATGGCAGATTTAGATTACCCTGAAATCAATCCAGCTAACGAACTGGAGAAGCGCGTAGCCGATGCATTTCTCATCTTCGATCATCACAGCAATAAAACGATTGATGTGCGCGAGGTTGGGACAATTTTGAGATTTTTGGGCTGTGTTCCAACGGAGGCGGATGTCAATGAAGTAATTTCGGCAACTGAATTCGAAGATTCCAATGGAACGGTTCATCTCTCGAAGTTTCTTCCGTATGTTAGTCAATTGATTGCTGAGCACAAACTGGAACCAGCCCCGCCGGAAAAGCTGTTGAAAGCGTTCCGCGTGTTGGACCAAGAGGGTAAGGGATTTGTTGACCGCGAATATATGACAAAATTGATCACGGAAGAAGGAGAACCGTTCACCGCCGAGGAGCTG…
Ae2SigPSigP-227135_FR6_1-108	ATGTTGCGCTTCCAGTATAAGGTCCTGTTCTTCATCCTCTATGGAGTTTTCTTTCTCCATACGCATCTGCCGGCGAATTCGTTCCCGTTCCAGCTCTTTTTCCTTCAGCTTCATTTCCTTGATCTTGGCCTCGAGCAAACGTTGGCGTCGCATCTCTCGCTCCAGCATGCCGGACAGGGCTGGTTTATCGTTGGCCGAACTGAACGTAAGGTTGTCGGATATCTCTGTTAG
Ae2-230921	ATGTCCCTGGTGCCGATTTTGTTCCGCGATTGGTTGGACGACGTGTGGGACAGCCCGCTGCATAGTTCCAGGATCTTGGATCAGCACTTTGCCACCGGACTGTTGGCGGATGATTTGTTCGGTGCGATATCGACCTGCCCAAGACATAACTATCGTCGGCATGGTTACTACCGCCCTTGGCGAACGGTTCAATCCCAGCAGGATATGGGTTCCTTCGTGGATGTTAACAGCGAACGGTTCCAAATCAACTTGGATATACAGCAGTTTACCCCGGATGAGATAACCGTCAGAACGGTGGACGACATGGTCGTCGTCGAGGGGAAGCACGAAGAGAAGCAAGACGAGCATGGATATGTATCTAGACAGTTTTGCCGTAAATATAAGCTGCCAAATGGATAC…
AALF021317	ATGTTGAGAAAAGTTAGAAAACCTAAACCAAAAGCTAAACGGCACATCGAAGATGTTCCGTTCTACAAGTTTGTGTACCAGAAAGACGAACTGCCGCTCGATCCGGCCAGGGGCTTCATCGAGGAGCAAATTTCGAAAATCAACGTCATCAAGCCGGCCTGCTTCAACAAGGACTACAGTCTTTACCGCTACCCCCGGGGTGACGGCCAAGGCCTGCGGGAACTGCTCCTTCCGGAAAAGTTATCCTCCATCGAAACGGCGGAGTACCTCCCATCCGGAATCTCTCCCCTATCGCCGCTGGAGAAGCGCCTTCCGGACGTAACCACCGAGCTCATAAAACTTTACAAAGACTTGCGACTGAAAATTTTCCACGACCTGGCCCTCACCAGGCCGGTGCTG…
Ae2SigPSigP-214195_FR5_4-112	ATGTCGCAGAGCGCAGCTGTTTGTGGTTGTAGCAGCAACTGCTTTGCTGTTGCTGCTGCTTGTTGGTGTAGAAAACCGTGTGCTTTTGGGCGTGAGAGACACAGTCTCGATTCGTTTGTGATGATGGTACTGTGCTGGTGTGGGTCAGTGAGTTCTGACAGCTGTGGCAAAAAAAAAAAAACATACTGCAGCGGGCGCGAGTTCAACGGAGAGAAATCGGAATTCCTTTGTTTTGGTTTTCTTTCGGGGTTCATTAGGGTAAGAGGGGCAGTATCGAACTATCCTTTTACGCACTGA
Ae2SigPSigP-15454_FR6_227-287	ATGTACAAATTCGTCGTCTTGTTTCCAATCCAACTGAGCTGGAGCGGAAACTTGAACAGCTCGTTTTTGGTAGCGTTGGGAAACGTGAACACAATCGTATCTATAACAATCCAGCTGAAAATAATTTGCAGGAATTTACGGGCGGCACGGTTGAATTTGATTTGTTCACGTTCTTCATAA
AALF014607	ATGGTAACCGTCCCCGCTTCAATATCGACCCAAAAAGTTCCACCTCAATCGGCCAGAGTCAACCACCAGTTCGAAATGAACAGACGCAACAATGGCACTTCCATGCAACCTACGTCGAAATTTACTTCTTCCAGTAGAAAGTCGGTTCTTCAGGGAACCAAAAACTTCGTCTGGGATCGGGAGGATCTGGGCTCAAATCAGCCGTACTTCAACCGTAACTACGAAATCCCGTTCAATCGTCCGCCCAATGAGGTCAACTTCTTGGGTGGGCTGGGTAGCAACAAGGCCCACTACCGGTCCAAAGTGCATCCGCAGCGGTTCTCAACGGTGCAGAAGTTGATGCGAATGAGAACATCCAACCGAATGCTGGAAACGCTGACGGAGGATCTGAGGAAGGTG…
Ae2SigPSigP-207479_FR6_1-95	GTATGATTCGTTACATCGTGAACAGCCTATTTGCGTATCAATTAGTTGCGAACGTTCTTCAACTGAGAAACACATCATCCATCAACAAAGATCATGTACTTCGAATCGTTGTGGAACTGCTCAAATTAACCGGAATTTGTGCTTGTTGCCTAAGAGTAATGTGCATGGTTTACTCCAAAGAACGGATTGAGACAATCAAACGTTTTATCACTTACGACACTTCAGATTCCGGTGACAGCACCTTCGATGAACAGCAACGACAA
Ae2-242237	ATGGAGCAGATTTCCGGTCCACCGGCCCGGACCGGAACTTGCTATCAAACGCCCCGCTCACACCCGTGGCGCCCGACCATGGGCTACGAGGCGGTCCAAGTAACACCACTGCACGAGCAACCAATAACCAATGCACTTGTAGCGTCTTCCTATTCACCGTCAGCAATGTGTTCCGATCCGGTTACCTTTCCAAACCTGGTCACCGGTTTCGAACGGAATCCGCAGCATGCAGCCCGGGCCGCACTCTATACTCGCTACACGCCAAACGAGTGGACCACTTCAAACGTGACAACTTATGCCGAGGCGGATAAAAACCGAAATTATGCCGAAAAAGTCCGCTCGGAAGCCGTCCGTCTCATGCGGGAAACAGACGAAAAAACGTCTCAGGGCCAACGCGAT…
AALF010412	ATGGGTGAACCGATCCATCTCTTCGAAACAGATTGTCAATCAGACGTCAATCGTCATCAGTCGGTTCCCAGAGTTGGTAGCAAAATGTATGCCTCTATCCGATACCCTTGGCAGCGTGGTCACGATTGGTGGACCGAAATTCGGCACTTCTGGTCCGACGGTGGGCCTGCTGGCGATTGCTTCTGGTGGATGGACGCGTTGTTTCTCCTCGGAGGGATTCGAGGTGGCAACGCGGCGAGCTGGACTCACGAGCGCAAAATCTTTTTCGTTTGTCAGACCCTGTTCGTCGTCAACGTGCTTGCGTTCTGTCTACAGTTCTATGTAACCGTAACGGGCGACAAGGAAGATATGTCTCTGGTGATTTTGGAAACCACCAAGCTCATGTGCATTACTATATCT…
Ae2SigPSigP-231170_FR4_726-784	ATGGTTTGCAGCGCTGCAAGAGTCGTGGGACTGGTGATCGTACCAATGTTTTTTGAGACGATGTTTTACGACGTTCGAATCGTTGTAGCTGCCGATCATCCTCTAGCTCATCGTGGACGACTTTTCGTCAGTTTCGTTACCGTTGACTCCCTTGCTGTTCAATGA
Ae2-221594	AGCGACCGTGTGCTCAAGTCGATGGACGCCAACCGGTATGCGACGAAGAAGACGATCGCCCAGGGAATGCTCGACATTGCCCTGCTGACGGCCAACGCTTCGCAGCTCAAGTACATCCTACAGGTTGGCGAAAAGCACGAATTCTACACCCTGATGCTCACCCTGATTAGTATTTCCATCATTCTGCAGCTTGTAGTGGGCATCTTTTTCGTGGTGATTGGAAGCTTGAACATTAACCGCAAAAATGAACAAACGGCGGCAATCGTCCTCAATGACGTC
AALF004811	ATGGATGACCAACCGAAAGCGGAGGGCGAAGCCGATAAGAAGATTGTGCACATTTACCCTTTGGTGAAGCATGCCGCCAAGGCGATCAAAGAATTGATGGACAAAAAATTTGGCACCTTTTGGCACGTGGTCGTCGGCGAAGGATTCGGTTACGAAGTGTCCTACGAAACGAAGAATATCCTGTATCTGTTCTTCGGTGGCAACCTGGCAATCGTGTTGTGGAAATGCTCCTAG
Ae2SigPSigP-200474_FR3_296-412	ATGCTTGCTGCATCCTCAGTGAGTGTCTTGTTTAGACGTGCATTTTCCATCATCTTTTCGTTCAATTCTGACTTGGTATGCTGTAAAGTAATTGAAATATTTTGCACTTCTGTCTTGAGGGACTGTTTCTCCTTTTCAATCTTATCGATAGTTTTATTGGCCTTGAACAGCTCAGCTACTTTGGACGCGTTATCATCTTTTAGTTGA
Ae2SigPSigP-243635_FR6_80-215	ATGCTCGTAGTTTTGTGCGTATTTCTCACACGCTGTAATGCTCAGTTCTATCGCCTCGGCCCGGACATCGTCATTCATGTCGGAAAACTTCACCAAAGGGTAAATGTGCACAATCTTCTTATCGGCTTCGCCCTCCGCTTTCGGTTGGTCATCCATCGCGGTGTGCTGACCGTTGCACCAGAATCTTCAATGAATCCGCAAAAATTCTAA
Ae2SigPSigP-8748_FR3_75-163	ATGCCACTGATGTTGTCAGTTCACCAGATGATCCTCGCTTACCTTCACCGAAGACTCATCGACATCGTCGGTAGCATCGACCACCCGGCAACTTGTTTCGACGAAACACATCGTCAGATGCTTCATCACTCCGCTTCCTTCACCCTGGTTTTGTACTTCCTTGCCGTCCACTACTGTAATCCAGCTGCCGGGAAATTCCCGCATTGTTGA
Ae2SigPSigP-261928_FR4_2-86	ATGCTATGGTACAATTCAGCAATTTTATGGAGCATTTCATATGATTTAAGGTACGCTGCGTACTTATTTAAGGTACGTTTCTTTTTTATGAAGGAACATATCTATTTATTTTTCTGTGTTATGGTACAATTAGGCAAGTTTAAGGAGCATTTACCTTTATATAAGGGACAATATGCGCTATGTAAGGAACCATTATTACGAGTTTAG
Ae2SigPSigP-56402_FR4_1-67	ATGCTTATCACAGGTATAACATGTTTGGTAATCGCTGGCGTAGCCGGAGGAGATTTTTCGTCTTGCACCTTCTTGGGTTCCTCGTTGGTCTTCGTCACTTCACAATCTTCGTTGATAGCACAATCAACAAGTCCCTCTGTCAAGTGTACAACTTTCAACTGTTTCGGTTGA
AALF020974	ATGAGTCACGGCATCCTTGGATTGGGTGGAGGCTTGGTACTTAACAGCAGCATGAAAACCGGAACTGATGGTGCTAACCGGCTCAGCCAACAGAATGGCAATGGATGTGGAACCAAGCCAGCAACAACGGGTGGCAATGGGAACGGGAACGGAGTTGGAACGAATCGGGAGGTCGTAGCCCGATGGAGAGTGCCGATGCATGGGAAAGTCTACGAGATTGAGTTCGAACATGGGACGGCCAGTGGGAAGCGAGTGCTGTGGATTGATAAGGAGGAGATTTTCCGCCGGGATTGGATGTTCAAACTGGTGGGGGAGGATATGTTTAAGCTGGACGATAAACGGTGTATCATTCGGGTGAGTTATCTTCCAGGATTCAAATATTGTTACTCGCTTTTCGTG…
Ae2-221593	CTTGTAGTGGGCATCTTTTTCGTGGTGATTGGAAGCTTGAACATTAACCGCAAAAATGAACAAACGGCGGCAATCGTCCTCAATGACGTCATCGTTGTGCTAATATTTATCATTTCCCTTATGAACGTAATAATATCTGGTTTCGGCATAGAACATTCATCCCAACCATTGCGGCTATTGGATCGCACGCGATACGACTCCCCGTCCACCGGCAGTAGTGGCCTAAACAGCGGTTTCAGTCACAATCCCTCAAATAACCCACTAGCTCCCATCCAAATGTCGCCGTCAATGCCCCAAAATTACCCAGATCCTTTGTCAGCGCCACAGACTCTAATACCCTAA
Ae2SigPSigP-40415_FR4_1-122	ATGAAATGGACCTTTTTCATTGTGGCTTACTTCAAAATGTTCATAATGATCCGGTTGGGTCGATCGGTAGCTGCCGTCCGGAAGTTCATAGCCGGCAAAGAAATGCAGTCCGGAGACGCGGCCTTCGATGAGCTGCAGCGGATGAAATTCAAAAGATCTGCGCTTTTCTTGCTGAGAATTCTATTCGTGCTGATGGTGATGGATGCCATTTTCCTGTCTGTTCCGAGCGGAGCGACGGCAATTGTGTTTTTCGTTCCA
AALF012784	ATGGATCGCTTTCTCACCACTCATTTGCGGATGTTCGATGAAAACCGGCTCACGTTGCTGTCTTCGCAGGATCTCTTCGACGAGATGATTAATTTTCTGCGGGTATTCCTGACTTTCTGTGGCTCGGATGTACTGCTTATGGATAAATTCCGTTGGAATGCTCGCACTTGGCTGTGCTTCTGGACGTTGGTTTCATTTGCCATTACGTTGTTTTACACGATAGTGTTCCGCTCGGACGATATCTATGCCATTATGGATACGTTGTCGTACAGCGGAATTGCCATTCAGGGTGCGTTCAAAATGCACGGCGCACTGTCCCGGGTGACGCGGTTGGCGTTTTTCGTCATCCCGTTGTACGTGCTGTTTGTGTATCAAAAAGTTGTGCTCATTTTACACGTG…
AALF015458	ATGGACGCCAACCGGTATGCGACGAAGAAGACGATCGCCCAGGGAATGCTCGACATTGCCCTGCTGACGGCCAACGCTTCGCAGCTCAAGTACATCCTACAGGTTGGCGAAAAGCACGAATTCTACACCCTAATGCTCACCCTGATTAGTATCTCCATCATTCTGCAGATTTCGGCAGCCCTGCTGGCCGTCATACTAACACTGGTAAACTTTCACAAGGGTGAACTTCAGCAACGGGTCGCCAACATCCTGAACCATTTCTCGTTGGCGTTCGTGGTGACGGCCCTCTTCTGTGACATAATCAAGATGAGCTTCGGGCTGGATCCCGCAATCGCCCAAGGTGTTGCCTGTATCGTGCTGGCCAACTTCGACATCAACAAAGAGCAGAACCACCGGCTG…
AALF013299	ATGTTCGCTGTTTGCTTGTTCTTGTTCTGTCTTATCTTTGAAAATTCGCATTCTCGCGCCATCGTATCTAATGTTGAAAACGAGCTTGCGAAAGTCAAGCTCTTCTACTACGCTAGCAGCGCCACGGATGATATTGACATTTCTGCACCCAACAATCAGTTGTCGTCGCATTTCAACCCACGGAAGCCATTGAAAGTTATTATTCATGGCTGGAATGCTAACCGTCACCAGCAAGCATTGACGCCAGTGCAGAATGCATATGCAATGCTAAACAAATACAACATACTCGCTGCGGATTGGGAAAACATCTCATCGAAGCCATACTCGACGGCTCGGGAGCTGACGCGTGCTTTGGGATACCGCATCGGGTCCATATTATCAGCATTCATGACCGGGCAG…
AALF014710	ATGGTTCAGTTCGACTGGCGGCGGATGTGCCGCAAAAAGCGGAAGGTTCCTCAGGGCGGTGCTATCCTGGATCAAGTGATTTCCCAGTCGGCCAACGCGTCCAACCAGTGCCTGCTGTACAAGATGGCCAACTACAAGCGCGGAGGGGATCTGATCGATGCCTTCCAGGTCGGCGGGCAGAAGGCTGTGGAGCAGCTGATTCGCGAACAGTTCGGGGTGTTCATGTACAACAGTGGCCGCGGACAGATCATCAACCGGGCCGAGTATCTGCGGTGGAAGTACATGGATAACCACGAGGTCGTCATTCCGATCGAGGCATCGCTGTCTCCGCATGATCCTTTGGGGAAATGGGTCGATCATAAGGCCTGCTGGCAGATGCAATACCGTGGATTGCTGGGA…
Ae2SigPSigP-23474_FR2_1-244	CATGTCAGTTCTCTTCGAACCCAGTTTTGTTATCAACTTCTTGGTGAGCTACTTCTCCACCGTAGTGCAGCTCGATTATATCACCATCTTCAACTGCTGGGACTTGAAAGATAATAGAGATTTGATTGGCAATCTGTCTAGAGTTGCGAAGTTCGTCCAATTGGTGAACCTGGACGATGAAACGTTGGATTTCGAACAGCAAACGAATCGAATACTTTGGAGAAATCACACAAACCTAGGAGTATTTTTAGAACACGGATGCCCAATGAGCACACGAATGTTGGTTGAGTGTGCCAGCAGGCGTTGTTTCACTTCTACTACTTTCTGGGTGATGCTGGATAGGTACGTTAATAGCTCACTACTACTGGATATGGATGATATTGATCTGTACGTGGATGC…
AALF019898	ATGAGGTTCCCCGAAATGTTTGCAGTTTTGGTATCGTTGGTCTTCACGGACTTGGAGATTACAGCAGCCGAACGACCCAGCTTTCGGATACTGGCACCGGAGTTCATCTGTGGTCCGACAAAGCCGACGAACTTGAGCGACGAAACCGGAAGTGTCGTAGCAGTGCCTCAGCAGATCACCATAGGTCTGCAAACCAAGGGAGGTCAGAGGTTGCACTATGACGTGACGGTGCATTTCGAGCTGTTGAACGGTATCGCGGAACGCGAGGCCATCTCGGACGGCAATCAGATCATGATTCCCAATGAGGATTTGGTGCCCGGGGTGGGCTACACCTTCAACGTGGTAGCCGTTGACCAAGCGGGGACCCGAAGTCAGGATCAGAACTTCACGGTGACCTAC…
AALF007260	ATGGCTTACATGATCGTTCTAATCGTTCTCATCTGCTCGGTTCTTTATCTAACAAATTGGTGGCGCAATCGCTCTGTTTATCAACAACTGGGCAGCCTTCCAGGGCCACTCAGCTTGCCGTTCCTAGGATCGAGCTACATTTTCCTTGGCAAAACCTACTCCGAAATATTGGATGCTTTTCATCGAATTTCGTCTACGTATGGACGCAACGGAAGTCCTGTGCTATTTTTCCTCGGTACAAAGCCATTCATCATCATAAATCGCCCCGACCATGCTCAACGAGTTCTCAACTCAGCGGGTTGTTTGGACAAACCTTGGATATATCGGTACACTCCTCTTGAGGGAATATTTTCACTACCAGCGCAGGAATGGCGAATCCACAGGAAAGCAATCCAGCCG…
Ae2-100891	TCACTCCGGAGATTCTCTCGGATTTTTTTTTTGCGATTCATATTAGAAGTTCCAGCAGGATCCTTCCATGAGTTTCTTCTAAGCTTCCTCCAAGGATTTCTTTCAGATTTTCTTCTGGGATACCTTTTGAAAATCTCATGTTGTTTTCCTACGCAATTTCTTGCCCCACGGGGTTGCTTCTTAGATTCCCACTAG
Ae2SigPSigP-201375_FR3_1-105	ACATGCTAAGAAGCTTATCATCTTTTTATTTGCATTCTCTCATTACATTCGTTTCTATACACAAGCTTATATGTTACACAAACACTATCCCACCTCCATTATCACGTTTCGTTGAGTCGATCACCATTCGCCTACACGTAGACTACCCGCGTGTCACGCACGCTTTCGAAGTCGAATATTCGCTGCTCTTAGCATTCGAAAAACGCTCCCTTGACAACGCACGCGTTCACCGACCATCGCTGCCTGCGATTACTTCTTGCCCTTCTTTTTCTTCTTCTGCCCTTCGGGCCATGCAAAACCACGCGACTTCAGAAC
Ae2SigPSigP-219838_FR4_669-759	ATGTGTGATGGAATCTTTAGATACAGTTCTGGAGCGATTCTCCTAATTTTAGTTCTGATTTTTTTAAGCGGAGGAATGGCACTTCCTTTGCCTACCGAAAAACATGTATTTATCCATTTCTTTTCGTCGCTTATCGAGCTTACAACTTTCGGAATGGGTACCGAAAGATAG
AALF013481	ATGTTCCACTTGAAAGATAATTTTACCTTCTACGATCCGTCGACGAAGATCTGGAGAGGTCTTCCGCGGAAATCGATTTTCAACCCCGACCAGAGTCTGGGTGAGCTGATTCTGCAGGTTCTGGAGAGAAATGGCGCCAAAGTGGTTCAAATCAGTGCGGATAGCGGAGTGGAGGTTACGGGTGACGAAATGCGCTTGAAAACGATAAGGATCGCTCAAAATCTAATCAAAATGGGCTATGGCGAAAGCAAGTCAGAATCGAGTGACATTTTTACGATGTTGGTTCGAAACGGAGAAAACGCAGCTCCAGCTGCGTTTGCATGCTTCGCACTAGGGATTCCAGTGAGCACGTTGGATCCCACATTTACAGAGGATGATTTGAGTCATATGCTGAGAACG…
AALF010712	ATGCAGGCAGGTGGTGAAATCCCCGTCCAAGGATTCCGCAAGCCGGCACCGGAAAAGCCCAAAGATGGCGACAGCGAACTGCAGGTCCAGATTCAAGAGGTTGTCCAGGAAGTTCTACCTACCATGGCAACCAATCCGTTTTTGGTTCCTCCAAAGGAGATCACTTGCTATCCGATTACCAGCATTTCACGACCGCTAGACATGTTTGGACCTTTCCCGAAGGAAGTGCGTTCCTTTGTACCGGTGGCGCCACCTGCACCCCCAAATCGCAAGTCTTCTCGCAGTAATTCCACTTTGAGAATTATGTCCCAGATTAAAACAAAGAACTACGACAAGAAAACGGTGGTTGAAGCAAGCAGCAGCAGCGCCGCAGGTACCAAAACCCTTCGGAAAGTGGAC…
Ae2SigPSigP-261781_FR2_296-463	ATGGTACTATCCCTTTCAACATTCCTAGTCGAAAGCTGGTGGTGGAGCATGTTGGCTGAGTTCTCCAACGGCATTGTAAGATATCTGGGAGAAATTGAACAAATGGTGTATATTTTGTTGCAGAATACAACTATGCAGGAGCATATGGACGATCTCCTGGTGGCGATTCCATACTCAAAGGAACACCATTCGGATTACCGACAGCTGCGAACGACAGTGATGATAATGAAAATGATAACTCACAGAAAATTGAATATCAAATATGCCGGTGTGTTTCAAGTTAACGTCGAAGCTTTCAGCCGTTTAGTTGACATTTCCTACTCGCTGTTGGCCTTTTTGTTGAACGTTGGCGTTTGA
Ae2TE-94437	AACGGTGAACCCACAGAAGATTTTATGTTTTGTGAACCAATTGTTCGCGGTACCAGTGAAGAAATATTTGAAACGGTGAACAATTTTGTGGAATCTCGTGGTCTTGACTGGGACAAGTGTGTTGGTGCTTGTACAGATGGAGCCTGAGCTATGTGCGGTAAAAATAGTGGTGTCGTAACAAGAATCCGAAGGACTAATTCAGATGTAACCTGGACCCACTGCAGCCTGCACAGAGAGGCTTTGATGTCAAAAACACTATCGGAGGACTTGANNNNTTTCGAGAGGCTCTGCGATGAGATGGGAAGTGCGCACCACTCACTTCTATTGCACAGTGAT
Ae2SigPSigP-39064_FR6_20-88	ATGGCGTTCATCCAGGGCAGTTTTCTTAAGAAAATACATTTATTACCTCTAGGATTTGCTTTCAATCTTCCGGAATTCTATCAGGAATTTCCTTCGAACATTTCTCTTCTTCCTCTGATAATTTCTGAAGCTCCTCCTGTGATTTCTTTATTATGTAGTTCATCCATACATTCTTTTAAAATATCGTCCAAGAATTGA
Ae2SigPSigP-237163_FR4_8-278	ATGGAAAATTCGGTTAACAAGTTGGTTTTGGTAGTGGCTCTGCAAGTGTTGTTGGCTTTGCAGCTATGTTCGACGGAAAAGTTTGATGTTAAACCTGCCTTCATCAAAACATGCAGATTTTCTGACGCAGATTTTGTAGCCTGCTCCACGGAGTCGGTCCAAGGATTATTCGATAAACTTGTGACGGGAATCGAAGGCCTGGAGCACGTGGGCACAATCGACCCGATGAAGATCAGCAAAATCCGCATCCTCCAAGGGGACGGACCCGTCAGCGTCAATGCGTCCCTCTCGAAGGTGGTGGTGACCGGATTTTCCAATACGAAAGTAGTTCGCAATGTTGTCAGCAGTCGGGACTTCAGCTGGGAGACGCATATCCGGTTGCCGAAGATGCGCATCGAG…
AALF000149	ATGCTCGCCGACCGGTCGGTCATCCTTTGTGGTGGTAACCCGGCACTTTCTCCGAATCATTCCCAAGACAACGTCGCCGCAGCGTGCGGCTCCCAGAAGTGGCCTGTCATACGTACACAACCGTTTGATTTATTGCGCTGGTCGGCGGCGTACTTCCGCTGCCTGGACCTGGAACGGGCGCCACCGGTAAAACCACGGTACGAACCGGAGCTGAAGCGAGGCCGTCTGTCGACCGGGGCCCTGCGGGTGCTAATCGATCAGCTCGGCAAAGGCTTCTTCGTGCAGAAACGAGTTCTCCAGGAAAAGTGGCAAGGGCTGTGCCTACCGGAAGACGATCTATTGAACATCCTGTCGCTGCTGCGGATGCTCGATTGGACCCACTTGCACTGGCTCAAGATT…
AALF002134	ATGGGATGTACCCCATCAAGCACGGCGGTCGAAGAAGAAAGCTCCGCTCGAAACACTCCGGTGAGGAGGATCGCGAAGACCTTCGTTGGATTACCGGAAGATTCGTATCCTGTGGAGAGCGCTGTGTTGAAGCCAATAGAAACCGCAACCCAGGCGTATCAACGACTGGACGAGGAAATATGTGCGCTGGAGAGTACTTGTCCTGGACCTCGTCTCTTGACGGCGGAAGCGTGGATTGAACATCTGGAAACTGTATTCCAGAAATCCGATGCCACCAGCGAGTTGTACGATCATGATACTAATTTGATTTTGGATGTGCGATTAAATGACGTTCCGAATGGAGGAGTAGGTTTATCCAGTTCAGATACTGCTGAAGCGGCTTCCAATCGTGGTAGAGAC…
Ae2-243635	ATGGATGACCAACCGAAAGCGGAGGGCGAAGCCGATAAGAAGATTGTGCACATTTACCCTTTGGTGAAGTTTTCCGACATGAATGACGATGTCCGGGCCGAGGCGATAGAACTGAGCATTACAGCGTGTGAGAAATACGCACAAAACTACGAGCATGCCGCCAAGGCAATCAAAGAATTGATGGACAAAAAATTCGGCACCTTTTGGCACGTGGTCGTCGGCGAAGGATTCGGTTACGAAGTGTCCTACGAAACCAAGAATATCCTGTATCTG
Ae2SigPSigP-237138_FR5_1-62	ATGATTGGACGTGTTGTTTGGTTGTTGTTTGGATTTCTCGTATGCCATGTATCCAGCTGTATAGAGGTGGTATTCTTTGTACACAAGAGACGAACCCTTCTAGCAGTCAGTGGGCTTGGAGAGATCATGCTTGGGCTCTGGAATTCTGTATGTGCCCAGTAA
AALF015893	ATGTCGTCGACGACACCCGGAAAAGGGCCGAAGAAGAAACCGCTGCCATACTTTATGCAGCGATCCGAGGACGCGATACTTCCGTCCTTCCAAAATCGTCGTACCCTGGCGGACCACGTGAAGGACAACATGCTGTGTGCCGGACGAAAGTCCTACTTTCAGCGGATCGTCTACGTAGGACGGCACCCGAAGATTTCGGCCATGACCATCCGCGATCAGTTCTTGAAAGTGATCAAAGAGATGCAGGAGAAAACGACGATCGACATCAAGCTGTTTGGGCTGATGATCAACTTTGATGGGTACTCGATGCATATGGTTGAAAGTGCAGAGGAGACCATCGGCGAGTACATGTGCTATCTGGCTGCCACTGACCTCTTCGAGAGCAGCCGGGTGGTGCTG…
Ae2SigPSigP-157000_FR6_30-102	ATGACTTGTTGTGTTTTTGACAGTTTGGTGTCGTTTCTTCGTTTGTTGTTGAAGTTATCTGCGGCACAGCCAAATATGAATGAAAAGTTTACAGGTCCATGTTGTAACTTAATTGTACACATTAGAAAACTCCTCGCAACGAAGAGAAGAAAACTTCCGAAAATATTGAAGATTCTAATCTTCCAAGTAATTTCATAG
AALF007131	ATGGAGGTTATGGAAGAAGGTAATCTCATGGATAGGATTCCGATCCTGCTCCAACGAGATTTGCAGTATTACGAGGCCAACCAAAAAGTGCTGCAGGAGAACATCTGTCCCGGAGTCGTTGGCGGCAAGTTGGACTTCCCCCGGTCTGCATCCTTTGCATCGGTTAAGATAGTTGTCTGGTTGGAGGACGAGTACTTTGCTGCCTACAGGAAGAACTCGGGACTACTACATCTAAGCGATGTGCTCCAGGATCACCAGGGGAAGGAATCCGACGAAGCGGCCGGATGTGGCGGCATAGTTAAGTCTTCGGATCCGGAGAAGTTTGTACTGTTGGTGGTCAAATCGGTGGACAACCTGCTGGAACACATCCACACGCTGTCCCAGGAAGCTCTGGATCAC…
Ae2SigPSigP-41734_FR6_131-204	ATGCTTCGTCCTTCGTCAATGTCGTGCTTGCTCTTCTACACAATTGAGGTATTTTTGAACAACTTATCCGCCTTAGATCCTAGGTTGTGTCCTGCTCAGGGTAGTTCACTCACAGCTCCCAGTAGCCCAATCCCACACTGGTTCGGCATCGACACCGATCCGTATCCTTTCGTAATGCTTCGTCCTTCGTCAATGTCGTGCTTGCTCTTCTA
AALF019852	ATGGACAAAATGCCACCATCGTCGTCGAAAAAACCCGCCTTCTCCATGATGTCTACCAACGTGCGGCTTTGCCGAGCTGTTGGCTTGTGGTACGATCCAACCCACTGGAGGTTCACTTGGCAAACGGTATTCATAATTTCCACGCAAGTCCTTTGGTTCATGCTACCAACGGTGGCGTTCATGATACGAAGGGAGAAAACTTTTGCCGTGCAGTTGAAGCCCATTTTGGAGATTGTCGAGATTGGGGTGATAGTGTTTCGCACCAGCGCTCACTGGAATGGTCGGCGATTGTTGACGAACTGCTTCGACGATCTACGAAAGACTTTCGGACGATTTTCCGGAAGTGCACACGAGGATATTCGGCGGACACTGCGACATTTGGATCAATCGGCTGACTAT…
Ae2SigPSigP-219347_FR5_364-459	ATGTTCCTACGTGGCACCGTAATGCTGGTCATCCAATCCATAGCGTACGCATTCATGCCAAGGTCCTGGTTGATTTCATCCAGCTCATCCAGAAATCGGCATATGAAGAAACATTCCATTCCACATATAGATCCAAACACCAACAATCCCAAAGCATCACTGGAGAAATCAATTACGCACAGGAAACTATTGAGAGTTACGAAAATAGCAGTGGCCGACAAGAGTACGAGAAAACTAATGTACGTAACTTTTTTGAGTAGATTTATATGGTCAATGTAG
AALF014034	ATGAGTCGAGCAGGTGATCAATCGACCCGAGGAGATGTGGAAGAAACCGCTAGCCACATCGAAAGCCTCGATTCCACATCCACTAGCGCTAGTCGAAGAGCCAGACTGCAGATTCAGTTGAAGCGCCTCGAGGCGGAACAAGAATTGTCGAAGAAGAAGGCAGCCCTCGAGATAGAGACAGAGTTCATCAGAAAGAAATTCGAGGCCCTGGAGGCGTCGATAGTAGACGATTCGGTGAGTGTCCGAAGTAAAATTAGTAAGGGGAGATCGGACCAGCTGGTGCGCGATTGGATGGCCAATCTTAAATCGATTCCCGTTGGAGAAAGCAATCAGGAGGCCACAAACGTTCACGAGGAAATAGAAGGCGCGGTCGGAGGAGTTGTTGAGAAAACGAGTTCC…
Ae2SigPSigP-237403_FR4_65-141	ATGCTTCAGCTTCAATTTAAGTCTTCTCTGGTTGTCCAGCTGGTTGTTGCGGCTGTTGACTATCGCTCTCCTCCCGGATTACCGTTTCTCCATCGAGTTTTCTTAACGACAGCAGCCGTTTGCTTGCTTCCGCACGCCAGACGCTTTCCTCCATGGATTCCACCAGTGGATTTCCGGCAAACAGCAAATCCTCCAGCATGGGCAAATCGGCCAACCGGTTGA
Ae2SigPSigP-243635_FR5_62-141	ATGTCGTTTATGTACAGGAAAATATTCTATCAATTTATTATCAAACTAACTTTTTTCGAATCACTTGCCAATTACACACTGCCTAGGAGCATTTCCACAGCACGATTGCCAGATTGCCACCGAAGAACAGATACAGGATATTCTTGGTTTCGTAGGACACTTCGTAACCGAATCCTTCGCCGACGACCACGTGCCAAAAGGTGCCGAATTTTTTGTCCATCAATTCTTTGA
Ae2-202258	CAGAGATTGCATAAGAAATTCCATTGGGGATTTTTCAGCAAATTCTGGATAGTAATAAAGAATCTCCTCCAAGTATTTGTTTATAAACTGTTGTTAAAATTCTTCCGGGGGTTTAAAAAAAACTTCATTTCGAAAATAATCCAAGGATTCTTCGCAACTTTCTCTAAGGATTTCTCCAAAAATGTTTTCATGAATTGCTTTACGTTAGTTAAAAACAAAATTATTTGGGGAAGTTTCTTCAGAGATTTTAAAATTTCTACAGGGATCCTTTTGGATATTCCACTAGGAAGGATTCCTCCAGAAATTTATAAATGA
AALF008954	ATGCGAAATTTGAACGAACCGTACGATTTCCTGAATCTGGCGCCAAAGGATACACAGAATGTGGACCCCAAGCGATGCTTTGGCGTTTGTGCGGTGGAATTCGAACAAACTATGCCAAATAAGTACACCGTTGGAACGGAAAACGGCTTGATCTACAGCTGCAGTCGAAAGTACAAGACTCCGGCCGATAAGATCCAGGCCCTGACGATAGCTCACACAGGACCGGTGTACTCGGTGGAGCGGAATCCGCTGTTTATCAAAAATTACATAAGCGTTGGCGATTGGCAGACGAAAATATGGACGGAAGATTGTCGCGACAATCCGATCGTATGGACGAAGGAATACGCGGTCCAGCTGACCTGTGGAGTGTGGAGTCCCACGCGTTGCTCGTTGGTATTT…
Ae2-234808	GTTGCCCGCAATAGTGCTCCCTCGACCGCCGGAGTGAAGAAGCCGCATCGTTACCGGCCGGGAACAGTAGCTCTTCGAGAAATCCGTCGCTACCAAAAGTTCATCGAGTTGCTGATCTGTGGATCAGCGGAGTTGCCGTTCCAGCGCTTGATGTGTGAAACTCCGCAGGTTTTGAAGACAGATCTGCATATCCAAAGTGCTGCTATTACTGCTCTGCAGCGAAGCGTTCAGAATGTTTGA
Ae2SigPSigP-62709_FR6_142-200	ATGGATTCCTCCCTATATTTTCTTTTCAGTTTGTTGTTCTGGAGATGGAGCGCTGCAAGAGTGCCGGATTCTCGCTTCAAAGGTGCCTGTGTGCTGCCGGACATAACCTCTGCAAGAGCCAACAAACCAAAAACCCGTACCAAACATACCGCTCGTAAATCCACCAGATAA
Ae2SigPSigP-207966_FR5_1-132	ATGAGTTTGATTCTTGTGTTCACTGGCGTATTCGCCATATGTGACCTTCTGGTTTTATGTGCTCTGACTGATTGGTATGCTTCCTATCTATTTCTTATGATATGCTTTGTCCAGATGACAATCTATTTCACAGTTGGAAATGCTGTGGAACTGAAGAGTGACGCGCTCGATATAAGCGTTGTCAATTTCCCGTGGCATCTGCTCGATGGTGACCTTCAAAAAGAGTACCTATTTTTAATTTGTAGAATGCGGCAACCTATTATTTTAACAGTGTATGGATTTTCCGATCTTAGTCTGGAAACCTATATGTCGATTTTGAAAGCTCTATATCAATTTGCCATGATGATTCTGAACTTTTTGACGTAA
Ae2-3875	ACTCCCGAAACGCCGGAAGACATCGAGGACAAAAACCTCTCCTGGCTGTTCAACTTCAAGCTGGAAGATCTGCCCCATCTGTCACCGGAAGCCAAACGCAAGCAAGCGCCAAAACATGGCCCAACCGCCACCTCAACACCACACTCCACCACAACGGCAACAGGACTGGTGGGAAGTCATCTGGAATCCGACCCGAGTCTGATTGATCAATCGACGGCCATCGAAGAGGACGACCTGAACGTGGCGGAAAATGTTACCATCGAGAACAGTGCTACCGCAGCAGCGTCGGCTGCCACCGCAAAAGTGACGAAGAAACCGCCATTCACCTACACCGAGCTCATCGAGTACGCGCTAGAGGACAAGGGAGAGCTGACAGTATCCGGCATCTACCAGTGGATT…
Ae2SigPSigP-217537_FR2_1-272	ATGCACGTACTAAAATCTCTTGCCATGTACCTCATCGCGATTCAAACCGCAGCAATCCACAGTGATCAAACGTGTTCCCGACACCGACAGCGCATCAAGCATCGTTTTCACGCGCTTCGCCACTGTCAACGATCCAACCGTACCATAATCGGACTAATCAATGTCAAAAGTGTCGGCGAATGTGCAGAATACGCCCGGAAAAAGCACGGAATGGCATTCAACTACGGACCCAACGATCGCCAAGAGACGAATTTGTTCGATGTACTCAGGGTCCAGCAAGCCGCCAAATCCAATCAATCTAGCGTTGCTCCCAAAGGCACGGATACCATCACCACCGATCCGGAGGAGTTCTTCAACTGCCAGGTGCTGGACTGTCCCGAGTATCGGAATCTGTCGACC…
Ae2SigPSigP-247765_FR5_219-297	ATGTTTCCTGGAGGTTTGCCAATGTTGTTTTCTGAATTCCTCCTGGCGTTTCTCCTAAGATTCCATCCAGGGAATTGCCCGGATTCGCTCCCAGAGTTTCTGCCGTGCTTTGCCGATGTTCCGTCCGAGATTTCTGAGAGCAGTTTCTCGGATTCTTATCAGAGTTCCTTCTAG
Ae2SigPSigP-246427_FR1_1-95	ATGATGGCTGCGGTTGTTTGGGTGGTTTACTTTCAACTTCCGGTTGCCAACGTCTGCTGCCAAATAGTACTTTCGATGAACTTCTCCGCCGAACGTCTCACGGCGTTGAAAAGAAAATTATCCTTTCAACTTACAACATTTTCTTCTTTCACTTGCTTCTTGGAGTACTTGGAGCTTTTCATTCGTGGTAAAAGCGTTGGTGGAGCTCTATCTCTCTCCCGCCAAAAGTTTGTTTTTCTCGTTTAA
Ae2SigPSigP-106476_FR1_1-52	ATGTATCTCCCCAAGTTTCTCCCAGGGGTTCTCCAGTTGTTTTTTGTCTTGAGATTTTCCCTAAGTTCCCTACTCGAGACTTCTTCCGCAATCTCTGCCAGGATATTCTCTCCGGATTTTATCCGAACGTCCTCTGAGTTTTCTCATGAAGTTTC
Ae2SigPSigP-155027_FR3_1-87	TTATGTGGATGTTCTGGCTACTGGCAGTTCGGGGAGTGAGTGGGATCAGAAACCCAGAGCAGGGAGAGAAACTTGGGATGTGTCACATGCATAATACGTCCATTGGAATGGCAGGAGGGATCCACGTCGAAAGCCGCCCGATTCCGCTTGGTCTCCAAAAAAAATTCAGCAATCTTTCCTCTTTGGTTAAACGCCTGAAGCTTTTAAATCAACT
AALF017540	ATGTGCCACAAATTCGTCTGCGCAATCGTGATCAGTACAATTTTAGTTACCAATATCAACTGTTATGATTCCAAATACGACAACGTCAACTTGGACGAGATCTTCAAGAGTACTCGTCTGATCAACAACTACATCAACTGTTTGAAAAATGTTGGACCCTGCACCCCGGACGCCAAAGAACTGAAAGAACTCCTACCGGACGCCCTGGAAAGCGAATGCCGCCACTGTACCGAGAAGCAGAAGATCAGCGCCGAACGGGTGATCAACTTCGTCGTCGACAATCGGCCAGCCGATTTCAAAATCCTAGAATCGATTTACGACCCGGCCGGGGAATACCGGCGCAAGTTCCTGCGCGATCATCCGAATTTTCACGATCAAGGTGACGACGCCGCCAGTGAT…
Ae2SigPSigP-99274_FR4_75-165	ATGACGTGCTTCCGGGTGTTTCTATTGCTTCTTGTGCGTTTCGTTGAGATACTCTTCATCATATTAAGCCGGTTCTTGCAGGCTATCTTCACATCCTTAAAGTGGGCTTGGAATGAGAGATTCCGATCAAAAGTTACACCAATGATTTTTACCCGGTTCTTGACTGGTATTGGAGCCTTGTCTACGAAGATCTTTCCCGGGGGCCGGTGA
AALF007571	ATGCGCCGCGTAATCCTGGCCTACCTGGTGTCGGCCTACGGCAAGGACGAAAGCCTCTACCCGAAAGATTTCCGCTCGCGTGCCATGGTGGACCAGCGGCTGCACTTCGATCTGGGAACCCTGTACCAACGCGTCGTGGACTACTACTTCCCCACCATCATGGTCGGTGCCCACCTGGATCAAACGAAGAAGGCCAAACTGGCCGAGGCCCTCGGGTGGTTCGACTCGATGCTCAAACAGTACCAGTGGGCGGCAGCGAACCACTTTACGATAGCGGATGTAACGCTGTGCGTTACGGTTTCGCAGATCGAAGCGTTCGAGTTCGATTTGCACCCGTACCCGAAGGTGCGGGCGTGGCTGGCCAAGTGCAAGGAGGAACTGGAACCGCACGGATATCAG…
AALF019029	ATGAATCCACTCAAATCCCCAAGCTCACATTCGGAACGATCGAAATCCTGCCAGCTGCGAAGCGATGCGGAATCCCTGATCAACGCCGTGGCCACTTCCGTTTGGGACTGCTGGAGCAACACCAACAACGCATTCAACAATCGGTCGTCGGAAATGTTGGAGGCGAAGAGCAAAATGCAACTGCATTTGCATAAGACACAACAAGAGATATTTGATGTGGAAAAGCATATCGAGCTACTGCGGAAAGCGGTTAACGACAAATCCAATCCGATGAAAGTGGCTCAAACTCGCTTGGAAGCACGTGCACATCGCCCTGGCATTGAAATGTGCCGCGATAATGCCCATCTACGTTTGGTGGAGGAAGTGTGCACAATTCAAGACTCGGTTTCCACATTGCAT…
Ae2-227135	ATGAAGATCGACGGAAAGATAAGCTCCAGCCAGATGGAACAGAACTGGACCCGATACATGGTGATGACCGATGTCAAGTCACTTCGGAAGCCAGTGGAGTTCCAGGAAGAGAACGAAGTGCAAGTCAGTGTCCCAACGAATAAAACTCTTCAAAAGCACTTTACCACCGTAACTCCGGTCGAGAAGGGTCTCCAATGTACGCCTTTTATCCTGAATACCCCGGTTTGGACGGAGCACAACAGTCTGGTGCATACGGGAACAACCCACTACGAGGGAGGGTGGCCAAAGGATATCGATACCCACGATGAGGAAGTGACGGCCAGGTATAGGCGCAAGCAGGAGAAAAGCGAAGCATATCTGCACCAGATGAAGGGGCTGACCAAGACCATGGAACATGCC…
Ae2SigPSigP-217686_FR2_1156-1262	ATGTGTTTCATAATATTTCTTCCGAAATGTGCTAATGTAACCTTAATTTGGTCATATATGAGTGGCATGAACTCATATACAACACGTGTAGAGCTCCTCGGAAGATTTCTCCCGAAGTCTCTTATATATGTTTGCTGTATTTTTTCCAATAGTTTGATCGTAAGATTATCCGGAAAATCTTCGCTGGAAGTTCCTTCGTGA
Ae2SigPSigP-95850_FR2_1-59	CATGCTGCGATTCGTTTTGGTCGTTATGTTTCTTGGACCGAACATTAAGACTGCAATAGCTATATTAAATTGTATATTAGCGAGACAACTATGTTTCGAGGATCCATCATGTTCCGCCATCCTAGAGATCATTCCACGAGTGTGCGGGCCAGTGCCAG
AALF013912	ATGACAGCCAAAGCTACCACAATCAAGGAAGCCCTCAAACGACTCGAGGATCGAACGAAGACCAACTCCTGCGACGATAAGGAAATCGATCTGTGCTTCCAGTGGCCTCCGATAGAGAAGATGGACACCACTTTCTCCACGCTGGTTGCCTGCGAGAAACTATCGCTTTCGACCAACATGATCGACAAAATCTTCGGCCTGAGCGGAATGAAGAACCTACGGGTTCTCTCATTGGGCAGAAACTACATCAAGGCCATTTCCGGACTGGAAGGAGTGAGCGACACCCTCGAGGAGCTTTGGATCAGCTACAACCTGGTGGAGAAACTGAAGGGGATCAACGTGCTGAAAAAGCTCAAGGTGCTGTACATGAGCAACAACCTGGTGAAGGATTGGGTCGAG…
AALF008953	ATGAAGATCGACGGAAAGATAAGCTCCAGTCAGATGGAACAGAACTGGACCCGATACATGGTGATGACCGATGTGAAGTCACTTCGGAAGCCAGTGGAGTTCCAGGAAGAGAACGAAGTGCAAGTCAGTGTCCCAACGAATAAAACTCTTCAAAAGCACTTTACCACCGTAACTCCGGTCGAGAAGGGTCTCCAATGTACGCCTTTTATCCTGAATACCCCGGTTTGGACGGAGCACAACAGTCTGGTGCATACGGGAACAACCCACTACGAGGGAGGGTGGCCAAAGGATATCGATACCCACGATGAGGAAGTGACGGCCAGGTATAGGCGCAAGCAGGAGAAAAGCGAAGCATATCTGCACCAGATGAAGGGGCTGACCAAGACTATGGAACATGCC…
AALF012785	ATGGACAACTTTTTGAGGACCCACGTCCGCATGTACGATGAAGAACGTCTGGCCAGGCTGGACTCTCTGGACATTTTCGACGAGATGATCACCTTCCTGCGAGTGTTTCTAGATTTTTGCGGTGCCGACGTGCTTTTGATGGAGAAATTCCGATGGAACTTTCGCACCTGGCTGTGTTTCTGGGTGCTGGTTTCGTTTTCGATCTGTTTGTTTTATACGATAGCTTACAGTTCGGAAGACATTTTTGCCATCATGGATACTCTTTCGTTGTCGGGAATAGCTCTTCAAGGGGCCTTCAAGATGCATGGTGCTCTTACTCGAGTCAAATACTTTCAACAAAAGTACATGGACATCAGAGCAATGTACATACGGTTTTCCAGGGAACCGAATACCAACTTG…
Ae2SigPSigP-229388_FR2_26-554	ATGATCAGATGTGTGCTTTTAGTAGTCAGTTTTCTTCAAATATTTGTTCTAATAAATGGGGCCAACATTTTGTGTTTAACGCCAATCCCTAGCCCCAGCCATCACATATGGAATCGAGCATGGATGGAAGCGCTGGCAGCGAGAGGACACAATCTTACCATTGTTTCGGCAGATGTGGAATCCCTCAAAAAGGAGAACATGACGTACATTCATCTAGAGAAAGCTTACTCATTCCTTACAGAAGCTCTGGATCTTAATGAAATGGCAAACGCAAATGCTTTCGGTGGTGTACGCAGTTTGTACGCCTGGGGCACTGGTATGTGTAAAGGAGTGCTACACTCCGAAGGAATGAACATCATCATGGGTTATCCGGATGACTTCAAAGTGGATCTTGTGGTG…
Ae2SigPSigP-251861_FR2_284-462	ATGCTCGTACTGGAGATGTTTCATCTCCTGCATCACGTTCTTCGTGTCCTGATCGGCCAGTTCCTGGGCCACCTCGACGTCACGTTCTTTGTTGCGAATCACGGCCTTCGCCTCCTCCAGCTGTTTGCGCGTGATTTCCCAGAACGTGCGCAGTTTGTCCCGCTCCAGCTGGAAGAAGTTTCGCTCCTCGCGTTCCCGCTCCATCTCGTTGCGAAGCCGGAGCGCAAACTGCTCTAG
AALF021251	ATGTTCCGGCACGAGTATGGGCTCGCAATGGATCGGGATCAGAATAGTGCTTCGAACGTATCGTCCTACCAAGCAGACGATCTTATGGAAAAGCTTAAGCTCTTGAACTACGAGAGACTCTTGCTTAAGGAAATGAAAATGAAACAAATCAATCGCTACTACTTTCTGAAATCGTTCAACCCGGGTGAACAATTCTTCATGTTTACGTCGATATGTGCGTGGTTGATTCGGAAAATCGGCAAAACATTTGACCAGCCGCAAGAGTTCGATGATCCTAATATGGTCATATCGCGAATCATTCGAGTTCTACAGGAAATGGACGTCCCCACTGATTTTCAAACGAACAAGCTCATTCAAGGAGCGGGTCCAATTTGCATCTACATAATGGACTGTCTAGCA…
Ae2SigPSigP-217227_FR5_1198-1313	ATGTTTTGGTCACTCTCCGTAGGTTTGACCGAGATATTTGTAAAACGCGTCCTTTATGCCTTTGAATGTATCGTTTGTCTGCGCCTACATCTTGATCAAACTGTAGTTAAAGAATTTGCCCCGTATCCCGAACACACAGATTCGTTCATTAACCGTTTGCATTTTATAAAACGCTGCATCTGCTTCTCGATCACTATGAAACCAACTCCAAGTTCTGCCTTAAGGTTGACGCTATGA
Ae2SigPSigP-257674_FR1_253-318	ATGCGAAACAACGTCCAAAAGCTTAGATGCGCCATCATATCCCATATGCCTTATCTCCTAGGACTTTGTAACGCATTTCTATACACTCATTGTTGCACGGAAAAATGCGCCATACGACCTAAGACATTGTGGCATCGGGCATTAAGATTCCGCACCGAAATACGGATAATCCGCAATCCACGGTGA
Ae2SigPSigP-201018_FR6_12-193	ATGGCTGGCCATATTCTTCGCAGCTCCTGCTTTAGTTGCTTGAAAGCGGTCCTTTTCGTGCACTTTACTGCACCGTCCACAGATGCGAAAGGGCTCAGTGCACCGTTTTCCCGTGTGTCAAAAGGACCAGGAGCGGTAGCATTGCATCAGGGACGAAGAAAAGTTCCTAGTTTTACAGCGGGGCCAGCCAAAGTGCACATGCGGTGGGATTACTGTGCCGCTAATTGGCAGGATAATTGA
Ae2SigPSigP-249603_FR1_428-521	ATGCCCGGAATCGACCAGGATGTCATTGTTACCATAGTTGTTGTTATTGTTGGCTCCGTCAACGTCTTCGTTGTTGTGGTTATTGTTATTACTATCGTTGTTGCCATGAGTTCCGTTACTGATGGCCAAACTTTGCGGCGCACTGTCAGGGGGACTGTAGATGTTGTTGCTATGATTGTTCTGGGAAGGGGTAGTCCTGAGGAGAGCCGGGTGGTTCTGTGGATTTGGGTAAGGGTGGTGATTGTTGTTGAGCGATTTGGCCGCCGCTGGGAATGA
AALF004606	ATGAATAACGTAAACGTGATTTTCAATGTGTCGAAAAATGAACTCTTCAAACTACCGGACAACTATAAGACACTACACCGGAAGCTCAAAGTGAGCTATAGGGTCGAGAGCAATAAAAACGACATTACGCCAGAGATTTTGAAGGGAGCTACAGTGTTTGTGCTGGCAGGTCCTCAGGAAAAATTTACTGAAACGGAGTTTCAATATCTAAAGGATTACATATCTGAGGGTGGACGTCTACTGCTTCTGTTAGGTGAAGGAGGAGAAATAAATTTTAATACTAATGTAAATTTCCTTCTTGAAGACTATGGAATGACAATCAACAGTGATGCGGTTGTTCGGCCACAGTACTATAAATATTTCCACCCAAAAGAGGCCTTAATCAGCGGAGGTATTGCC…
AALF008367	ATGGACGACTACATGCCCCCACGGTACCAGCTGCTCGGTAGGATAGGAGAAGGTGTCCACGGCGTGGTGGTGAAGGCCCGGGATCTGAGCAACGACGACAAGATTGTGGCAATTAAAAAGCTCACGCTCCGGACGAAGCATGGCTGGATTTCGCCGAACACGATACGGGAGATCAAAGTGTTGCAGAATTCACAGTGTGAAAATATTTTATCCTTGCTGGATATGTATCCTGACCTATCCGGAATATCGCTAGTATTCGAATACATGCCCTACACACTGTACAGCAAAATGAAGGACGAGGAGCATCCACTATCCCGACACGAAATCCGACGCTACATGGCTATGCTACTGAACGGCCTCAAGTATCTCCACGAGCTGAAAATCATGCACCGGGACATA…
Ae2TE-221563	AGTTTCACCAGAAAAAGAAAAAAATTGATAGAAAATGCTAAAAAGTTGAAAATAAGTAATGAATTACATCCTGGAAATGCTACTGTTGAGCTCCTACAAGCAAAGACTCTGGACGATTCGAACAACCTAGACTGGCTACCAAGTTCTCTGGATCATTCAGAACAATCATCTCAGAGTCAAGAAGTAGAATCTAACTCTGACTCCGATGATAATGATTTCAACGTGAAGGAAGATATGACAGATTTCCGCGACGATTTAAAAAGCTGGGCGATTCAGTTTCAGATTAAGCATGCTGCTTTGAATTCCTTGTTGACTCTACTTAAAAGTCACATTGCAGACAATGTCCTACCCAAAGATGCTAGAACATTGGTGGGTACTCCCCGTAACACCAACACTTCG…
Ae2SigPSigP-193031_FR3_31-119	ATGGCGTTACATACACCGCGTCCCCACCGCTCTGTACCAGTCGTGAGCTTGTTTGTGGTTGCAACGAGGTTGGTATTTTTAGAAGGTGGCGATCCCCCGGTTTTGTTTTTCTGGCGTCATATATTTTTGTTCCGGAGCCATTTAGTAGGAAGAATGTTTTCCTACTTCCACTGTGGAATGACAAACAGTGCACCAG
AALF019109	ATGCCGATTTTTACGAAAAAGTTCGCACCGAAAGTGGCTCCCCCGCGTACGACAAGGCTCAACATTGGCTGCCCGCCGCACCAGGAAGACCTGGACGAGTTCCGCAACATTCGGCTGAACCTGCTGGATAAGCAACTGTGCTTCGTCGATGGGGTTTGGATGAGTGCCGCTGCAGCCGGGACAGCTCCCGTTGCTGGTTCCTCGGGGATGGCGGCTTTGTCTGCCTCGACCACCGCCATCGACGATCTGCTGCGTATGAAACGACGCATCAAAACGCTCGAACAGGAGAACAATCTGTACCAGGTGAAGTTGGACGTGCTGCTGGATCTGCTGACGGAGAACGTAATCGAACTGAGCGCGGTAAAAGGTCAATAA
AALF002384	ATAATTGATTGGAGTCACAATCAAACGGTGTTCGATTTTTTGGAAAACGTGAATTTGTACGTAGATGCAGAAGTAAAAGTACTCACCCGAAACGGGTTGTACGATGTGTACAACAATGGGCGTCCACTGGGCGGACAGTTGAATGTAACACTCGATAGAGACTTCAACCTGGAGACGAATCGGTTGGGACCTAGTCGCTTTTCTGGCAAACCAAAATATGAACATCGAAGAACTTTGACGGATTTGACGCTTCGAGTGGGAACCGTGTCGCAAAGGTTTCCACGGCTGAACAACTCCATTGAACAGGTTGTGACCCATTTGGAGTCGGATAAGGACCGCCACATGGACCATGCGGTACGATTTGGACATCGACTGATCAAAGCTCTACATGCCACTTTG…
AALF027527	TCATCTTCCTCGTCCTCCACCGGTCGTGACGGTCGTGGCTCATCGCTAGCCCAACGTCGAGCCCAGTTCCACGCGAGTCGTCAACATTCCGAAGCCGCCGAACGACGCCCGCCGCTGGTGCGGGCTATGTCAGCTCCCATCCGACCAATAGACACCGATTCTAAGTTCCTACAGAGTAAGAAGAAAATCCGAAAGAAGAAAGTTTTGCGTGAACGAGACGAGATCAACGAGTGCGATGAGGACGACTTTGACGAGGAAACACTCAACAAACTCAACGCGACCAACAACAACAACAACGGCAAGAACACATTCGCTGCTGCTGTTGCCGGTCAACAACGGTCACGTTCGGTGCTAGGCGGACCGTGCGACATCGAAACCCTCGTGTCGTTGCTCAGTTCC…
AALF001353	ATGAAGATCGTTATCGCAGCTACTTTCCTGACCGGATTACTCCTACGGATTTCCGTCACCGCAGAAGATAGCGCGTGCAAAAATGGATCTCCCGTGAACAAGAGCTTGTGGGATTGTTGCAGTATGCCAAACTTGATCAACCAGGACATCCGTGCGGATTGTCACCAGAAGTATGGTGAACAAACTATGAAGCAGATGAAACTAGAAGGAACACCCCGTGGATGCAATCGAGTTTGGAAATCCTATTTTGTTGAGCTGGGGATACAACGCAAGAAGCTTACAGTTACAGTGCGCGAGTTGACTGTAGGATTGATTGAAGATTTATTGTGGAAGATCAAGTGGATTCCGGAAACTCTGGCTCGTCATGATGTTGACGATGGATTGTTGGCGATCAGGATT…
Ae2SigPSigP-21669_FR2_1-141	TATGTTCTCTATTCTCTGTTCTGTTCTGTTCTCTGTTCTGTTCTCTGTTCTGTTCTGTTCTCTGTTCTGTTCTGTTTTCTGTTCAGTTATCTGTTCTGCTCTCTATTCTGTTCTCTGTTTTTTTCTGTTCTCTGTTTTGTTCTGTTTTCTGTTCTGTTCTCTATTCTGTTGTCTGTTTTGTTCTTTGTTC
Ae2SigPSigP-223629_FR3_15-87	ATGAGATGGTCCCTAATTACATTTTCACCTCCAATGGCTCTCTCCAAGAGAACAACAGTCACTCTGGTCACATGGTTATTTTTCGGTAGAGTTCGCATGTCCTGCATACCAATTTATTACAATACAAACTCTTACGGGACGGGAAAGACCCACTCGTGCTGA
AALF017037	ATGTGGCCCCGGTTGAGAAAATTCCTCGCCCCGGAACCGGAACTGCTCTCGTTCGGGTTGCAAATGCTACGCTTCGTAGGTCTGTGGGGTGACCGGCGCCGCATCGTACGCTATCTGCTGGTGCTCCTCAGTGAGCTGATGTTCCTGATCGGGCCGAAAGCTCTACTCGGTTCCGGCAAGGAGGGCATCGACTCGACCGTTCGCAACATTGCCGAGCTGATCTTTCTGGTTGAGGTTTGCATTTCGATTGGCATTTTCGCCAGCCGACGGACCTCGTTCGAGCGCTTGATGGCGGTTCTGGAGGAGATTCTCCGCCGTAAGTGGCCTCAGGACCTCCAGGATGAAATTGATCGCTTCCATCGACGGATGGAGTTCTTCGCTCGGGCTTATGCGCTTTAC…
Ae2SigPSigP-3480_FR5_1-146	ATGCCTTTTCTCTTTCATATTTTGGTGTTTTTCGGACTGTTGGCTACGCTGATCAACTCAGTGGATTCCATCAAGTGTATGTACTGCAAGAGTGACCTCCACGAGGAAGCCTGCGATGCCATTGGGAGGCGGATAACTTGCACTGAGGACAACGCCTACGAACACTTTCGCTATCTGCAGCGGCTGAACAAAGACTTGGTGGAACCCAGGCGTAATGAAGGCTACTCGTGCATGAAGATTAAAGTGGGCAACCATCGCCTGGTGAAGGGGTGCATCTACTCTAACCTGCTGGTTTGTGGAGCGTTCCGAAAACGGGCGAAACCTTGCTCGACCTGCATCGACGACGATTGCAACACTGTACAGTATCGCGATTTCTATTTGAACTAG
Ae2SigPSigP-253906_FR3_1-69	ATGAGGTCATTACCGCTGGCGGCAATGTTCTGGGAGTGGGCAGTTCGGAAGATTTCGTCCTCGTCGCTGGACGAGAGGGACTGGGACACAGGGGTGGACTGCTGGAAGAAGTTGTTACGGGACGAGGTTAGCGGATCGTGGGATTGCTTGCGTTCCTGGTTGAATTTGGCCTTGACGCGGTTGCGGTAG
Ae2SigPSigP-254843_FR1_128-240	ATGCTAATGCTCTGTCACATCCCTATATTTTTTTTATTGATCATCCTCTACCCCCTTCAGCACACTATAGAATTGCACCAATTCATCGTACTTATAGTTATCCAGCAGTTCGATCAACTGCGGCAGCTTGGTTTTCACGCTGACGCCCTTGAACTTGAACTTGTCGATGTACAAGTCCGTCAATATGCCGTAGATGCGATTCAGAATGGTGGGCTGCTTCTTGAACTCCGTCTCAATGTCGCGTTGATTTTCCAACAACTGTCGGTACTCCTCCGATAG
Ae2SigPSigP-250115_FR1_109-164	ATGTACCGAAAATGTTACCGTCAGTTAATGATATGTAATTTTCATTTTCTTCTTTCCCTAACGCTAATCGCCCAAATTATAGCACAATCGTCGACTCGGTCGAGGTTTCACCCACTTTCAACAGCAGCCCCATCGATGGCATGGAGCATTACGCAG
Ae2SigPSigP-222993_FR2_1485-1601	ATGACGGATGTCATAATTGAATCGTCCCCACTGTCGATCACATTGTTGTTGGTGTTGTTGTTCATGGATTTGGTAGTCATTTCTTCTGAGTCCCCCTTAGAGTCGCTATCCCTCACTGTAAATGAAGTAGTAGTTAATGATCCTGGTAGTTATCTATGCAAGCATAGAGACGACCAGGGGCAACACAATGCCCATGGTAATCATAAATCAGGTGCTGATGATTCAGGCAGCCAGGGGCAGTATAATACCCATGGTTTAAAAAAATCAAAAGCTAGAAAGCCTTGTGGATCCAATCCAACATCGTCCATTCAAAATCGTCTCCAGCGTAGGGAATGA
AALF027387	ATGCTGCTGGCAGGAGTCCGCAGCAATTCAACAATCTCATGGGCCACCGAACGATTGATCCGTTACGCCATCAATGGTCTGTTCACCTACCAAGCAATCGTCGCCATCCTCCATGTGACCCACGCATTCATCACCGAGGACAGCGAACTCTTTGAAGTAGTTTTCCACCTGATGAAACTGTCCGGGATTTTCGTAGCCGGAGCAAAGGTGTCGCTGGTTGCCTATTTTGGAGAATCGGTTGCGAATGTCAGAAGACTGATTACTGACAACCGTATCAATTCCGGCGATAAAACCTACGATGATCTTGAGAAAGCGAAGTTCAACCGTTCGGCGCGAAAAGTTATGCGAGCAGTTTTTGGAGTGATTTTCGTCGACGCAATCCTTCTGATCATTCCAAGT…
AALF000020	ATGGGTGCCTTGAAGAAAATGACACGCTGTGGTAGCATAAGTACATTGTTCGCGGTGCTAATAGTGCTGTTTGGCGTCAGTTCGTCGGCCCTGACCACATTCGGCAAGTCCAACACACAGAATCAACAGGCTCCGCAGCCAACACGGGCACCAGGTTCGTCCAGTTAA
AALF009939	ATGGTTACTCAACGAGCATCGCAAACATTCCTAGACGAGTTCAACTTCCTCCATGACCGAGCACTTCAACGGTTCTCCAATAAAAAGATGATCATCCTCATCGAAAACCAAACCGCAGTTGATCAACTTATCCTGCATGACGCCATCCATGATATTCCTCAGCTATTGCTCTTGATACCATTCGATCCAGATCGAATAGATCTGAAAACCAATCGATTCAGTACACAAGACCACAGCCTTGATCTCATCCTGCTGGATACATTTGTTCCCTCACTTGGCACATTCATCCATGGAAATGATCTATTTCCCAACAAGTTACACGATCTGGGAGGTCGTTATCTTCGCTTGGCAATATTCAAGTATAATCCCTACACCATTTGGCAGGAAGTCAACTCTACC…
AALF002615	ATGGCCTTCGTTACGAACATTTATTTTCCAGAACTGAGCGATCCACAAGTAGAGATTCCCTTGTTTCGAACGGAGGAAGGCCGATATCTTGCAACGTCTCTCGGTGATCCCCTAATCAAAGGCCTTACCGAAGTGGCCAACAAACGCCCGGCGGACCCGATCACCTATTTGGCCACCTATCTGTACAACTTTGCCAACCAGAATCGAACGAAAAACAGTGCCAGCAGTCAAACGATAACCGAACCGGGTAAGAACGACTCCAACAACAACAGCATCGAGGGAGTTGTTAAGGAAGATTCCGATAAAGAACTGGAAGGTTCCGCAAATACGGTACAAATAGCTCTGCTTGCGCAAGCTGTTGCAAACGAAGACGCGAGAGCTCCCGAATCACCGGCGATG…
Ae2SigPSigP-227975_FR4_193-260	ATGTGGTGGTGGTCCTTTCCACAAAGTCATGATGGGACATCCCTTCTGCAAGTGAGCCTTCATCTGTTCACATTCGGTGCTGGCAGTCCAAGCCGAGGCAGGGCAGTTGGTAAACATCATCGAAGGCATGCAGTCCATGAAGCTACCGGCCATTACGCTACATCCTTCGCTGTCCTTTTGTGA
Ae2SigPSigP-1103_FR4_35-441	ATGAATGTTGAAGAAGTCACCAGTATCGGAAATTTATTATTCGTGCTGACTGTTGCCGTTCTACGAGGATTCAGTTTGGCGTATCATCGAGATGCCATGCTGGAGTTGAAACAGTACGTCAACTCGAAATCTTGTCGCCGAACGGACCCTGATGCTTTTGCGCTGCGCAAGAGTAAATATTTGAAGGTTAACCGCTATGTGGCATGGTTCCACATCTTAACTACGATGAACACTTTCTCCTGGGCGTGCACCACGGGACTACAAGAAGATGTTTTCGAAATTCCTTACCTGATCGACGGATTGTCCGATACGACGAAGGAGAAGCTAAACTTTTGCTATGCTATGCTGTTGATAACGTGGAATTACACGTCGTGGTATAGCCCCACACAGTTCCTTTCG…
AALF024313	ATGGAAGAAGTTCCCAACATGCTACTCGTGGTTCAGAAGAATGCTATGTACGAACTCCTGACCCATGACTACGTTGGAAGTGGTCTGAAGGCTTTGCAGTATCAAATTCTGGATGTGTATCACGCAAGGAATGACTCGTTTCTCTACGAAAGCGATCTTTTTCCAGACAAGCTTAATAATCTCATGGGAAAAACTTTAAAAGTAGCTTCATTTGAAGTTATTCCATGGGTTATGCCACAGCAAGCGGTTGACGGAAATGTGCGTTATCGTAATCAGTCGTATACTCTGAATGGGATGGACGGATATTTGCTGATTGAGTTTTGTATGCGATTCAACTGCACCTGGGAGCTGCAGGTCGATCAAAAGAATCTGTACGGAAAAGTGTTCGAAGACGGCACT…
Ae2SigPSigP-258630_FR5_549-625	ATGCCCAAAGTGTACCTGTCACTAGTAGCGTCCATGAAGTTCATTGAGTTGGTGGCACTGGCGGCGGCTGTTTGTTTCCTATCCAGAATTGTGCGACCTACCCCCGGTGGAGCGTCCTGTACGGATTGGTGGCTCAGTAGCTTTTTGGTTTGGGTGATCTTTGTGGCAATGAAGGTGAAATGGCAATCTACCTCCTCGGTGTATTTGTTGTCGATCTGA
Ae2SigPSigP-248641_FR6_1-82	ATGTTCGTTCGAGATCTTCACCACTCATCTTTGTTTCCTTTGCTGGCGCTATATCTACCGCCTCTTGTCGCTCCTGATTGTTCACTGGGAAGTACTCCAGCTTCCACTCATACCCCTCGTGGTGGCAATCTCGCCAGTCCCACTCTAGCAAACGGGTTAGCTGGGAGCTAA
Ae2SigPSigP-243795_FR1_90-235	ATGGAAAATTCGGTTAACAAGTTGGTTTTGGTTGTGGTTCTGCAAGTGTTGTTGGCTTTACAGCTATGTTCGACGGAAAAGTTTGATGTTAAACCTGCCTTCATCAAAACATGCAGATTTTCGGACGCAGATTTTGTAGCCTGCTCCACTGAGTCAGTGCAAGGATTATTCGATAAACTTGTGACGGGAATCGAAGGCCTGGAGCACGTGGGCACAATCGACCCGATGAAGATCAGCAAAATTCGCATCCTCCAGGGAGACGGTCCCGTCAGCGTCAACGCGTCCCTCTCGAAAGTGGTGGTCACCGGGTTTTCCAATACGAAAGTATTTCGATCCATGTTGTCAGCAGTCGGGACTTCAGCTGGGAGACGCACATCCGGTTGCCGAAGATGCGCATCG…
Ae2-38086	TTCCTCATAGAATTCTTTCGGGAATTCCTTTTGGAATGCTTTCGGAGATTCCTCTTAGATTTTCTAAAGAGATTCCTCCTGGCATTCCTTCGGCGATTCCTCTTGCTATTCATCTTGAACTTCCTCCAGGGATTCCTCCTAGACTTACGGGGATTCCTTCCGGAATATCTTCAGAGATTCCTCCTGGANNNNNNNNNNNNNNNNNTCTTGGATTTCCTTTGGTGA
Ae2SigPSigP-224227_FR5_1173-1270	ATGATCTTGAGATTGTTTTCCTTTTCCATGTTCTTGACCCATTTGTTGGCTTGTCCTTCTGGATCTATCATCAGCGGCCAACGACGAGCATTTTTAACAATGATTCCGTTCTCAACCGAAAAGTTATCTGTCGGCAGTCCCCATTGGGACCAGCTACGAATCTCCATCGGATTTCCCAACGTTGTTAGCAGAGAAAACTTTTCAGAACATGCAATCTCACTCTGTTTGGTGATTTCGTTCCACTCTTCTATGATGCTGCTTCGGAATTCCGTCGAGAAGCAGCCCAGATAG
AALF010487	ATGCTGATTCGTGATGGAGAATATACTAAGTCCATTTACACTATGATCAAAGAGGAGCGTTTCCAGGAGGCCATCAACGTTCTCAATGGAATCCCGGAAGTTTCCACTACACGAGCCGGACTCTCGCTCCTGGGTCACTGCTACTACCAAACTCAGGACTTCATCGAGGCATCCAACTGCTACGAGCATCTCGTAAATCTGGTCCCCGACGTGCCCGAGTACAAACTGTACTACGCCCAGTCCCTGTTCCAAGCCGGTCTGTTCGAGGAGGCCCATAAGATCTCCACCACGCTGGATGCCCCGCAGTTGAAGGACAAGGTCCTCCAGCTGCAATCGGCCATCGCCTACGGAAATGAGGACTACTCCACGGCACAATCGTTACTCCTGCAACGCCAAGGT…
Ae2SigPSigP-99554_FR1_1-102	ATGTCATCTGTTCGGTTCTCAGTTGTGTTCTGTTCTGCCCTCTGTTTTGTTCGCTATTCTCTGTTCTATTATGTTCTCTTTCTCTGTTTTGTTCTCTGTTCTGTTCTCTGTTTTGTTCAGTTCTCTATTCGATTCGCTGATCTGTTCTTTGTTCTGTTCTCTGTCCGGTTCTCT
AALF000581	ATGTTCGTGAAAATTCTTCCGTACTATCAACTGTGTGCTGGTTGTTGTATGAAATTTCTGCGGACCGCTTCTTGTGAAAATGTTCCCAATGAAGAACAGACAACCAATGGTGATTCTAAACGTTGCAATAACAATAATAACAGTGCCCCAGAAGAAAATGGCCACTCGAAAGAATTGGCTGTGAATGGAATTGATCACACTTATAATCACAGTGCAAATGGTGTCCCAACCAATCACGACAGGACACGAGCGAAGGAAAATGTGTTTGAAAGAGTGATTAGACAACCCCCGGAGTTTATCAGAATTTGCTGTTGGTGTTTCGTAAAACGACGGAATGAATCGTTATCGCCCTCGCCAGACAGCAGTCCCATTCATCAAACGAAAGTGGAAACCCCCTTC…
AALF003635	ATGCAGGAAGCGATCCGGCGCTTCCAGTACTTTGACCACTGGACGGAGGATCAGATTCGGGAGTGCTGCATTTTGGCCAAGGTGGCCCACTACGAGCCCCAGCAGCAGATTGCCGTTCCAGGGACGGGCGGTGACCTTGAGTATGCGTACTTTGTCCTCAGTGGTCAGTGTTTGGTGCTGCAATGTTTGAAAATGATGAAGAAAGTGCGTGGAAAGAGGCAGTGCTTCCGTCTGCTACCGGCCGAATCGGATGATCGGATACTTCACATAGCTGAGCGGTTGATGAAACGGAAAGATTCCGAAGTTCTAGAAGCCGTACTTTCGCCAACCTTGCGGCAATCGTTGTCTGGGTCGCGGCTGAGCTTGGCTCGAAGTGGTAGCTGCGAAGAAAGCGACGAT…
Ae2SigPSigP-38618_FR4_38-93	ATGGGATTTTATGAAATTATTTATGTCAGCGGTAAATGGATGAGTTCGGTGTTCTTCCTGGGACTGTTTGGCTTTTGTTACAGCATATTTATTCAAATCGTTGACTGTGATTGTTTGTTTACCTTGTGTTGTTTGGATGGATGTGTGGGGGATTAG
AALF018151	ATGGTAATCGTCACTTTGTCCACCCTCTGCGCCGCTGCAGTTAGCGCCGCCCCGGAAGATTCCGGTGCCGCCATTGCTGCCGCGACCATGGCGGAAGACGGCGCCAGCAAGAGGAACGAAAAGCGAGGTGTCGGTCTCGGGTATGGACTGTCCGGTCTCGGTTACGACAGCACCCATCTCGGTTACACAGGCGGTCTCGCCGGCTATCACCACCCGGCTGCTGGTTACGTTGCCCCCGTCGCACCCGTTGCGAGCACCACGGTCATCAAGTCCGGATATGCGACGCTCCCTGTGGCTAGTGCTGCATACCCCGCAGCGTACGACTACGCCAAGTACACCGGTTTCTACCCGGGATACACTACCGGCTACAGTGGACTCGGTTACGCCGGTATCCCTGTG…
Ae2-198848	CCTCCCGATATTTCTTCTTGGACTTCTTCCAGCGTTCGGCTCGTAATTCCTCCCGAGAATCCCCTTGGGATCTTTGCCAGTATTCCTTTTAGAATTCCTCTCGGTAATCCAGTCAGCTTTCATTCCGAGATTCCTTCAAGTATTCCTGTAGCTATTTTTCTAAGAATTCCTCCTGGAATACTTTTAGATATTCCTACTGGGATTCCAATAGGAATTCCTTCAGGG
AALF004521	ATGAGAACCCTTTTGCAGATCTTCGTCATCGGTGCAGCACTGTCAACCGTAACGGGAAGAGATACCGCTCTGGAATCCTTTCAGAAAAACAACAATTTGGACATTCGTGACTTTGAGTTCTTCAAATACCCCGGAGTGCTAACCCCGAACGGAATACGGTATGGCGATCATAATCCAACGATATCCCAGAAGGCAAAGGCGGTCTTCAAGTACTTCAAATATGTCTTCATTGGATCTCCAATGCCGGATTCGGGCTACGAATTCGATGTGCAGAAAGCCCTCAACCTAAGGGATGCCTATCAGAAACAGTTCGGCTATCTGGGTGAAAACCTTGTGGCACTGGTTGGAAATGGTTATTCGGCCCAGCAGATGCGGCACTACGGAGCAATAGGACGTGAC…
Ae2SigPSigP-259309_FR6_536-604	ATGGTGAGGCCATTCTTGTCATGGCGGACTTCCTTGGGGCACTCGAAACCGTCGCTGAGTTTCTTGTACGCGTTGGTAGCACAGCCGGTACGGGCGGCCACATCGGGCCAAACGCACGTTCCGGACTTTTCGTCAAAGTGTAGATTTCCCGTGCAGCTCATTTCCAGCTCTTCGCCGTTGATGCAGCTGTAG
Ae2SigPSigP-201070_FR1_31-90	ATGTTTCAATTGTTAATTTCCACCACGCCGTCAAAATCAGGAGGTACGACTCTGCTCATCATCCTCATTTCACGTTTGGGAAGATCATTTAAGTTAAGTATTTGTAGTACCACCCTGTCCAATGTACGGGCTATCTTGTGTGCGTCCTTGTTCTAG
AALF007804	ATGTCTCAAACTAGTCAAGGTTCTGTGAAAGCTAGTGAAAAATCTTTAATTTCAAAACCCATAAGAAGTTCGTCTTGCACTATCCCTTCGGAAATACTAGAATTTGACTACTCCTATGGATACGACTGCAAACGGCCCTTCAACTTGTGCAAAATCGACGACGCCACGCTCGTCTTCGCCTCCGGTAATTTGATTCATTTTTTCGACGTGGCAACGCAAACCGTAACCACCCGGCGAAGCTCGACCGGCGGAGGAATCGGCTGCATTCAAACGAACCCCAACCCGGAGCTGTGCCACTTGACCGTGGGAGAAAATGGAGACGATCCACCCATCATAATCTACCAGTACCCGGAAATGAGCGTAGTGAACATTCTACAAAACGGAACAACCCAAGCGTAC…
Ae2SigPSigP-201018_FR4_48-128	ATGTTGATTTCCACCATAGCGAGCTTCGTACTCACGACGGGCTTGGGAATATTAAATTGCGTGGTCGATACGAATACGCTGGATCTCGACATCCATTTTATAAATCGGACATTTACTGGAGGCGGAGTACTCTTTTGCCTTACAGTTTTCACAATAAAACGGTTTCGACACAAGGCGGTCGATTTATGGCTGGCCATATTCTTCGCAGCTCCTGCTTTAGTTGCTTGA
AALF017532	ATGGGCATGGACGATAATTATCATCGCTTGTTGGACCAGAACATGGCACTGATCGAGACCCCGCTGGTGGCACCCGCCCATGCCTACTTTCCGCAGCACTTCAAGACGGCCCTGTATCCGTACAACATATCGGGTTACCATCGGCAGCACCAGCATGGCATGCACGGTGGTCACTTTGGGTCGCCACATAGCAACGGAAATGGACACAATGGCCACAATGGTGGCGGCATGGAGTACGGGTATCACTTGGAGGCTTCGGTTGCCCCGGCGGTTGGCAACATCCTAATCAGTATGGACGGAGAAGATGATGGGGCCGATGCGGCCATCGAAAACGGAAAGTTCTACGACAACGCGGTGGAAAGACACAGTAGGTACCACCCCGATTTCCCCCGAAACAAA…
Ae2SigPSigP-261786_FR6_1-222	ATGATAACGACTCTATTTCACCTGGTATTGATATTCATGGCAGTTGCTGGGATACTTGCTGCCGACCTGGGATGCATTATTGTGGTCGGACATGTTGCAGGAATCGCTGATGTTTTCAAGAATGCTTTGAGTGAATTGGATCAGTTGACGGAGCAGAAGTGTGGTGATGGAGTTGATGATAGTATTTATCGGAAGGTTTTGCAGATTTGTGTAATGCATCAGGAAATTATAAGTTACGAAGAAGAGTTGGACGAGAATTATGGTGTCACGGTTTTCGTTCAGGTGTTGTCATCTATTGCGTGTGTCGCTTTGTCGCTGTTTAATTTTTATATGACTTACAACATAGGAGCTTTAACATTTTTGGTGTATGCTTTCTTTCAACTGTTTCAGTACTGTGTG…
AALF018004	GTCCACCGGCGGGACCGGAACAACCGCGGGGCCCTTCACTACGCCAGCAGCTCGAGGGACATCGTGGCCGCGGCCAGCGTCGCAATGGTGGCCCCGGAGCTGATCGAACAGGCCGATGAGGACGGGTTCACGCCACTGCACCTGGCCGTCATCCAGGGCAATCTGCAGCTGGTCAACCTGCTGCTGGCGAACGGGGCCGACGTGAACGCGCTGGACAACGAGGGCCACTCGGTCGTGCACTGGGCCACAGTATGCGGCGAAGTGGAAGCCCTCCGGGTAGTGCTATCAGCCGGTGCCGATGTATCCACTCCGGACATCAACGGGGGCAGCCCGCTGCACTACGCCGCTCAGATGTGCGGCGCCAACTACGAAGGGAAAACGGCCCGCGCTTCCGCCAAA…
Ae2-251366	ATGATGGAGCGAACGTTGTTCGTCGTTCTTACCGTGATTGCACTCTCCTTCGGTCAACAAGACCCGGCCGTCGCCGTCCGTAAGTCTTTCACCGAGAACGAAATCGTGCCGGATGTGATCAAGCGAGCACCTGGCGCCTTGGTGAAAGTTACGTACCCATCCGGGGTGGAGGTCAGCCTGGGCAATGAACTTACGCCGACGCAGGTCAAAGACGAACCGACGGTCAGCTGGAAGGCGGACCCGGGCGCGCTGTACACGCTGGTCATGACCGATCCGGATGCGCCGACCCGGGCCACTCCGAAGATGCGCGAGTGGAAGCACTGGGTGGTGATCAATGTGCCCGGATCGGATGTGGCCGCCGGGGAAACCGTTGCGGAGTACATCGGGTCGGCTCCTCCG…
AALF018282	ATGGTTGTTGTTGAAGAGCAGTACTTCAAACACGCGGACGGTGCCTACGAAGCGGCCGCCGTTAAGCGCCGGCGCCCCGACAAACCTTTTAGCCTTGACAGACTGGAGAAGAACGTGCGGTTTGCGCTGGTGGAAATTGTTCCGAAAGTGGTTAAAGTGTTGTTATTGCTAGTTCCTGCGCTTGTACGCGACTTTGTGCAGTTGGTGGCGCCGGCGAAAAAGAAATCTATCGGGGGCCAGGTAGCTCTGGTCACCGGCGGTGGCAACGGTCTGGGCCGTGCGCTCTGCTTCCGATTGGGTCAGGAAGGCTGTTCGGTGGCCGTTGCCGATATTGATGTGGTCAGTGCGCGTCAGACGGCCGAAGAAGTGCGGGCCAGGTTCGGAGTGAAGGCCGATGCT…
Ae2SigPSigP-207685_FR1_314-366	ATGTTCGTTCTGGCAGTGCATACAGTGTGGCGAATTGTTGCATTGTTCTCCATCTGCAACGTGAAGCGGTCGGGAGCATCGCATGCAGATTCCAGGCTGTTGACAGGATTTTCGTGGGTGACCATACGTGCCACAGTTAAAGCAAAGAAGTGGTGA
Ae2-257532	CCAGCTATTAGCAGTTCTTACCTGAGCAGTTCTAACTCAGAGTTCTCTCTGTCAATGTCAGTTTTGTGGAGTTTTTTTTTTCTTCTGGATTTCTTCATCAGGAGTTTTTTCCAAGATTCCATCAAGAGTTTTTTTATCGGATTCGCTCCTACAAAATTCCTTCCAAGATTGTTTCGGTTTTTTTCCGCATTTATTTCAGAGTTCCCCCCATGGTTTCTGCAGGAATACTTCCCAGGATTGCTTACAAAGATCCTT
Ae2SigPSigP-219178_FR2_1581-1691	ATGACCATCCAATTGACCCGAATCTTTCTCTTCTCATGTTCTCACCTTGGGGTCCTCCGTGCGTTCCCATGTGTCTCCCGTCGCGTCCTCTGCATTTGTGTTTGCGACCATCATCATCATTCTTCGCAGATTCCACCGCTCTGTCCGTCATGGGGCATCTGTCTCCCCTCGGCTCGCAAGTCAGTTTCACCACTGTCAATACGACCCGGATCGAGAACGTTGCCGATTGGGCGGAGATTTCCAAAAAGTATCGGGAACTGGTGGGTATCGATTCCGACGATGGTGGCGGCTCCATGA
AALF003675	ATGATACTTTCTCGCACCAAGTCGGAATCGGCCAAGGGATGCCGCAATTCGGCCGCTTCGAGTAGCGCCAAAACCGCCGTGATTCCCACGTTCGAGGAGTTCCTCCTTCGTAGAGACTATGTGGGGGCGAAAACTGTTCTGCAGTGCTCGAAGGACTACGACGAGGTAGCAGATTTGCTCAAGGAATTATGGGTGGCGTTCTGTAACTTCCACATTGGCGACTACAAGGAAGCGCTGCAACAGTATGAGAAGATCTACGCCGACGATGCGACGCAAAAGGAGGTGGCGCTGAATGTGTGCGTTTGCATGTTCTACTTGGGGATGTATGAGGAAGCGCAAAAGCTGGTGGAAGAGCTGCCGGAAAATCCTCTGAAGATACGGTTGTTGTTTCATCTGGCA…
Ae2SigPSigP-156164_FR3_13-108	ATGCCGATTCCATCACTTGACTGGCTTCGAGGCTTTTCACTCATTCTCTCTTTCTCTTCTCTTCTACGAGCGACTGACAGCTGGCTTCGTTCGTTGAGAATTTCTACACAAATTCAAATTCTGTTTATTCCAAGAACGCAGCCAAAAACAAGCCTAATAAATGAAATGAGTCTAATTAACAAATACATTGCATATTCTACCTTTTGCATTAATTT
Ae2SigPSigP-44171_FR4_1-70	ATGTTCTCTGTTCTGTTCTGTTCTCTGCTCGGTTCTCCATTCTGTTCTGCTCTGTTCTCTGTTCTGTTATTGGTTCTGTTCTCTGTTCTGTTCTGTTCTGTACTCTGTTTTGTTCTGCTCTGTTCTCTATTATATTTTCTGTTCTGTTCTC
Ae2SigPSigP-203690_FR4_165-231	ATGCCAACAATTCACATAACATTCTACCACTTTTGGGATTATGTGAATTACAAACACTTATTTTGGTACATAACATTACTTGTAACAGTGATACTCACTCAAATATTATCTTTCCAATTAGAAGCCAAATTCACAACACGAGACAAGCTGGTAATTTAG
Ae2-254695	ATGCAGTTGAAATTCATGAAAACCGTGGTTGAAGCGCAGGATTACCTGTACCGCGTGGCAGGGCTTGCTTGGTCGCCGAACAACCAGAAGCTTGCGGTGGCCACTGCTGATCGCATGATTTTGCTATTTGACGAAAACGGTGATCGACGAGACAAGTTTTCAACCAAACCGGGGGATCCGAATGCTGGAAAAAGCTCGTACGTGATCAGAGGGATTGCATTCAGCCCGGACTCCAGCAGGTTGGCTGTGGCGCAGAGCGATAACATCGTTTACGTGTACAAATTGGGCGAGTCGTGGAATGAGAAGAAGGTTATTTGTAACAAGTTTCCGCAGGGTGGCGCTGTTACGTGTATTACCTGGTTGTCCGGTGGAATGATCATTGCCGGATTGGAGGACGGT…
AALF019062	ATGACACCGCTAGAAGACTACTATAACATCCGGGCACCATTGATTACCATTTCAAAAATGATAGGTGCTGAAGTTTGGACCTCTGAGAAATACTTAACACCTGCATCGTATATGTTGATGGCCCACATGATTATCTATAATGTTTGTAACGGGTACACCGTACTCACTCAGAACTCGGATCCAGTCAAGCTGATGCAGGTTACAATCATCTTCGGCATTGCTTCACAGTTGATCTTCAAATTTTTCTATGCTATTTCAAAAAAGTACAGTATCCGGAAAATGTTCGATACCGCGGAAGAAACAATTTATGAACGCCACTCCAAAGGCAACAAGGAGGAAATTCTGATTCTCAACAAAACAGTGCGATATCTGGGAATCATTTGGAAATGTTTAGCCGTT…
Ae2-245234	TCTGCTTCCGCTGTTGCCAATCCCTCAAACTGGCATCAGCGATCCGCTTTTCCTGGGCACGTTTCAGCTGCTGGCACCATAGCACCGGATGATCCGAAGGGTTGTGCGAGAAACCCATCTACCAACAGCAACAATGCCAGTGGGTCCAATGGGGACGATAAGAGTAATAGTCCTGCCGGAACCGGTACCAATCCTGGTTCCACAGTTCCGCACTGGCGGCGATTAGTTCCGATTGGCCAATCTGCAGCAGGAATGGATCCATTCCCACTTGGAAAACACAACCACTATCTCTCACTGCATCGATTTTCACCCCGAAGTTATCACTTTTTAACCCAGATCTGTCAGACCTCGTTTCATTCCAGCACCGTTAAAACACTTTCCCTTCCTGGTCGTCCTTTT…
AALF016784	ATGTTGACCAAGAAGGAAAAGCTGCTGATTCGCCCGTGGCAGATGCAACGGTACTACAACCATCGGATCAAGGTGGAAACCGCCGTTCCGGCAATCGATTACCATCCGCCTCCGGCCCGGGCGCACATCACCCAGAAGTTGAAAAAACTCCAGAAGGAACGGGAACGGACGGAAAAGATCGAACGGGACAACATCCGGCTGCTGCAGCGGTTGGGCGCCATCATGAGCAAGAAACGACTGGACAACATCTGGACGCACGCTAGGCCTAATTTCCTTAGCCGCGAGTACATCTATCCGATACGTCCGAAAACAACCGGGACAATGTCAATCGACCAGGGCCTGCGACGTCGGTCGTCGGCCAGACCCCTTGACGAAACCGGTGCTGAGTCGGAAACCCAG…
AALF013191	ATGAAGTTCTTCGTTGCTATCGCTGTTGTTGCTTTGGCCGCTGGAGCTTGGGCCTTGACCATCGATCAACAAAAGAAGGCCGAAGCTTACGCCGCTGAATGTGTCAAATCCACTGGAGTCGCCCCGGACACCCCAGTCAAGCTGAAGAAGGGTGAGTTCGCTGGAGCCGATGACAAGACCAAGTGCTTCTCCAAGTGTGTGCTGGAGAAGGCCGGCTTCATGAACGAGAAGGGCGAGATCCAGGAAAAGACCGTCATCGACAAACTGTCGGTCGATCACGATAAGGCCAAGGTGGAAGCTACTCTGAAGAAGTGCAACCAGAAGGGAGCCAACGCTTGCGATACCGCCTTCAAGATGACCGAGTGCTTCTACAACACCAAGGCCGGACTGGTCTAA
AALF011146	ATGACTCTCATTGCAAGACAGCGGAAGTACAACGGCGTCCTGGATTATCGAACAATCGATGAGTTGACATTCGTAAAGATCCGCGCATCATCATCGATGCAGAAACCGGGCAAAGGAGAACCCGTCGACAACGATGAGTTCGAGTCGTGGGTCAAATCGAAGCAGCTGCTCAAACCGGACGACCAGCTGGACCTCACGGAGGCCGAGCTGGGCGAAGAGATTCCCAAGTTGCTGTCGACGGAAAATCGACATCTCCCGAGGAATTTGGTGATCTACAACTTTCACGAGGGAACGTACGAACCGGTACCGCCGCCGGAGAATACGGTAACGCTGCTGGAGTTCGAGGGAACCGCATTGCATAAGGATACACCGGAGGCGAAGGAGCAAATCGCACGCAAA…
AALF025140	ATGAGCAAGCCAGCGAAAAAGCGCCCCAAAAGCTCCAAACCCGTGGTGGACGAAATCGAGGTGGCGTGTAAGAACCTTCGTGATGAAGCACTCAAATACATGAAGATGAGTAAAACGGCTGTTGCCATCCTTGGAGGGGACGACGAGTTGCTTCAAAGTTTCGTACGTGTGGGCTTGCAGGAAGGCGAAGATCAGCACCACCATCACATGTCGCAACAGTCGAGCCATGCCCCGGGAGGAAGTTCCGGTGGGGGCGGTGGCTCGCACCAGCCAAGCTCTACGCCGCATCAGTTGCAGCAACCGAAAATCGAAACGCACCTGGTGCGTCAATATTCGGATCACTTTTCCGAGGTCAGCGATAAGAACGCAACACGGAAGTACAGGGATCTTTTCAATGAA…
Ae2SigPSigP-175203_FR5_1-115	CATGAGTCTGTTTGACCCGTTAGGCCTACTGGCGTGCGTCCTAGTACACGGGAAGGTAATAATGCAGAGCATATGGCGTAGCGGCATCAAATGGGATGAGTGTATCGACGAAAACGTCTACCAAGAATGGACGAAATGGATTGGCTTGTTGGACGACGTTAGCACTGTAAAAATACCTAGGTGCTACTTCCACAATGCGAGTTTGGATCTGTACCGTTCGTTGGAAGCACACGTTTTTGTCGACGCAAGTGAAGCTGCATACGCAGCTGTAGTTTACTTCCGTATTGTCAACCAAAACGGAAC
AALF006301	ATGGTTCGAATCACCGAGCAGCTAATACGGAAGCGTTCCGAGCATAATGAGCTCATCATCAGCACCTTGGAGGAGCTGTCGCTGCACCAGGAAGACATCGAACAAATCGAACACATCGGCAACTGGTGCCGGGACCTGAAAATCCTGCTTTTGCAGTCGAATCTCATTTCCAAAATCGAAAACCTTCAAAAACTGAAAAAGCTTCAATATCTAAACTTGGCCCTGAACAACATCGAACGGGTGGAAAACCTGGAACGACTAGAATCGTTGAACAAACTGGATTTGACGCTTAATTTCATTGGCGAATTGACTTCCATCGAGAGCTTACGGGACAATTATCACTTGAAGGATTTGTATTTGACGGGGAATCCATGCACTGACTATCCGGGCTACAGAGAT…
AALF006637	ATGCTCCTATCCCCGAGCACCATCCTGTGGGCGGTAGCGGCCGGTCTACTAATCTACCGGTGCTTCCGCTTCATGTTCGACCGCCCGCCGAACTTCCCGAGCGGTCCACCTCGCCTACCCCTGGTCGGAAGCTACCTCTTCCTACTGGCGGTCAACTACCGGCACCTCCACCGGGCAGCTCTGCGCCTATGCCAGTTCTACCGCACAAAAATCCTCGGAATCTACCTCGGGGACTTTCCCTCGATCGTGGTTAACGATCTGGCCATCGCCAAGGAAGTTCTCGCCCGGAGCGAATTCGACGGTCGATCGGATCTGTTCCTGGCCCGGATGAGGGAGCGGAATTTCCTCCGGAGGGGGATATTCTTCACGCAGGGACCGCACTGGAAGGAGCAGAGGCGA…
Ae2SigPSigP-126360_FR4_10-68	ATGCCTGCATGGACAAACCGAACATTCCTCCGCAGTTTATTCCCAGTTCTTGCTGCACTTTGGTCATTACAATCAACAGCGTCTCCCGGACTTCATGATAGTCTTTTCGCGCTTCAGGCACATCCGGCAGCCGCTCGAACCAACCTAAATTGTACAAGGATGCT
Ae2SigPSigP-253632_FR3_191-256	ATGGAACTGGTAACGCGCATTGCTTTGTTGCTAACACACTTCCGCAGCGGCTCCCCCAGCAACTGCTGCACCTGCAACTTCATGGCTTCGTTCTTGCGCTGTATCATCAGCACCTTGTTGTTGTACGCCTCCAGCATGTCGTTATGGTTACTGAAATACCGTGGAAACTCCTGCAGCACCCCTTTGTAG
Ae2SigPSigP-23196_FR3_67-133	ATGATACTTTTTCTGGGCAAACATCTAAACAGATTCACTACGCTACTTACACTTGCATACTTACTGAATCGCCGGAATACGTTTTTGCACCTCGTTCCAACACTTCACTGGAAACCACTTCGCGAAGAACGCAAACTTTTCCCCGGAAGAAAGGAAAACTTTTTCGTTTAA
Ae2-236169	ATGCCCATCACAACTCCCAAGGTCCCGGATGGCCTTCCGGAGCTGATGCGAGGTTTGGCGAAGAGTGTCATCAAAGAAAACCCGGAAAATATCTACGTTCACGCGGCGGAGTACTTCGAGAACTTGATACGGGAACGCGATGGCGCTCTGGATCGGGGATATCAGAACTTTAGTGCGTATAAAGTGTACGCGGACTATAAGGAGAAGTGTCGAGGCAAAGGTGGAGGCAACGAAAGCCTCAGTGGCGGTGAAATTCCAAGTTCTGCCGGAGGAGTAGCCGTTCGGAGCAGAATGGCAAGCGACGGGGATGACGATAGTGGGGGAAGTGCTTCGGCCACCCGAGGACGTCGGAAGAAACGCGTTAGAAAACAGGGATCGAAGGAGTCGAACAAGTCGTTG…
AALF000126	ATGTTCTTCAGGAGAGTTTTTGCCAAAAATAATGGAAACTCGTCGACGAGTGGCGAAGGTTCCTCATCAAATTCGTCGAACAATGCTAGCTCTTCTCCGGCTCGATACCGGAGGGTTCTAAACGTGGAAGATAATCATCGGGTGTTGTCCGTGTTACAATTGACGCCTCTCTGGGAGTACATCATCCGGAACAATGAGCTCCCGGTGGGGTTGAACATGAATGAATTGTTCAGGGAGTTCTTGGAGAGGTTGCACGATCCTGAGTATCAAGTCCGACAACATTCGCTTAGAGTGCTGATTGATGTGTTGATTGTTCTTCGCGATGAATCCGATGTGTATTTCGGACCCTTGTTACCACCAATCATCGACAATTTGGGACATCCTTCGCCGGCTGTCAGA…
Ae2-73281	CCGACCACCGCCTCGGAATTAAGAAGTTTCCTTGGGTTGGCATCATTCGTGAGCCCATACATAAACAATTTTGCGGACATTTCTAGTCCATTGTGGACGGTAGCATCATCACAAAAATGGAGCTGGGGAGAAGACCAGGAGAAAGCCTTTGAGCTTATCAAAAACCGGATTATCCACTCAACGGTTACTCTCGGATACTTTTCTGAATACGATCGGACATACCTGTACACGGACGCCTCTCCCCGTGCGCTAGGAGCAGTATTGGTGCAACAGAATGAAGACGGAGTTTATCGAATCATTAGTTTCGCTTCAAAGTCGTTGACTACTACGGAAAGGAAATAT
Ae2-235900	TTCTCCCAACGATACTTCCAGGTATATCTGTACAAATTTCTCCATGAGTTTCCTCTCGCATTCCTACAAGAACTGTTTCACGAACACCTCCACGCGTTTCTTGAGGAGTTCCTGCATGCATTCCTCGAGAAATGCATTAAATGGTGCCTCCATGAATCCCTAGAAGGACTTTTTTGCAGAAATCCAAGAAAAATATGCTGGAGAAATACCTAG
Ae2SigPSigP-216878_FR4_641-745	ATGCGTTTCATCTTTAGTGAGTTGCTTGTGTTTCCGCTGTCGCCACCAGTTGTAGAATGCTGGGAAGAAGTACTCCATGAGATTATTCCAGCATTGCTTTCCCACCATGATGATCGCCAGCTGAATACACAGTTCACTGAGACACCCCGCCGGATCACAGATGTCGCCCTTCAGACGGAAGAATTCGCTCTTCCGCGCCACGTCATCTCCCGGATAGTCGAAAAAGCGGCCCTTGAAGAACGCAATGTAGATCAGTGA
Ae2SigPSigP-261467_FR6_531-936	ATGATGCGTCCAATGAAGTCTCTCGGGATTCCTCTGTGGATTCCTCCTGGAAGTGCTGCAGGGATCCATTTTTTGCATTTCTGGGACTTCCTCCAGAGATTCCTCCTGGGATTGCCTCTCGGGGTTCCTATAGGGATTCCGTGGATTCATTTCAAGAGTCCTGTTGGAGATCCTTCTGGGATCCCTATAGGGAGTCCTCTCTGGAATTTTAATAGAAATTGGTCTCCGGATTCTAACAAAATATCGTTCCAGGATTCCTCTAGAAATTCTTTACAGGATTCCTTCATGCATGGACGTCTTATAGGACTCTTCTCGCGTGCTTCCTGTAGGGATCTCTTTCATTGTATAGGGATCTCCAGAAATTCTTTCAGGGATGCTTCTTGGAATACCAGAAGGAAT…
Ae2SigPSigP-232875_FR2_278-333	ATGTGCGACTGGGTGACGATAATGCCGCTCCTTTTCATGACAGCTCACCTAATGGCTAATTATTCAACAGCAAACTTGTATCACTTTATTTTTTTTTACAGTCGACGATTTGCAATACGTACGTTTGATTTTGATTCGTTGTTGCAAGAATCAGCCTAA
Ae2SigPSigP-5274_FR1_27-105	ATGTGTACGTGCTACAGCTTCCTTCCAATGCTCTCAGTCTGGACGAGATTTTGGAGGACGCTGGCGTACAAAGTAAAAAAAAAATATCGTCAAATGATCAATACGTGCCAGAACGAACGAGTATACATCAGGCTCGCTATAGGGTACGGTACACCGTTCGTTTCGACTCAGGGAACATTGCACTATGGTCCAGTCAGTAAATACTTGAAAACATGTGCTATAGGGCACTGCACTG
AALF027024	ATGAATACCACAAAATGGCTACCGAAGCAGCACCACGAGGTGGTCAAGCTGTTCGATCAGACCCGAGCCCTGGAACGGGAGTTCCGGGTGCTGGGAAAGAAGTTTGCCACCGACATCAACCTGGATCTGCCGGATTACTACGAATTCGAACGGTTGCTACAGCAAAGCCGCCAGGGATTCGAGCTCTCGGCCCACATCCAGATGCGGCTGATACGGATGTCCGCTTCTTCGGCTGACAAGAACGTGGAGCGAAGTTTCTTCAAAATCCTGCTCAACCGAAAGGCACATCTGATTCGGCAGAACCTTCGCAAACGGCACTTTCAGCTGATCTTCATCATCCAGAAGATGGTGAAGCTGATGCTCGGACTGATGTACAGCTCGGAGGTGGTCATCGACGGG…
Ae2SigPSigP-202375_FR4_91-177	ATGACCTTGAACCTGCATTTCTTTGTATTGAGCACTACATTATGGGCCTCCAAAGTTTCAAGAGCACACGCGAGGGCTGCATCGTGTTCTTCTTCAGTCTTTCCATGTATAAAGATGTCATCTTGGAAATTAAATGTGTTAGGACATTCACACAGAATTTGTTCGATGGTCCTTTGGAAGTATTCCGAAGCGCTACAAATACCGAACATTAGGCGAGTATATCGAAACATTCCTAAATGA
Ae2-172574	AAAAAGAAATGCATTACCGAGAAGACGAGAGTTTATTCAGAAAACTCATCTCGAAACAGTTCAGTACACAATGCAAGGACGCATGTCAAAGTTTTTCTTTATCGTGTGAATAAGCTCTATACATTCCTCGTTTTATTTTTTTCATTCGAAAAGCTTTCA
AALF008906	ATGGAGCTGTCGCACTATCGGAGCCTTCCTTCGGAGCTCCAAATAATGCCCTTTCAGCTTCGTTGTATGGAACTGATTGGACTCGCTGGACCCAAAGGAAGGTTCTACCGATTCGTGCTGGCGTTCGGTTGGGGCACTTTTGTGATTCTGTTGCCAAAATCGGTTCTCGGAATCGGCAGTCCCCGGTTGGACGCCATCATCAAGGGATTCGCCGAACTGCTGTTCGAGGGAAACCTGTTCATAGCGGTCGCTTCGCTGATTCCGAAACTTCCACTGCTGAAACGGTTGCTGCACGTGCTGAGCGAGATATTTACGCAAGTTACTCACGATGCGCGCTCGAAGGACCAATGCTACGAGCTGATATGCGAGCAAAATTCCAAAATCGACAAGTTTTGCAAG…
Ae2SigPSigP-241742_FR5_1-125	ATGCGAAGCTGGGGTTGTTGGTCGAACAGCTGGATGAGGGCGTCGGTGAAGTCGTCCTCGTTGCCGCCGCTTTTGATGTTGAGTTTGCGCAGTTTGAGATCTGGGAGGGAGTTCAGGTATTGGAGGAAGGGTTTCATTTCCTCAACCTTGACCGTGACCTCGCGCAGGGTGGATGCGTGTTGGTGGAGGATGGGTTTTAGGTGCCGAAGTTCTACTTCGAAGCGCTCGAAGCAGAGGATGGTGAGGGAGCATGATAGGAGGGGTGCGTTGAGGAGCATGAAGTAG
Ae2SigPSigP-87716_FR1_248-320	ATGAAAATGTTTTGTCTTCGAATCGCCAGGCGAGCCCACAAAGCTCTCGTTACTCTTCAACTACTAGTTTCAACGACAATACTTCAAACGGATGCTACCAGAATGAACAATTCTTCCACTGGAGAGGGAAGAGAGGGAGGACTCGATAGCCAAAGATCCACTTGA
Ae2TE-262579	CGGCACTCTTCTTCGAGAATTTGGAGAACACTAACTTGGCCAACGAGTCGTACAACTTTGTCAAGTGCTTCGCCACCAGCTCCGGTTGGTTACCGTTGGACAGAATGTCCAACAAGTCTGCGGACGATACAAAGTAGAATCTGGGATACGCTAATCGCTTGGTTTCCAGGTAATCGTTCAATGCCTTCTCGCAGAGCACCAACTCGGCTAGCAGTCCCTCTAGTTTGTCGCACAGGCCGTCCTTGTTCGTGGCCTTCACAATATTCGGACTTGCCGTTACCTCCGCCAACAACCGCTTGAATTCCTTGTCAATTCCGTCAAATCGCTTGGAGTCATCCGGCAGCTGGCTACGGATATCCTCCGAACCGATGAATATGCTCTCCAGATACATCCACTTCC…
Ae2SigPSigP-179619_FR1_1-86	ATGCCAATAATCGACGTCGCACCGTTTCGACTAAGAGTCCTCTTTGTACCGACATTAGCCCTGCTGATTCGTGAAATGACTTTCCCAGTCCACGGTCCAGGCATTGAATACACCCGCAATTACTACCGGCCTTCGCCTTGTCTGAACGGTCGTCATAAAGTTCAGCATCTACGTAATCTGCTCGATCGACCAACGCGGAGGCGCATA
Ae2SigPSigP-233577_FR5_87-237	ATGGAGGGATACGTTATTATTCTACTCGAAGGACTATACTTCGCATTCGTCAATGTTCGCGCCTTGGTAGGAAGTGTAGTCCACTTCGTCTACGTTGTTCCCCAGATAAATGTCCTGGATGCATCCGTTGAAGGCACTGGAAAATTTCCCGAACGTTCGATTGCGAACATCTTCGTCCGGAAATCCACCCAAATACGAGGCCTCATCGGACGAATATCTCAAGCCTGGTTCGGTATTAGTTGCGTCGGAACGTATTCTCAACTCGCTGAACAGAGGATGACCGTTTACCAGAACCTGTACGGTTCCGTTTTCCGTTTCAATTCTAACGTTGTGCCAGTCTCCATCGGCAACGTAAGCCTTCCAAGGACTGGAAACTGCTGTCAAGTTCTCCGCTTCCTG…
Ae2-74885	ACCATTCGCTTGCACCACTATCCAATACACGTCACGAAGGGGAAAGCCTCTGTTGACCCGGGTCGTGCAGTTCACCGGGAAAACAATAGCCGGAATGCAAAATATATTGGTATAAATAACACTTCGACGACAGATCCAACGGTCAGAGGGTTCGGAATCGGAAGATTTTTCCCATTGGCCACGAACAAAAGAGTTTTTAGTGTGACCCGAAATCGTTTTAATTCCTGGTCATTTATCAAAAATCCTCTATCGTTCGTTCGATCCCGAAATTCGACGCAAGGCGAGAAATTCCCTGTTTCAAATTTT
Ae2SigPSigP-224807_FR6_1-64	ATGTTTAAAACATTCACTGGATCAATCACCATCCATTTTTCTTTAACTGTGGCGATGATGGGGAAAGAGATAACTGATCAAATGTTCTGTGTTCATATTATGGATTTAGCTATGATTTGGTCCGGACTCGGTGATGTCTCGTCTGAGAAGTTGTATTGCTTCATGAAAGGCAATGGCAAATAG
AALF020567	ATGAAGCTCGAGTTTGCTTTGCTTACAGTGGTCGGTTTGATTGCTATGTCCGTCGGTCAGCAACCAATCAGCCAGGAGTGCATGACCCGTCCGAACGACAAGAACCCAAAGGAATGTTGCAAGGCACCACATGTCATACCGCCCAAGGATCAGTTCAAGGAATGTATGCAAAAATTCCCGAAACCGAGTAGCCCTCCCACGCCGGGAAGTGCACCTCCACATCACAATTGTCTAGCGCAATGCGTGTTTGAGCAACAAGGCATCATGACGGACGGTGTGGTGAACAAGGATGCTGCGAGCAGCAAGATGGTTGCCACGCTGGGATCATCTCCCGAGTGGGAAACAGTTGCGAAGAATGTCGTTGATACCTGCTACCAAAAGGTGTCCTCGCTAGGGGCG…
Ae2SigPSigP-9424_FR5_852-910	ATGATCTATATTTCGTATGCGACACTAGTATTAGTTGTACATTCATCATACCTATTGTTTTCCATCGCTTCTACTCTGAAGGCACCAATACATGTTAAAAACTTTCTTCACTTTCTTATTCACTCACCTGCTAAATACAGTAACTTTGCAGTTACTACTCATATGTAA
Ae2SigPSigP-207405_FR1_88-170	ATGTCTTCCACGTCAATGATCTGGTTTGTTTTTATCAGTTTTTTTTTATATAGGGTGGTTCTTAAATCTTTGGTGCGTTCAAAGGTATTACTCAAGTGCGTATATCATAGAAATTGCTTTGTTCAAATTGCTTTAGGCAAATTGCTGAACATATTAATTTGGGTTATTGTGATATTTAACACATTGATTTTCGACCTTATGAAATCTTGTCTTTGA
Ae2-229251	TGTAACACGCTCCAATTTCAATTCCCAAGGGGGGCGGTTTCGCCGTCGTGGGAAGAGATCGCTGAATTTGTGAAGCAGCTGAAGTCGGACCCCATGCAGATGGAGGTGATATACAAGTTACCGCAAACCAGAACTGTCTGCATCAAGTATGCTTCTGAGGATTCGATGATTCAATCATTGAATGAGAATGCGGATTTGCTAAAATTCCACTACTCGAACGGCGAAGCAGTAGATGTTCTTGTGTCCATTGCGGGAAGTAATGTGACATATGTGCGGGTGTTTGATCTCCCGCCGGAGGTACCTGACAAGGATCTGTCGACTGTTCTCAGCAGTTTCGGAAAAGTTGGTCGGATGGTTCGAGAACAGTTCCCGGCGGGATTAGGGCTTGACCATCTGCTT…
Ae2-219073	TACGAAGAGGAAGAATATCTGGTTTCGGAGGATGAAATGGAAGCAGAAGATCCAATTGCATCGGCTCTCTCCCCAGTTATTGATTCAGATTGCAGCAACATCAGTGAAACGGGCGACGATGCTGGTGACGGTATTCCATCTGATTCTGCAGCCGAGAAGGAAGAAAAACTGTTCTTGTTCAAGGGAATTTTTTTCGAACGTTTCTACCGCAACCAGCTGCGACCTCGAGAAATGTTTCGGTGCGACATCGACGGAAATTCTACGCAAGACATCATTCAATCCCTGTGGGAGGCGGTGAAGAAGCATGTTCGTCGCGAAGTGGTTTTCCGGGATGAAGATCCGAACTGGTGTGACAAATCTGAACCCGACTGCGAAGACATTGCGCGATTCGTAACTTTA…
Ae2SigPSigP-5033_FR2_240-370	ATGTGTATGAATTCAGTCGCCACCAGCCACCTTCCATCTGCTTCATTATTTGCACATCTTTTGTTTTTGTTGGGTGCCAGCACCTTCCTTCTGACACTTGGAGAGTGGCGTCATCGTTGTTGTTTTTCCTCTTCAAGGTGCCTCATTGCGATGTTGGTGAGGTGCTGTGGTACGGGAATGCTGTTCTTTCACGGCCCAACCATGCTCGCAATTTCGAAGCTGTTGTTGACGACAGCGTCACGTACTTGTAGGTCCGCGTCGATTCGTAATTTCATCCAAAAACAAAATAAACGAGGCAATCACTGA
AALF021777	ATGCCCGCCACTGCACCACAGGAGAAACTCATCCACTCGGACGATGGATTTCTGGTCTACCTCACAAAGCAGACAACTTCAACGGTCGGACTGCGGTGGGACTTTTCGGAACCGCTGGAAGCACCGTTTGATCTGTTCAAAGTGGAAAAGTGCTACAGTTGCAAGCGCAACCAATGGGAAGTGGTGCACTGGGGGACGGCTTGGTCCGTCACGGTTCGCAACCTGGAGCAGAACCTGTGCTACTCGTTTCGAATCAACGCACTGAAGCAGAACGAGGAGGACGAGCGTTTCGTCTACGTGAGGAAGTCGGAGATTTTCAAATCATTCACTCTGCCGGATGTCCCGTCGACGATGGCGATTTTTCGAGCGGTGAAAAAGAACCAACCGGCGTTGATTCGG…
Ae2SigPSigP-228941_FR2_274-340	ATGAAGTTGGCACAATTCATGGTAGTGTTTGTAATTCTTCATACTTACACCAAAACACTGTTACCATTTTATACAATGACTATTATGATGATGACAAATTTGTTTGAAGACTCAAATTGTGAGACACAATCGATCAAAACACAGTCTAATATTTACGGACTTTGA
Ae2SigPSigP-640_FR2_104-223	ATGTTCTTACTTTGTTTATCCGATATTCAGCTATTGGTGTTGCCGCCGGCGGGAGCTTTTGTTTTCGTTGAGAATTCCGTGGATAGACGCAGATTCTCCCAATGGATACATTATTACGATGAGCTTCCAGCTGTGCATGATAATTTTTACAGTGTTTGGAATGTCAGCAGCAGATTCGGCAATACTTCTGTTCGTGTGCAGTCTCGCCGGGTTCGTCGATGTGTTCAAAAACGAGCTGAATGA
Ae2SigPSigP-71975_FR2_22-178	ATGGCTGGCGTTTGGGTGCAGTTTGTGTTGTGCTTGGTATTCGCCCAGTTGGGTCATCTATACCCCCAGAACGGAAGCTTTGTTCGGAGAGATGTCCGAGAGTATTACTCAGAACCCATAAACAACAATGTGGTGCGAAAGGATTTCTTCATACTGGAAGTTCCCGAAGAAGCTATCGAAGATGAAATTGAGGAACATATGGCCGTTATGATGGAAAGGCGAGCCAAGCAGCAGTTGGCGTTGGATCGATTCATTCTGAAGCTGTACGAAGAGTTTAGGAAGAGAGAACGTGAGGGTACCCTGAATACCTACCGTCAAAGGTTGTGA
Ae2SigPSigP-36967_FR2_1-90	ATGGTATCCATTATTCTAGCGACTGTGATCTTCAGGTCACTCACATCAGCTTCGATCGATTTCGTTGGCTCAGTAGTCGGAGTTTCGGATGAGCTACCGTTCTTTGTACTATTGAAATTTGCCATGCAGCAGACGCACATCCAGATGAGATTTCCTGTTAGATCGTTCATAGCCTTCCAATGCATACCTCGAATGCCAACACAGCTGCAATGGAATATACCAGCACATGTTCCTTTGCAGATGATGTAG
AALF001250	ATGCCGACCGAGGGCTACTCGGTGTTGGTGTGGTTTCCAACGGGGGACTTCAACGGTGACACCCCCTTCCAGCTAAATCCCTTCCAGATGGTGTTCAAGCAGAAACTGATAGTCATCACCGTCCAGTACCGGTTGGGTATCTTCGGGTTCTTCACCACAATGGACGGTTCGGCGCCGGGCAACTTTGGCCTGATGGACCAATCGGCTGCCCTGTTGTGGATCAAGCGGAACATCAAGCTGTTCAATGGAAATGAGGCCTCCGTGACCATCATGGGTCACGGGACGGGGGCGGTCTGCGTCGGGTTGCATCTGATGTCCGGCGAGTGGACCGACGAGATGTTCCACAAGGCCATCATGATGTCCGGAAGTGTACTGCTAGACTCGATGGTCAAAAGCCCC…
Ae2SigPSigP-223684_FR3_426-513	ATGGAACTCGTTCGTCAAGGACAAGTTCTATCGCCAATTTTTCGTGTTCTTTTGGTATTTTTGCGTATCACTAGTGAGCTTCACCCTAAGAAGGGGACCAATGGTTCTGGAGGAAACTGGAGCCAACCGCACCACAACCAGCATTACAATGAAGAATTTAACATTTTCCGACTCCACCAACGTAACCTTACCTACCTTGCTAGCGGTGGAAGTCAACGAAAAGATCACTCAATTCAACATGAATGA
Ae2SigPSigP-216878_FR2_818-890	ATGTGGAAAATGGATGTGTCCTACGCGACGTATATCGTTTGGAGAATACTGATAGCTCCAGTAGAAATTAAATCCATCGGTAGACAGATAAAATCGTTTCATATCATCTGGAAGGTAAATGTTATGCCTAGATTCCCACGCAGTAACTTGTGCCTTCTCACATGGTAA
Ae2-248918	ATGATCGATCTTTTTGATTTAACACCAAGCTCTGATCTACCCACACTCACGAAGAAAATCGCCCAAACGGAACCACTGATAACGCAGGAAGTTTTTCCGCAAGTCACAGAAATTCTGGAAAAATTACAGAAAAAGCTAAAGGAACCCATCAAAACCAAATTCTATCTGTTCAAAACGCTCCAAACGCACATTCTTCCGCTGACGAACGTGGCCTTCGATAAGTCCGGCAAAAAATGCATAACTGGTTCGTATGACCGAACATGCCGGATATGGAACGTGGAAAGCGGAGACGAGGAAAATGTGCTCAAAGGACATGAAAATGTCGTATTTTCAGTTGCGTATAACTACCCCAAATGCGATCGAATTCTCACCGGATCGTTCGACAAAACGGCCAAAATC…
AALF021557	ATGACATCGAACCATCTGAAAACCTATCTGCTAGAACCGAACGCAAATCTCAAACCGCTGTTCTACGAGATCGTAAAACAATGCGAACGTAAGAACATTCGTTATGATAAACATTTGGTTACGTTCGTCATGAATCTCGTCAGTTTGGATCCGCAATTTGAGATTTATATGGAAACGCTGAGTGCCGACCGCCGGAACCACGACGATTTTGTGGAGGAATGTGTACAACGATTGTCAGAAGACCGTTCCCCGGCATTGGTAACTCTAAAAATGCAGCTATATTTCCTGGAGAACTTCTTCAACCGGGATGATGTAGTGGACAAGCATATGAGAAATCTGCAGCTCAAAACGGCGCATTTGCTGAAGGAAATCACCGAAAACGACGTCATCACCAAGGAC…
Ae2SigPSigP-260817_FR4_1311-1411	ATGACGTTGCAGTCCAAGCTCGGTTGCTACAAAATGGTGTATCTCCTCGTAGCTTGGTCGTTTTGGAACGTTCGCCAAGTCGATACGAAATGTATTTTCGCGCCGCGCCATTTCACACTTATAACAGACGCGGGAAATATCACTTCTCGACTTCAATCCGCCGTATGCACGACGGTAAAAAAAGAACGCTCGCGAAAAGAAGTAAAAACTTATAAAGCCCGTGTCTTCCGATAA
Ae2SigPSigP-221396_FR5_102-169	ATGTCTGTTCTTTTATCACTTTACTCTACAGCTACGGTTTGCTCTGCTACCAAAACCGGCGTTGGTGGTCCATTGACGATCCCGAGCTCCCCACCACCACCACCAACACCACCAACGAAAGCACTCGGCGTAGTTGATGCCTCGCTCTTGCTGGTGTCGCTACTATCATTTGTCTCCGTTTCGCTGCTATTCTGA
Ae2SigPSigP-256026_FR2_9-122	ATGGCTCATTGGATAATGGCTACCCCAATGAAAATGTATCATACACCGATGATAACATTAATAACGCTATCATTCTGTGTGTTATCAAGGACAAAAGCCCAAATGTGTTTTCAAGCACGAGCTCAGACGTTCGACAGCTGCAACATGTTTACGCTTTTTAAGGGGTTTCAGAGGCATTTCACAGGTGTTCCAGGTGGTTTTCCACGAGGTTTCAGGAGCGTTTCGGGGGTTTTAAAAAGGTTTTCAGGGACATTCCAAGGAATTTCGGGGGTCACAGACCGTCTCATAGGGTTTCATGTGGTCTCAGAGGTGAGAATTTAG
AALF012562	ATGTGGCGCTACCTCATTTGGGTAGCAGTCTTACAACCCCTGACATCCGGAGAAGTTCATTTCGAGCAAAACGTTGAAGAGAATCTCCTAACAGTGGTTCCCTGCGTGAGGCGACTATGTGAGAAGTACTTCAAATCGGAACGCGCCATGAAGGGTTCGCTGGCGATCATCAACATCAAACCGGACACGTCTCTGTTCCAGTTGAACATCTTGAAATCGTTCAACGAAGATCCGCGGCACGAGATGGGAGTCATGGTAAAGGACGGTCGAAAGAAGCATCAGAACGCCTCGCACGTGACGGAAAAGGCCAAGAACTACCTGCTGATGGTGAGCGACTCGTCCGAGCTGGATCCTCCGATCAATCAGTTGAGGAGACTGCCCACGTGGAATCCGTTGGCA…
Ae2-243886	TTTCTCATCAAGTCGTGCTCGTTTGCTTTGGCTCTATTGCGATACATGCCCTCAACAGGGTACACACGAAATTATTGCAACACCCATAAATATGTAGCTCTTACATTATTTATTTTTTTTAATTATTTTTTTCTGAAACTCCACAACTTTATTTTGGGAGTTTGCAAAAAATGTCCCACA
Ae2SigPSigP-228331_FR2_65-147	ATGATATCATCAATCAGTTTACTCGTCATTTTCTCCGCCTCCTCTTCACCCTCTCCTTCTTCGTCCTCTACCAAATCCAAACCGAAAAAGTTGGTTCCATCGTCTTCCGGTATTTCTTCCACTTCATTTTCCGACATGGCACTGTCTATCATATTGCTCAGAATCTCGCCGATAATTATTTGA
AALF018036	ATGTTCCGCACATCGGTCGTTGTTGTAGCTGTGGCTCTGGTGGGAGCCGCTTTGGCCTACGAACATCACGGATTTATCAGTGAAGTCAAACACATCCCGTACAAGTGGTATGGTGGCGAGGGCGGCATGATGGGCGGCGGTTTTGGGGGCTCTCAGGGTGGAATTGGAATCGGTGGCGGAGAGGATTACTACAGTTATCCGAAATACAAGTTCGAGTACGGAGTGAAGGACTACCACACCGGTGACCACAAGAGCCAGTGGGAGATGCGCGATGGGGATGTTGTCAAGGGCGAGTACACGCTGGATGAGGCTGATGGAACCAAGCGGATCGTTGAATACCACGCCGACAGCAAGAACGGTTTCGAAGCGAAGGTCAAGAACATTGGACACGCTATCCAC…
Ae2SigPSigP-98576_FR2_1-93	AATGATAATCTGGTGGAACATTTCCTTTATGTCACCTGTGACGGCAACCTCTCGTTGGCGAAAGCGGAACAATACAGATGGAAGCGAGGTGAGAAGATCCGGGCCTGGCAGAAGCATTGAGTTCAGTGAAACACCACCAGTTTTGGAGGCAGCATCCCATATGACCCGAACTTTTCCGGGTTTGTTCGGGTTCTGTACGACTCCTAGCGGCAAATACCACACCTTGTTTGGCTCACTGCTAGTAGATTCTTCATTGGTAAGCTTGTG
Ae2TE-245083	ATGGATAGGATAGTTTTTTCCAGCAACAATGCTTCTGATCGAAGCGTAATTCCTAGAGCTGTCGTTAACGCTGTTTTGCTGAAAGATAAGCTGAACGTCTCTCACATTAATGTTCAAAGTTTATGCGCACGGAAATGTAGTAAATTTGAAGAGCTGAAAAGAATAGTGTCTGATAGCAAGATTGACATTGCTTGCTTCACAGAAACGTGGATGGATAGCTCAATTAGTGACTCAATGATCAATATTCCCGGTTTCAATGTAATCAGAAATGACCGTAACAGGCATGGTGGAGGAATATGTATCTATGTAAAGAAAGGTCTGGCTTATCGAATGGTTAAAAAATCAATTGTTTGTGTAGATGATTATTCAACGAAAACCGAATACTTAATCATAGAAATC…
Ae2SigPSigP-213522_FR2_28-84	ATGCTGGCCTCTTGGATACTGCCGCTGTACTCGTTGGTCTGTCGAACACCGACGATTTGCTGCGAACCGATTGCGGGCTGGGTTCAAACCCGGAATCCTGATCCTTGCTGCTCTGTGCCTCATCATCCAATTTGTCTTCCTTGGATCTCCGCTTCTTCAGTTTTCGCTTT
Ae2-176132	AAAGATCAAAAAGATACTGCTGAAAAGATCTGTGAATTTTGTGAACATTTTTTTTCAATTTTCCACGGTGCTCTTAAAAAATATGCCAAAAACGCCTCAATTTTCCCAGAAAGTTATAAGAATTTTCTACAGAGTTTTTGGAAGAATTTCAAAAATTTCTTTTGGAACTCCAGGGTTCAATTTTACAAAGCAAAATACGCGCCAATTTATGACGTAGCTAGG
AALF026197	ATGCATAAATGGAACGATGTTGCCTGCAAAGTGCACTCTCAAAATCAGTTTCAGTGCAACGTTCCCACCGTCAACATGTCGCATCATCCAACTCGTCTAGGCAGTGATCACCAACGGGTGCACATTGTCAACGTGTACCACAATACTCACCTGTACGCAACGGATCTAAAGGATCCGGAATGTCGCTATTTGGCCACCGGCAAGGCAAAAAGTGCGTCGGACACATGCTTGAACGAGTGGCGTCTGGTGCCATCGCGTGAAGGAGACTACTACGAGATCATTCATCATCATTACAACGAACCGCTTGTGGCTGCACCGGATTCGCTGGCGTACGATAAGGATCGTCGCACGGTTCTAACGTGGCTTCTGGGACCATCCAGTATGCATTGCTTCTGGGAC…
Ae2SigPSigP-222945_FR1_536-593	ATGTTGTTGATTCAAGTGTCAACAATTTTCACAATTTTCGCGTTGGTCCATTTGCGTTATGTTTTTTTTTCTACATTTCCTATTTGTAATCTTTTTTATATAATTCTAGGCAATCAATTCAAAGGATCAACATTTTTATTGACAGCCGAAATACCTATCCCTTAA
Ae2SigPSigP-244888_FR2_789-852	ATGAGTTTCGCTGTGAGGTTTTTGTTGCGCATGATACATCGGAGTGTTGCATGGTTGTTACATATAAAATCAAGATCATCCATTTTTTTTCTTTTCTTTATTTCACTCAAAGGTAGAAATATCAATTCCAAAGGGGGTTGTTTACACGGATGTTATCAAAACAGACAGAGCTGCATCTAA
Ae2SigPSigP-244209_FR5_1132-1235	ATGATGGTAGTCGGTACTACGTTAGTTTTATTGACGATTGGAGCCGGTTCATCATCGTGTATACGATTCGATCAAAGGATCAAGTGTACGAATGTTTTAAACTGTACAAGGCGATGGTCACGGCAAAGTTCGGAAAAAAAATTGCGCGTGTCCGTAGTGATAACGGTGGAGAATACCGAAACGAACAGTTCGAGAAATTTTGTGAGCAGAAGCAGATGGAGTGCACGGTTCCGTACTCACCAGAACAAAACGGCGTCAGTGAGCGGATGA
AALF009205	ATGCAACCCCCAATCCCGGCCACTGAATGGGAACTGACCAAACAAACAAACAACACGGCCGCAGAAACGGGAGCCGTGTTCACCCTGGGGAAATCATTTTTATCCGACACGATTGGAACGGTCCGGCACCGGCAAGCTCTGCAACCCGTTCGCCGGCAACAACCACCACTGCCGCCGACGGAAGATGACCACGGCGGGGGCGGAACACCAAAGCGGCAAACCAGTTCCTCAACCGCATCGTCCTGTTTGGCAATGGTAACATCCACGGTTGGCCACACGGATAAGCCGACAGAATTGCACAGCAACGGAAGCATCAGTCCCACCAGTAGTAGCCTGAGATCACCAGGGCAACAACGGCAACAGCAGAGTTATTTTTTCATTAAAAATGATCCGGTGATA…
Ae2SigPSigP-208854_FR5_320-391	ATGCACATATTCTTTGCTTTACGATTGTTGATGCTCAGGATTCGACATTGTCGTCCAGGATACGAATTTCCTAAACAGATAATAATCATAGAGGTACATGGAGCTTTTTGTGGAATAAGCTTGGCGACTGCGGAACTAACTTTTGGTTTGAATGGCTACGAAGAAGGAAGCCAACATTGA
Ae2SigPSigP-174084_FR6_19-88	ATGTCATGTACATGTTTCGTTTATTTTTTTTTTATTTTTTATATCCAAACGCCATCTTTTGTGAACTCCTGGCTTAGTTCTTATAAGATTGAAATGCAAGTTTTAGGCAGATTACTCATGAAATCACGTTCTTTAGAATATTTATTCTTAGATTCATTTTAA
Ae2-170727	TCTGTAAACCTCTTAGAGAAACCCCGGAAAAAACTATGGGCGAAGTCCCACAAAGGAATCCAAAAGAAACATCGACAAACACTCTGGAAGAAATTTCTGGAAGAGCTGCGCCAAGCATCTAGCAAGAAACCTGAGACTGTGAGAGAAACTATTGGAATTTTTTTTTACATT
AALF004710	ATGTTCAAAGTCATCGTTCTGGTTGCCTGTTTGGCCGTCATTGCCTCCGCTCAGTTCTACGGAGGAGATTCCGGTCATCACGAAGATCACCATCATTCCCACCCGAAATACAAGTTCGAGTATGGCGTTAAGGATAGCCATACCCACGATCACAAGAGCGCTTGGGAGCACCGTGATGGAGACCACGTGAAGGGACAGTACACTCTGGATGAGGCCGATGGCACCCATCGCATTGTGGACTACAGCTCCGATCACAAGGGAGGATTCCAGCCCCATGTCCTGCGCAAGGGACATGCTCACCACCCGCACCATGGTGAAAGCTACGCCAACATTGAGCAACACTATTAG
Ae2SigPSigP-256043_FR6_253-319	ATGACCCATGTGATATGGAGGCGGCGTGTTAGTGTGTCAAAAGTGTGTGAAGCGCTTATCTTGCGGAATTTGGCAAACTGTGTGTCGTCATTGGATTGTGTGTGCGACTCATGTAGCAACAACATCGGAGTTGAATTGATATTCCCTGCTTTGTTTATTGAGAATTATTAG
Ae2SigPSigP-27859_FR6_22-453	ATGAAACGTTACCGCCAACCGTTCCCCGTACTGAGTGTGCTGATGGTGCTGGGGGCAACGTGGACGCCCGTTCAGGTTTATGGTCAAATCGGATTTCCCGATTCGCCCAGTCCCGGGGCAGGTGGTGGTGGTGGAGATTTGACGAGGCAATTGGCGACAAATGTGAGCACAGGCATTATCACCGGAATTCTAAATGGCACTGTTCCGTTGCAAACTGTGCTTCCCCTGCCGCCTTTAAACAGCACCAATCAAACCTGCGTATGTGTTCCGACTGGACGCTGTACCACCACTACGGTACCAACCGATGGATCTGGCATGATCGATGTCCGCATTGTAACGTCTCAAACCAGCAGCCCCGTTAGTCCAACCCCCAATATTGTGACTCCAGCCACCTGTGCT…
Ae2SigPSigP-233236_FR1_152-221	ATGTTCCGGCTAGGTTTTTTTTTATTGAGGTCATCAGTCTTTTTCTATATTTTTACTGAGTTCTCTACAGCAGATTTAACATGGTTCACTGGGTTTTTAATATTTATCATTTATCAGTATAAATTACTTTTGACAATTGATTTGCTGATTTACTTAACTCACTTTCACAATTTCAGCACGAGAGTCAACCGAGTGCACTGA
Ae2SigPSigP-214903_FR3_277-350	ATGTTCCAGATTCTGCTGTCCTGCTTGATATCATATAGAGTGCTTTCTAGAGCCTGGATGCTGTCTTTAAATTCATCCGTTCATCTGGTATATGATCATGCCCTAATGCGTGGTCAACACGAGAAGATGTCGTTTGGTGATGTAACGGATAGCAATAGAATACGTTCCACTATTATAGTTCATTTCCTTTTCATGCGAGAATTCCACTAG
Ae2-63937	AGAGGAATTCTTCCAGAATTCCGAGAGGAATTCTTCCAGAATTCCGAGAGAAATTCTTCCAGAATTCCGAGAGGAATTCTTTCAGAATTCCGAGAGGAATTTTTCCAGAATTCCGAGAGGAAATCTTCTAAACTTCCGAAAGGAATTCTTCCAGAATTCCGAGCGAAATTCCTCCAGAATTCCGAGCGGAATTCTTCCAGAATTCCGAGCGGAATTCTTCCAGAATTCCGAGAGGGATTCTTCCAGAATTCCGAGAGGGATTCTTCCAGAATTCCGAGAGGAATTCTT
Ae2SigPSigP-258974_FR4_299-366	ATGAAGATTTTTGTATTGAAAATAAGAATTTTTGACATGTTGTGTGCACAATACTGCAAACAAAAAAAAAACAAGATTTTTTCCCCCAATGTTTTTTTTTTCTATATGAAATTTTTTATGGGATTTTCAGCTCTACATACACTAGTTTGTTTCGAGACCCACAGCATTACTTACTCATCTGCGTAG
Ae2SigPSigP-211576_FR1_10-273	ATGGCATTCAAATTCGTTGCTCTGTTTGCTCTGCTAGCTGTTGCTGCTGCCCAGCACTACGATCCCCATTACTATCATCAACCACAGTACCAACATCAGCCACAGTACCATGCTCAGCCAGCTCTGGTGAAAACTGTTCAACCTGCTTTGGTTAAGACTCTGCAGCCGGCTTTGGTCAAAACTGTGAAGCACGTTGAATATCCTGATACTCCTGCTGAATATCAGTTCCAGTACTCTGTTCATGATGAACAAACCGGAGACATCAAGAGCCACCAGGAGGAACGTCATGGAGATAATGTGAAGGGAGTTTACACTTTGGTTGACGCTGATGGATTCCGCCGAGTGGTCGAATACACCTCGGATGAACACTCTGGTTTCAACGCTGTTGTCCGTCGTGAG…
AALF021895	ATGTCCGACGATAAGAAGAAGAAGGAAGAAAAGGAAGACCCGTGTGCCGCATTCGTCGGGAGCTACGTCCTGAAGACGATGCGGCTGAAGGACGAAAAGTGGCAGAAGCTAATGGGCAACGAAGAGCTCAAGCTGATCGTGATGGAGTGGGTCAAGCGCGCCAACGTCCGGCGGCTCATCGTTACATTGAACAATGCCGGGGCGTTGATCCCGACGCACTTTTTTCCGGCGACCGGGAAAGGAAAGCGGTGCTTCTTTATCAAGATCCGGGAAATCGTTCTGGACGTGGATTCAATTCGGGAGCAAATCATGTACGGTGACCTGTCGGCGAACCCGATCGATGACCTTGCCGCGATAGTGGACGGAATCTTCTACCCGATCATCAGCAACCCGCGCAAT…
Ae2-216047	CAGGGATTGATTCAGGAGTCTTTCAGAGATCTTTCCTGGGAATCTTTCAACAATTCCTGTAGGATATTCAAGAAGACTTTTTTTGAGATTCTTTCAGAGAGCATTCCCAAATTTTTTAAGGATTTCTTCCGGGATTTCTGTCAAGATTTCTTTAGCAATTTCGACCGCGATTCCTTCATGGATTCTTTCCGGCATTTTTTCAGATATACTACCCGATATCCATTTATGTATTCCTCCAGAAAATCCTTCCACGAGTTCTATATAGATTCTTCACGGTTTTCCTGTAGGGATTCCACTCAGGATTGTTTCGAGGATTTATCTCGAGATTCATTCAGAAAATCCCGAATGAATTTTTGGAAATCCTGA
Ae2-230522	ATGGAATCCAGGGTGATGACAAATCGAAACATGAACTGGCTCATCCATGAGCTGTACACCCGAAAGGATTTTGCTCTATGCAAGAAGCTCATCGACAGACAGCTGACGATAAATTATGACAAGGAGTTCTTATATTACACGAAGGGACGGATTCTACGCGACGAGGATAAACCGGCGGATGCCATCAACTGTTTCCAGCAAGCAATACTGGCGAACAAAAAGAACTCGCAAAACTACAAGGAGCTGGCGAAGACACTCTTTGCAATGGGTCGCTTCAAGCAAGCGCTGGAGGTATTTCTCAAAGCGGAAACTTTGCTGGAACGTCCGGATCACGAAGTGTACCATCACATAGGAGAACTTTTCTACCGCAGCTTTGGACAACCCAAGGCGGGGCTGGCC…
AALF013149	ATGGTTCTGCTTGTTTTGTTGGCAATCGTTGGTGCTTATGCTACCGCCTTGTGGACTCTGGAAAATTTGATCGTACCAGGGGTTGGAATCCTGTGGAGATCCATACGTCTCCGGAAGAAGTCACTTCGCCAGCGATATGGCAAATGGGCGGTTATAACCGGTGCTACTGATGGCATCGGCAAGGGATATGCCCAACAATTGGCAGCGAAAGGAATGGATTTGGTGTTGATTTCCCGCTCCATAGAGAAGCTCATCAAAGTTAGTCAAGAAATCAAAGCGGCTACCGGAGTGGAGATCAAGTTGATTGCTGTGGACTTTTCTCATGGAGTTACTGCTTTTGACAACATCCGTGCGGAGCTAGAATCAATCGACGTCGGAATACTCGGTCATCAATGTCAA…
Ae2SigPSigP-27180_FR4_34-124	ATGATATGGTGCTTCCTGCTAGGTCAATTACTGCTCGTTCATCACCGCGTTCTATGCGTGTTGAAATTACTCCGTTCGTCCATCCATCCATCGTGTCCGATGATGCCTCCTTCCCTTCACCAACACCTCCGTTTGACACCTTCATTGCTTGTCCATGGCTGTTGCTGTTGTTGGTCCTCATCACCGTTGTTACTACCGTCATCACCACCACCACCACCATCGTCGTTG
Ae2-223684	ATGGGAAATACGGAAAGTAATGTTACCAGTGGAGTAAAGAAGCAGGCCGGAGTTTCCACCCAGGCGTTGTACAAATTCGTCAATCTGAAAGGAGGTGGTCTTTTGGTAGACATGATGAAGAGAGCAATCCAAAACAAACAGTATGCAGAAATAGATCATGCCATCAAAACGAAAGTCGAGCCATTTTTGTATAATAAGGGCAAAGGGAAGTACATTCCGGTGGCTCAGTTGGTCCTGCTGAGGAATCGAGAACGGCCTCGATCGAAGCAGCTGCCCGAGATTCGGGCCTTGGAAAATCCAGAGGAGGACTTTGATATTGACGCAGTATGTCCGGACGTGACTGAGGGCGAATACCAGAGGAATCCGTCGGGGTACAGGGAGGTGTGCTGGAACATCAAG…
AALF006757	ATGCTCGAAAGCCAGGAAACTCAAGCGATTACCGACATGGCATCATCGACCAGTGTCTCCGGTGCGGTGTACGCTCGTTTTTCGGCCAAGCGGAACTACAATCAAGTGCTGTTTGACCGCCAACTCCATCTGCCAGCTGACCATTGCACTGCCAGGGACATCCACACTTGTTCCGCCTTCCGGCAGTCACTCATGGGCCAGCGGAGTTCCGACGGGGACAAGCTCAGCCCGAGCTCCGTCAGCTCCTCCCGAGGTCCAGCTGGATTGGACCACCGAACGAATAGCATATCAACCCTGGACGACGACGACAAACTGCTAGACGTCGTTGGACCACCACAAAGCCCACTCCTCTCGCTCAGCCAGCAGATGCAACATCACGCAGGATGGTTCAATTTTGAA…
Ae2SigPSigP-4560_FR2_1-190	ATGAAGGGATTCCTGTCGGTGTTGACCGTGGTCGGTGTGGCATCCGTTGTCAGTGGATTTCCGGATGGTGCCCCAGCGGATACCTGTGTGAAGACACGGTTCAACCAGCCGAATCACGGCGCCGCCCGGAGTCAGGACTTGAGTACCAGTCCGTTCCGAGTGGTGGCCAGTGGGAACACCTTTTCCCCTGGGAGTCAGATTCAGGTGGACGTTGCCGGCCAGGATGTGTTCCGTGGGTTCTTCCTGCAGGCTCGGGATGCCCAGACCAACGAATGGATCGGCCAGTGGGTGGAGTCACCGAACACCAAGACCATCCCGGAGTGTTCGGCCATTACGCACGCCGACAACAAAGACAAGGAGCGGGCCACTTTCATCTGGACGGCGCCCAAGGACCGCCAG…
AALF001771	ATGAATCGAAGCGGTGGTGGTGATGCGGCGGAAGAAGATATTCCTCTGGAACGTCGTCATCGATCTGAACGGAGAAACGGTTCCTCCGAAGGCGATGGCAACAAAGAAAGATTCGCTCAGAAAATAGACCTGCACAGCTACACCGGACTAACGACCATTCTGGTCGTTAACCTGCAGCAGCTGTACTTGATGTTCTCGGTAGGACCAGAATTGGGAGCAATGTTCTACATTCTAACCGTTTTGGCGTCTATATCTGCCATACTTGTGATCGCTCTTCTCCCCATCCGTTACGTTCTGGAAAAAGGTCTGTCATCAACTGTTCTCTACTACACCAGTCTGGCATTGTACGTCCTGATACTGGTGTTCAACATAGCTCTGCAAATTTTCGACCAAACCGTG…
Ae2-44171	TTGTTCTGCTCTCTGCTCTGTTCTCTATTCTGTTATGTTCTTTTATGTTCTCTGTTCTGTTCTGTTCTCTGCTCGGTTCTCCATTCTGTTCTGCTCTGTTCTCTGTTCTGTTATTGGTTCTGTTCTCTGTTCTGTTCTGTTCTGTACTCTGTTTTGTTCTGCTCTGTTCTCTATTATATTTTCTGTTCTGTTCTC
Ae2-200724	ACACTTCCAATACCTTACATACTACGCCTAATGAGATCTGAATTTATAAGTTTTTTCTTCTGTTACAGTCCCTCCAGTTTTCCCGGAGAATATGGCCCTCTGCTTGCTTACTTGTGGTGCTGCTGCTGCTGCAACTATTGGCACCATATATTTGGTGCGGATTACTTGTTGTACAAGTTCCCAGCGGTCCGACTCGAGCATACACCACAACCAGGCAAGTAA
Ae2SigPSigP-240093_FR3_145-224	ATGACGAGTTTGATTTCATTCATTTCAGCTGGGAGTTTACCACTGGCTTTCTCTACCGCATCACACCACAACTGCGAGATTCTTCCGGAACCGGAAGCTTTTGGTCCCCCTTCGATGGCCTGGTTTGGCTTTCATCGGCCATTACGGTGGTCGCGGTGCTCGTAG
AALF007079	ATGGCAAAATTGTACTGCCTGTGCATTTTCCTCTCGCTAAATGCGGCCGTCCTAGGCCTTGGCTGGAAGGATTTCTCCGAAGTATCGAGTGCATATTTCAAAGCCCGACACGTCAAGTTAGTCACTGTGGTCAACTGCTTTCAAGCCGAAGATAACTTCCAACTGATGAAAAATTATTTGTATGCTGGATTCTATGTGCACATAGTTGAAAATTTCGATCGGTTCAACGTATCGGGGAATGGAAATAGTGGAGTTGCAGTGGATGCTTCATGCGAGGATAAAATGCGAGAATTGTTGGCATTGAACAGTCTCAATGAGTTTATGCAGACAAATATTTTCTGGCTGTTCATGGAGGAGGTTCCAGATTCCGTAGAAAGGAAATCAGGAATCCCCGACACA…
Ae2-248662	TTTCCGGACAAAATAGCAGATCTGGAAGGTCGGTTCATCAGGCTTGCCATGTTGGATTACGAACCCTACACAACGTGGACTGAAGTGGACGATAGATCCAAGGCCAACGCTTATGTGGGAGATGAGAAGAAGCTTTTGGTGGATGGCACGGAAACACGACTATTCTTGGAGTTTTGCCGCATCCATAACTGTAGCTTGGACATGTCACGGGAAGACGAAGCCGAGTGGGGAGAGGTTTACGAGAACTTCACGGGAGTTGGGATCATGGGTGCCGTTGCGGAACATCGCGTTGATGCTGGATATGCAGCTATGTTGGCATGGTACTACGATTCCAACACTCCGTCTCAGCCTGTGTCTCGCACGGGGGTTACATGCATAACCCCAAAGCAGAAGCTTCTA…
Ae2SigPSigP-187601_FR2_1-60	ATGGTACTTTTCCTGTGGTGTGCCCTCGTCGTACATTTGAGGTTTAAAGTTGTCGTTCATACCGGACAGCGCATCCACCATGAGGAACCTTCGGACAAGTTGCCACTTCTCTGGGTCCGGATCGTCGTTATGGGCAAATATAGCCTTCTGTATCAGCACAGGAATAGATCTGAGTAG
Ae2-240598	ATGCAGCTCAAAGACGAATGGATCCAGGAGGACGACGTTTACGACAATCCGCTGCTCCGGTTGACCATCAACGGGCTCAAGTACTATGGGATTCTGCTGTACAAGAGCCAACCGTTCAAGAAGTTGAACTGCTTCCGGGGCGTTTGCTTCACGGCGTCCATGTTGGCATTTAACGTTACGCAGTATGTCAATCTGTACCAGGTATGGGGGGACATCAGCCAAATGACGGCCAATGCCGCGACAACGCTTCTTTTCACGACGACCATTGTGAGGATTTTGCATTTCTACTGGAATCGTGCTAGATTCAACAACGCCATAAAAGTGGCGGACGAAGGTGTTCAACATCTTCTTCGGTTTGGAAACGCTCCGGAGAAGGCGATTTTCTGGGACAACGTTCGA…
Ae2SigPSigP-20218_FR1_7-158	ATGATATGGTGCTGCTTCCTGCTACGTCAATTACTGCTCGTTCATCACCGCGTTCTATGCGTGTTGAAATTACTCCGTCCGTCCAGCCATCCATCGTGTCCGGTGACACCTTCCCCCTTCTCACCAACACCTCCGTTTGACACCTTCATTGCTTGTCCATGGCTGTTCCTGCTGTTGGTCCTCATCACCGCTGTTACTACCGTCATCATCATTGGGGGTGCGATGGTAGGGGTACTATTGTTTGAGCTTCGCCCGGAACAGACCAGCCAAAGTCTCCGCACCGGTTTGATTGATATCCTGATAACCATGCGGTTCCAATTCCTCCTTGCACTTGGCAAACCACGCCCGCACCTTCGGGTACGGGTGCAAATCGAACTCGAACGCTTCGATCTGCGAAAC…
Ae2-236224	ATGGCTGCCAGCATGTCCGGCGTGGAGCTGGCCCGAGAGTTGCAACCCATTGCGGGGCCCATGTCACTGAGCACATCCAGACGGCCATCATCTTTGACAACATCTATCTCACTTCCTGCCGAATGTATTGTGCTATCGCTTGCCCCAGGACCGACAGAACCACCACTGGAACCAAAACTAAGACGAGTGGAGTCAACGCGGAGTTTTCTGAAGAAAGACGGACGAGCATTTCACCCGAAGCCATTTCGAGTATATTGA
Ae2-206403	AGGGGTTTCAGGGGTTTCCGAAGCATTTCTGGCGATTTAGGAAGACTTTTAGTTAGATTCAGTAGCGTTACGATTTCTCTATATGCCAATGGGCTATCAGTGGTGCTTGGGACTCCCTGGGACCCTGGAATCTGGAACTCCCTGAAGAAACGC
AALF017605	ATGATCAAGATCTCTATGGTGGCTTTGGCCCTGCTGGGCGTTGCTCTAGCATACGAGCATCACGGGTTCATCAGCGAAGTGAAACACATCCCGTACTACGGTGGCGGTGGTGGCTTCGAAATGGGCGGTGGTGGACTGGAAGGAGGATGGAAGGAAGGTGGTGAGGAATACTACTCGTACCCGAAGTACAAATACGAATACGGAGTGAAGGACTACCACACCGGAGATCACAAGAGCCAATGGGAGATGCGTGACGGAGATGTCGTCAAGGGCGAGTACACTCTGGATGAAGCCGATGGTACCAAGCGAATTGTTGAGTACTACGCCGACGACAAGAATGGATTCGAAGCCAAGGTCAAGAACATCGGAGAACAAATCCACGAGGGTGGACTGGGCGGT…
AALF022237	ATGACACAAAACGTTAGGAAAGAAATAGACTTCATTTCCGATATAAACGATCGATACGCGTTGATGGAGTACGAACTGGAGGAAAAGTTAAAGCTACTGATAAAACCAAGTCTGACTCTCGAGGCAGCAAGGCAACGCAACTTTGAGCTACTAAAATCCTTGGAAGTATCCAAGGCCCGTCTAAGATCGCGAGCAACGTTCAGTCCGCTGGAAACCATTCTGCAGAAGGCAATCGATAACTACTTGAAGGAAACATCCCTGGTACCGTGCACCACCCGAAAGGCCTACGGACCAACCTATGTTTGA
Ae2SigPSigP-230966_FR2_371-470	ATGTACTTCGTCTTGTTGGTGTTTATTGTGCGACCAATCCTTGCTGTCTCTCTTTTAAAATGCACGACGAAAGCCTCTTCTACGGCTCAACGGTCAATTCGGTCAATAACAATATCGTCCACAAAACCTAGGAGTATCTATGACCCCCTGACGATGGTACCGCTTCTTTGTACGACAGCTCTCCTAATGGCTCCTTCAAAAACAACTTTGAACAATAAGTCGAAATCTCATCCGGAATGCGTACACTTAATTTCGTTGTATGAATCATCCTAA
Ae2SigPSigP-236040_FR3_872-997	ATGCTTCTTGTAACAACCCTGATTATGTTCTCTTTCTGTTTTGTTCTCTGTTCTGTTCTCTGTTTTGTTCTGTTCTCTATTCGATTCGCTGATCTGTTCTTTGTTCTGTTCTCTGTCCGGTTCTCTGTTCTGTTCTGTTCTCTGCTCTGTTCTCTATTCTGTTTTCTGTTTTGTTCTCTGTTATGTTCTGCTTTCTGTTTTGTTCTCTGTTCTGTTATCTATTTTGTTCTGTTCTCTGTCTTGTTCCCCATTCTGTTATCTGATCTGTTCTCTGTTCTGTTTTGTTCTCTCTTCTGTATATGTTTTCTGTTATGTTGTGTTCTCTGTTTTGTTCTGTTCT
AALF011507	ATGGTCCGGATACGGACCAACCTGCTCCTACTGCTGATCGGGATAGCCTCCTTTTCGGTTCTGAATCACACCGAGGCCGGATTTGCCTGTCTCAGTAACCCGTGCATCTACGGAGTGTGCACCGATGATTTGAATAGTACGTATTCATGCTACTGCATCGATGGCTACACCGGAATACAGTGCCAAACCAACTGGGACGAGTGTTGGTCGAACCCCTGCCGAAACGGGGGCACGTGTATCGACGGGATTGCATCGTACAACTGCACGTGCCGCGATGGATTCGTAGGTCTCAACTGCGAGGAGAACTTCAACGAGTGTCTCTCAAACCCGTGCCAAAACGGAGGAAGTTGCTACGACCAGGACAATGCATTCGTCTGCAGCTGTGCACCTGGTTACATC…
Ae2SigPSigP-225173_FR1_573-630	ATGATACCACACGCACGCTTTGCTTTATTCGTTGGTCGTTCACTTTCATTGCTGATCGACGGTGATATTGTATCCCATCATAATCAGCAACAAATTATTAAAATGAGCAAGGTGATGAGTACCGTGCAGTTTCGGCTCCCGCCAGGGAGGAAATCGCCAAGTTTCTGA
AALF017530	ATGTTGAACTTTTTGCAACTGTTGGCAGGAAACATTCAATTTGTCGAGCATTGGTGGTCGAAGGATTTCTACTGGATCTTCAAAATTCTGCTGTTGTATGCATATGTTGTAACAATTATAAAAACGGTATTCGAATTTATTGTGATGCCAGGTTCACTTGTCAGCATCTGGTGTGGTTTGATGACATTGGCATTCACTCGTTGTTTAATCAACGGCTATCTACTGCAACGTTACAATCCACTTGTAAAGGATGTCCTAGATTATGTAAGCAAAAAGCCACCGCATTCGGAGCGACTGCGGTTCAGATCAAAGGTTTTAATGATAATTCAAATCATGCTGACAATTGTGTTTATCAATCAAATCATCATGCTGATTCCCAGCGAGCAACGGGACAGATGG…
Ae2SigPSigP-224828_FR6_340-400	ATGTTCAGATTGCTGATTGTCTTGGTATTAGAATTTTTTCGCCCAGAAAATAGTGAACGTAAAAAGATTACGAGGTGTATCAAATTCAAAACAAATTTTAATAATGATTTTCGCTATGGACACAAATTGACTTGTTTTATAAGAAAACATGCAATTTTCAACGAAAATGT
Ae2SigPSigP-213410_FR4_1-112	ATGTTGTCCAAGGTATTCGTCCTGCTCGCTGCCGTCGCCGTCGGTGTCCAGTCGGTGGCAATTGGCGTGGCTGCCCCAGTTGCCGTCGTCAAGACGGAAGAATACGACCCCCATCCACAGTACAGCTACTCGTACGGAGTGCACGATGCCGTCACCGGAGACAACAAGGAACAGCACGAAACTCGGGACGGTGATGTTGTGACTGGCCAGTACTCCCTTGTTGAACCCGATGGCACCCGTCGCACCGTGGACTACACCGCCGA
AALF005289	ATGAGCAGGAAAATAGCTTTTGATCCAGCAGAGACTACCGGTAGTCTTCCGGAACCGGTTCTGGGTGCCCCGCCGGAATGCATGGTAGCTGCAGTCATCTTGGCTCTGGCCGTTGTCTCGGAAGCCGGAATCGTTCCAGCCTGGCCGTACGCTGCACACTGGGCGGCACCAACTGTGATCCAATCGAACGTGCTGGCCCACCCGTATGGAGCTCTGTCCCACGCTGCCATCCACGCCGCGTACCCGGCAATCCACGCCCCATTCGCTCACGTTGCCCCAGCCGTGTACGCTGCCCCATATCTTGCCGCCCCTCATGTGCCAGCTGCCTCGGTTGCTCACCACGCGGGAGTCGTTCCGGGAGCTACCTCCGTCACTGCTACCCGAGGTGCCGTACATGTT…
Ae2-223665	ATGACATCGAACCATCTGAAAACCTATCTGCTAGAACCGAACGCAAATCTCAAACCGCTATTCTACGAGATCGTAAAACAATGCGAACGAAAGAACATTCGCTATGATAAACATTTGGTTACGTTCGTCATGAATCTCGTCAGTTTGGATCCGCAATTTGAAATTTATATGGAAACGCTGAGTGCCGACCGCCGGAATCACGACGATTTTGTGGAGGAATGTGTACAACGATTGTCAGAAGACCGATCCCCGGCATTGGTAACTCTAAAAATGCAGCTATATTTCCTGGAAAACTTCTTCAACCGGGATGAAGTAGTAGACAAGCATATGAGAAATCTGCAACTCAAAACGGCGCATTTGCTGAAGGAAATCACCGAAAACGACGTCATCACCAAGGAC…
AALF017281	ATGTCCCTCTGCGATCTCAAGAACGACAATTACTATCAACTAGTCATCGTGGACGTTCCGCTCTTCGACTTCGACGCCAAACCTAAACTGAAAGTGTATAAAGGGACTAATCTGACTAGCGAGCAGAATCTTCCGGAGATTCCGTCAGCAGTCGAATGTTTCTATTTGGACGAACCGGAGCCAAGGATTCCTATCATCGCCGTAGCCATTTCTTCATATGTCCTATTCTACCGCAACATGAAACCCTACTACAAGTTCACCGTCCCGGAAATGGATATCGAACCGCTCGAAGCGGACACCTGGAACAAGCTCCAAACCGCTCGTCCGGAAAACGTTGACAAACTCATCGACAACTTGCGCACCCTTCATCTCTCCCAACTCACCGAACAATCCCAACAC…
Ae2SigPSigP-23931_FR4_54-112	ATGTCTGTTCTTCTTACCGTTTACTCTACAGCTACGGTTTGCTCTGCTACCAAAACCGACGCTGGTGGTCCATTGAGGACCCCCAGCTCCCCACCACCACCAACGAAAGCACTCGGCGTAGTTGAGGCCTCGCTCTTGCTGGTGTCGCTACTATCATTTGTCTCCGTTTC
Ae2SigPSigP-23686_FR4_2-286	ATGAAACGTCCAAGCCCTGCAACCATGTGCCGCTCAATCATTGTCTTTCTTTTCGGTTCGCTTTTGGTCGTCAGCTCAACGGTTTCAGATGAACCGGATCCTGTCTCACCAGCCCCTCGGATCGTTGGGGGATACGGTATTGCCATCGGCGCACTTCCGTTCATTTGTACCATCCGTCAGCGAGCGTCGGCGGCCGGACAATGGAATCAGCGGTGCGGTGGAACGGTCGTGAACGAAAACTGGCTGCTTACTTCCGCTCATTGCATTTTCGGACAAGATATCGCCCGCTTATTGGCTGTTTGTGGCTTACGGCAGGTCCGAACTATCCAGCAAGTAGAAATAAAACCGGATTATGTTCACGGCCAAAAGGGAAACGATTTGGCATTGGTATTGCTGAAG…
AALF012734	ATGGTTTGTTTCTCATTTCTATGTTTCGGGCAGTTCATCGCTCTGTTCGCTTTGGTGGCCGTGGTGGCTGCTGGTGGTGATCACTACGAAGAACATAAGCAGCATATTCCAATCGTGCACAGTGAACTGGTCCAGAGCAATGACGGTACCTTCAAGTTTGGATACGAATCGGCCAATGGAATCGTCGTTCAGGAGGCAGGTCATGTCAAGAACTTTGGCAGCAAGGATCACGAGGCCAACTTCGCCCAAGGATCGTACTCTTACGTTGATCCCCATGGTGAAGTAGTTTCTGTGAGCTACGTTGCCGACGAGAATGGATTCCAGGCCCATGGATCGCATATCCCAACGCCACCACCACTACCAAAGGAGCTGGTTGAGGCCTATGCTAAGGTTGGCAGT…
AALF017738	ATGAGACCCAGAGGGAGCACCCTTCTCTTTCAGCAGCTGCTGATCCTGTGGCAGCTGCTGTGCTGCTGTATCGTTGTCCTGGGACATGGCCGACTTATGGAACCCCCAGCTCGAAACGCCATGTGGCGCTTCGGGTTCCCCAACTCGGTCAACTACAACGACAACGAGCTGTTCTGCGGCGGGTACGCCATCCAGTGGGAGCTGAACCAGGGACAGTGCGGAGTGTGCGGCGATGCGTACCACTTGCGAAGTCCCCGGCCTCACGAGGCCGGTGGAGAATTCGGCAAGGGCATTGTCACCCGGAGGTACTTCGCCGGGCAGGAGATCGACGTGGAGATCGAACTGACTGCCAACCACATGGGACGGTTCGAGTTGTTCCTGTGTCCGAACAACAACCCG…
AALF005181	ATGGAGAAAGGCAAACGTTTCTGGAAGAATGACCGAGAGTTCAATATTGATTCGGACTATTTCCAGTTAGCGGATTCTATATGTTTGCTGTTTGAACAGCGACCACCGTTGACTGACCGTCTAAGCCTTAAAGTAATATGGGCATTCCTAAAGATTTTCCACGCGTTTCAGTATCTTTGCTTTGCAATTCAACTGGTGCGATGTCTTGGCAAATCTCCGATGAATGTTGAAGAAGTCACCAGTATCGGAAATTTAATATTCGTGCTGACTATTGCCGTTCTGCGAGGACTCAGTTTGGCGTACCATCGGAACAGGATCGCCGAACGGATCCTGATGCTTTTGCGCTGCGCAAGAAATAATCGGATCAACTATTTGGTCTATGTTTGCGACTGGCTGAAT…
Ae2-105232	CTAAACAAAAATGTCAACACCAATTACTGGCGAGTTTTCCGTTTGCTTCAACCAGCTAATGGGAAACAATCGGTGATCTTGGGAGTTGACGAAGACTCGGTGGTGAAAATAGAAGCCCAAAAGAACAAAATCTTCTACGATATGTCCCAAATTTTTGCACGCATTTACGAGAAACAACAGTAA
Ae2SigPSigP-244209_FR1_1087-1180	ATGAGCATTGCCCTGGCCTTCTCTACCAGCGTCCGGTTCATCCGCTCACTGACGCCGTTTTGTTCTGGTGAGTACGGAACCGTGCACTCCATCTGCTTCTGCTCACAAAATTTCTCGAACTGTTCGTTTCGGTATTCTCCACCGTTATCACTACGGACACGCGCAATTTTTTTTCCGAACTTTGCCGTGACCATCGCCTTGTACAGTTTAAAACATTCGTACACTTGA
Ae2SigPSigP-92866_FR1_48-145	ATGGCTGTCGTTTTCGGCATCATATGCTGTTGCACAGTAACCAGACAAGCCGAGGCGAATCCGCTGAGACAACGAAGCCAACCGAAGCGATACAACACAACTACCACCACACGAAGTCGTTCTCTCTCTTCCGTTATCTGCCAGTCACGCTTTACGGAGATGGGAAACAAGTGGAAACCTACGCGTTCCTGGATGACGGATCATCGTCGACTTTACTGGAAGAGGCAATTGCAGTTCAGTTAG
Ae2SigPSigP-16655_FR6_192-255	ATGCACGTATGCGGAAGCGACATTTGGCTGCTTCCAGTAAATCTAGGTCGAACCGTGGCGATCGTTTTCGGGAGTGTTTTGGAAAACTTGACCATCATCACAGTAAATGCCTGCGCAGCTGTGGTAGATAGAATGGTAACCTCTAAGCTTTCGCTCTAA
Ae2SigPSigP-37101_FR4_63-144	ATGATATGGAACCGCTCTGCTGCTTTCGCGCTTGGTTCGCAAGGTGTTTCCTTTCTCTACGTTGATGTTTCTGTTCTCCACCTGTGGTTGGACAGTCAGACAGTACTTGCGTGGTTGCGTAAGTCACCCACAGTGCTTCAGCCGTTTGTTCGAAATCGTGTCGTTGAGATTGTCCAAGATAATCAGCATACCCAATGGAACTATGTTCGATCGAAGGAAAACCCCGC
AALF009941	ATGCGAGCCTACAATTATGTCCTAAATGGTCACAACTCCATTCCGCTGACTCCCGCCACCACTGCACTAGCCGAAGGCACCATCGATCTAAATGGCGCAGTTTCCATCAACGTGGAAACTGTCCCACCGGAAGCCCCTCCCCCTCCGGGTCCTTTACAGTGCTCTACCGTGCCCCACACCACAAATCAGCAACATCACTACGAAGAAGCCAGCAGTTCGAGCAGCAGTGCTTGTAACGAATCGCTCATTGCCAACAGCAGTACCATCCAGGAAGACTGTGAACCCCTCGAAGAGGAAGAGGACCAGCCGTTGATGGAAGCTGAAGCGGAGGATGACTCCGAACCAGAGTTGACTAACCTCTCATGGTTGACCGAGCTGAAAAACATTACCAACCTAGCG…
Ae2SigPSigP-204042_FR3_267-352	ATGTTGTGTTGTGTTACGTTTACCTTTCTCATAGTAACATTAGTTTTATTAGTTCATTATTTACATTTATGCAAACTAAGATACGAATACTCTTGCATACTACTAGATACTCTTAGAGGCAGAGAAACGACTATTGGAATGAATAGCAAAAAAAAATAG
Ae2TE-225090	AGGATTTTGGCCGCCCGGGGTTTCCATAACTCCTTTTTTAGATCGTCGATCGAACAGTCGCAAACCAACGGGTACTCGACCTCCTTATCGCTCGAAAGCATTGACCCCAGTAATGAGGAGACAAGTTCCGCAACCCCTAATTCAAACCACTCCTGCATTGACGCCCACGTCGCATCAACCATCGGATCGTCCAAATCTTCGTCGTTTCCTACAACATGTGAACACCCGCGCTCCTCGAGCTGTGTCTCAGCAATTGCCGGTACGTCACCCGAACACAGTGGTCTCCCAGATCAGGACATCTTTGGTGTAGATGGCCTATTATGCTACTACCAGAATCTTGGAGGAATGAATTCCAGTCTCTCTGACTACCGACTTGCGTGTTCCGATGCCGCCTACGAT…
Ae2SigPSigP-25000_FR6_1-202	CTATGTTCATTGCCATCTGGATAAGCCTACTATGGTTGCTCGGTGTTAGCGATGCAAAATACGTGGAAGGACATGTGAAAACAACTGCGGATTGGGCATTCCTGGCAAGGTTCTGCTTTCTTTCCAATCATGGTCGGTACCAGTATGAGATTGAGTATGAAAAACGGTACGGAGATTTGAAACTGTTACTGTATTACGATGACAAAACGCAATGGCCCGCGGTATACAAAACGGATAGACCATTGACCTGTTCCGAGAAACTATCTGTTCTGAGCGTTGTTGATAATCAGATTGTGCCCTTGACGCCACGTAATCACCTCTACTCTGGGTGTACCCTCCTGACGCAAACTTCGAAAGATAACAAGGAAGTGCTGAAAAAGACTTCGCCAGATCCTCCCG…
Ae2SigPSigP-44171_FR6_4-69	ATGTTCTTTTATGTTCTCTGTTCTGTTCTGTTCTCTGCTCGGTTCTCCATTCTGTTCTGCTCTGTTCTCTGTTCTGTTATTGGTTCTGTTCTCTGTTCTGTTCTGTTCTGTACTCTGTTTTGTTCTGCTCTGTTCTCTATTATATTTTCTGTTCTGTTCTC
Ae2-9020	ATGATTTTTTTTCCGGGATTCTTTCTAAAATTCGTACATGAGTTGCTTCGGAGATTTCTGCAGGAGTTCCAAATACAAATCTTCCTGGAGTTGTTTTGCGAAATCCTTCCTGAATTCCTCTTGCCATTCCGTCTGGGATTTCCCCAGGAATTGATTAAAGGAATCCTACAAGAAATTCTTTTGGATGTTTTCCAGGATCTCTTTCCGAGCTTACTTCAGCAACTCCTTCCTGCATTCCTTCAGGAACTCCTCCAGGGT
AALF006228	ATGCCTCCCAAGGAGAAAAAGCCCAAGAAAGCTAAGAAAGCCGTACCGGATATCCAACCGGTGGATGGATTGAGTGCTGTTGACCGACAGTTCTTCGAAATAACCATCAACGATTTGAACCAAAAGTTGGCTCGATTGAGAACGCACAACGTGAAGATTGAAGAGCGAAATGAGGAACTTGAGAGCAAGCTGAAGCAGATCGAGGAAGATCGGGCGGATGTTACGGCCTTCTTGGATCGCACATTGCAGGAAAAATTAGCAGTCATTATCGAATTGGAAGACAAGCTGAGTGAGTTGTCCAAAGTTCGAGACCAGGAGAATACAGAATGTCAGGAGAAAATCGTCAGCTTGGATGCAAAGTACAAAGCCATGCACGAACAGCTTACATCGGAAATAAAG…
Ae2SigPSigP-209389_FR2_323-383	ATGATGCGATCGGAGTTGGGATGTCTGGTTGCTGCTTCTTATGTTTGCTGTCATCGTGCAACATCCAGTGATGCAGATAAGTACATCCGTTCTGGTTACAGGGGATCTTTCTTTCGCAAGCTTCTAAATGTTTGGTTAAACATTTACGACAGATTTTCTTTTCGTTAA
AALF018816	ATGAACTGGCTCATCCATGAGCTGTACACCCGAAAGGATTTTGCTCTATGCAAGAAGCTCATCGACAGACAGCTGACGATAAATTATGACAAAGAGTTCTTATATTACACGAAGGGACGGATTCTACGCGACGAGGATAAACCGGCGGATGCCATCAACTGTTTCCAGCAAGCAATACTGGCGAACAAAAAGAACTCGCAAAACTACAAGGAGCTGGCGAAGACACTCTTTGCAATGGGTCGCTTCAAGCAAGCGCTGGAGGTATTTCTCAAAGCGGAAACTTTGCTGGAACGTCCGGATCACGAAGTGTACCATCACATAGGAGAACTTTTCTACCGCAGCTTTGGACAACCCAAGGCGGGGCTGGCCGAAGCCAAGGAGTATCTGAAGCAATCCATC…
Ae2SigPSigP-27606_FR3_52-103	ATGAAATGGCAAACGCAAATGCTTTCGGCGGTGTACGCAGTTTGTATGCCTGGGGCACTGGCATGTGTAAAGGAGTGCTACACTCCGAAGGAATGGATATCATCATGGGTTATCCGGATGACTTCAAAGTTGATCTTGTGGTGGCAGATGTAA
Ae2SigPSigP-248662_FR1_344-465	ATGTGGGAGATGAGAAGAAGCTTTTGGTGGATGGCACGGAAACACGACTATTCTTGGAGTTTTGCCGCATCCATAACTGTAGCTTGGACATGTCACGGGAAGACGAAGCCGAGTGGGGAGAGGTTTACGAGAACTTCACGGGAGTTGGGATCATGGGTGCCGTTGCGGAACATCGCGTTGATGCTGGATATGCAGCTATGTTGGCATGGTACTACGATTCCAACACTCCGTCTCAGCCTGTGTCTCGCACGGGGGTTACATGCATAA
Ae2-239510	ACTTATCAACTTTCGACAGTAGTGGCTCTCGGAAACATCATAATGGTGTCGGCGTTCAACTTTCAACCGGTAGTTGAGATGATCTACGGACGGGTGACCTCCGGTCAGTGGATCAAGCTGTTTCCGTATGTGATTTGGTTTCCGTTCGATTCAACCGCCGAAGCGGTATACTATCTGGTATACTTGTTTGAGGTCTATTCCGGAGTTATCGTAGCTGTTGGGAATGTGGGATTCAACTGTATCTTCTGTTTGCTAACTTCGCATCTGTCGATGCAGTTGAAGCTGCTTTGCAACTGGACCGAGGACATGGTGGTTGTTCAGGATGAGAAGGGTGTGGAATCGAAACGGAAGCTCAATCGAATCGTGCGTCACCATCAGGACTTGCTCAGATGCAAAGAT…
Ae2SigPSigP-261072_FR2_44-105	ATGTTTGTTCGAGAGATGATAAAGTGGTGTTGTAGTTCTCGGTTGTGCTATTGCTGGTCAGTATGGGGTAAAGTTACTCACAGAAGCAGTGCTGCCTGGAGCAGCTTGAGAAAGTGGAAAATTAAACTCACTTCTAATGAGAAATTTGAAAAAGTCAACTTTTAA
Ae2TE-205734	GTGAGACCTAAATCACACGAAGAAAACCGCCACGTTGTGTGTGCTTTGTGTTTTGCAAAATCTGGTACTATGAGAAAAGTTTCAGAGTTACATAAAAATACAATAAGTGAGTATTTCATAAGTGATTTCAAAAAACGTGAAGCTGATTATCCAGATGTGATTTGTGGAACTTGCCGAATTGTTTGTGATCAGTATGCCGCAGGCAATTTCACACGAAAAATTAACCTGCACAAATACGAACAAAAAAGTTTCGCAATCACCAGGTCAAAGCAAAAGTGCTCTTGCCACATATGTGAAACCGCTCGTTCAACAATCAAAAAGGTTCCCGAACAGGTAAAACGTGGTCGCCCTAGACTGACTGAAATGAAGTCCAAAAATGTCAAACGAATTTGTAACGAT…
Ae2-261366	AAGAAGACAACTCAATCGGAAGCACTACAAGTGGGCCTCCAATTGTTGACCTGGATCGGTTTGCAAGGCACTAATCGAAAACGCATTTGGCGGTACTACTTCATCGTTGGTTGGCTGCTAGGGAATGTAGTTCTCCCAAAAGCTCTGCTCGGTTCCGGCGACGAAGGATTCGATTCCCTGGTCCGGAGCCTCGCTGAGATGGCCTTTTTCAGCGATGTGTGTATCGCCGTTGGAATATTCGTGACTCGTCTGCGACATTTCGAACGGATGGTTCAGATTCTGAAGGAGATCTTTGACCGATACGAAACCAAAGAATGCGTCGAAGAGATTCGTAGGTTCAATCGTCGAATGGACATTTTCGCGAAATCTTACATCGCATACATTGGCATGTTGGTGTTT…
AALF002617	ATGGCTTCGCGGTGCACCAAGTGCACCGCGCTGCACGATCTGAAAACCGCTAAGCACCTGGCCAAGCTGGCCAAGGTGATCTGGGCCGGACAGGGAATGCGTCTTCGAACGGAAACGTCGCATCATCCGAAGATGAAGCGATTTCTGGAATGTGTGCCACATGTTATGGGTGTCATCAAGGACATTCACCAGGCGGTCGTGGATAACGATCTGGATACGCTGAAGGAGAGAACGGTCTCGCCGACGCCGCGGATCGTTCTGACCAGCAAGGATGCCAACGGGTTGACTCCGCTACACAAGGCGGCAGGGTTGGCCCATACACAGATCGTGGAATACATTCTGTCGATTTGGCCCAGTTTGTCTTCGGACGAGGATCACACGGGCAAAACTCCGCTGCAC…
AALF011332	ATGGCAGAGGACAATTCCTGGGTATTTGATTCGCTGGTGTGCTTCCTGCACGGTCCGGTTTGGAATGCACCGCTTCAAACCTTCATCGAGGACAAATCGATTATTTTCGATCCAAACGTAAAGCCCGATGAAAACAATCCGGAGTTCCGGAAGGTCCATGACGAGTACAAAAATCTGGTCGACTACATGCTCGGTTCGTTCATGGAGGAAATGCAAATCACGCCGGAACAGTTCGAGTTTGCCTGTCTGGAGGGTCGCAATTCGGCGGCCATGTCCCAGTCTCCAGCGCACAATAATGGCGCTGCTGGTGACAAGGAAGGCCGCTCGTTCTCCTTCCATCAGGGATTGTTTCAGCAGATTTGGGCCGCCAACGACATTCGGATATTTATCCGCATGATG…
Ae2SigPSigP-9424_FR3_717-919	ATGTCAACGGTAGCCTTGTGGGAACTCCTTCCTGGAATCCTTCTAGAACATGTACTGGGATTCCTGCAGGAACTACTTCCGGGATTCCGGCAACTCTTTCCAGAAATTGTCACCGACAACTTCTTACAGAATTCATTCAGGATCTGCTTCCTGAAATCCTCTAGCGATTTCTTCTGGGATTCCATTAGGACTCCTCCCAGGATTCTTTTGGGGCCTTCTTTTTGGGTTTCATCTTTCTTTTTTCTCCAAGAATTTCTTCTGGGATCAAGAAGTTCTTTCTGGGATTGTTTCAGGGGTCCGCCCAGGAACTCCTTCTGGAATGCTTTCAGAAGTTGTTTCCGGAAATCCTTCAGAAGTCCATCCACGATTTCTCCAGAAACTATTTTCTGTATTTCTCCA…
Ae2SigPSigP-68916_FR4_99-172	ATGGCCGCGCTACTAGTGCGTTGGACTATCCGTAGTCTTGTCCTTGCTTTTAAAAGTATCCCTTCGACGCAAACCGAACTTTGTAGCGAACCGATCTACAGCTTCACCTCTCTAGGGCAGGTCGTCAACTACAAGACGTCGTTTTTCTTCAGCAACTCTAACTTACTTGCTACAGCGCACATCTAG
Ae2SigPSigP-100092_FR2_1-91	GATGCAGCTCACTTTTTTATTTATTTTATTGACGTGTATTTTAACTATTGCTAACTCTACAATTAGGCTTATAATCAATAACTGCGGAAGTTGCCATGGAACACTAAACCACAGACAAGCCGACGTAACACTGGAAAAAAAAAATTCTTATCGGCCATGCTTCAAAACGATCATTTCAAATCTTCAGAGTTGTGGTGTCCTCCACAACCAAAGGCGTACGCATCGTTTGACGTTTCACTCTAGCGCTTTCTAC
Ae2SigPSigP-208711_FR1_1-72	ATGGCGGTGATGCTGAACCGTTTTCATTTGATTCTTTTGGCGAGACTTCTTCAATCGAATCAGCTTTATTCGACGGTGCTTCCTGTCCTTCTGCACCATCCTCAATCACATCACGTTCCACTTTTTCATCCTTGGTTGCGTCATCTGCTGCAGATTCTTCATACACCTTGTCAACGGATGATTCCTTTGAAGATTTGA
Ae2SigPSigP-230456_FR2_94-193	ATGTCCCGGATTCTTGAAGCCAACCTCCTGTTGATGCGTTTCAGTCTCAAATTACAACCGATCAGTTCCCTGGCTCTGCTCACCCGTTCACAACCATGTACATCCAAAACCGGATGGTATTTTTCCCTCATTGATTCCCTCTCCTTCTCCAGAATTATGTCCCTTTCGGCGGAACTCAACTTCCGTCGTTCCAAGTCCTGCTTCAGATCCTCCAAGTGGCAAATCAATTCTCGTGAATTGTTCAACGCGGAATCGCTGGGGCCCTGCAAGGTCATCGTTCCGTAG
Ae2SigPSigP-246531_FR6_697-761	ATGACTATGCAAATAATAATCACTACTCTATTAACACATTTTGCTTTCGCGGTCGCGTGCTTCAATTTGTTGTTTCTTCCAAAAAAAAACATTACTCTTCACCATCCTGTTCTTGTGGTGGGTGGACCTACCTCTACATCCAATCCGAGA
Ae2SigPSigP-257841_FR3_76-239	ATGCTTTTCACCCTTGGCCTTCGCCGGAGTATAAGGTTGGGTCATTTCGTCTTCATCGTTGAAGGTCGATTGGGACGAGATGCTTCCATTCTCGTCGTCACTGTAGTCTATCAGCTGGCTAATGTTCGGTGTGGGGGTTTTCGCTTGCAGCAAATTGTCCCGCATGATTTCACTGTGCGACGCATATTTCGGATCCAAGCGATTTTTCTCGTTCATCATATGCTCCCCAAGGGTATTCTGGTCCTCCGAAACGACCACCATCGAAGTTATATCCACCCCGTTGTCGATAAAGCGCACCTTCGCCTCACCGGTTTCGATTTGGATGCATTCGTCTTTGGACAGTTCCTGTGCGATCCGTTCGTGACGTAA
AALF002150	ATGACCTACCGCAGTCACATTGTGGGACCGTCGCGAGCCTTCGATCATATCTACGATCCACTATTCGTTGCCTCCGATCGGAAGGATGTCTGCCGAGCAAATAAGGCCGCTCTGTGTCGTTCGGCTCCGATTGGGATTTTCCCGGTGTATCAAACCATGTTCAGTGAACTGCCCCGGATGACCCGCAATCATTACGTAATGCATCGGAATCCGTTGCCTTATTATCCGGAGGTACAGGTGAACACCGAAGTGAAGGGATCTTTCATACCGGATGTTTCGAGAATCCTCGGAGCAGAGAGGTCCAAGTTCTTCTGCCACCCAACTGCGGGAGAAACGGGTACGGTACTTAAGCTGAGTGAAAGTATAGAAGAATTCTGCCATTGTGATCAGTCGTTCCAG…
Ae2-223485	GATTTTTTTCCAGCAAGTTTTCCATGGATTCCTTTCAAAAGTTCTTCGAGAACATCTTCCATGAGTTACTTCAGAAATGTCTCTAGAACTTCGTCCAGAATTCCTGTAGAAAAGCTTCTGTGGGTTTTCGCAGAATTTCAAAGATTCTTTCAGAAATCTGTAGGAGAATTCTTCCAAAATATTATCTACGGATTTCTTCAGAAATGCTTCTGA
Ae2-219914	AATTCTACCAGAAATTTCTCAACGAATTCCACTAGGAATATATCTAGATTTCCACTGCAAATTCCACTAGGAACTCCACCCGAAGTTCCGTTTAGAATTTCGTTAGGGGTTCCACTGAGAGGAGTTTCACTGAGAATTCCCCCTGAAGTTCCTTTGAGGTATTCTCAAAGAGTTCCACCGGGAATTTCTCCCAAAAGTTTCACTGGGAATCCCTTAAAGAGCTCTACGGGGAATTTCATTAGGAGTTCCACAATTATAAACCGAAACTCCTGCGGTACTTCGAGAACACTTTCAAAAAATCCTACGACCATTCTTATGTAA
Ae2SigPSigP-221105_FR6_296-377	ATGTGCTGCTTGGGATCTGCAATTCCTATGGTTCCTGTGGTATTAGGCGTTGACTTCAGATTCTGCTATGATTCCTGTCAATTAAGTTATTCTCATTATTCGTATATTTTTTTTCATTTTCAGAATGAAGTTTCTTCATTTATATTATTTCAAAAAAATAAAGGTTCCAGGAGACATACTGAAAAATTTGTAATTAGAAGGCACTAA
Ae2SigPSigP-219856_FR4_20-112	ATGATGGCTTTCGTGGTAGATCGGGGACTCGGCGTTTTGTGGCCCCTGCTGATACTTGTATATCCCAGTAGAAGTCGGAAAATTGACCACTTAACGGTGCCTACAGTCTTCGTAATTGCCGGAGTGGGAAAATCTCCGAGGCACCCGTATCGGTCTTCTTCGGGACCACGGCTGGGAAATGGTCCTCCTGTTCCGTTAAAAATGTCCAGGGACCGTACAAACTCACGTGCTCAGAATCTTCTAAACACCCGGTTTCACTTCCAATAG
AALF006604	ATGAATTCCCGTCCGCTGCTACCGATGACTGAGGACCCAAACGATTTGGCAGCTTTGACGCCGGCACACTTCCTGATTGGATCGTCGCTACAAGCCCTGCCCGGCCCAGACCTGCACAACGTACCGCCGACTAGACTGGAGCACTACCAGCAGCTGCAGCAACACGTTCAGCGTTTTTGGGTCCACTGGAGGAAGGACTATCTTCAAGAGCTGCAGCAGGACACTCGTGGTTGGAAGCGCAACGATGAAATCATCCCCGGAAGAATGGCCATCCTAGTCGACGAGATGCAACCCACTTTGCGTTGGCCTCTTGCGCGCATTGAATCGGTGATTCCTGGGAAAGACCAACTAGCCCGAGTTGTTTTGCTGCGCACTGCCCGTGGTACTATCACTCGTCCC…
AALF017621	ATGCTGGCAGGAGGAGGAACACGCTTGGTGTCTGCCAGGCGGCCAATAACACCCCGAGAACCTAGAAGACAGCTATATGGCCGGGTGGCTCCACCAGGGAGGCCTCCGAGTGCCTTCAGCTTAAAGTATCTACAGCTAGAATCTCGCGCCCTGCCGTCGTTGGAACCAATTCAAAGCACCATCCAAACCAATGGAGTTGTCCGATCGGAATCGGTTGATGACCTGGGTGAATATGATTCTACGAACAATAATGGCCCTCGGAGCAAATTACCCGCGCTGCTTAAAGTTCCTGGCAAACAGGCAGGATCGCTCGATAACCAATGTATGCCACCGCGAAAGGACTTTAAGCCACCGACGGCAGCCTTAACACCACAATTTTCACTCAATGCCGAACCCAAA…
Ae2SigPSigP-640_FR4_2-69	ATGTTAACGACGTTCAGAATGATGATTGCGTTCTTAACTTTCCTCAGCGTACTAGTTCGTTCATTCTCGTCCTGTCGGGCTCCATGCTACAGTACTACCGACCGCACCGCGTTCTTTTTTCTTCATTTTAATAAAAAACGTCGTATATTCGCTAAAACAAACTTACGCTAG
Ae2SigPSigP-39805_FR4_173-251	ATGTCTACGCCCTTCAGATTTTTTAGATCTCTCCTTCAGTTTTTTCTTGCTAGAACTCATTTGAAAGTTTCTGCAGAAATTACTCTAAGAAGTCTTATATACACAAATTCCTTCCTACATTACTCCAGATATGCTTTCAAGGATTTAACCTGA
AALF010432	ATGTCCAAAAAGGAACGAGCTCGCCTCGAGGCCGAACAGGCCGAGCATCAGCGGATGGAGCTGGAACGGGAACGGCAGCGAAAGATCGAGGAAGAAAAAATGCGCAAAGTTCGCGAGAAAGAGGAAGCCGAACGGAAACAGGTCCAGGAGATAGTGGCCAACAAGTTGCGGAAAGTGCAATTGGAGGATAGCTACAAGTATTTCGCCTTGATTAAAGAGGAGGTCAAACATTTGCACGGCCAGCAGAAGAAGGATCGTGAGTGGGAGCAGTACATGCGGTGCAATGGCTTACCGAATGCGTTTGATCCTGCGGATTTGCGAAAGTATTTGCACATCTGGTGTGAGGGCATTAGACTGTACAACGAACGTGAGCAGAACTGGCTCCTGTGCGCCAACGAG…
Ae2SigPSigP-255857_FR3_362-456	ATGTCGTTCATGCTTTGGGTGAAAATGAAGTGGATTTCATTTGTGGAGATCTGGCCGATTGCTTGGATGAAGAGAAATTGTTCAATGGCGAAGAACCGGATGTCCTTTGGGAAGAGTTTGCCCCGGTGGCTACCGATCTGCTGGAAAGATTGCAATCGTGCATGTCAGTTGAAAATTCACCTTGCCTATCTTCTGATGACGAAGGCGATATAA
AALF002501	ATGCGGATAGTGTCGCTCTGGACCCTGGTGACGTTGTCATCGCTTTGCTCGGCCGCCGACATCCTGATGATCACGATGGGTGGCACCAAGTCACACAAGATCCCCTTCTGGGAGCTGGCTAAAGGGCTGATACCGAGGGGTCACAACATCACGTTTCTCAGTGGCTTTCCGGCGGATTTTTCCTTCAATGGCCTCCAGGAAGTCACCCCATCCGGGCTGGTGGAATTCATCAGAAACTACACCAACTGGGATCTGCTGGGCGCCCGGATGAGGGGTGACCTACCCCTTTCACTGTGGGACGTCTTCCGCTATTCGTGGCAGGCTTGCGACGCCACCCTCGAAGACAAGGAAACCATGGACCTTCTGGGGCGCAAGTTTGACCTGCTCATCCTGGACGGA…
Ae2SigPSigP-98869_FR6_1-65	ATGCGGACGCTTATCTATGCGTTTCTCTTGGTAATCAGGATTTTTTCCCTCCCCTCTAAATGCGTGACGTTATTTGTGTATAGCACCTTATTCTCTGAAAAAATATTAAAAACCTGTGGAGGAACTATGCAAGTAATTAAAAAAAAATGCTATAAAACCGCTGGGAGGGTTTTCTAA
Ae2SigPSigP-215318_FR1_666-731	ATGAATTCGTCATACAAATCGATGCTCAGGTACCTTCTCATTTGGTCGCTGTTGGCGTCCAGCGGAATTGCCAGTTGCTCATTCCAAGTCGGATTGGTCCCATCTGCTGTAGAAGTTCGCAAAATTTTATCCTTGATCGATATGGTGATGTAA
Ae2-80961	TTTTGCATGTCTATATCGTGTGATAGACTATGCCCGCGAAAGTCAAGGAAATTTACTTTAAAAAAAGTTCCTAGACTGACAGNAATCGAATCCGTCACCCTTAGCATAGTTATCCTGACTACCCATGCCTTTACAGCTGCGGCTATATGGGCCCTC
AALF016854	ATGTTCGCCGGAATTCGGTCAGAAATCCAAAGCGAGAGAACACCCAAATGGACCTACGGTCGACAAGTTCGCATCTTTGTTAACGGATTGTTCTTCTACCAGTCCGCCGTTACCGCCCTGCAAATGTTTTATGTGGGTTATGGCAAGAACGTCGCCGTCGATTTCCAAACCATTTTCATGATCACCAAAATCGTTGGTGTCATTGCCGTCCTAGCCAAGTGGCTGCTGCTGATGTTCCAAAAGGACTCGGTCTGCACGGTCCTTAATTTCATCACCAGTAAACGGGTGAAATCCGGTGACGATGCTCACGATGAACTCGCACAGAAGCAGTTCAACCGCTCGGCTTGCACCATGATGCGAATCAGCTTCGCAATGACGGCTGCCAATGCTGTGTTGCTT…
AALF012561	ATGTGGCGATTGCTCATCCTGTTCACAACTCTCTGCTCGGTCCCCGTGGAAGGCCTCCGTGAAGACCTGTTCCTTGAACCGCCGGAGAATCTTGTAACGATAGTTTCCTGCGTGAAGCACCTCTGCGACAAGTACTACAAATCGGAACGGGCCATCAAAGGATCGCTGGGGCTGATCTACCTCAAACCGGACTCGTCGCTGTTCCAGGTTCAACTGCTGAAATCGTTCCACGAGGATCCGCGCCATGAGATGGGAATCATGCCCAAGAACAGCCGCAGACTTCATCCGGACGCGTCGCACGTGACGGATAGGGCCAAGAACTACTTCCTGATGGTACGCGAGGCGTCCGAGTTGGCTTCGCACATCAGTATGTTCCGGAGGTTACCCACGTTAAATCCG…
Ae2SigPSigP-254293_FR2_24-246	ATGATGAGGTTCCCCGAAATGATTGCAGTTTTGATATCCTTAGTCTTTACGGATTTGGGTATTACGATAGCCGAACGACCCAGCTTTCGGATTCTGGCTCCGGAGTTCATCTGCGGTCCGACAAAGCCGACGAACTTGAGCGACGAAACCGGAAGTGTCGTAGCAGTGCCTCAGCAGATCACCATAGGTCTGCAAACGAAGGGAGGTCAGAGGTTGCACTATGACGTGACGGTGCATTTCGAGCTGTTGAACGGTATCGTGAGTCAACGTCACACGCTACTGCTGTGGAAGAGCGTTCGTCAGCTGGAGAAACGGTTCAAGGAGGAACGCGAGGCCATCTCGGACGGCAATCAGATCACGATTCCCAATGAGGATTTGGTACCCGGGGTGGGTTACACC…
Ae2SigPSigP-61354_FR4_110-209	ATGGCGACGACGAAGCAGATGTGTGTTTTAGGGTACGCATTTCTGTTGACCATAAGCGTGTCCGACTGTAGCCAACAGGTGCCCTCTGGGGTTTGGACATTAGCTTCTAGTTCAATGCCTGTGGCGATGGCGGTGGCGGCGATGGTAGCAGTGACAAATTGTTATGCGAACATGTGGCTCTCGGAGGTGCCATTAACACTTGACTGTTTCACAGTCGATTGCACACATTGGCCAGGTGGGGTTTGGAAGGGAAATGAGTAA
Ae2SigPSigP-259715_FR6_982-1081	ATGCATCTAAGATTTGCACTGGCAATTCCTCTAGGAGTTCCACCGGGAAATCTTCTAAGAATTCTCCTGGAAGTTCCTCTAGGAGTTCCAGTGGGATTTTCTCTAGAGCTTCAATCGACAACTTTTATAGAAGATCCAGAGAAAATTCGTCTAAAAGTTCCGCTGGTAATTTCTCTAGAAGTTTCACTAGGAATTTCTCAAAGTTTCCATCGAAAATTTATTTCGGAGTTTCACTTGGAATTGCTCTATAAATCATACTGGGAGTTTCTCTTGGAGTTCCACTAG
AALF016813	ATGACGGCAGTGCAAGTCTGGGGCCGGTGCTGCAACGGCGAAGTGGAGATCATCTATTACGATGAGAAGTACCGTGAGCAGTCGATGGACGTTTTGCGGAAGTCATTTTTCCTCAATGAAGCCGTTTGCATCGGTTCGGAAGTGAATCTCGACCCGCAAGCTCAACTTGACCTGGAACAACTCTGTCTGGACGTGGGACGGAGCGGGACTTCCCTGATCGCTAGACATGTGCCCAGCGAACGAATTGTGGGCGTTTCGTTCAACGTGCTGCAGACGCCAAGTGCACCGGGTGAGCTCAACTATTTCGAAACGTTCCGCGACCAGCACTGCCTCTCGGAAAGTTCGAAGAATCTCATGCAGTACATGATCACGATGGACGGCAAGGTGGACCTGTTTGAA…
Ae2SigPSigP-240293_FR4_1457-1652	ATGCTCAGCTACATTAGCTGCATGCGTTCGATTGTTGTTGTTATTGTTGTATCGTGGAGGTCTATTGCCTCTACTTCCTCTGCCTTGGTTGTAGAATTGGGACTGATTACTGGAATCAAAATTTCTCTCTTGGTAGTGATTCTGGTAGTGGCCTCTGCCACGTCCATTACCTCTACCACGGTTATTCTGATATCCGCGATATCCGCCATATCCTCTACCACCTCTGGCACGAAAATTACCATGTCGTCCGGACCCACTTGA
AALF014909	ATGCCCGAGCAGCAAATTCCCGCCTACGAGAGGCCATCTTCGAGCTCCTCGTCGGAGCCAGTATCCCAAGAGCACTCCCTCGGTGCCCTCGAAGAACGCAGAAACAACGCAAATGACCGCGAAAACCAGTTTGTGGCCATTCGCAACCTGATGAACAATAATCGCACTTCACGGAACGGAATCCGTCCGGTGATTCCACACATCCCGTTCGAGCGATCGTTCATTCCTGCACCGACCCGATACTATCCGATTGTGATCCCAGCGGAACCGACCATCGAAGACTTGTTGCGTCAAGCAGCCGGAACCAGTGAGTTGCACGTGGTAACCGAGATCAAACTGAAAGTAATCTCCCACCTGACCAGTCTGCAGAGAATTCCGTTTTTCATACCGAATTTGCGA…
Ae2SigPSigP-235177_FR5_462-618	ATGCTTATCTTCGACGTAGCCCACCTGCTTATCGCACAGGCACATCTTGTAGTTGGTGTTGTTGTTGTGCAGCATATTACTGGTCATGAAGGTTTTACTGGTCACCAGGGTGGTAGTTTTGGTGACGTTCTTTATCGTGCAAATCATGCCGATGTCGCACTGCAAGTTGTCCGTGCAGAGATGGTTGAGACCTTTGTATTTGGCCTTGCAGTAGCCATTTTCGGGCGCCTCAAAGTCTCCACAGAGGCATCGCATTTTACCATCCGCGGCTTGCACACAGCTGGTGTTGACTATCGTGGCGCAGTCACCGTGGTTGACACATTCTTTGGCTATCACTGGTGCCCGTGTTGGCTGCGGAGCCTGTTGATTCTGTGTGTTGGACTTGCCGAATGTGGTCAG…
Ae2SigPSigP-180454_FR1_1-57	ATGATGAAATTTTATTTATTTGATGTGTTGCTCTGTGTTATGATCCTTCTGCTAAACGACAGATTTGGGGTTTGCCCTAGGTTTTTGTGCCAAGCAATACTAAGCATATTATCAGATCTGCGGAAGTATTTTTTTGTTTTAAACCTTTCTTGTACTATA
Ae2-16536	AATTCCTCTAGGAATTCTAGAAGAATTTTTCTCGGAATTCTGGAACAATTCCTATCGGAGTTTTGGAACAATTCTATCGGAATTCTGGAACAATTCCTATCGGAATTCTGGAAGAATTCCTCTCGGCATTCTGGAAGGATTCCTCCCCGAATTCTCAAAGAATTCCTCTCGGAATTCTGGAAGACTTCGTCTCAAAATTCTGGAAGAATTCCTCTCGCAGTTCTGGAAGAATTCCTCTCGGAATTCTAG
AALF019855	ATGCGGTCGGTCATCAAACTTCTGCAGTTGTTGGGCTTCTGGACGCAACCCTACCAGAAACGAAGCAGTGCAAAACCACTGGCCTTCACAACCCTGTACATTGGGTGGCTGCTGTTCCCGGGAATCATCTACATCTTTCGGCAGCAGCCAAGCTTTGCAGTTATTACGAGAACCGCCGTCGAATCCATGTCCATCGCTAACATAATCATGCTCATCGTGAGCACCATCTTTCATCAACCGGTACTGGGGAAGGCTTATGGCGATGTACGATTTGCTTTGGCAGCAGTTTCCGACAGTCTGGACAGGGAGTTGCAGCGCACAATCGATCATCTGGAGTTATCTACAGATCGGTTCTTCAAGGGTTACATTGGATTTCAAATGGCAGTTGGTCTGATTTAT…
Ae2-33021	CATTTGTGTTTTATCCAACTACATGCTTATTTTGTTTGTGTTCGTGTGCTTCTGTTAATTTACAAAGTTCGCATTTTACTCATATGTTGTTTGATTTTGCTGACTACACACCAAATCGATGTCTACTTCCCACACGCGAAAAAATCCGTTCCGATATTCATGAACAAAAAATCATGGATAACGGAACTGACAGGTCGATAA
Ae2SigPSigP-224814_FR4_446-512	ATGCCAAAGGGTATGTTGTGTTGGTGGCTTGTAGCATGCGCAGCTATCGCAGGAGGAGGAATTTTGTCCACGTCGCCTGGGAAGTACCACTACCGCGACCACGAAGATCTCTCTACTTCCTCTAGCGGAAGGATGAAAGTCCTCACCACTACGATGTCTCTTTTTATGAATTCTGAAAT
AALF023443	ATGGCAACATACAACGCCGACGCGAAACTCTGGACCGGTCCAGAGCTGCCCGGTGTGTTCAATCCGGAAGCCAATCTTGGCCAAATTTTTATGAACATTCTCTCGAGAAGTCCATCGAAAGTGATTCAAATTAATGCAGACACCGGGTACGAGATGACCTGTGCGGAAATGAAGCTGCGAAGCGTACGCGTGGCGTTGAATCTCCGGAAGCTGGGCTACCGACCAGGAGATTTGGTAACGCTGGCCTGCATCAATACGGACAATGTGGTTCCTGTGTATGTGGGGTGTTTGACTCTGGGACTGGTAGTGAATCCGTTGGCTCCGGTGTTCAACAAGGATGACCTGGCTCACATGATGCGACTGACGCAGTCGAAGGTCGTGTTCTGCGATGAGAACAAT…
Ae2SigPSigP-225173_FR6_756-929	ATGCCTTGGACACTCTTCGTAGGTTTTACCAAGATATTCGTAAAACGGGTCCTTAATGCATTTGAATGTATCGTTTGTCTGCGCCTAGATGTTGATCGAGGTGTAGTTGAAGAATTTGCTCCGTATCCCGAATACACAGATTCGTTCACCAACCGTGTTGCACCTTATAAATCGCTGCATCCTCTTCTCGATCACCGACTCCACTCCGACTTCTGCCTTATCGCCGACGCTATGATAGATGTCGTAATTGAAGAAAATCCTGGCAGGAAATTTAGCAGCGAGACTATACTTTGTAACAGCTTTGTAAGACTCTGCAATTGTATGACTGTAACTTTGGCAACGGTAAACGATTTTTTATGTAGAGACATTACTATTAGGTTTAACAAAGACTACTTTACA…
AALF018054	ATGGGAATTGCCACAGCAAGAAGAATCGCCAACTGGGTGCGATGCTACCAGTGTTTACTAGTGGCGTGGAGTTGGCAGCTGAGCATTGCTGCCAGCAGCAAGTGGGATCACATAATGGATTTTGACCAGAACTATCGACTACTGTGGACTTCCACCGGGCAGGATATTACGTTCGAGATTCAAAGTCGGACCCAGGGATTTGTGGGTTTAGGGTTTTCCCGTGATGGAACGCTGGCCGATTCGGATATTGTCGTCGGGTGGATGGACGATGGGCAGACCCGTTTTCAGGTAAGTTTTATTTAA
Ae2-230246	TTGTTTTTCTGGGATCAGCTCATACTCTATATGTTTGGCGTAAATGACGAACGACAGTATAGTGTTCCTGATAATATTAGTCGACTGGGTCCCCGTGTGAAACTGACCTTTGATATTCTGATTTGCAGCAACCATTTGATGTTTTCCTCGATTTATGCAGCGATCTTGACGATTATGAATACGCTTTTCATGGCTTTCTCTACCGAGCTGGAGAATATCGTATTGCAGTGTAATGGAATATTTGACCGCGTTGATAAACAAATGGCTGACATTGTTGGAATGCATGAAAATATGCTAGGACCAAAGTTTTGCAACATTTTAAAAAGAGAATTGAACATGATTGCAGCTCGACACGCCGAGCTGATAAAACAGGTCGCGACTATGAGAACGTTGCTCAAA…
Ae2-252811	TACCCATCGGCCCCACATTTTCTGCCAACCCCGAGCAAGTCCAATGTCGTGGAAGCATCCGATGTGTTGCGGCAAATTCTGAATAAAAAAGTGCCACAGACGAGCTACAGCTATAACAGCTATCAGCAAGCGACGGGACCTGCCAAGTACGAGAAGAAGGTCGTCTCCCAGCACGATATCCCAGTCGATTCCTATCCCCCACCATTCAAGCCACTAGACACCAACAAATACCTGCCACCACTGTATGGCCTTCCCCATGGTCCTGTCGAATCCGTTACCCATTCCCAGTCGATAACGACCTCCTTTGGCGCTGGCTACAACTCACCACACGTGGAAGAAGTTGATCATCCCCAGTACCCACCTTCCTACGATATCTACCATTCCATGAGCGTCAAAATG…
Ae2-210703	AATCAGGAGAAGCAGTATGGTCAACTTTATCCGAACGGTTCCGCAGATGGAATGATCGGTGCTTTGTTTGAAAGACGAGTAGACTTAGCAATCGGTGGGGTGAGCGTCTGGCATCACTTGTTTCCGTATTTCACCTTTACGGCAACGCTTCAACGAGTTGGAATCAATTGTTTAACTCCTCGTCCTAGAGTTTTACCTTCATGGCTCACACTGGTGAATGCATTCACGGATGTTGTATGGGTGGTCTTTGTTGTGTGCTTCGCATGCAACTCCTTAGCTCTGTATTTCATCACCAAGCGCAAAGAGCCATTCTATGCAGTTCAACAGGTGTTCGCCGCGTTACTTCTGCAAGGAACAACTCTTAGGAAACGTTCCTTTTCAGAGGTCATTTTCACCATC…
Ae2-262980	GAATCTCCACGAGATTTCAGAGCAAACCTCCACGAGATCCCAGACGAAATCTTTAAGACATCCCAGGAGGAATCTCCGCGAAATTCCAAGGAGAATTTTCACGAATTTCCAAGGGGATTCGCCACTGGATTCGAAGGGGATTCTCCTCGATATTCCAGGGGCAATTTGCACGAGATTCCAGGGAGAATTTCAACGAGATTCCCGGAGAATTTCCACGAGATTGCAAGAGAAATATCCACGAGATTTCAGTGGGAATCTCCAAGAGATTCCAAGGGAGATTTCCACGGCATCTTTATGAGATTTCAGAGGAACATCAATGATATTCCAGCGCAAATCTCCGCGAGATTCCAAGAAGAATCTCCTCGACATTTCAAGAGGAATCTTTGCGAGATTCCAGGG…
Ae2-240291	GGAGTTTCAAGGGGTCTCAGGGGGGTTCCAGGGAGAGTTCAAGCCGGTCTTAGAGGTGACACAGAGGGTCTCGAATGTGTTTCTGTGGGTTTCAGGGGCGTTTCAAGGGGTGCCAGTGGGTTTAAGAGAGTACCGGGAGGTGAAACGGGCGTTCATGGGGTCTCTGGGACGTCTCGA
Ae2SigPSigP-241354_FR5_110-165	ATGGCAAGGTTTTTTTTTTATTTTACGCTTGAGTGCATTACACTAAGTATTACATACTCATTTTGCGAAAGATTTGTTTTGAAGGTTCACGATAATTATGCAAAAGTAATTAAACTTCAAATAAAGTGTAAAACAAGTCCATCAAAATATTGA
AALF019376	ATGGATCAGGCCTTGGACAAAACAGTTACTGTGCAGCGCAGCTCCGCTGATAATATTCCTAACATTCCATCATTCTGCGAGCATTACGAGCCGCTTCTGGTTGAAGAAATAGCACTCGTTCGACACCCCACCTTGGTTCACCATGGCAAATGTGCCCTCATCGGATACCTACCGGAGCGAAGCAACGGCCTGGAATCGCTAATGGTACCCAGTTTACCCGAAAAAATGCAGCTCCCTGACGCCACGTGCAGTGTGCAGTTAAGCTTCGACAACTATCGAGGCTCAATTCCTCGCAACTGCACCGTTCGAGTCTACGGAACGATGACCTTGCAGGGCCCCAGCGATTCCGCGTTGAACAATTCTCGAGAATTGATTTGCCACTTGGAGGATCTGAAGCAG…
AALF005553	ATGTTGTCGGCGGCGGATATCAAAAAGCTGGAAGCGGAATGCCTGGAGAAAATCCAGGGCGACGAGCTGTACCAGCTGCGGAACGATGCCAAGTTGAGGGCGGTCTATGCAGCGAAGAACTACGATGAGTTTAGGGATATTGTCGATGCAGCACATTTGAACCCGCTGAGCTCGCAGGACAAAAGAAATGCGCAAACTAAGCAACGATTGTGGAACTCAGTTTCGAAAGCATAG
Ae2-225539	CTCCAGGAGATCTTTTCAAATTTTATCCAAAGTTACTTCAAAAATTTCTCCCAAAGGTATTGCGGAATAGTTTTTCTACTGTATCTCTTTTTCTTTTTGAAGAAGTTCTTCTTGCAGGGATTTCTTCCTGACAGTTTTCCAACATTTCTCTTAGATTTCCTCGCGGAATTTCGCCCGTAA
Ae2SigPSigP-235177_FR3_154-362	ATGGGTGCCTTGAAGAAAATGACACGCTGTGGTAGCATAAGTACATTGTTCGCGGTGCTAATAGTGCTGTTTGGCGTCAGTTCGTCGGCCCTGACCACATTCGGCAAGTCCAACACACAGAATCAACAGGCTCCGCAGCCAACACGGGCACCAGTGATAGCCAAAGAATGTGTCAACCACGGTGACTGCGCCACGATAGTCAACACCAGCTGTGTGCAAGCCGCGGATGGTAAAATGCGATGCCTCTGTGGAGACTTTGAGGCGCCCGAAAATGGCTACTGCAAGGCCAAATACAAAGGTCTCAACCATCTCTGCACGGACAACTTGCAGTGCGACATCGGCATGATTTGCACGATAAAGAACGTCACCAAAACTACCACCCTGGTGACCAGTAAAACC…
Ae2-94208	GATCCTGCCGGCCGGGGCACGCTCATGTTTGGTGATAAATGCGAAAGCACCACTGACTGTGGCTTTGCCGGGTCCGTTTGCGACTCCGGCACGCGCACATGCCAGTGTACTTCCGATTTACCAGCAACGAACCACCTCGACAAGTGCGGCAAAAAGGCCCAGGTGAACGAGAGCTGCTTCTTCACGGAGCAATGCGAGCAGATGACCGAGCAAACCGAGTGCCGCGACGGACGCTGCATCTGCCGGTTCGAGATGAATCCCATCTTCAAGCCGGACGGAACGGTCGAGTGTCGAGCCACCATGAACAAACCCATCGAGCCGGAAAAGTACATCGATCCGGCCATGATCGGCGTGCTGGTGGCGATGGCCGTCATGTTCATCATCATCTGTGTCGTCCTG…
Ae2-27117	ATACTCTTTACATGCGGAGAAAATTATTTAAAAAACGGAATTTGTTTCTTAAAAAAAATATTTTTTTTGAAATTCTTGCACTTTTTTTTGAAAATTGTTTTTGGCAAATTCTGTTTGAATTACTGTAAACAATACATTTGTTCCACTCATAATTCGAGTCCAGTTACGAATACCTTCTTGAAAGTGTTTTTTTTTAAATTGCGAAGAATATAA
AALF010885	ATGACCTACAGCCGGAACCGTGCAGATCCAAATCAGGGAGTATTCTTCACAGCATTCGACATGTCCGGAGCGACCCGGTACCGCAGCCTCTGGGAGCACCAGTTCAAATCCTGTCAGGGAATCGTGTTCGTTATCGATTCGAGCGACCGGATGCGATTAGTGGTGGTCAAGGACGAACTGGAACTACTGATGCAGCATCCGGACATTGCCAACCGGCGGGTGCCGATTCTGTTCTTTGCCAACAAAATGGACTGCACGGATGCGCTGAGCAGCGTTAAGATTGCTGCCGGCCTGGGGCTGGAGAAGATCAAAGATAAACCGTGGCACATCAGTTCGAGCAATGCGCTGACCGGCGAGGGCCTGCAGGACGGCGTCCAATGGATGGTGCATCAGATTCGG…
AALF027840	ATGTTGCTGTCCCCGGTAGAACACCACCGATTCGAACAACCGAAACGTCACTTCGTGTCGTTGGTTGATCTTCCTCCGCATCCGACACGCACCGTGACCTGTGCTGTGAAGGTAGAGCTGGGCTGGCTAAGGCTGGAACCGTGCGAAGAGATTATGCGTGGTGTACCCTACTGGGCGCGTTGCGTTGTCGGCGTGGCGGCGTTGTTGACGTTGTCGGCCTTATATTTCCTCTCGGACAAAATCGAAGACACCGGCCTGCGGGTGAACGGTAAGGGCAAGAAAATGCGCAAACCCCGCACCATCTACAGTTCCCTACAGCTGCAGCAGCTCAACCGAAGATTTCAACGGACGCAGTACCTAGCGCTACCGGAGCGGGCGGAACTGGCGGCCAGCCTCGGG…
AALF021026	ATGGCTTTTATTCGGTGCTGGTGCGTGCTATTTTTGGCAGGTGCTCTATTCGGCGGTTCTGCTTTGGGATATCCTGACGAAGATGACTTTTTCAAAAAAGAAAACGAAATCCAATCGTTGCCGGACGACACTTGGTTCCAAATTGAAGATGTGGATGGAGATATGACAGTTCCAGAGTTGATCGAAAAGTATGGCTACAAGGTGGAAGTTCATTCGGCAACTACAGAAGACGGTTACATGCTTACTTTGTTTCGGATAATGCCACGGCAACCATCCCAAACCCAAAAGCTCCCCGTTTTTGTGATGCACGGCCTACTTGGTAGTTCAGCAGATTTCGTCATCAGTGGTCCGAACAATAGCCTCGCCTACTATCTTGCAGACGACGGCTACGAAGTGTGG…
Ae2-221467	TTAGGAGTCTTTATGATTCCCCTAGGAATTCCTTCTGTGATTCCTGTAGGAATTTCTTCTGGGATTCGTCCAAGATTTTTTCCGAAATTCCTCTTGGAATTCCTACCGTGGATTCTCAAGGACCTATTTCTTGGATGCCTCAATTCTTGGATGACTTGGATTCTTGTCACAACTTCTTCTAGGTTCTTCTCTCGGCAAATCGAGATTTGCAACTCGTTTTACATACATAAATATCGTTTTGAACGCAGATGCTAG
Ae2SigPSigP-170440_FR1_44-125	ATGGCAGGCACTTTTAAAATAATTTTCAGTGCATTTTCTTTAGCAATCATGACGGCATCATTGGCAAAAAAACGTCACTTTCTAAACGGGTTTGCCGAAAAATTCTTCAAACGAGTTTACAAAGCAATCGTTGGGTCAATTTTCATAAAAAATAATTTAACAAAGCAATTTTCAATGGAACGGATGAATAAATTTTTAAAATTGAAAAATTGA
Ae2SigPSigP-159956_FR2_1-62	TATGCATTTGTTTGTGCTTTACCTGCATCCTCTTCTGCTGCGGTTGGAGCAAGTGTGCGGCGGAGATTTGATAGTTGCGTACGCTGATGACATCAGTGCAATTATCAGTACGGTTGACCAGTTGAATACGATGCGAGATTTGTTCAAACGATTTGGGCGTGTAGCTGGCGCTCGTTTGAA
Ae2-156607	CCCGGAATCGATGATATCAAATTTGCTTTATTGAAAAACTTGCCGTTAAATGCTAAACAACTTTTACTGCAGCTTTACAACGACTTTTTAAAATTAAACACTTGTCCCCAAACATGGTACGAAGTAAAAGTGCTACCAATTCTGAAACCTGGAAAAAATGCCACAGATCATAATTCTTATCGACCTATTTCGCTTCTTGTCTGTGACAGAAAAGCCTTCGAAAAAATGTTAGTAGTTCGTATGGAACACTGGGCGGAGAGGCATAATATTTTTTCAGATACACAGTACGGCTTTAGACGAGCACGAGGCACACGTGATTGCTTAGCAAAA
Ae2SigPSigP-211994_FR3_903-1012	ATGAGGAATTCGTCCACTTTGAATGTTGCACTTTCTTTTCTGCCCCTCACTACTACTGGAAGTTTTGCTTCACCTTTCACACTCACTTTATGGTTTGTGTACGAAATCAGCCTCTTTGTGTCGGACTGTTGCAACTCTTTCCCCAGGTTGCAAAAAATATGCCACGGTAGCACGTTGCACGCTGCTCCACTGTCCAATTTCAGTGTGACATTCTTCCCGTTAATCGACACTGTTTCGTACCACACTTCATCACTATTTTCGTCATCGTCATCAATTGCAGCAATGTAA
Ae2SigPSigP-61700_FR3_7-60	ATGTTTTTGATGAAGACTTCGCCATCTTTATCTCTTCCTTGGGCCGATATAATAATAATAGTAGTTTTTTCACTATATTACCGGACTCAGTCTGGAAAAATAAACCAAAATTATATCTTTTTGTTCTTCAAAACAAATCGAGAGTACTCATGA
Ae2SigPSigP-63511_FR3_1-52	AAATGATCGTACAGTACGGATTCGTAACCCTGTTTGTGGCTGCGTTTCCTCTGGCTCCACTGTTCGCATTGCTCAACAATATCGCTGAAATTCGGCTGGACGCCTACAAGATGGTAACGCAGTCCAGACGACCCTTGGCGGAGAGGGTTGAGGA
Ae2SigPSigP-2620_FR6_1-102	ATGCGAAAACAAACCATTTCGCTGATTATCGCATTTTCGATAGTGCTGTGTCTTATCGTTGGAACTGACGCGGGCTCGGAGGATTGCCCTCCGAATTCTGATATGGACTGCAGTGGACCTTGTGTTTGTGTAACGGATCGTGATTCCCAAGGTGACTGCCCGGAGGGTTTCAAGTATGACAACTCACGCCAAAAGTGCACCGTGACTATGGCGTTGGCGTACACTTGA
Ae2SigPSigP-34980_FR3_5-68	ATGTGGCTGTTGTGGGGAAAGTGTGCATTGTGTTTTGTGATCACGTTTGACGCTATTCTGACGCGATATATGATCTGTCGATCGATATGGAGCGAGTCTGAATTGCGTTATTTGCAACTTGTTTTGCTTATAGTTCAGATAGTCGTAAACGAATCTCAAGAGTGA
Ae2SigPSigP-220112_FR5_508-571	ATGTCTGCTTCAAACTGCTTATTGACGAACTTTTTGTCGTTACCGGTCCAAATAATGATGAGTGTTTTACCTGTCTGCTTCTCATCACCATTGTTTCGAAGTTTTCGAACGTTTTCTAAACGCTTTCCCCGGATTTCTCTTCCAAGAAATAGATGA
Ae2SigPSigP-237760_FR6_1016-1094	ATGCTCGTCGAAGTCCTGCTTCTACCTTTCAATCACTTCATGTTTGTTCCGTCCCTATTCCAACACATTTTGGCTCACGGCACAAAGCTTTATCGGTATGCATTAAGCTGTCGCAACAGCTTCCTTTATTTGGCTTTAGGTCGTATAACAAAGCGACCAACGATACGAACGACCGTATCACAGATTGATTTTACATCGAATTTTAGTTCGTCTTAA
Ae2SigPSigP-243406_FR3_111-295	ATGCAGCTGCTGCACGTTGCCGGGTTGTTGGTGATATTGAACTTGGGGCTGAGTTACGCCTTTTTGGAACCCGTCCTGACCGTCTGCAAACGGAAGGACCCCAACGTGGACAAATGCATTACGGACATTGTCGAGCGGATACGGCCGAACATTGCCAGCGGCAGCTACGGTTCCGCCAATCAACACCCCAAGCTGGAACCGGTGGTCATCGATAGGATCAGCATCGAGCGTGGCCCGTCGTTCTCGGCCAACTTCTCCAAACTGTCCATCGGCGGTGCGTCGCAGTTCATCATCAAGAAGCTCAAAACTGATCTGGCGAAACAGCACATCAATGTGAGCGTCATCATCCCATCGCTCGATGTTTCCGGAAAGTACTCGCTGAACATGAACATTTTGGTT…
AALF009581	ATGCCCCGAGTGCGACCCACAACTAAATTAGGTGTATATGGCCAATACGATTTGAATCCTGAAAAAGCTGTTACATTATATACCGAATCGAAATTGCAAAATCAATACTACATCAAAACTCCCAACTGGGACGTTGCACGGCTGAGCTTTGATCTGAAAGGGATCCAAAGTAACCGGGAGTATGAAGAGGTCACCAAAGAACAGGGCCGGATGCGTGCTCATTCGCATGAGCAATTTCAGCTGAATGAAAAACGGCTGAAGGAGGCCGACAAACTGCTGCAAACTTTATGGGAGGATTTCGTCGAGGTTAACGATTTTCTAAAGGATTGTGAACTAAAGGAAAATGAGTCTTATGGAACTATGGAAAATGAAAAAAGGAAACAGAAAGAATACAATGAA…
Ae2SigPSigP-243466_FR2_10-171	ATGGGCTTGGGCATATTCCTTTTCCTCGTATTCAAGAGCCATGGGATAGGTACCCAGAAATTCAAATTGGTCGAATTCCCAAAAAAGACCAATTTCGAATCTATCCAATGTGCTGTAGTGTCATTAAGAATCCTCCTTGCTCGCATGGTTTCAGCTGACTTGAGCTGTATCGCAGGCTTGGAACTCGTATCTCTTTGCTCGAAATACTGTTTGACGTCATCGCGAAGGTCCTTCTCTGGCTGCCTTGATACTTCCACCGTAGACGCGCCAGCCAAGTCTGGTCTTGGTAGCGACCGAATCTCCTTGTCGTCGTTCCTAAACTTTAAGCGGTAA
Ae2-26372	TACCTTCATGGGATCCCACCGGGAATCCCATCTGAAGATTCCGCCGGGAATTACGTAGGGGAACTCCAACCAAATCCGTCTGGGACTTCGCCAGGGATTCAGTCAGGGGCTTTCGCCAGTATTTCCCTTTACAAATATAGTCAGGAATTTCCTTTGCAGAAGCCCCTTTTGAAGATTCCACCAGGAATTCCTCATGGTGATTCCGACGGGGATTCGTTTTGA
Ae2-175364	AAATCGCTTCGCATTAAGCCGTTTGATGGAAGTGGCTTCAACAATTGGAGCTTCCGGGTACGGGCGTACCTGCAGCAATTGGAAGTCCTGCATTGCATCGAAACGGAGGCGGAGGAGAAAGCGTTCTGGGACATTCTGGACACGGAAGCCGAAGCGGTGAAGGCAGAGAAG
AALF001578	ATGTCCGTCATCAACATTTATCACCATAACGAAAACATCTACAACGTGGAAAAGAAACCTCCGGAACGCCCGCCGAAACCGCCTCTGTACCACTCGCGTTTCGAACACCAGGTCCGCCGAGAGACTAAGTCCAGCAAGGATGCCCATCGGACGATGGGCTTTGCCAAAATTCCTCTGCAAAAACCGGACGAATTTCTCAAAAAGAACTGCGGCATCCGTTTCCGGGCTACAAAATCGGCACCGGTTCGACTGTGCACTAGCCACAAACCGCCGGTCCCCAAGAAGGACGAGCTGGCCGCATCGCAGCAGCAGGTGATGAAGTGTGTCGATTTCAAGGTCGAGAACATCAAGAAGGTGGTTTGCTCAAATCCGAAGAAGGTCCGACCACGGTATGCCGAT…
AALF016589	ATGCCGACGCTTCAACCGCGGATAGGATTTAGTATTGACTCTATAGTAGGGAATAGTACTCCCAAGTCGCCACCTCATGCGATTACGAAAGTGGACAACTCGCAGCGATCGCCAAGTCCACCGCAGTCCTACTCGGTCCGGTTGAATCGGTTACAGAGTCTTTCGCCGCCGCACAACTATAGCATCACTCGGCTACCGGAATCACCACAAAGCATACCGGAGACACAAACTCGCCTGGAACCTCATCCCACTACCAGTCCTGCTCTACAGGCTCGCCTGACTCCCGATGATCATCCTTCTGCGAAGCGACCTCGAAGCCCATCGCCACCGTCTTCTCCATCTGGACCAATGCCTCCACTAGGAGCTCCTGGACCGATAGTTGTACCTGGACTACCGGCT…
AALF014911	ATGAGTGCCAGTGAATCGCAATTACAGGTGAAAGTGAATAGTGCAAAGAAATCTGTCTGTTTTCTGTGGCCATCTCGGTTGCTTCTTGCCCTACTATGTTTCAATCTACTGCCAACCATTGTGGAAGGGGACGTTCCGGTCGTACAGCCGGAACGGTTCAGCCGACCAGCATCGAAAGATCCCATAGCTGCCGGATTCTATCAGAGCAAAGAAAAGAACAGCCAGGATGTCAAGGATGCCTACATGGAACAGCTGGCTAACGAGCTGAAAGGACGGATGCTCAAAGTGACCACGCTGGAGGACTGGCCACTAAGTTACACCGAGCGACAGAATGGAACCCTGGTCGGGCGCGGTGTGGCCTTCGAACTGCTCGAGTTCCTCATGGAAAAGTTCAAATTC…
AALF026946	ATGAACAGGATTGTGGAATATAACGAACAAAGTCTAACTGCTGTTGCACTGTGGACTAGTTACAGCAACATTTTGAAAGATTTATTGCTTCCGAGTATAGCCGGCATCTACTCAGTTTGCGTGATACTTGGGAACCTTACCAGTAACTTTACTCTCATGAAATCGTTTTCTAATGTGCCATATGAAGTGATTGAGCTAGATGGAGTCGGCCAGCTCGATTCAACTACCAGCCTGATGTTGGATGGGATCGAGTCTGGGTGTAACACTTTTATAATTCACCACCACGTGATACTGGATTTCCTGGACGTCTTTGTGGATATTCACGACCAGGCCAATTACAGGAATCCCAACAAATATGTGCTCTTTCTGATGGAAGAGCCAGCGTCGGATGACTTCCTG…
AALF019765	ATGGCATTCAAATTTGTTCTTATGGCGACCCTTCTCGCTGCGGCCAATGCTGGAGTTATTGCCCCACATGGTCATGCTTCGTCTCATCAATCGATCCAACTCCATCATTCCGCTCCTGTTCACCATGTAGCTGCTGTCCATGCTGCTCCAGTGCATCACGTTGCCGCTATCCATGCTGCTCCTGTCCATCACACCATCGTGAAGGAAGTCGAGCACCACGCTCCAGCCAACTACGAATTCTCCTACTCCGTCCATGATGAACACACCGGAGATATCAAGAGCCAGCACGAAACCCGTCATGGAGATGAAGTCCATGGACAATACAGCCTCCTCGATTCCGATGGTCACCACCGTATTGTTGACTACCATGCCGATCACCATTCTGGATTCAACGCTGTC…
AALF012077	ATGTCAACTTCGGAGCCCAAGCGAGTTTCCACCAATTTGGCCACCATTTACGGCAGAATCGCTGCAGGACACGAACGGATGAAGATATGCTTCTGCACGGATTTGGACAAATCCGTCCTGATCAATAACTTTGAGAAGCGTGGTTGGGTCCAGGTGTCGGCCGACGATGACTGGAACTTCTACTGGGCCGGCACGGGAACATGTCGTAACATCTTCAGCGTGGACAGTGGCTACCGTATGCACGACAACCAGCTGATAAACCACTTCCCCAACCATTACGAACTGTCGCGGAAGGATTTGCTGGTGAAGAATATCAAACGCTATCGGAAGGATCTGGAACGGGATGGTAATCCGTTGGCGGAAAAGACGGAAGTGAATATTCCAGGGGGATCGAAGTAT…
Ae2-232684	ATACTATTTTTGAAACTGTTTTCAACTTTTCTTATTTTGCTATTCATCTTATACACTTTTATTAACTGTAAATTAATAATTCTTTACCATATTTGCATGCTTTTCTATTTAATTTTCCTCTTTTACATAGTTATTACATTTCTGTACTATAAAACGTTAACAAATAAAAAACGGAGAGAAGAAATCATATCAGGTTCCGTACTAGACAGTAATTTTCACATGTTTCGTTTTATTCGCAACTTTGATTGA
Ae2SigPSigP-46053_FR2_1-65	GATGCATCATATGGAACAGCATGTTCACACGTTTCGTTCGTACTGTGCACTGTTTGCTATATCGGTGATGATGTTGTCTACACAGCTTTGTTTGTGTAGGGAAATTCAATACGAAAAAAATAGGCACAAACCTTTTCCAATACAAAGAAAACGATTTTGTTTGTTCTCTGAGC
Ae2TE-243642	GTAAAGTCGGAGTCGAAGGATAATGGAACAGATGATGTTGCATCTTCGCCCAAGCAATCCAGAAGTGTCGAAGACGATACAAACGGTAACCCGAATGATGAAGGGCCAGTTGACAAGGTCGTCGAAGATGTTGCAGAAGAGTCATCACCGGCGGCTGCTGAAGGCCCCGAAGACGAGCAAGCAGATCCATCAGAAGTACAACCAGAAAACGTGAACGGAAATGAATCCGGTGGATCGTTAGATAATCCACTACAAAACGAAGAGCTCGTCGATAATGTACCAGAAGAAGCAGATGCTTCCACGGCTGAAAACCACGAAGCCACCGGATCGAACGGAAAATCAAGTGAAGCAACACCGGCGAAATCGGAGTCTGCAGAACAAATTGACGCACAATCTGCG…
AALF002781	ATGCAACAGTACAGATCGTCGCGGGAGTCATACGACGCATTCATCCGGCTGTTCCGCATCTTTAGTCGCCTTTGCGGGGCAGATATCTTGGACGACGACTATAAGATCGATATCCGCACCATTACGCTGTGCTCGACTGTGGCAAGCTATCTGGTCAGTGTTTTCTACAGTGTGTTCTACTACTACCCGGACTGGCTGGACGTGGTGGAAGTTTGCTCGCTCATGGGATTGGGCTGCCAAGGTGCCGTCAAGTTGAACAACTTCATCTGCTACAGTGAACATTATCGGCAGGAAAATCGGTGGATGCTGAAGTTCCTCAGCATCCATTCGGACCACCCGAAGAACAATGCCGCGCTGTTGAGCGTATTGAACAAGATACATATCTTCAAGGTTGTCCTG…
Ae2SigPSigP-251676_FR6_53-119	ATGGGTTGCATTATTTGCGTTACTGAAATTATTAGTAAATTGTTATTTGTCTTTTTGTTTGTTACATCGCAAGGAGCACACACGTCACGTAAGCGTAACGGCAGCGCATGTTTATGGTTGCACAGGAGCTACAGTTACGTAATTCTAACCCAATGTTAG
AALF004006	ATGTCCTACCCCTGTGCTGTGTATCCAGATGAAGTGGACTACTTCGTAGAAAGTCTAAGGAAATTCCAGGTCGCTGACATCGGAAGTGAGAGCTGGTTCGAGCAGAATGAAACCGTTTTGAAATTGTCTCAACAAGCATCCATAGAGGCAAGCACCCAGCAGGAAGAGGTCGTCAAAGAGAAACTTCTAGTCGAAGGAAAACTTCCATTATTGGTCCACGAAGCGTACTGTGCCCTTGTTTGGAGGATCAAGGTTCTGCCCAAGCTGATCGATTCCAAGGACCAACTACCGGCTTCGTTTGTGCTTTATAGCGTTCTATATTACGAAGTCAACGTTGTTGCTCTTTTGGAAACACTTCTTTTCCATCAAACCTGCTGCGAAGCGATTGGCGACTCCGCC…
AALF017873	ATGAACATCGCCACCAAAACCGGCCTTATCGCGAGCCCTCGGAAGCACATCGTCCGCCCGAAAAAAGAGTTCGACCCGGCCATCCTGGCACCGTGTGCGATCACCCGTCAAGTGCCCCTAGCGCTGCGCCCCTTCGGTGGACTGTACAACCCGTACTCCAAAGGTTGCTCCGTTCTGTGCAATCACCCTGCCGCCCAGGAGGTCAAGAATGTGGTACGGCTAGCTAAGGATGCTTGGATCACTGAGGCCCGTGCCATGCACAATGAGAAGCTGGGCCTCAAGACTGAAACAAAGCGCCTGCTGTCGAAGGACTCCGATCTACCGGAGCACGTGCCGGAGGAGTTCTTCCGTCGATACACCGACACGGACTCCCGGCCGTTGACTCCGACTCCGACCGTA…
AALF005290	CAGTGCATCATCGCAGCAGTCATCTTGGCCATGGCCGTCGCCTCCGAAGCCGGAGTGGTCCCATGGGGCTGGCCCCATGCCCCAGCTCTGCCAGCTGCCGTCCCAGTTGCCGCTTGGCCTCATGCTGGATGGCCTTATGGTGCTGCTGCCTGGCCACATGCTGCTGCTCCTTGGGGCTGGCCAGCTGCCTATCCGGCCGTCCACGGACCAGCCGCTTCGGTTGCCCATCACGCTGGAGTTGTTCCGGGAGCCACCTCGGTCACTGCCACCCGTGGAGCCGTCCATGTTGCCCCTCTGGCCGGACACGCCGTCTCGCAGCAGCAGCTGAACCTGGCCCCAGCTCCGGGAACCATCTAA
Ae2SigPSigP-49001_FR2_1-54	ATGCAAAATCTAATTCTATGCGTTCTTGTTAGCTACGCAGAATGTATCAAGGGGTACAGAGTATTTAATCCGGTGACCAGCTTTCGTGACATCATAATAAATGGCGGAAATGGTGCCATACTGCGAAGACATCGGTGCGATCATCGAAAGTGA
Ae2SigPSigP-200131_FR3_30-103	ATGTATCTTTCTATATACTTCCTCCTTCTTCATTCATTTCATTCATATTCATCGCTAGTACTAGGACCAGAAGTTCTTCCTTCAAAGTTCAACAAGCTTCGCAAAAAGAGCACTATGTCACGTACTGAGACAGGGTTCAGTTCTGGGAAAGTGGACAACATAAGGCGGTAG
Ae2SigPSigP-236499_FR2_106-308	ATGGTCTCTGGCACTGGATGCACCACAGCTTCCGTCACGATCTTTTGTTTGTCCTTCGACTCCTCTTCACTTGGTGAATCTGTCTTCTTTCCGTGTGCCTTCCCGGATGTTTTACCCTTTTTTCCGTTTCCCTTGCCTTTCTTTACCTTCTTCACACTGGTGTCGGAGGACTTCCCATCGCTCTTCGTATCCGACTCCTTTCTGATGTTGAACTCAGCTTTTGGTGGTGTTTTCGGCAGTGATTGTTCGTCTAGTATTCCCATTACTTCCGGTGGAACCGTCAACAATGGACCGCTTTTTCCGCCTAGCCTTAATGTGCTACCCCGTCTGTCACCTTCCGGCGATTCGTTCTCCGATGATCCACTGTGCACCTCTTTCAACACAATCCTTCCCATTCGT…
Ae2SigPSigP-172490_FR3_23-93	ATGCGTTTCTCTTGTTTCCTTGTGCGTTTCCTCAGTTTAACAAACCAAGCGTCGACGTCATCATATGATGGATCTGGGCCGGAGTCTGAATCGCTGTCGTCATGTGATACAATTTCGTCTTCCTTCTTGTCGGTTCCCGTTGGGTTTCCTCCGTGGCGGCGTTTTTCTGCGATTC
AALF018088	ATGAGCAAACCCACCGTCTACACCCATTACCTGAGTCCACCTTCTCGAGCCGTGGATCTCTGCGCGACAGCTCTCGGAATCGAGCTGGAACTGCTGATTGATGGTGGAGCCATTATAAATGATAGTCATGCCATCATGATCTATCTGGTGTCCAAGTACGGAAAGAACGACAGCCTCTATCCGAAAGATTTGGCCAAAATGGCCAAAGTTAACGCTGCGTTATGCTTCAATTGTGGAGTGCTGTTCGCTCGATTGCGCTTTGTCACTGAACCAATCCTCCTGGGCGGAAGTGACATTCCAGCGGAAAAGGCTGCCTACATGGACACGGCCTATCAACTGCTGGAGGACACCCTCACGGATAGCCACATAGCTGGCAGCTCGCTGACCATTGCGGATTTC…
Ae2SigPSigP-225807_FR5_99-189	ATGAAGTGGATGTATTGTTCGAGGATTCGGACCTTCTGGCGGAGATGGTTGTATTCCTTCTTGGTGGATTGCGTTTCCGTCTCGAATTCGTCTGCCTTTTCCTTGTATGCGTGTAGTTGGGCATTTCTGTGTAATTGCTGTTCGTATTGGTCGGCTAGTTGCTTGATCAAGTCCAACCGTTCCTGGCATGTCTGCATCAGGCGTTGTTTCTCCACCAGATCGATTTCTGCTTGA
AALF024917	ATGAACTTCGATCTGGATGACCCGTTGGAAGGCCTTCTCAGCGATGGAAGCAACGATAGTTTGTTCGGGAACGAGAATGCAAAGGCGTCAAAGAAACCCGCCGCGACCAGCAAACTGGAAGTTAAGCAGTCCAAGATGGAAGATTTGTTCGGCATCAAATCTGATGCTCCAAGGGCGGAGGCACAGAAACTGGCTACAAGTTCCGCAACTGCTACGAGCGAAAAGGATGGACATTCTTCGTTGGACTTCACAAAACCAACTGCTTCCGGTCAACCTTCAAGTCTGACGAGCTTCCAGACGAGGAGAACGAGCACCCCTGTGAAGAAGTCGGAAAGTGTGCAAAAGAAGGAGATTACGTTTGACGATAGTGATGTACTGTCCGATCTGGGATTTGATCCA…
AALF002864	ATGCCGGAGTGGGCGGAAGCCAAGAGGGAAAACAGGCTCGCGATCGAACCAGCCACAGTAGCAGCACTGGAGGTGGCACTAGAAGCCGAACAGGACACCGAGCAAGGCAGTTCAGCATCAACCAGCGAATCTTCGTCACCATCCAAGAACCAACCCGGTGGTCAGACCAACGGCAATCTGCAGCTGCATATGGAGGAACTAAAGGATGCCAGCATTCATCACACGGCCTTGAAGCTGTCCGAGGACATCAAAGCTATGAAAATCTATGGCAGTTTATATAAGATGGTGCAGAAGCTCGCGTGCTCACCTGAAGTAGACAAGGACGATATGAAGCACACCCTCGAGGCGGCCATCAAAGCGAACGGTCTGGAAACCGAAATTCGCAATGTTATCTATCAT…
Ae2SigPSigP-11928_FR4_1-99	ATGGTGACGAAGATTCGCTGGTTGATGCTGAACTGCCTGGCTCGGTGTCCTGTTCGGCTTCTAGTGCCACCTCCAGTGCTGCTACTGTGGCTGGTTCGATCGCGAGCCTGTTTTCCCTCTTGGCTTCCGCCCACTCCGGCATCGTCCTGGTCGTGGTCTTCTGGTTGCTCGGTTGCACGACGTGTTTTTCCTCTACCCTTTGTCTTGCAAAACGGGCAGGATACTCTTATCTGGGAATCGGACGAACCACGCAATAAATAG
AALF026427	ATGGGTTGTGCAAGCAGTTCGCCGCTAATCAATGGTGGTGGCCCCGGTGGCATTGTGGAAACAGCGAAGGAATCAGCCAGCAAGACGGCGACCGAGGTTCTGCACGCCGGGGAAAGTGCAATTCACGATGTTGGAGAGCACATGAAAGATGCAGTTAAAAACGTGGCTAGTGAAATCGAAGGTGTACTGGGAGGCAAGGCAGCCAGCAAAGACAAGAGCGATCACGTAAACGAAAGCGATCTTCCTCAGCTGAACGGACACGATAAGGACGACTCGGACTATCAGATTATTCCTCTGAAAGACCCGAATAAACCCAGCGTCGACGAAAGCCTAGAAAATATGAAAAACAATCTTCTGAAAAAGGCACAAAGCTTCAGCGATGACACGGAAAAAATGGCC…
AALF021484	ATGAGTTTCCTGAAGAAACTTCAACGATTTAGGATTTTTCAACATTCCTTCAAGGAACCCGCCGAATTTTACGCCCACCAAATAAAATTCCCCAACAAAGTATCGAAAATTTCCGGTCTGGATGTGTTCAGTGAAGATTTCCAGATACTAAATCCCAGAGTAACGTTCAGTGTCTCGCTTTTGATGTTCTACTTCTACATCAACATAGTATCGGCCTACGAAATGCGAGACAATACCGAAGATCTGATCAACAGTTTAACCACAATTGGAATCGCAATTCAGTCCGTGACGAAAATAGTCACGTTTGGAGTTTTCCGGAAAGATCTTGTTTGGCTGCACCAATATACGAAGACGCTCTACCGAGAGGAATGCAATCCGCGAACGAGAGATCTGCTAATG…
Ae2-5507	GATCATTTCCGTTGCTTGGAATTGGTCACCATAGGTGGAGGAATCCAGTACAGTAGCCGGGAACCGTGGAAACGATGCTGCATGACGTTGTACCGTCTGCTGGGTGTTTATCAGTTCTGTGTGGCCATGTGCAAGTTTATTTTCGATTTAAATCATCAGGAAGATAGAATAACGCTCTACGCCACGGTGTTGGTGCTCGTAGGTTTCTTGATATGCTTCGTCAGGATATTTATAGTAGAGCACTACGACGAAGCGATTCAACAATGCAGGACACTCGTTGGGAGACGTCGCTGCAAATCCGGAGATCCAGATTATGACGCATCAATACGGAAAGAGACATCTCGTGCCACAGGTCACGGAGTCCTGGCAATGATTTTGTTCTTTCTTGGTAACCAATTT…
Ae2SigPSigP-238589_FR6_351-427	ATGGTAAAGGCAATTGTTTCATTTTTTGGTGTACATTGTTTTTTTTTTTTGGTTTTGTCTCTTATTGAAAGCAATTTGACTAGAGGAAAAATACTTTTGAAGGCAAAGTCGATTGCATATAACGATATGTTGTTTTTGTTGATTCATCATGCGTCCTTGAATTGCATTCAAAGATCTCTTCTAACCTATGATAAATATGGACTAGTCAACTACTGA
Ae2SigPSigP-107246_FR5_10-80	ATGAAAAATCAGTGTCGAATGTCTCGACTGCTGTTACACGATTTGCTCCTTATACTACCGCGCTGGTATGGCACGGGTACAAACAGAGAGGAGTTTGTTGTCCCGATTTATAATGCGGTGGCGTGTACTACTCATGTTCTCTCGCTCGTTGGAAACAAAGAAAAATCATTAGATAATTACGTGCATTCTCGGAAAGAAAGGTAA
Ae2-207704	TACCCTCAAATAGTTCATTCTTTCAATCCTTCAGGGATTCCTTCTGGAGACCCATCAAGAGTTCCTGCTGGAAATCTTCCAGGGGTTCCATCTAAAATTTTCCAAAATTTTATTCTGGGAATCCTCCAGGCATCTTCCTGTTTTTTTTTTCTGAAAATCCAGCAGAGGCTCCCCGGGAAATCCTTAGATTCAATTTCAGAAAAAATCCACAGAAAGAAACTTATTTTTTACAAGTCCCTAAATATTCGAAACCAACCTGTATTAAAAAAAACATTTAATGAAAAAAAACTAATGCGTGGCGATACTAAGATTTTCTAG
Ae2SigPSigP-244747_FR3_265-504	ATGTTTCGTTTTATTTCTCTTTTTCTCTTTCTTTCCAGAAAATCGGGTGAAATCTCCAAGACACCACTGATGATTGTCAATCTGAATATTCCACCGGGGACGCAAACGTTGGCCCCGAGGAGTGTGAAAAGTCCCCGCAAATTACCACCCTTTTGCGTGCAGCATCAACATCTGGCGAGAGCTTATGGCACCAATCAATCTCATTCTGCCCCCGAAGAAGCGCCAGCATACCCCAACAGAACAATCCCGCAAATCTTCATACAGGGATACGAGATTCAAGATAAAAAAGGCTCACCGCAGAAACAGCAGACAGACGACGACAACCAAGATTGCGAGATTCGTCCCATCACCGAGAATGAGGAAGACAGCTTTGCGACTATTCTGCTGGATAATATTTCG…
AALF021852	ATGCCCACACCCGACATTAGTACCGCATCGACCTCAATCAACGGCCTGTACACCGAAACCACCAAAAAGACTGACCACACCCACACCAAAATCAAAACCAAAACCTCGGACACTGTCAGTACCAAGTGCTCCACCACCAACGAGAAGATCAAACGCTCCTACGTGCCATCCACCGGCGACTCGGAAAAACTTGAAGAAGTCTCCAAGAAGCTCACCCGCAAGAAATCCGAAACCACCGTGCTCAACCGACCCAAACACGTCAACAACCTCAACCGCGCGTCTAGCGTCGTGCACTCCGTTCAAAAGGAGGTCCAAAACCAGCTCAAAACCCCCATCAAAGTGCTGCCCAAAACAGCCAAAGAACTCAGCAACCGCAAGGAACGGGACAAACAAATCACC…
Ae2-68288	TACAAGACGCTTTTAGAGCTTTTTTTGGCTCACGAGAGGCTCATCCAAGAATTGGAGAGAGCAGGTGAAACAATATCAGCTAGCGAGCGAATGAATACTCTTCTCGTCGCTATTCCTGATCGTCATCAAAGCATCTTGGACGCTATTGCTGTGATGAGGCAGGGAGATTTGGCTACTATGTCACTGTCAGACATCCGTAGTCTTTTCCTGGACGCCGAAGAAAAGAAAGAGGAGCAACAGGATTTCGAGCCATCCCACATGGCCATGGCTGCTGACAACCGGAGGAAGCAAAAGAAGAAGAAGAAGGAAACACGCTCTTGTTTCGAATGTGGTAAAGTAGGCCACACCAAGAGGAACTGCTATCGCTTGTTGAATAACAAGCGGCAATATTCTGAGCGG…
Ae2-100582	TCTGGGTCTTTTGGATGTTCTGGGTTTTCTGGGTCTTCTAGGTCTTTTGGGTTCTCTGGGTTTTCTGGGCCTTCTGGATCTTCTGGGACTTCTTGGTCTTCTAGGTCTTCTGGGTCCTTTAGGTCTTCTTGGTCCTCTAGGTCTTCTTGGTCCTCTGGGTTCCCTTGGTCTTCCGGNNGTTTGTCTGCATCTTCTGGATCTTCTGGGTCATTTGGGTCTCCTGGGTCTTCCTGGTTTTCTGAGTCTTCT
Ae2-244612	TTCCTGAATGCATCTAACTATTTTTCCTTGATTTTTTTTGTTATTCATAAATTTTGCAAACATTTTTCAACAATACTTAAACATTTTTTTAGATTTTTTATATCAAAAAAAAAGTTATTTTTTCTTGCAAGACACGTAATATTACATCCAACCGTATTTACAGCCAATTTTCTTAATAACAACTGGTATAACTACAGTATAACAGTAACTGGTATAATACTGTTGCGGGTAGGTGTTTATTTTTTCAAGAATGTTAAAATAATGTTCAAGAATGTTAAACTGGCGTTAACGAATCAATGCAGCAAAAATTGCAATAGGGCAAATTAA
Ae2SigPSigP-204042_FR2_220-338	ATGGTTTCCCATAGAGCTTGCTGTTTCCGTTTGATGTTTCTCTCATTCTTTCCGTCACTCTGTCTCTGTCTCGTTCTTTCTCTCTCTCTCTCTGTCTGTCTGCCTGTCTCTCTACCCTTCGGCCGCCTCTTTGTGCGAATAAAACTTATGGGAACATTGTATCGTTTCCAAATGGTACCGGGAAATAAAGTTTCATTTCTCCGAATTCATCCGTGTGTTGGGCCCGTGTTATTCATCTATGTTGTGTTGTGTTACGTTTACCTTTCTCATAGTAACATTAGTTTTATTAGTTCATTATTTACATTTATGCAAACTAAGATACGAATACTCTTGCATACTACTAGATACTCTTAG
AALF013368	ATGGATGTATTAAAACGATTAAAATTGTTTCAAAAAATACGTGCGGAAATCGAAGACCCTCAAGCAGAGTGCGATGGTATCGTACTGTATTTGAACACATCTGCTCGTAAAATTCTGGGGATGGATGTCCTGTCGTTGGACTTTTCGTTCGTCAATCCACGTTACATTTTTCTTCTGACCATAATGACTAGTTTTCTGTACGCTGACCTCGAAGCAGCAGTGCTGGCCGATGACATCGGTGGTTTCGCATACAACATAGCCGTGCTCGGATTTGGTCTGCAAGGATTTGCGAAGTTCGATGCGTACGTCTATCGCAAAAAGTTGATGTACGATCTCGTTTGGCAGTGCAGTGCCTTCCTGGGGAAAAATAAAGGACACGATCGCTTCAGCACATTCTTG…
Ae2-225281	AGGCGATCCCAGGGGATTCAGGGATGGGGGGCAGTGGCTTTAGGGGCTTTACAGGGTTCCATGGGATTACATGGGCTTCCAGGGATGCCAGAAGTGGTCCGGAGGACACAAGAACGCTTCAAAGGTATTTCACGGGGCTCTAGGGGATCTCAGGAGCGTCAGGAGGTCCCGAATGATGTCAGGAGGGTTCCAGGAGATCTCAGGGGCGTTTCAGGAAGTCTTTGGGGC
Ae2-241742	ATGGAAATTGAAAATCTTCCTAACGAGCTGTTGGAAAAGATCTTCCGATATCTCTCGGCGGACGACCTGGAAAACGCAGCCTTAGTCTGTCTCGCCTGGAAGGACATCATCCTCACGGTCATCATCCCAAAATATGTGACAATACACCTAAAACCAGTCCATCCCGTCACCCATGAACTAATCCCGATGCCCTCGTTACTATCTTCCCAAATGATGAATCCCTTCCCTAAGTCACACTACAAAATCACAGTTCCCAATGAAGAACTTGTCGAAGCACCAGAGTTCATCGATTTCTTCAAACACTGCGGACCAAACTTGAGGTCCCTTCATCTTCAAGTCGTTCAGCTATCCGAGGGAATGCTCAAAATCTTCCCACACCTTTCCAACCTAGAAGAACTC…
Ae2SigPSigP-249284_FR5_124-208	ATGTTGTTGTGTACCCTGTTTTCCGTTCCTTTAGCTATGCTGTCTTGCATATTCCCTTCTCAATGCTTGACTAATCATGTGGATGCCTTATCGAAACGCTCATGTTGTTGCATTCAGATCAGGTTCATGTGCGATATACTATTGTATGCTGTATGTGTAGGCGCTTATCATAATCTTGACATTTGTGAATCCCTTTTACCACTTGTATTAAACCTTTCCCGGTCCTGA
Ae2-282	AATAATGTATTCTATAATTATTACATTCATAATATTGGTGAAAATATATACTCAAAAACAGCAAACCTGCAGGCATTGAAGGAACAAATAGACCAATCAGAAAATGATTCTATATCAGCAAGTTTGGCCGTAAAAAGTCATGAAATAGAGACACTCGTACAACAGTTAAATGTTCAACATACTTGTGAAGAATTTGGTAATCCGGAATCGAGTACATCGAAAGCCACATCATCTGAGGCCATTCATGATAGTTTGAATAAAATAGTTATGAATCAAAGTATAGAATTGGATGCCAAAAATGATAGTGTAACTGATCAATCTAAAACAAAAGAGTCAAGTGAAGAAACTAATTTAGTAAAATTTTTGAAAAAGATTAAAATAGACGAAGATGATTTTGTT…
Ae2-98254	AATTCCCAAGGAATTCCTCCTGGAATTCCCAAGGAATTCCTCCTGGAATTCCCACGGAATTCCTCCTGGAATTTCCAAGGAATTCCCAAAGAATTCCTCCTGAAATTCCCAAGGAATTACTCCTGGAATTCCCAAGAAATTGCTCCTGGAATTCCCAAGGAATTGCTCCTGGAATTCCCAAGGAATTGTTCCTGGAATTCCCAAGGAATTGCTGCTGGAATTACCCCAAGGAATTTCTCCTGGAATTTCATGAAAAAATCCATGTGGAATTACTCCTGA
Ae2SigPSigP-258582_FR1_36-128	ATGCCTAGTAGAGCTTTAGTTTTTAGTTACTTTGTCACTCTTATCTCGTTAAAAGTCCTTTGTAGAGTGACTCTAGTGTTATATCTTTTTTCGTCTGTAGAGTATAAGATCCATACGAATTGTCATAATTTTGTAAGGACAAAAGTCTACGAAGGGGCAGTAAGCTCTGTTATCACCAAATATAAGTGTTTATGGACGCCTATGACGCCTTTCCTTATTAAACGTTTCTTGAGTAACTTTTAA
Ae2-237297	CGAGAAAACACCTTCAGGATCGATTATTCGACCTTTCCGGTGAAACCGTCTTTCGAGAAAGTGCACGGCTTCTGCCGCACGGTCCTCGGCTTGAAGAAGGAAGAAGTGAAAAGACTACAGTGCAGTAGAGGTGAACAATGTGCGTTCGTTAAGGTTAGCGACCTGACGCTCGCACAAAAAATAGTGGACGAACATGATGGACGACACGAAGTTGAATTGGAGGGAAAGAAGTACACGCTTCGTTTAACCATCGAGGATGGAAGTGTTGAAGTGAAGGTCCACGACCTCCCCGAAGATGTGACGGAAGAGAAGATCGTGGAGTTTTTGAGTGCATTCGGTGAAGTGATCGCGATTCGCGAGTTAACGTGGGGTGAGAGCTTCGACTTCGGTGGTATTCCA…
AALF014035	ATGTTCAAGGAAGCATGTGATCCGTTGAAGCATACAAGCATGTATCAGAGGGCGGAAGAAGACAGTGAGGATAGCGATGGAGAAGGAGGACTTGGTAATGTCAGCCGAGTTATCATTCGGCCTCCAGGCCACAGCGGCAAAGCAAAACGAGGCCATCTCTGCTTCGACGCAGCCTTTGAAACAGGTAACCTCGGCCGAGTGGACCTGGTTGGAGAATTTGAGTACGACCTGTTTCTCCGTCCCGATACGTGCAATCCACGGTATCGGTTTTGGTTCAACTTCACCGTAGACAACGTCAAACAAGATCAACGGGTGATTTTCAACATCGTTAACATCAACAAGAATAGGAACCTTTTCAAGGATGGCATGACCCCCTTGGTCAAGTCCAGCAGCCGTCCC…
AALF018084	CAGATGAACCCACTGCACACCATTCCGGTGATCGACGACAACGGTTTTGTCCTGTACGACAGCCATGCGATCGCCATCTACCTGATATCTAAGTACTCCCCGGGAAACCCACTTTACCCTACTTCCGACTTGAATCAACAGGCCCGAATCAACGCCATTCTGCACTTCGAGTCCGGAGTGATGTTCGCTCGGCTTCGATACGTTGGCGATGCCATTCAAAAAGCTAGCCAACCCGGGCAGGTTCCGCAGGATCGGGTTGAGTACGCCCTGCAAGCCGTCGAACAGCTGGAAGCTCTGCTTAGGGATGGTCCGTATTTGGCCGGGGATCACGTGACGTTGGCTGATGTCAGTTGCGTGACTTCGTTCTCGTTTTTGGACGTTATGCTGCCGGTGGAACGT…
Ae2SigPSigP-240222_FR4_1219-1289	ATGCGAATGAGCACGCATCCGGCCCTGTTCTTTGGTGACCTCTTCATACTCCCGGTTACTTTGGATCCCTTTCAGATCAAAGCTCAGCCGTGCAACGTCCCAGTTGGGAGTTTTGATGTAGTATTGATTTTGCAATTTCGATTCGGTATATAA
Ae2-23601	AAGAATTCCTCTCGGAATTCTGGAAGAATTCCTCTCGAAATTCTGGAAGAATTCCTCTCAAAATTCTGGAAAAATTCCTCTCGGAATTCTGGAAGAATTCCTCTCGGAGCTCTAGAAGAATTCTTCTCGGATTTCTGGAACAAATCCTATCGGAGTTTTGGAACAATTCCTATCGGATTTCTGGAACAATTCTATCGGAATTCTGGAACAATCCCTCTCGGAATTCTGGAACAATTCCTCTCGGAATTCTGGAAGAATTCCTCTCGAAATTCTGGAAGAATTTCTCTCGATATTCTGGAAGAATTCCTCTCCACATTCTGGAAGAATTTCTCTCGGAATTCTGGACGCATTCCTCTGGGAATTCTGGAAGAATTCCTCTCGGATTTCTGGAAGAATTCC…
Ae2SigPSigP-227927_FR2_1207-1340	ATGCTCGCTAGATCACCCTACATCTGGTTGGCCCAATGTGCTCTCTGTGCTTCACGCTTTCTTGCGTCAACCGGATCAATAGCGATCACCAACTTTGCAGGTTTATGTCTGGCATTCTTGCAATTTGCACTGCCTACCGTATCCTTTCTTGGCCACCATCTAGACGTCGGGTTTGCCATAGAGTACAGCGAGCACCTGGGTAACCCTTCGTCGCCACATCGTTCTCAAGCACGCCGCCGAAGATCGTCCTTAACACGCGTCGCTGGAACAGTCCAAGTACTTGCAGGTCTTTCTCGAGCATGGTCCATGTCCCGAATCCTTAGAGAGGATCACTGA
AALF010249	ATGGCCCTGGAAAAAGATCAATTTGTCAAGATCCTCTCGTCCGACAGCCTCGCCCAGACAGACAGCCAGCGCACCACCATTACCATCGCTGAAACTCAACTCGTCGTCGGCACGATCGTCCTTAACTCGATGCACCGCTACCAACCGCGCATCCATTTGGTGCGGCTCGGCCCAGGCCAAAACATTCCCAGCTCGCCAAAGGAACTGCAGGAGGTCGACCACAAGACGTACGTCTTTCCGGAGACGATTTTCACGGCCGTTACGGCCTACCAGAACCAGCTCATCACCAAGCTCAAAATCGATTCGAACCCATTTGCCAAAGGATTCCGAGACTCGTCCCGGCTGACCGATTTCGATAGGGCTTCATCCCTGTCTTCAACCTGGTTGATCATCTTCCAA…
AALF006618	ATGTGCCGCTCAATCATTGTCTTTCTTTTCGGTTCGCTTTTGGTCGTCAGCTCAACGGTTTCAGATGAACCGGATCCTGTCTCACCAGCCCCTCGGATCGTTGGGGGATACGGTATTGCCATCGGCGCACTTCCGTTCATTTGTACCATCCGTCAGAGAGCGTCGGCGGCCGGACAATTGAATCAGCGGTGCGGTGGAACGGTCGTGAACGAAAACTGGCTGCTTACTTCCGCTCATTGCATTTTCGGACAAGATATCGCCCGCTTATTGGCTGTTTGTGGCTTACGGCAGGTCCGAACTATCCAGCAAGTAGAAATAAAACCGGATTATGTTCACGGCCAAAAGGGAAACGATTTGGCATTGATATTGCTGAAGAAATCGCTGGTTTTCGGTGAAAAC…
AALF021951	ATGCCAATCGACCAGGGCCTGCGACGTCGATCGTCGGCCAGACCCCTTGACGAAACCGGTGCCGAGTCGGAAACCCAGGAATCATCATCCTCCGGTCGACCGATCCGCTGTAGTGCCTGTAGCAATCGTTCCGCCACCGCCACTTACAAACCGAACAAGGTCGTGCCCGAAGAACGTATTCCCTGGGCGCCGCAGAGGACAACTACCAACCGAAAACTGCTCAAAGAAGCCGAATCGGAACCGCACGTCTGCTGTCGCTTCTGTTGCTGCAAATGA
Ae2-71543	CCCATGTTCTATAGGAATTCCTATCAACATGGGACAACGATGCTGCACACGGCAGCTAAGCAATTGGAAGTAAGTTTCTCAGCGTTACAAGATTTCACTAATATACACTTTTTCCGAAAATCCGAACAAAATTTCCATACTGATCAAATTGCGTCACTGAATACCAATAGCAATAACAATCGTCATCTTTACCTATACCACCTGCCTGGTTGCATGTTTCACTTACCCCGTTCTCTTTGGTTACACAATATGGAACACCATCCACCTCATCTGAACCCCAAATTGGAATTACGAACACAAACCGTTCTCACCAAAAAAAAA
AALF011012	ATGATTTTGCTGGATGCTACATGGCTTTTCAAAATGCAGGACGGGCCCGTGTGGAAAAGAATGGCCGAAACAGAACGTACTTTCTGCAGGAAAAATTGGTGGGCCAATTTACTCTTTGTAAATAACTATTTCACCGTTGACGAACCGTGTTTGCAGCAGGGCTGGTATCTCGCAACCGACTTCCAGCTGTTCATCCTTGGCCTGCTGTTGCTAGCTTTTGTTAGACGTTTCCCTAAATCGTTCCGTCCAACAATGGGTCTTGCCATTATTCTTTCCTACGTGTCTCCCGCGCTGGTTACGTACTTCTACAACTTGGAGGGGGTGGTTATGATTCGACCAGAGTAA
AALF014505	ATGGGATGTGGCCCTTCCAATTCGGCGGTGGCAGCAGTGTCCTCGGACGGTGATGGAACTTCGAATGGAACGAAAAATTCATATCCCCCCTCCGAAGCGTTCGAGATCCCTCTGGATGACGAGAATCCGGACAGCCTCATCAAAAAACATCCACCGCTGAGGCTGAAACGTTTAGAAGAGCATTCAACCACTCCGCCCAGCATCGAAGATTTGGAAGGAAAGTTGGCCACGGCGGAGGTCCGACGTCAGCAGTTCCTAGCGAGTCGCGTGCAGAAGACTACCATAATTGATAAGACAGATAACGATGAAAACGGTGACATCAATGCCATCAGAGAAGAAGACGAACCAGAAGAGGGCGATGCTAAGAAAAAAGATGTCAAAGAGGTTGAATCGAATGAA…
Ae2SigPSigP-190374_FR3_1-62	CCATGTGCCACAAATTCATCTGGACACTCGTGATCAGTACAATTTCAGTCACCAGTATTAACTGTTATGATTCTAAATACGACAACGTCAACTTGGACGAAATCTTCAAAAGCACTCGTCTGCTCAACAACTACATCAACTGTTTGAAAAATGTGGGACCCTGC
Ae2SigPSigP-240598_FR1_844-911	ATGGTCGTCGTGAAAAGAAGCGTTGTCGCGGCATTGGCCGTCATTTGGCTGATGTCCCCCCATACCTGGTACAGATTGACATACTGCGTAACGTTAAATGCCAACATGGACGCCGTGAAGCAAACGCCCCGGAAGCAGTTCAACTTCTTGAACGGTTGGCTCTTGTACAGCAGAATCCCATAG
AALF002751	ATGGTTCTGCTTCATGTAAAACGCGGCGACGAAAGCCAGTTTCTGTACGAAACAAACCTGTCCATCTCGGTCGAACAACTATCACTGGAGTTGGCCACCATTTACAACGGTCGTTTGAAAGTTAGCCGTGTTTGTTCCGAAATCGAAGAACTCTCCAAGCATGGTACCATGCTTCCGCCGGATATGCTCGGTTTAACCGACGAACAGGTGGAAGAGTTACATTTGATCGATGAATGGGCCGAGACATGTGTCCCTTCCGGTGGTTGGACATCCAATCCCGACCCGGTGGGCCGCCGCAACGGACGACAGCCGCAAGAGAAGATGCAGGACGTGTTGGAAAAGGCCGTTGCAGATGCCAGACTCATGATTTCCAAGAAGCAAATCGACCAAGGCACCGCA…
Ae2-8452	TCTTGGAACCGCCTGAGATCCCTTGAAACTTCCCCGGGTTATCATGAGATGCTCTGGAGCCCTTCTGGATCCCTCTGGGAATTCCTTAAAAGTCCCTGTGACCCCCTTAGACGCCCTGAAATAACCCTGAGACCTTCTGGAGCCCCCCAAGGCCCACTGAGACCTGCGGAAAACCCCTAA
AALF009943	ATGGAGCTTCTTACGGGGGACAATTCCACTACAGTTCTGAACGCTTCGCTCACAGCGTATGTGAACTACCTGGTTCTACGCTATCTTTCGAGTTACTTTGCAGTATGTGTTTTCACGACTCCATCCGACGACATCCAGATCAACATACCTGTCCCGGTTGTGGTCATTTCGATCGATTCTAGCTTCAACCGTAGATTTCAAGATGCCGTTGACGGTGGATGTCAAGCATTCATTGTGACCGAACAAGCGATGACTCCTTTCCTGGATGCGTTTGTTCCCGTCCATGACAACTCAGATCAACGGTCTTCGGAAAAGCGACTGCTGGTCGTGATGGAATCTGAAGATGAGTTACATTCGAAGAAATTCATAACACACCGGAGTTTTCTGGAGTTCGCCACC…
Ae2SigPSigP-63067_FR3_1-98	CTATGTGGTGGTCTAAGCGACTAGCGGTTCAGTGGTTAATATTGAAATTTTGCATTGGCTACGACGAAATTGCTGCGCAAAATAGTTCTGCAGTTTTTGACGAAAATGGCAATCTGGTGATTGGACTAGTCGTGGTTCACGAACGTGAGCAATCGGAAGTTCCCGCACTGACATCGCAAGCGATCCGCTCCTTCTTAGCTGGAACTAGCGGCGTATCGATATTTGACTACTACATTGTCTACAATCGAGAACATGTGGTTTTCACAGAC
AALF009630	ATGTCCGGAATAGATCCGGAACTTGCCATCGTAAGGCCAAAGAGCGGCGAGGTCAGCAAGCCGTGGCGATTGGACGGAATAGCGGCCAGGTTTGGCAGGCGTGAAGTGCCAAGCGGATGTGGCGGACGATCTGTCGTGATCTGGAGTGGAACCGGGAATTTGGTAAGACGCACATCAATACGCCGACGAGTGGCGCGACCGGCAGGCCGTAGCGGTTCGGTTGAATTGCGGCCTACGTGGACTCCGCGTGTCATCCGATACAGTGGTGCTTGTCATGGTCCGGCGGCCGATGGGTTTCTAACCGGAGGAACGGTCTCCGATGGTTTCAAACTCAACGTATGGGACATAGGCGGCCAGAGCAAAATTCGACCCTATTGGAAAAACTATTTCGAAAACACC…
Ae2SigPSigP-224045_FR2_25-87	ATGGTGTTCTCTTTGGCATTTGTCGTCTTCCAGAAGCCTGCTAGGCTAGTCTTTTGCACAATTTACCAGAAACGTCTGCTTATCTGTGATGAATCTGCATTAGTTATAATGGAACGTTGCACTCCCACAGGATTCCAGATGGATGACATATTTAAACGATCGCATTTTTTTTGA
Ae2-261488	GTCGGAATTCTGGAAGAATTCCTGTCGGAATTCTGGAAGAATTCCTGTCGGAATTCTGGAAGAATTCCTGTCGGCATTCTGGAAGAATTCCTGTCGGCATTCTGGAAGAATTCCTGCCGGAATTCTGGAAGAATTCCTGTTGGAATTCTGGAAGAATTTCTCTCGGAGTTCTGGAAGAATTTCTCTCGGAGTTCTGGAAGAATTTCTCTCGGAATTCTGGAACAATTCCTATCGGAGTTTTGGAACAATTCCTATTGGAATTTTGGAACAATTCCTATC
AALF016830	ATGGATCAGTACGACGAAATGTATGAAATTAAAAATGGACGCGAAATAGACGACAGCCCGCCGCCGGATTTGGACGTTTCCAGCTCGTTGCAGTTTGTGAACGAAGATCCACCGGAAGACGATCCGCTTCCGGTTGCGAAGAAGGATCCCAAACCGATCGATGATGTGGACCAGGAATTGACGAAGGTCACCGCCGGCAAGCCTAATGCTATCTTCAAGAAAAGAGAAAGTCTGCAGAAGCATGATTCCTTGACGGATAGTAGCGCGAGTGTTTCCGAGGACGAGAAAGAATTGCCGAAAAGTTTGGTCGAAGAAAAAGAGTTCAACCCAAAGTTCTACGAGAATATTGAGGCACCCAGTGAGGTGAAGGAACTGTTCCAATACATTACCCGTTTTTCG…
Ae2TE-240403	GTGAATGAGAATGTCCGTACAAATGAAGGTTTTTCGCATATTCCACGTGCTGTGATGCACTCTGCTTTATCTAATAGGAATATCAATATTTGCCACGTGAACATACAAAGTTTGTGTGCTCGGCAAATGAGCAAGTTTGATGAATTCAAAATGTGTTTCATTAATAGTAAAATTGATCTGATATGCTTGACAGAAACGTGGTTGTCAGAAAATGTTACAAATGAGTTGATAGCTGTTGATGGCTATACATTGCACAGAAACGATCGTGAACGACGCAGAGGTGGTGGGGTGGCTATTTATTGCAAAAATGATTTGACTTGTAGAATATTATCAGATTCTGAATTATCAGATGAAATTAACGACACTGATAAAACAGAGTGTTTATTTGCAGAGATTGTG…
Ae2-256701	ATGCAGCTCTTCAGTCTGCACCGGAAATCGATTTACATCCTCTACCAAAACCGTCTTTGTTCCCTCTCCACGCTAACAACCGCCCTCATAGTCCTACTCTCCCTACTCCTTCCCTACTGTGTCATATCCTACATAAACCCCGGCACGCTGTGGGATCGCTATCGGTTGGTTTACGAACAGCCCAAAGTCCACTTCGACTACCAGTATCTCTTCCTGGCGGAAATGGATCGCCCCGGCGATAATGTCAATCGCCTAACCACGTGCAGCTCGTACGAGTCCTACAACATGCTAACGGACGACCAAAGCCATCAGGACTGCAATGCCATCAAGGTAATGATAGACGACAGCAATACGGATGGCAAAATAGATAAGCTAAGTGCATCCGTTTCGGTCAATTTT…
Ae2SigPSigP-101393_FR5_4-87	ATGTGTTGTTCGTTATTATGTTTTGTATGGGTACTTGGGAATTCTCATATGTTCTACAAAGTTGCTCTACACCTCCTTCTGCCTTTGCTTCTTACTGGAATACCGCTCCAAATGGAGCAGAGCCAACATCTCAAGAAATCCCAAAACAGATTTCCTGGTGGCAATCGCAATATAGTGGGACAAAACTAA
Ae2SigPSigP-203934_FR2_454-516	ATGCCAATGATGAGAATCTCTGCCAAGTTCCTCACAATGATAACAAAGTTGGGCTCCTGGCGTATGATGAACGCCAATTCAGGAATGATGACCCATATGAGGACCACGGCTATCAAGCAGATGGCTTGGACTGCTCTGAAGGAACGCTCCGGGTGA
AALF028592	ATGAATCGGGGCAGCATCGACAACTTGGACAACATCACTCAGTCTTCGAATGGGAGCGGCAGCTCGGCTCCGGGTACACCGGAGGACAACATCAACGTTGTGGTACGGGTACGACCACTCAATATGAAGGAAATCCGCAATGCCGACGATATGGTGGTACAATTTCCCGGGAACGGTCAAATTCTGTGCGATGGCATTCCGGCCGCTCCGGGAAGCGGTGGCCAGAAGCCCAAACTGTTTTCCTACAACGTAGTCTTCGAACCCGGTGCAACGCAGGACGACGTGCTGCAGTATTCCGGCATCAAACGCCTTATCGAAATGGCAATCGAAGGCTTCAGCTGTACGGCGTTCTGCTACGGGCAGACGGGTTCCGGGAAGACGCATACCCTCACGGGTCCT…
Ae2SigPSigP-221464_FR1_291-361	ATGTCCCGTTATCGCTGCGGAATGTCATCTGCGGCTTCATTGCTTCGCATGTTGCTGTGCTCACTTCGCATCGCTTCTTCAACCATTCGCAGCCGGAATATTTCGCCTCGCTGGCCTCGAACACGATTGTTATGCTCGATTTCATGGCCGGGGTCTTGCGTGATCTTTCCGGATCCAAAGGATTAA
Ae2-189620	GTCCAACTGTTTTTCTTTCCAATGTCCAATAAGTCCCATGTTGAATTGGTTATATTGGATCTTTTTGTCCTTTTGACATTTTGGCTATCTATCCATGAGTTATCTTCTTTTTTTTTCAATCCGTCCATGTGGCTATGTGTTTGTTCAAAATCACGCCAGTTATACCAT
AALF013612	ATGGCCACTCCAAAACCGCTTCTGAGCGCCGAAAACTTAGCTCTTACCAACAAGAAAATTGCCGAGTTGAAGAAGAAGGTGCAACTGGCAGAGGGTCAAAAGAAGGCCTACACTGAGGAATGGGCTGAAACCCGGAAAGGCCAAAACGACAAAATCACCGAGCTGAAGAAGGAAGTGCGCGACCTAACGAACAAGTTGTCCTACCTGCACAACCCGAACAGCGCCAAGGCGCAGAAGAACGTTCAGGAAATCAAGCGGAGGGTTCAGCTTCCACCGGGGGCCAGAACCGTACAGGATGCGCTGCACATAGTGGATCTGAAGATAATCGACGTGAACAAGCAGGCGGATGCCACCGAGGCGAAGCACAAGAAGCGCGAGATCTACTACAAGAAGCTGCTG…
Ae2SigPSigP-254807_FR1_83-159	ATGTCAATGGCCCAAGTCATAGCTCCAGCATATCCCTTTTGTTTGATCCATTGCATTTTGTGCTGCAGCGATTCTACGTCTTCGTATCCAACAAACTGTGTGTCCTTATATGTGTACGGGCAGAGACCTACGTCGTCCCACTTCTTAGTCCATCCTTTCTCCTCATCTTGA
Ae2SigPSigP-155029_FR2_59-122	ATGCGGCAGTGGTGTGAAGTGATTTTTTTTCTTTGCATTTTAGCTGTTGGTGCTACGGTTTTATGCTATGCGTATGAAAGTGGGCCTGCTCCGTGTATTACCTTGCGCTGCAGACTTTCGCAATTTGTGTTAGTTTCCTCGGATCCTGTGAACTAA
Ae2SigPSigP-1475_FR6_24-85	ATGATGAGGTTTACCGAAATGTTTGTAGTTTTGGTATTGTTAGTTTTCACGGATTTCGGAGATTACGGCAGCCGAACGACCCAGCTTTCGGATTCTGGCTCCGGAGTTCATCTGTGGTCCGACAAAGCCGACGAACTTGAGCGACGAAACCGG
Ae2-234243	AAGTCCTCCTGGGATTCGTTTATGACTGCTTCAATTCTTGCGGGCATTGCTTCAGCAATTGTACCAGATATCCCCAAGAAATGTTTACAGAAATCCTCTAAGGATTATTACAGAATTTGTTGCTGGAATTCCTCCGAGAATTTCTCCGGGAACTCTAGTTTGGATTGTTTTTCAGTAGATTCTTCTGAAGAGCTTTCGAGGAATTCCACCAGATTTTTTCTAGGGACTTCTCTAGAAATCCATTAG
Ae2-33329	CGGAAGGTTCACAAATATCAGACTCCTGTTGTTGAAGAATGCCTTAGCTTCGTCGATAGGGCCAAGTGTGAGAATCGCTACGTTTCTGCCATGGATTGGCATCCAAAGTACTCAGGGATTTTCGTCGCAGCGTACAATTTCAACACTTCATGCACGGTAGTAGATGTTGACGACCGAGAAGCGAATTCGGTAGATCCCGTCAACCGCATTGTCTTTGACAAATGTCCAGTTCTGATGTGGAGCTTTGACGAGACCTTAACCCAGAAGCTGGAACTGAGATCCAGTCGAGAGGTGACCTCACTATCCTTCTGCCCTTACGACGGGAACTTACTTTTAGCTGGTTTGGCATCTGGACAAATACTTATTTGGGACTTGAAGGGTGAATTGGAAAGAGTGGAA…
AALF019060	ATGGTGGGTGGCGGTGCCGCGGAGCACCATCATCAGCTTACCATCATGACCGGAAACGGTGCAACTGGTGGCCTTTCGCCCACGTCGACGACGATAAAGATCTCCACCACGTATCTGAAGACACCGGTCAAGACGGATCAGGACATTTTGGAGAACTCCATGCTGGAGGATGATCCCAACTCGAACACCATTCTAAGCACAGAGGCAAGCTGTGGGGCCATCGATGCCAACGGAAAATGCCTCGATGGACGCGACAGCCTGGCAAAGCGACCACGATGGGGACCACAGCACAAAGGGGCCCAGGAATTAGCTAAACTGTACAGTAGCGGTAAACGTACTCAGGAAATTATCTGCATCTACATCTGCATCACGCTCATAGTCATCAACCTGTTTCTCATT…
AALF016157	TCTCACCCTCAGTACTCCTTCAACTATGGAGTCCATGATGGTCTCACCGGAGATGTGAAATCCCAGGTTGAGAGCCGTGATGGAGATGTTGTGAAGGGACAGTACTCCCTGGTCGAACCCGATGGTTCCGTCCGCACCGTCGACTACACCGCCGATGATGTTAACGGATTCAACGCTGTCGTCACCAAATCTGGCCCATCGGTCCATGCTGCTCCAGCCGTCGTTGCCCACGCTGCCCCAGCCGTCGTCAAGACTGTTGCCGCTCCAGTTGCCTACAGCGCCCCAGCCGTCGTTAAGACCGTTGCCGCTGCCCCAGCTGTCTACTCCCATGCCGCCCCTGCCGTGTACTCCCATGCTGCCCCAGCTGTCTATGCCCATTCTGCCCCAGTTGCCTACAGC…
Ae2-241428	GAAGTCGAAGCGGCAGCCACCAAGATCCAAGCAGCGTTTCGGGGACACCAGGTGCGAGCAAAGACCAAAATGAAGCAAGGGGACGTAACCGGAAGTGAATCGCAGAAAAACGCCGCCACGGAGGAAACCCAACGGGAACCGACAAAGGAAGAGCTGGAGGCCGACTTTGAC
AALF017101	ATGCACGGAGGGAAACGTTCACGGGCCATTGCGGGGCTGGATCAAACTACCTGCCTGGATCGCAGGCCTCACCTCCGCACCTGTAGACGAGGCAGAATTGTGGACATGAATCGACCAAAGACATTTTTCAGAGCTGGCTTCCGACCACATCGCGAGACGGCGATAATCATCCACGGTTTCAACGGGACCCAAACAAGTCGGCACATTATGTTTCTGAAGGATGGTTTAGATCCAGCCCGACCGCTGATAGAGAAGCACGCGTCGAATCGCTTCCGGCTGACGAAAGATGACGCCAAGGTGGTGCAGATCATTCACACCAACGCTGGTTTCCTGGGGCAGAGTTCCTTTACCGGTACGATAGATTTCTGCATCAACGGTGGCCAAACTCAACCGTACTGC…
AALF011562	ATGAATCGATACCTGACGTTGAGCCAACTGGGGGACGGCACCTACGGTACTGTCGTCCTTGGTCAACGCAAAGACACCGGCGAGAAGGTCGCCATCAAGCGGATGAAACGGAAGTACTACTCCTGGGAGGAAGCCATGAATCTTCGGGAGGTTAAGTCGCTGAAGAAACTCTCCCATGCCAACGTGGTCAAGCTGAAGGAGGTCATCCGCGAGAACGACGTCCTCTACTTTGTGTTCGAGTACATGCAGGAGAATCTCTACCAGCTAATCAAAGATCGCGAGAATCACTTCCCCGAGGCAACGATAAGACTGATCCTACAGCAAATCCTGACCGGTTTGGCGTTCATGCACCGCCATGGATTTTTCCACCGGGATCTCAAACCGGAAAATGTGCTCTGC…
Ae2SigPSigP-251841_FR3_138-259	ATGTCGCTTGGCATGCTTCTGGTAGCAATACTGGGACTTGAAGGTGTGCTTACAGTAGACACAGTTGTACATTTCGCCAGTTGTTGCCGCCGCCGCGGATGCCGTGCTTTGCTGCGAGCTTTGCGATTGGTTGTTGTCCTGGCTGTTTTCGTCCTTCTGGCTGCTAACGCAGGAGTAACTTTCGCCCAGCGTGGTGAGATTCTGCTTGCGCTCGTTGATGTTTCGAACCATCTGTTGGTGAAACGATGA
Ae2-241221	AAGTTTCTCCGGGTGCAGCTCTTGTGTCTGGCCCTGATTGGAGTACAACGGCACGAAACTGTGTCAAGCCGGGCGATTTTCCACGTCTGCTTTATCTCGATGGTGATCATGGATTTGGCGACGATTCTGTTCGCCCTGGAGCATGCCAACGACATTGCGCTCGTGTGTGACTGTTTGGGGCCGACGTTTACCGCCTATCTGGGCATCGTCAAGCAGTACTGTCTCAGCGCTCATCGGGTCGAACTGTGGAATATTATTGAAACGCTGAGACGCCTCAAGGATTATGCCCAAGCTGATGAAATCGTTTCAATCGAGCGGAACAATAAAATCGATCGCATTCTGGCAACAGCTTATCTGGTGTCGGCGTCTGCAACGGGATCACTGTTCATCTTTGCGGCA…
Ae2SigPSigP-247256_FR4_340-446	ATGCATGTCTCCGATGCGTCTTGGGGTCTGGCAACCGTGGCAGCTTCCTTTTTGATTTTTTCGTCGTCATCTTCCTCCTGTAGAACTCGAAGAGCTTGGAACAAACTGATGTTGTCTGACAGAGTTGAGTTGTTTTCTTGTGGAACATCTCGCTTAGCTATTCCTTTGAGGTTTCTCCAGTGGCATGGTTGA
AALF023314	ATGTCGCACACTTTCGAACTGGTTCGCAAAAACAAGCTGAATGAATCCGTTGACGAGGAACGTGTGCGGAGGTTGCTGTTGCTGTTGCAGCTTTGCGATTACAATATCTACGACAAGCACGAAACTCCATTCTACTACGACGATGTTCTTGTTGATCTCAGACGGATGTCGATCCCTTCGTTCGAGATTTTCAATGCGTGCGGTTGGAAAGGTCAGGGAATTGCCTGTTTAGAGTACTTCAAAACTACGCTAACGGAGAAGGGCTTCTGTTATACGTTTAACTCCTTGGCAAACAACGACATTCTTCGCAAAGAGGAATTGGATCCAAGATATAACCTAAATTCTGAGGTGCGGGCTTCCCACTGGGAGCTGGACAAAGGGTTCCGCGATACCGGGATT…
Ae2-208873	TCCTCTAGGATGGACCCCGGAACCCAGAGAGGGCACCGGACAAACCCCCAGAGTGCTGGTCTGTGTAACAGCTGCCGGTGGAGTGGCCACTTTTGGGAATGCAAAATGACTTTGATACTGAGGAACGATTCCGATGACGGTGATATTGCTTCGGTGCCCAAGATTGATAGGCGGTGCCGCCGAGGATCGTAG
AALF014158	ATGGCAAACACGCCCCACATCTATACCCATTCATGGACTCCATTCGTGGTGCGTCTGAAGGGCAGGGGTTTTCGACCTTGCAAATGCAGAACGCAACGCACCGCGCCCTACTGTATCGCGACTGTCGACACGGAAGCTCTCCTTCCGGTGGAAACATGTGGGAATCTTGTTTCATGTTGGCCCAACGGTTTCTGCATTCAATTTAATTTTTGTTTCCACTCCATTTTGTTCCCCTTAGGTTCACTCACCGAGGTGTCAATCTCCCTGTACATCAACCGGATATCGGGAGTGGACGAGAACAAGGAGGAAATATCAATCGACGCGTTTCTGCAAGTCACCTGGGAGGATCCCCGACTGGTGCCGGACGACCCCAGCGGTACCATGACCAAGGAGTACATG…
Ae2-17	GTCAACAGTCTGTCTCCGATCACTCCGCTACCCAACACCCCTCCTCCGGTACGGACTTCCCCGGGAGGATCAATCTCCCCGAAGCTATCCCCTCCGGGCTCTGTGTTCCTCTCGAACTCGGCCTCCCGTCCAACGCTGAGCATCAACAACTCCAGCAACCGATGC
Ae2SigPSigP-236169_FR6_599-711	ATGGCTTCCCCGGTTTCCCTATCAGCATCATCTGCTTCTTCACCGGCATCTTGCAGAACGCTGCTCACCGCGCTTGCTGCAGCTACCGAATCCACACTCTCCGATTTGTTGAATGGTCTTTCCCTCGGGGCCTGGCCTTCCAGGTGCGCTTTCACTTTAACCACCGCTTCTTCTATATCCGGAGTATCCTCCTTGATGGGATTCAAACTTTCCTGA
Ae2-220846	AGAAATTCTGGAAGAATTCCTTGCGGATTTAAGGAAGAATTCCTTCGAAATTCCAAATTCCAGGAAATTCTTGGGAATTCCAGGCGGAATTCCTTGGGAATTCCAGGCGGGATTCCTTGGAAATTCCAGGCGGAATTCCTTGGGAATTCCAGGCGGAATTTCTTGGGAATTCCAGGCGGAATTCCTTGGGAATTCCAGGCGGAA
AALF025262	AGAATTGTTGGCGGGACGGAAACTCGTGTCAATCAGTACCCATGGATGGCTATGCTACAGTACGGTGGAACCTTTTACTGCGGTGGGTCGTTGATCACTGATCAACATGTGGCGACGGCAGCTCACTGCGTACATGGCTTCAACCCCGCCAAGATATCCGTCGTACTGCTGGATCATGACCGGTCGAGTACAACGGAAGCGCAAACCATCACCTGTAAAGTGGAACGGGTGATCAAACACAATGGGTACAACTCGAACAACTACAACAGTGATATTGCGCTTCTGAAGCTGGATCAGAGGATTAAATTCAGCGACAAGATCCGACCGGTTTGTCTTCCATCGGCGAAGAAATCCTTTACGGGATATGAGGGAATCGTGACCGGATGGGGAGCTACATCA…
AALF011046	ATGAATGCATTGAAAACTAACAAATATAAAAATTCCAGTGAAACATTAGGACTGCTATTGATAGGACTAGACAATACAGGAAAAACGGAACTAGCCTATAAAATATGTGGAAATAAGCGTGATGAGTTTTTGCAAACTAAAGGATGTCGGGTGTACAATGCAAATATTGCTGATGCTAAAGTCCAGTTGACGGAAATTGGAGGAGCACCGGAGTTCAGAGACCTTTGGAAATATTACTTTTTAGATATGTATGGCGTTATTTTCGTGATAGATGCTTCCAGTATCAACAACATATGCCAGTCTTACAAAATATTCAAAAACCTGATGGCACATGACTTCCTCATAGGCAAACCTTTTCTCATCATTGCCAATAAGCAGGATTTGCCAGGTTCTGTGGAT…
Ae2SigPSigP-3910_FR3_21-128	ATGTCAGTCATACTTTTTGCTGCTTCTGGAGGAGTTTGGCACTCGCTACTAGCCGGAAGATGCATCTGCGTTTCACTTAATGATTCCAACTTGGACCGCGATCTATTAACTCCTTTCACTGAGTTCACTTGTTTCCCGCACTCGGATATCCTTTCCCAGAACAGTCTAATCCATCAAATGGCAACAGTTGCAACACTTCTCACTCCACTATCGTACAACTCGGTAGCGTCTTCCAAGCATGCGTACACGTGCAGCTACGATCTTAAAACAGCGCGTGTCTTTCCGTTACGAATCCCACCGAATCACTGA
AALF019750	ATGGGTGATGATACGGCAAAGGGCAAACAGCTGCTGCAGACGCAGCAGCAGCATCAGCTGGATAAACTGGAACAAACGCTCACTCAGGAATCGCAATGTAAACCAAAGAAGAAAAGTACAATTATGGATAAGTTTCGCTACTTTAAGAACAATATCACCGTGGAGCCCATCGTGGCATGCTACATCATGCCCAGCGTGCTGGCCGGACTGGCCACGCAGAATCTAAATCTGGAGAAAGCCTGCCGTGTGAACCTCAACTACGGGGACGTGGTGTGTGATGCGCTGACCAGACGCGAGACTTCCAATTATACGACGTAA
AALF005821	ATGGAGCTGGAGCTAACCCAAGTGGACTACACGACCGTGGGCCTCACGGCATCGAACTGTCTCCAACTGCTACCAGCGTCAGCGGCCTCTGGAAGTGGAGCGGACCGGAATGGCAGTCGGCAGCAGCAGAAGGTCGTCGTCGGCGACCAGGACGGAGTGCTTCAGGTATTTTCCATGAAGAAGGACGAGCTGCAGGTCCATTTCAAAACGCTGCCGCACGATAAGATCGCTTCGGTCAAGCTGGGCGGACAGGCCGGATCGGTGGCGGACAAGATCTTCACCGCCGCCGAAAATAAGGTTCGGGGTTTCAACAAGAAGGGTAAGATGTTTCTGGCTTTTGAAACGAACCTGACCGAGAACATCCGGTCGATGTTTGTGAGCGGAAGTGATTTGCTGGTC…
AALF026239	ATGCCTCGACCGTCGCGTGAATCGTACGGGGATCAGAAGCCCCCTTATTCGTACATTTCGTTGACCGCCATGGCCATCTGGAGCTCTCCGGAAAAGATGTTGTGCCTTAACGACATCTATAAGTACATTACGGACAGATTTCCGTATTACCGGAACAATACTCAGCGTTGGCAGAACTCCCTGAGGCATAATCTCAGCTTCAACGATTGCTTCATCAAGGTTCCGCGACGTCCGGACAGGCCCGGCAAGGGAGCCTACTGGACTCTGCACCCCAAGGCATTCGACATGTTCCAGAACGGTAGTCTGCTCCGACGGCGTAAGCGCTTCAAGCTGCAGGACGGCGACAAGGAGAGTCTCAACGAGGAGTTTATCGCCCTGGCCAACATGAACCGATTTTTC…
Ae2SigPSigP-30226_FR1_268-362	ATGTCCCGCAGCAAGCGCTTGATGTGTTTGTTCTTCATGCTGATGTTGTTGTACAGTTCCTGCTGCCGGTCGATTTCCGACAAAGCGTCTGGCGAATCTTCACCTTCGCTACCGAAGTGGCTGTTTTCGGTAAGCTTTTTCTGCAACGAGGACATTCCTTCGGATAACTCCTTGATTCTAGCACGGCTCGTATGTCGTTCAGCTTCCAACCTTTCGATGGTTTGCTTGAATTCCGCCACCTGCTCTCGTAATTGA
Ae2SigPSigP-242545_FR5_201-268	ATGTTTTTGCATGCTAAGTATGTGCTGCTAAGCGTAAGGGTCCCCATAATAATGTTCACGTCATGCTTTGGGCACTCTCCGGCCGTAGGTTTTACCGAGATATTCGAAAAACGCGTCCTTCGTGTCTTCGAATTTTGTCGTATGTCTGCGTATGTCTATGTAGATGTTGATCACGCTGTAGTTGAATAA
AALF027526	ATGTCTACGAGCCGTTACTTAAACTGGTCGCGACCGTCACCCGGGAGACATCATCATCCGCTCCGAAAGCAGGTTTCCTGCTTCGAGTCTTTCTCCGGCGGCGGGAGAAGTCTGTCGGTGAACAACCTTGCCGTCTCGGACCAAGGTGCCGCGGACTTTGCCACGTTTGTAACGGCAGCCGTCATCCATCGGAACCGGTTTCAAGGCTACCACACTTACCATCAGGCGCACAGCCGGTCCAGTGGTCCGGTCATCATATCAGCTCCCGGTGCAAGTGGTTCCGACGGACCTCCAAGGGCAACACCGCGTCGGCGACCGGCCAGCGCTCACACAGCATCATCCTCGAGGACGTCGGTTCTGTCCGGGGGATCGCCGTCATCGGCCATGGCAAGGAAACTG…
AALF001725	ATGGATGATTTCAACAATAATAACAATAACTCCTCTTCGCGGTCATCGTCAGAACGTCCGACATCGCGTCGTGGCGGCGGTGGTATGAACACCGGTGGCGCTGGAGGAATTTTCTCAAACTCCTTCAACGATTCGTCCTCGCCGAGTCCGATCGGAATCCTGAGACCGGGAACGGCCATGAAAGCACCATCGGCCGTCCGAGGAGGAACCGCGAGCCGATTGACCGCGACCAATGTCCTGTCGGCCAATTCGTCGGCATCGACTCAGAGAATTGGAACGGCACTGGGGAACGCCGGAAATCGTATGACTGACCGCCCAATAACCCAACACGGAATAAGTGGCCTGTCCACTTCCTACGGTCGAATCGGAACGGCCACCGGAAATCGCCAGGTCAAAGAC…
Ae2-206033	CTGATGGAACTACTGGAGAAATTCCCAAAAGAAATCCTGAAGGAATTTCCAATGGGAATTCTAGAAGAATCGCCTATGGAACTGTTGGAGGAAATGTGGGTGGAAGTTCTGAAGGAATCTCTGTTAGATCACCGAGAGAAATATCCGAAGGAACTCCTCAATAAATTGCCGATGGGACTCCTGGAGAAACTTCTTATGAAACACCAGGAGAAATTCCCAAAGGAAGTTTTGAAGGAATTACTGATCGAGCTCCTGAAGGAATGCCTGATGGATTTCCTATACGAATCGCCATTGGAACTCCTTAAGGAATTCCTGATAGAACTCAATGAGAAATTTACGATGAAACATGTGAAGAAATACATGATGGAGCTCCTGGAGATATTCTCCATGGAACTCCTG…
Ae2SigPSigP-26218_FR4_212-311	ATGAGTTCTCTTCATATTTTATTAACTATCTTCCTAAACCTTCCAATCTTCCAAACTTCCAATGCTTCTATCTACTTACCACCCTACATATTTTCCTATTTTCTTATCTTTGATTTTTTTATGAACTGTTGTGGCTTTCTTAGTATAAGAGCATTGAAACGGATAGTTTGGCATAGTCCGAAACGTTGGGCTATGTCAAACTAG
AALF002220	ATGAGATGCAAGTACTCCTGCGGTGGTGGTACGGCTTCGATAAAACGCGAACGGAACGATGACCACATCCCGAACATCGATGGCGAGGGGTGCTACATGAAAGAACTGCCGGCCCCACCGGAAACCCACCCGAGCATCCGGTGGTCGGCTTCGCTGAGTCCGAACGAGCGAGTTTTCTACCACCAGACGTTGAGTTCGGCCCGGCGGGCAGCCAAGTTCGTTACGACCGGTCCCATCCCGCGCGACTCTTTGGACATCAACCTGGCCTCGCAGTACAACCACTCGGACGAGCTGTTCAAGGGGAAAAACGACGTCGTCATGCAGGAGGAAACCATCGGACAAACAACCTTTCGGCGACTGCGCAACACCCGTGACTTGAGCCCGGAGAAAATCATCCCC…
Ae2SigPSigP-66305_FR2_135-232	ATGAAAATCGGAAAAAAACAATTGAGTAACTTAATTTTCCGATTCCTTGCCCTCTTCTGTTCATATTGGCAGGTTCAATGCTGCAGCATTTCGTACGCGCAATGTTTTTCTCTGCACTACTCGTTGAGCTATTCCTTCTTTCGACCGCATTTCACTGACTCGATGACGGTTCATTCTGTTAGTTGGAGCGTTGATGATGCTAGATGA
AALF016923	ATGGATTACAATTCTACGAATACGTTCGGAGGACTGGAGAATTGGTATACATTTTTAGTGGATGATTTGGCAGACAAACGGACAGATGAACTGCCATTGCTTTATAGTCCAATGTGGCCCATATCGATTCTACTTTTATACTTTGGAGCAGTTTACATTTGGGTTCCAAACTACATGAAAACTCGGAAACCTTTCGAGCTGAAAAACTTTATGATCGGCTACAATCTCTTCCAAGTGATAGCATGTTATTTATTGATTAGACATTTTTTCAAACACGGTTGGACCTTTGACTACCTCTATTCGTGCAAGTTGCCGGATTATTCCGAAAGTGCAAGTGCTGTGGGCTTCATGTATGGATCGTACTTCAACTATGTGATCAAGGCGATCGAACTCATTGAG…
Ae2SigPSigP-238634_FR3_408-469	ATGTTGTTGGCCTCTTCCAGAGTCTTCCCCTCGCTATGGGTCTTCTTGGTCATCTCGCTCCCGGCCAGATCGACAAAGTTTATTTTTCCCTGTTTCGATATGAACACACCGCCTTCGGCCTGCTGCTCCGAAGTGATGTGCACCGTCAGGATGGTGTGA
Ae2SigPSigP-230906_FR2_98-260	ATGGGAATCAACGTACTTTTGATTTGTTTTGTATGCACAGCTGGTTTTGATTTTACAAGGCTAATCATGGATTTTTATGAAAAGTTCACAAGTTTTTTCAAGAAGTACTCAAATTTACCTTCCATTTCTGTCATGATACCGTATGCAGTTCTACCCATAAACCTTCTAGAAACTCTCCTCTATTTTCATTTTTCAATAATCCCAGTGGAATCTCTTTACAGTTTCATTTTACGTGACAAAATTATTGTTGATACAGACTTCAACATCAGGGAGCTAGCTTCAGACAACTACACCATTCAACTAATTGTTCGTATCTTCACAGCTCACGAAGAAAGGAGAACTGAG
Ae2-228434	GATTCATCCAGGAATTTCTGTAGGGGTTCATCGAAGAATACCTCCAGAGATTCTTCCAGTAATTCCTACAGAGATTACTCCTGTATTTCCTCTAAAGATTTCAGAAATTTCTCCAGCTATTCTTCCAAGAATTCCTCCAGGGATTACTCCACCTCATCCAGAGCCTCCTCCAGAAACTCCTTCAGAGATTCCTCGTTGAACTGCTCCAGTGACTATTCAAGAAAACCCTCCCTGGATTTCTCAAGGGGTTTCTTCAGAGATGCCTCCGGGAATTTCTGCAGGGATACCTCCAGGGGTTCTTCCAAGAATTCTTCCAGGGGTTCTTCGGGAAATTCCTCCAGAGATTCCTCAAAGAAGTCCTCTAGGTATTCCCCCAGCAATTCCTAA
Ae2SigPSigP-224553_FR6_382-487	ATGAAAATCGTCATGAAATTCACGGCCATCGTTTTGATCCGGCTGGCGGTGATTCTGATTGGCGTTGTATTCGCCATTGTTAGTATTCACGCAGCTCCACATCAGGAAGGATACCTGTGTACTTGTCCTGTCTGTTTTCCCCACTGTTGTTGTTGTGATGGCGAATTCTTGCTGCAGGAATCGGAAAAAAGTGAGGTAGCAGAAAATGCAAGGTCATTGGATTGGTTGTTTGCAATGTCCATGTTCTGGTAA
Ae2-62349	AGAAGACAGCCAGACTGGATGTTGAGCGAAGATGAGTTAGGGCAAACTATGGTTCTACTAATGCGTCGTAAGCAAGATGTATCCCAAACTGAAGGAGCTGGCAGTAATCAGCATAACCCACTCCCAAATCCGTTCATCATTAGTGCGTCGATTGACATAGCACTCGGTTCAAGTGAGTCTCCGAAAGTCACGATTAGTAAGGAAGGTAGAGGAACTCGATATCTCCTTCGCACTAGCTCGAAGACTGCCATGGACAAATTATGCCAAATGTCGCATCTAACCGATGGTACGGCCGTC
AALF019371	ATGTTGAAGATTGCTTTCGTTGCCGCCGTGGCCACCCTGTGTGTGGTCCAATCCGTCAAGGTTGACTACTACGGCTCCCTCTACCATCAGGACGAACTGCACGCTCCCTACAAGAGCGCCAAGGAACCCAAGCAGGATTTCAGCAAGATCCCCGGCGAACCAGGAATTGACTACCCGATCTACCACGAGGTGCCACACACCAGTTTCAGCTGTTCGCACGTCCCGGCCATCCCCGGAATGTACGCCAACGTAGAAACCGGCTGCCAGGCGTACCACACCTGCCACGATGGCCGCGAAGGTGACCAGGGAGCGTCGTTCCTGTGCACCAACGGAACCATCTTCAACCAGAAGGAATTTGCTTGCGACTGGTGGTACAACGTCAAGTGCGATGATGCCCCG…
AALF021623	ATGACCTATTTTGTTGGAGCCTACACCATATGCAGAGTGATAAACAGAACCGAGATAACGATCAATGTCCCAATTAACGAGCTGCCGATCGCCGTTGTTCAGCTCCCCAACGGAATGGTCGAGGCAATCAATCTCGGATGCTCCGTATTCTTGATCGAAGAGGATGCCGTATTTTGGTTTCTAGATGCGTTCGTAAAAATACACGATGCGGCTCGCTTTCGATGTTCCATGAAGTATTTTGTAGTGACGCTACAATCTACCGGCAGGGATCAGTTGGACGTTCTCGATCGGGTTCAAACGCACCCAGTTCTTGAAAACATGCCCAATTTTCTGTTGGTGGTTCCCAAAGTGGGAAAATTTGAATTCATTACGAATCGCTTCGTTGGAAATTCCCCAATG…
Ae2SigPSigP-4511_FR4_18-497	ATGTGGTGGCTTCTTTTGGTACCGTACCTCTTGGCTGGTGTCGTTGTGGTGTACTCGTATATCCAGTGGACTCGACGAAAAATGTATGCAATGTTGGCCACCATGTCCGGTCCCAAAACGCTGCCCGTGATTGGACATGCTCATGAGTTCTACAATGTCACGCCAGAGGGACTTGCTGATACGCTAAGGTATTTCGGAAGCTTTCCATCGCCGGTCTGCATTCACATGGGCCCGTTGCCTCACGTTGGCGTTTTTGACCCCGAATCGGTGCAGGCGGTTCTCAACTCCCAGCACTGTCTGCAGAAATCACACCAGTACTCATTTCTTTGGATTCCCCATACGATAATTGCCTCACCAGTTCACATGTGGAAAGGTCAGCGCAAAGCATTGAACCCATCA…
Ae2-217997	TCAATCGCAATGCAGATCACTATGACGAAATCAATCGCCTCCTTCGGGCCGTACGGTGGCTTCAGGTCGGAAGCACTGCTCGGTTGTTCTTCCCGAGGAACCAAACCCGGAACCCACCCCGCCGAGGGCACCGAAAAGGGCGCGGTAAAACGTAACTCGAGGAACCCAATTACCTACTACCGTGATTCGGCGAACGACACCGATGAGGAAGAAATACCCATGGCGGAGCTGGGAAGTGTCAACGCAGACGACGGTGCAGCATCCGAAGATGAAATCGAGATCCCGATATGGATTCGTGGTGAACCACGCTTTGTGGCAGGAATCAATGATGCTACAACGTGCAACAATATCATCCAGGCGCTAATAGACGACGAACTGCAGAACGGGAACTACAAGCAA…
Ae2SigPSigP-227594_FR3_1648-1738	ATGGTCGTTCATACCGCCCGGAGCCCCTCACTTTGGCGGATGTTGGGAACGCTTAGTGCGTTCTGTAAAATCAGCGCTACGAGTCATGCTGAAGGAGAGACACCCATCAGACCTAGTTCTTCGAACTACACTGTGCGAAGTAATGAATGTCGTGAACAATCGTCCGTTGATTCATACTTCAGAAGACCCCCATGA
Ae2-222874	ATGCGTCCCCTAGTTCGCAGTACCAGCACGATGTCGCTCGTACCGGTGCACTACCGCAGCTGGTGGGACGACTGGGATCTCCCGTTGTACTCGCGCGTGATGGAGAAATCCATCACCGAGGAAGTGCTCAGCGACGATCCGCTCTGGTGGCGTCATCCGCCGATGCCTCCGCTACGCTGGTCCAGCCTGTGGCGCCCCTGGAAGTACTTCACCCTGCGGGACGTGGGCTCCCGGGTGGACTCGGACCGGGAAAAGTTTATGATCGAAGTCGACGTCCATCAGTTCGCCCCGCACGAGGTCACCGTGAGGAAAACCGACAAGTACATCACCATCGAGGGCAAGCACGAGGAGAAACGGGACGAGCAGGGTTACGTCGCCAGACAGTTTTCGCGCCGATAT…
AALF015664	ATGAGAGGTGATTCCAAGGCTTCAGAGGAGTTTAAGGGGGCTGAGTGGCAAGGAGATTTTAAGGGCACGGATCGAACCGAGCAAAAATATCTTTTGGTGGAGACATCTGGAACATCTTCCGACCTGCACCGGCAGTGTGTTTCAAAGTGTGAGGATGTCGAAGGCTACAAACCCTTTCTGAACCGTTGCATACGCAAGGAAAATCCCGCCAACGACGTGGCCACTCGGACCGGGCTGCGAAACTTTTTCCAGGAAGTCTCGGAGGACCTGGAATCATGCTACATGGAAATGCTCTGGCTGTGCGCCATAGCGTTTGCGTTCTCGCTGCTGACGCTGATACTGCTCAGATTCGTACCTGGCTTCGTGGTTTGGGTGGTGCTGCTGGCCGTAATACTGGCT…
Ae2SigPSigP-262269_FR1_324-414	ATGTTTCCTGGAGGTTTGCCAATGTTGTTTTCTGAATTCCTCCTGGAGTTTCTGCTAAGATTCCATCCAGGGAATTGCTCCCAGAGTTCCTGCCATGGTTTGCCAATGTTCCTTCCGAGATTTCTAAGAGCAGTTTCTCTGACTCCTATCAGAGTTCCTCCTGGGATTTGTGCAGGAGTTACCCAAGTAAAAATGAATGCTGAACAGTGA
Ae2SigPSigP-3365_FR4_86-150	ATGTCACACATTGTTTCGTACCATTATCTGATTTTTTTTTTAAGACAAATCTCTTACGTCTTGGTCGCCTTTGTCTTTGTAATAAAGATTTTGTGCAATAAATTGTATCAAACATTTTCTTATGCATCTCCCTTCACCATAGGTGGACTGAAATTGTACTTGTTGTACAAGTTGTTTTCAGTGACCTGA
AALF013483	ATGTTTTCTCGGCAAAAATGTTTCAAAACTGGGGTGTATCGCACAAATGGATTAGTGAACAACTGGAAATTCAGAATAACTTTGAAGAAAATCTACTCCCTGATCGAAATTCCCCAATTCGATCAATCTAATGAGGCAAACCTGTTCGACGAACCATCGGGCAATGCGGAGGAACAGCTGGAAATCATCTGGCAGGGAAAGGTGTTCAGTCAGTACGAAATCGAGTACTACGGCGTTCGTGAGAACTGCAGCACTGATTTGCAAAAGAGCTACCACAATACAATTAAATCCAGTGGCTTGGCTGATCGTGAAAATCGGGGGAAAATCTTCACTTACACAACGGCCGATAACTACGCTCCGGACGACGAGCTTTCCATGGCCATCCAAATAAGTCGAACG…
AALF021727	ATGACCGAAGATCTCAAACTGATTGTGCTCGAGGTGAACAAGCTGCTCGAAACGGACTACAATCTGATCACGTTCGATTCGCTGTCGCCGGAATCGTTGCTCCAGGTGCTGTGCGATGTGTTCCACGCGTTCGAAGCCATCGACAAGCTGGACGTGCGGGAAACCGACCCGGAAGACACCAATGCCCGGGTGATGGATGCCCTGCGGAAGATCCAGTACCGCCCGCCGGGGGACATTGATGATCCGGGCGCGTTCCGCCGTGGGCTGGTCCGTGGCGAGAAGAAACTGATCCATCCGATTCTGCGGTGGACGTTCGAGAACCGGGAAAGGGTTAAGAAGTCTTCTTATTTGGCGAAGTTCTTGATTCCATTGGATCTACCGCCGGAGGCGATGTCGATG…
AALF014143	ATGCCACGACCCTCTCGTGAATCCTACGGTGATCAGAAGCCACCCTACTCGTACATCTCACTGACGGCGATGGCTATCTGGAGTTCACCGGAGAAGATGCTACCGCTGAGTGACATCTATAAATTCATCACGGACCGGTTCCCCTACTACCGGAAGAATACCCAACGCTGGCAGAACTCACTCCGCCACAATCTAAGCTTTAACGACTGCTTCATCAAGGTGCCAAGAAGGCCAGATCGACCTGGCAAGGGAGCATACTGGGCTCTCCATCCGCAAGCATTCGACATGTTCGAGAACGGGAGCCTTCTCCGACGGCGAAAACGCTTCAAACTGCACAAAACCGACAAGGACATCCTGAACGAGGAACTCGCTGCTCTTGCCAACATCAACCGGATATTC…
AALF017208	ATGGAACCGGATACCAACGAAACAATCCAGGATATCGCCATGAAACTGGTAACGGAGCAAATGAAGCAAGAATCTAGCCTGACTGGGGGACCTAGCGAACGTACCATTTTTGTCCTCGGTAGTAAGGGAGCGGGTAAATCGACTCTCATCAATCGATTCCTGGATCGAGACGATATCACGCGTCCCACGTTGGCACTGGAATATTCGTTCGGACGGCGAACTGCTTCCGGACAGGGTGCTCAGAAAAATATCTGCAACGTTTGGGAGCTCGGCAGCTTGGTCAATTCCAATCAGTTGATTGAGGTGCCGGTTCGATCTCATGGACTGGCAACGTTTGCTGCCGTGATTGTCCTAGATTTGTCCCAACCGGATCGACTTTGGACCGACTTGCAGTGCATT…
AALF011749	ATGACCGGAAAAATTCGTTGGTTTTTGCTCGTTAGTTGCTGGTGCTGCTTCATTAGCGTGCAAAGTGATGCAGAAGTTCCCGCCGTTGTACTGGATATCCTGAGTACAATAAAATATCCGCTGAAAGTGACGCTAATGACCTGCTGGGATTATGGGGAAAAAGTCAAATATTTAAATGTTCTTAACGACCGATACTTGACTTCTTTCTCCGACGATCACATCGACCAATTTGTGGAGGACATAAACGACCATCAAACGTTTTTGATTGTGGACATCAATTGTCCGAATACCAAGCATCTGCTCAAAGCAGCTGACAAGCTACTCTACATAAAGTATCGATGGCTTATATTGAATACGGAATTGTCAGCGGCGAACCAACAAAGTGGAGAAAATCAATCA…
Ae2-254089	AATGCATTCAAGGAACTGTACGAAGAAATTGATAAGCTGTTGTATCAACCGGTTGGCGTGCCAATTGTGAAAAATTTAGAAACAGAAAAAAGTCACTCCGTAAATAGAGCACTCGTGTTGAAGGACGAGGATATCGATGAATTGATTGAATATTCAAAAAAATTCGTTGAAAAAACGAAAAATGAGATAGGGTTCCCGAAGTCGAAACAGTCACAAGAGCATGGCGTACAATGTGCGAGAAGCGAAAGAAAGAGCAATAAAAAGCTGAATACACCGCCCAAGTGGATCAATGGCGGCAAAGATAAGGAATCAGCTGGAACCAATTGTGCTACAGCCATTCGAATCATCAAGAGAATTCCCAAACCACAAATCAAGAGCCCAAGCAACAATAAATCACCA…
Ae2SigPSigP-174764_FR4_1-96	ATGATGCTTGTGGTGTACGCGGTACTAATTGTAGATGCATTCCTAATGTTCATACCGTGTACCGCAACGGAAGAACTGTTCACTTTACCACCACCGCTTTCTAGTGCAGGACCATCTATGTCACCAGTGTTGTATACTTGTGCAGCACAACTGTTGTTTCTAGGTGCTGTTCCGAAGTTTTTCTCCAATTTGGCGTGT
Ae2SigPSigP-258807_FR5_237-292	ATGTCCTATTGTCTATGCTTTTTAAGTTTTGTGGTTCTTTGTATTTGTGGAGCAAATTATCTCAAACCGACGCTCGCCCCAGCCTTTCTAGCTATTAGTTATAAAATTATTTTTGTATTATTTCTAAGGAAACCAATTATTGCTTTCAAGAATTTGTAA
Ae2SigPSigP-247289_FR1_297-378	ATGAAAAATATAAATTCCCACTTTTTGAACTACGTTTTCACTATCACTTTTATGTTTGTACAGGTTGTCACAGACATACACGACAAATTCGCTCCAAACTCATCGGTAGTTACGACAGCTCAGCTCTCTGCGCATGAATCGATGGATATTGTCTTATATTTCGACTTCTCTACTGTGTTGTTGCTGTGTTGCGACCGCTCGTCTGTCCGGCCATACAGCAACTGA
Ae2-171283	GCGTTGATTGCTGAAGTGCAGTGCTTTTGGTCTGATGACGGAACAGGAAGTAATTGTTTCTGGTGGCATGATGTCTTATTGCTTCTTGTAGGAATGCGAAGTGACTTCACATCGAAATGGAGCGCGGAGTGCCTCGTTCGTTATTTTACAAATTGTTTGTTCTTTTGTCAAATCACCATCATTCTATTGCAAATGATCGACACATTGGAAAATCAAAGCGACAATGTGTATGCAGTGGTTATCGGGATCACGAAATCCTCAGCGTTCCTCGTCTCAACCCTGAAACTGTTACTGATAAGATTCTACCGGCAACCAATCGAGGATCTTAGGCATTACATCGCCAATGGTAGCATTACCTCTGGAGACAAAGGCCACGATAAGCTAGAACTAAGGAAGTTC…
Ae2SigPSigP-251902_FR3_23-313	ATGGAGACTATCATTATATTAATATTACCATTAGTAATATATTCAGCAAATGCTGCTTTTCCAAATTCTAATAGTTGCGGAGTGGACAATGCAGATCGGATTTATCCAGGGAACATTACAGGCATTACCAGTTATCCTTGGGCGAGCAATTTGATTTTTCACGAAAGCGGACGAAACGAAGATCTTTTTCGTTGCGGAGGAAGTTTGATTTCTGATCGTTATGTACTTACAGCAGCACATTGTTTCGACAGTCTTGGCGGTGGCTATGAACTTCAACGCATACGATTCGGTGAATGGGACGTCCAAAATGAACTGGATTGTGATTATCATGGTTACTGCAATGAGCCAATTTTGGAAGTCGGGTTTGAAAAGATTGTTGCTCATAAGGATTACAATGAG…
AALF021173	ATGTCCCAACCGTACGTGATCCGCGTGATGGAGGAGATGGGCTGGGGCTCGGACGGCGGTTTTATCCCGATAGCCAACGAGGAGAACAAGAAACTGCTGGACTACGTGAACCGGTTGGGCGATCGGAAAACGGACGGATCGTCCAAGGTGCAGGTCAGCGATCAGCGGTTGAACAATCTGCAGGCCCATCTGAAAAACGCCCAGGTGGAGTTTGATCAAAACCTGAAGCTCCTGGCGGAGGACAAGGGACAGATCGATACGGAGCACGGGCTGTTGAAGCTGTCGGAGAACGATGGTGGCAAGATGCGAAAGATGGCCAAGGAGGTGCAGTACGAGCGGGAGGAACTGGAGCGGCACGACCAGCGGGCGCAAAAGGATATGAAAAAACTCACGTCCAAC…
AALF013982	ATGTCCCGCGAGCAGCTAGAGCAGTTTGCGCTCCGGCTTCGCAACGAGATGGAGCGGGAACGCGAGGAGCGAAACTTCTTCCAGCTGGAGCGGGACAAACTGCGCACGTTCTGGGAAATCACGCGCAAACAGCTGGAGGAGGCTAAGGCCGTGATTCGCAACAAAGAACGTGACGTCGAGGTGGCCCAGGAACTGGCCGATCAGGACACGAAGAACGTGATGCAGGAAATGAAACATCTCCAGTACGAACATCAGTCGCACATCGGGGAGCTGAAGGCGGAAATGATGACACAGCTGAAGATGGCCCAGGAAGATCACTCGCTGCAGGAGCGGGAGCTGCTAAATGACAAACGGGACTTGAGACGGTTGCTGCGGGAGAAGGAAGAAAACTCCGAACTG…
AALF001427	ATGATCATGATGCCGATATTTGGGTTGGTCGTTTGGATGGGAATCTTATGCTCGAGCCCAACAACTGTGGCGATCGATATTCCTCCGTACTGCGATCATCATACCACGATCACCAGCCAGTACGAAGATTACTTCGACATCGATGAGATGGGCAACAACCGAACTGACAAGAACGTCGTAGACCTCATCCTCTACGTCCAGCTATCCAACAAGCAAGAGGAAATTGCCCTGCTCCTGTCGGCCAGCAACCGTTCCCGTCAGCACCCGGACTACGAGAAAACCTACGAGATCCGCATCAGCAACGTCTACACCGTGATCTACAAGGAAACCCTCCGGATGTCCGCTCACCACAGCCACTCGTTCAACTTCTTCCCAGCGGAACATTTTCAACTGCACATC…
AALF019221	ATGCCCGTTGATTCTTTCACAATGTTTATACTTCCCACACCATACAATGCAAACTTGCCATGCAATCAGGAACTTCCGGAGCGAATCAGCAGTGACGAAGAACGGGAACTGTTATCCCTACTGTGTAGGGTTCATGAGCTAGAGGCAGATAAGGTTTCACTGCAAGCGGAACGATTGGCTCGCCAAGCGGAACTTCGACGCCGAGATTTGCAACTGTTGCGTGCAGAACGTCAAAGGCGATTGTGTGAAGATATCATAAGTACGCAGCGCAGAATTATAGAAGAAGGAAAAGTAGAACTTCCAGAGGATCTTCGGGAGCTGTATGCTCTCTATCAGCAGGAGATTCACGCCAGTACTTACAACAGTGGTCTCTATACAGCTAACCGGGACTATTACGAC…
Ae2-35674	AAGAAAAAGGACGTGCTAGATGCTAAAACCGACAGAACAGTGTACACTGCATCGTTCGACCTGCAAAAATGTTTGCCTACTCCCCATCTCCAGTGTGGACAAGCATTTTATAGTCGACAACTGTATACGCTCAATCTCACAGTATTCGAAACCCACCAAGGACGTAACTCGGCTCGGTGCTTTTTGTGGGATGAATCCAAGGCCCGTCGAGGATCCCAGGAAATTGGCTCCTGTGTTCTGATGACTCTCCGACGCCTATTGAACGAAGACTCTTTCGCAAATGTCCGAACTGTAAACCTTTATTCCGACAGATGTGGTGGACAAAACCACAACATGACGATGTGTATGATGATCAGCTTCTTCATCGAGGAATGTGTAAGAGCCCAGCGAGAAATGACG…
Ae2SigPSigP-222232_FR1_278-376	ATGTTCCAAAATTATCTCCGCCTGTTTCCCGTTTTCGAACTCTTCTTATCGCATTCAGCGCACGCTCCCTTTGAGATGCTGTGCCGTTACACTTGCACTAGTCACTTATATTCCAGACCGACGATGGCACACTTTTCCTCTGCAATCAATACCGTACTAATTATTTGTAAAAATCACGTTCCCAATTCACTATCACTGCCTGGAAAGAAACTAGGAAGCATTCATTCTACGGTGCGCTGA
AALF020796	ATGCCACCCGATCACGATCCCCATCCCAACGGCCCCAAAACCCTCCAGGATGGTATTTTGCTACTTGGTGCGGGCCCGCATGAGTCACACGAAGTAGCAGGAGGTCTGTGCAGGCTGAGACCTCCTCAGCTGCTGGTGCTTGCTGGTGAGGTCGAGGGAGACGTAGCGTTCACATCGCTCACACCTTCCCTCCTGGAAGCCCGTCCAGAGCCTCCCATCCGTGGCGGTGGAGGAGGTCCCGGTGGCCCATATCCTCCATCTCGACCCGAACCTCCAAACGGCGGCTACAGTTATGGACCACCTGCCCTTCCACCGTCCATATCTGTCAACAGCTATGGCTCAGCGACCTCCGAGTACGGTCCCCCCTCGCAGGCTCCCATCATCCACAAGCACGTCTAC…
Ae2SigPSigP-229192_FR5_778-851	ATGGCTTCAATGCTTCAATGTATGTGGGTTTTAACATTGTGTTGTGGCACAATGCAGTGGTGGAGCTATATGGTCATCAATTATGGCTACGTTGGCGCTATATCTGTTCACTCTGTACATTACATGGCAACCGTTCAAGTCTGTTTTGTCGCGTTTCAGCTATTTTTATGA
AALF013645	ATGGTTAGCAAAAAGGACGAGGAGGAATTTGAGGCCTCCATGAGCAAGGTGGACGAAGTGATGAAGATTTTGAACTTGATGACCAGTAACGATAAGGGCAAGCAGCAAATGGGAATCGCGTTTGCTGATCAATATCTGGGAGAGGACAGGAAGGACCTGGAGAAGATTGACGTCAACAACTTCATCGTTCGAGTGAACCAGGAGCGAACCGTAATCAACAGAAGTGGCGAGGAATCGCTGGATAAACCGATGGCAGCCGACAAGTTTGCGTTTATGGCGGAAGTGGAGCGTGATGCCGCTAGACGGGCTTCCGAACGGAAGGAACGGGAACAGACGGCACAGGGGTTGCGACGGGCAGGAAACCGAGCCTTTCGTCGAGGGGAATACGAAAAAGCAATC…
Ae2SigPSigP-3024_FR6_97-160	ATGATTGTCTTGCAGATTTTGTCCACGCACCACATCACTCTCATGTGCCTCTTTGCAGCCGGTACTGACTCATCCGATTCCTTCAGAATAAATCTTCTTGCTCCCCAGATGCAGTTCTCGAAGTACTCGTTAATTTCGACTCCTCCAGCGTCGATTTTGAATTTGACCTTCTCTTCCTCGTTAATCTGA
AALF001627	ATGATGAAGACAAAGCAAACAACAACAGTCAAGGAAATCACTCAAGGAGTCATTTTAATCGACCCTACCGAAAACGTAGAAATAAAGGACTCCTGCGGAAACTCCAGAATGGTAAGAGAGGCTATAATAATTGAAACCACGAATTGTACCATCAAAATTCGTAACTTAACATTCAACGGAAAACCTGACGTAACTCACCAGAAAGAGTACCTCATCCCAATATACAGCAAACCTCTCCAAAACGGAAACTTATCAGAGATTGACACCGAAGATGATAGATTACAGTTTCAAAATCTCGAGGATCTTAACGAAGTTCAACTTTCTCTGGACAACTTCAAGCGACGGCTAACCATCGGAGGAGGATCACTCCTCGCATTAACCATTCTTTGTTTCTTTACA…
Ae2SigPSigP-220251_FR4_481-553	ATGGTTGTGGTTGTAGTGGTGGCTGCGGAGGTGGCTTTGGGGGTGGCACAACGGGTGTTGGAATTGGGGAACCAGTTGAAAAGTCACCAGGATCTGGTTTTGCCGACACAAATGGAGGATTCATTTTCTCGTACGCACTCTTTTCTTTCTATGGTGAATACAAAAATCAAAACGAGTTGTTCATATTCTTGA
AALF007865	ATGATCCCCGCGAGTTCCTTATTCTGGATAGTTGCTGTTGTTACCGCAACATCAGCATCCCCGATGCAGTTTAACTGTTCAACTGCGCGGCAAAAAGTTTGTGAAATCACCAATATTATCATCACGGAGTACACTGACGTGTCGGAATGGGAATTTCCAGATCATCCTGATATTGCTTTCGGAAGTCACCCATTGCCGGACGATTCAACTATCATCACGATGATCACAAAGGATGTTTCGGAAAAGCTTACCAACACGCAGAACATCGAAATGCAAAACGTTTCACTGATGTCATTCTTCCTGTGGGAACATCTTATCAGCCTGGACGTGTCGTACAATTATCTCTCCGAGCTCATCGTAGATCCTTCAGCGATGTACAACCTAAAGTCTCTTAACATG…
AALF024729	ATGACAACCTTATCACATCCCTATAAAGACTGTCCGGGACCGAAAGAGGTGCCTACCGAATACATCAAGGACGTGGATGTGTTGTTTGAATGGATCAAGCAGCAGCCACGGTTTCCAGCGTTCACAAAAAACCACGCTCATCTCTTTCTCCATGCGTGCCTATGGAATTTGGAGGATGCGAAAAAGGCCCTGTATAAATACGCTCACATCCATGCGACGGCGCCGGATATTTTCGACAATCGGGATGTGCTCTCGACGGGGGTGCAGTTAGTGCTGAACATGACCCACATGGTTTCGCTACCAAAGCTGACACCGGAAGGATATCGATTACTGTGTTACCGTTTGTCCGATACGGATCCATCGAGGATGAACTTCGGCGAGGCAGTAAAGACATTCTGC…
Ae2-226555	AACAGTATCTCCAACAAATTCACCGTCACCAGGACGAACAGCACCAATACCACGGGCGAATTGGACACACACGGAACGGTTTCCACAGCGTCAGTCCATCAGTCGAGCGATAGCAATCACCACGTGGCCGCCGATGGCACAACTTCAGGTTACCATGGTGGTTCACAGGACTCAATGAATGAAGCAGACACCGGTAGACTAGAGGCGGCGAATGGAAAATCACTATCGACGCTGGACGATATCATGGAAAGTCCCCTGCTTAAAAGCCCAGTTGAAAAATGGCTCGAGGCACAGGATAAGGCTTTGAAACAAATGACCGATAACGACGACCGCAATCGAAGCAAAATATTTGGCCCCAAAATAACGAACGAAAACATTCCGGGAACACCGATGGACCCG…
AALF017216	ATGTCGCTGTTCAAAGTTTGCAATTGGTGGAAGAATCAATGTCCAGACGTGGATTCCAACTATGATTCGTTTTCCATCCACTGCACGCGGCTCTGTTTGGAAGAAGGCGAAAAGGATAGCATTATTGTTGGTTCCCATGCGGGCCATCTGTCGATTTATCAGCCATCGAATAAAGCTTCATCGGATGGAGAACTAGAAGAGGATCAATTCTTTGAAAACGTTTTTCAACACTCTGATGTGATACTGGAAACGAAACTAACCCTGCCCGTGATTGGAATAACCAGTGGAAAATTCACTACGGCATCCAAAACAGAGACCAAATTGCATATAGCTGTATTACACCCGATGAAAGTATGCATTTATCAAATATTAACTCTAGACGGAATTGCAGATCATGGC…
Ae2SigPSigP-242482_FR5_481-558	ATGCTGATGGTTGTGGTTGGGATGCTTGATGTCGTTATTGTTATTGCTGAAACTATTAGTGGTCAGAATCCTTGGGCGGCTTTCATAGGCATACAGCCGTCTCAGGGTGGTCGCCGATGGGACGATAGTGGGAAGTTCTTTGCTCGGTTGAAGGAAAACGCCCTTGGGAACGGTCGTGATGAAAAGAGGCTTTTTCTTATTGTTGACATCCTGAGAACTTCCATTTTTTGA
Ae2-168491	ATTGCAAACGTTTCTGTGGTATTCTTAATCGATTCCGGCGCAGAAGTCAATACGATTGACGAGAATATCTTCTCCAGTCTCATGGGCGACGAACATTCCAAACAGCAATTGTTTTGCGTCTCAAGTGGCTCTGACAAGCCACTCCGAGCGTATGCCAGCCCGGGTGAGATCAATGTTATTGGAACGTTCGTTGCCGAGTTATTTGTTTCCGAGGACCGGCCTTGTTTCTTCGAGAAGTTTTACGTCATAAAAAATGCCCGGTCGTTGTTAGGCAAGGAAACAGCTCTGCGATATAGTGTTCTCCAAATCGGGCTCAGCGTACCAATCCGGAACTCAACATCACCGATTAGCTCATGGGACAGTTTCCCCGGTGAGATTATGGCTGTTGCAACAACCGAT…
AALF004928	ATGACGGAACGAAATATTGAACTTCAAACGACTCTGGTCCGTTACAACAATCCGGTGTTGGTCGTTAAACACACAGAAAAGAAAGAAACCCCTCCGGATGTCGCAAAGGAGCAAACCGGACGTCCCGGGTCCGGCGGAGCAGTAGTAGTGGAAAGTCCCCGGGAAACGGAAGAAATCCTTAATTGCATTCTGCCACCCAAGACCTGGGAAGAAGATGGACAGCTGTGGACCCAAACGGTGTCCAGTACGCCAGCTACCCGTCAGGACGTCATCAACCTGCAGGAGATGTTGGACACAAGACTCCAGCAAACGCAAGCTCGCGAAACGGGAATCTGTCCGGTGCGGCGCGAACTCTACACGCAATGCTTCGACGAGCTGATCCGGCAGGTCACAATCAAC…
Ae2SigPSigP-34359_FR3_13-74	ATGTGTATGATGGGAATAAGGATGTGCTTGCTGGTGAGTTGTTTGACCAATATCACGCAAAGCTACGGTACCATGCAACCAATTGTTCGCAGTCGGACTATTCCTTCATTTCTTCGAACACCTTTTCCCGGCACACTTACTCGAAACCAATCGGG
Ae2-220540	AAGAATTTCTTTCGGAATTCTAGAAGAATTTCTCTCGGAATTATAGAAGAATTTCTCTCGGAATTCTGGAACAATTCCTATCGGATATTTGGAACAATTCCTATTGAAATTCTGGAACAATTCTTATCGGAATTCTGGAACAATTCCTATCGGAATTCTGGAAGAATTCCTCTCGGAATTTTGGAAGAATTCCTCTCGGATTTTTGGAAGAATTCCTCTCGAAATTCTGGAAGAATTCCTCCCGGAATTCTGGGAGAATTTCTCTCGGAATTCTGGAAGAATTCCTCTCGAAATTCTGGAAGAATTCCTCTCGGAATTCTGGGAGATTCCTCTCGGATATCTAGAAGAATTCTTCTCGGAATTCTAGATTTATTTCTATCGGAGTTTTGA
Ae2SigPSigP-209042_FR4_146-242	ATGAGATACCTAGCTGCGATCTGGACAGCAACATTATTTGCTGATCTAACCTTATTGAAACGATTATGGATGGCATGTCATACATTTTACGATTTGTTTAAAGAGCACATTTATAAGTATAAATATGAACAGATGTGCTTGTCAAATGCGTGCATGATATTCATAGGAGTATCACCCTTCTTTAAAGAAAATGCTGTTCTTTTGAGTTCTATTTTGTATACGGCTATAGGACATAAGGTCAAAGGATAA
Ae2SigPSigP-249128_FR5_341-409	ATGGTGATGACTGTTGTTGGTATGGTCCAAATTGCCGGTATTATCGATTCGGGTGGCAGTTTCGGAGTGGATGTGTTGCTGCTTATGGTACTTAATGGTGGATGCGGTTTCTGTTCCTGCACCAAGCTCAAACGTGACTGCCGTCGCTTCGTGCTCGGTTGGAGTAGGTGGTTGGGGAGGTGTGATAATCGGTGGCTCTAG
Ae2SigPSigP-248833_FR5_928-1014	ATGGTACTGGTGGCCTCTTTGATGGCTGCATCATCTTCAGGATGGTTGACATTTGGATCCGGTTTTCGACCCTTCAACTCTTCCCACTCCACCTTACGAATACGTTCCTTGGACTTTCTCTCACGGTATTTTGCCAGCAAACGACGCATTTTAGTTTCCAGCTTGAAATCAATCGTCGATTGTGTTAAGCCATCAAGGAATGATTCTTTCTTGTCTTGTTGGGAGTCTTCACGATGGTCTAATTTGGCATGA
AALF010582	ATGAGTTTGATTCAGGATAGTCAGAGGATGCTACCATACAGTCCACAGCAGCAGTTTCAGCAGTCCAGTAGTCAATCTCAATCGGAAGTGAGCTATTTTCAGCATTTCTTGTATCCACAAAGCCAAATCGCGCCAATTTCGGGAACTTCGGCCGGCAGTGAGTTCCACATCCCGCTGGATTTGTCCCTGCGACAAGGGAATGTGCCAATGACTCCTCCATCAACTCCGTCTCCCCCTCGAAAACGAAACCGCACCTTCGACGAGGATGATTGGAAACTCAAACTGGTCAACAGCAGCCTTCAGCGGTCGATGAATCAGTTCTCCGATACAATTCCCTCCACTTCTGATGCCAAACCACCAGAGGAGTTCATCGACATCACCGGTCAGGAGGACTCCGCC…
Ae2SigPSigP-241380_FR1_44-199	ATGACACTCTTATTGCTAGCACTAGCCCCGAAACTGATGGGCCCCACACTTTCACCTCCGGCGACGAACCTCTTGAAGTTCTCACCGTACAACGGATTGTTGCGCACCACCCGACTCGTGGACGTCCCACTCGTACTGGTGGTCGTCGTCTTGATCCGATGGCTGATACCGGTGATGTTGAACTCGTCATCGTCCGCGGCACTATCACTCACTCCCGCCTTTTTGGAGCGGTTCTTCCGATCGAACAACTTCGACCGGAAGAAGAACTTGTGTCATAAGATATTGGTAAAATTGGTGTTCGTGTTCTTCTTCAGGACGTAG
AALF004428	ATGTACCACATTGCAAATTGCCATCAGGGATTGGAAACAGTGGTCAACAATCTACGGCAGCGGTACCGCATATTAAAAATGAAGTCACAAGTGAAGAAGATGACACGGGGATGCATTAAATGCCGTGAGCTTCGTGCCAAACCATGCGTGGCACAAATGGGGAACCTACCACCTGAACGAACCTCACCTGGTGTATTTGCATTCTGTTATACGGGCATTGACTATTGTGGTCCTTTGACGGTGAAGGTGGGCAGACATCTAGAGAAACGATGGATCGTACTATTCACCTGTATGACAAGTCGAGCTGTCCACTTGGAGATCGTACCTTCATTGGACACAAACAGCTGCATCATGGCGATTCGATGCTTCATGTCTCTGCGAGGTGTTCCGAAAAAGTTG…
Ae2SigPSigP-243014_FR4_113-253	ATGTGTTCAAAGAGCGTAATATGGTTTTGGTTCATAGTTAGGTTTATTAGGTTTTTTTTCGAGCAGACGGAATCACACGAGGGCGGAAGAGACGATCGTGACGACGTTGACCAGCGACCACAGGAAGACCACACACATACGCGCGAAACGGAAGACACGGTATCATATATGTGCATATAA
Ae2SigPSigP-261366_FR2_516-592	ATGAACATGCACCAAATGGCCATACAGTTCAGCACCTGGTTGATCATAATGAAGGTGATTGTTTCCTCTAACAGTTCCGTATACTTCAGAGTCATGTTGTGCAGCTCAATGATCCGCCGTAGCTCGTCACGGCGTCTATCGCCGGCCTCCACTTTATCAAGACGACTAATCCTCAAGTGCAGTAGTTCGAACAGCTTAGCTCCGTACTGA
Ae2-257840	ATTTTGAAAATCATCGCAAATTTATCGAAGCACGTAACTCAAAAAAGTTGTTCAAACCCGTGGTTTAAATGTTTAAAAAAGCCGATAAATGTCTCATATTTTCATAGATCATTTTCCAAATTTAATCGAATGTACAGAGAAAACTCGAGAATAATCGGTAAACTGGGAGCTCTCAGCTCTCAAAATTTCACCAAAAAAACAGCAAATGTGAACAATATTCTTGTTATTCTCTGCATTTTTGTTGATTCATATTTCACAATTCGCGATAGTGACACAAACTCTTCTTGCCACGCATTTTATGGATTAGCATCCGATCTTAGAGTTCGGCTTTCTATGGATTTTTTTAAAGGTGTAATCTACAACTATTTTTTTTTATTACAACAAATTTCACACATTTTT…
AALF014208	ATGGACAAAATCGAGATGAGCCTGGATGATATTATCGAATCGCATAAGCCCCGACGCGGTGCAGGTCATCGTGGCGGTCTGAACAGATCCGGCGGCGGCAGTGGTCCTCGTGGAAACACAACCCGCGGCAAAAGTGGTTACAGAGGACACAGCCGTGGTGGTCCGATGCAGCGTGGTATTTTCAAGGGACGCGGCCATGGTGGAATCCAGCGATCTACGCACTCTTTTCGAGGCGACGTGAGTAGCGCGTGGAAACATGATAAGTACGAGGGATCCCGCAAGAACATGCTCGCGGTCGCTGGTCGACTCGGAAGCGTTGGCGGACTCGACGACGGTGGTAAACTGATGGTTGCCAACCTGGATTCGGGCGTGTCCGAATCGGACGTAACCACACTTTTC…
AALF020585	ATTCCACCGATTTTGTTGGTTCAATCGATCTCCTACACTCTCCTTCTGCTGGCGGTATTCCTGTGCGCAATCGAGCTGAAGTCCCGCCATCTGTACCACTGTACCTACCGCTTGTTCGCCTTGAGTGTACTGCTCCAGTGGTTTGGGGTGCTACTGCTGAGTGTCACATGGGCCAAATATGCCGTGTCCGGGATAGGACCTTTTACCAGTTTTGGGGCTTTCTTCACCAGTGCCAGCGAAATCACGTTCCTACTGTTACTGCTGCTGATGGCTAAAGGATACACGATCACTCGGGCTCGGCTCAAGACCTGCGCCACCGTTAAAATAACGGTGTTCACCAATTTGTACGTGATTGTCTACATTTCACTGTTCATTTATCAATCGGAGGCATTTGATCCA…
AALF012678	ATGGCCAAGAAAGGAGGAGTCCAGCAGCTGCAGGCAGAAATCAACACCGACGAGGAATTCGAGAAATTCCTGGAACGTGATGGTTTGTTGGTTATGGACATCTATACGGACTGGTGCGGTCCCTGCACCGGTATGGTAGGCAGTCTGAAGAAGATCAAACTGGAGCTGGGTGGCGATAATCTCCAACTAGCCGTGTGCAAATCCGATGAAATCGAAGCGTTGAAGAGATTCCGAAACAACAGTGAACCGACCTGGCTGTTTGCCTCGCATGGAAAAATCGTAAACCTTATGTTCGGAACCAATGTTCCGAAACTGATCAATCTCATCACTGAAGAGTTGGACATCGAGCTAAAATGTCGTGCCGGAGAAGTGGAACGCAAATACTACGAGCTGTATGAG…
AALF004188	ATGCCAGACCTCTACCAGATCACGATGGCCTACGCCTACTGGAAGTCGGGCAAAATCGACGACCACGCCGTGTTTGATCTCTTCTTCAGAACCAACCCATTCCACGGGGAGTTCACAATCTTCGCCGGACTGGAAGAGTGTCTGAAATTCATGGAAAACTTCCACTATTCGGAAACAGATATAGAATACCTAAAACATGCCCTCCCCCAAGGCATCGAGGAGGAGTTTTTCGAATACCTTGGCCAGCTAACGGCGAAAGACGTCACACTGTACGCCCTGAAGGAGGGCTCGGTTGCATTCCCCAGAGTCCCACTCATCAAAGTGGCTGGTCCACTGATTATTGTGCAATTACTGGAGACAACCCTGCTGACCTTAGTGAATTACGCGAGCTTGATGGCC…
Ae2-128771	AAAAAACGAAAGCGAGCAGCCGGACGTTTTGGCGAAATCTATCACGGAATTGGGTCGGGCTATTTCGGAAGAGATAGAGGGAAAGAGACGGATGTATTAGAACACCAAAAGAAGGACGACTTCAAGGATCGTCTCATCGTCGTCGTCACC
Ae2-33143	CAAAACAAAAAGAACTTTCACAGCCAACTGAATGCGCTTGTTTATAAGATCTCAAAAGGTGACATCGAGATCCTCATGAACGACTTGAACGCGAAGGTTGGTTCCAACAACTCGCACTATGAGCACGCCATTAGACGCTATGGTCTCGGCGAAATGAACAAGAACTGA
Ae2TE-255667	TCAGCAGCTCATCCAGCTTCACATCCCAGACTTGCTTGATCTCGAAGGCAGCGTCAGCCGCCTGTTTACTGTTAACCTCCTCCAAGCGAAGAGCGTCGATATTGTCATCTTGGGAGTGCTCCTTCGACTCATTTATGGCAATTTGCTCAGTGATCTTGTCCTGCAGCAACTGCACACTCTCCGTCAACGTCTCCACCTCGTGACTCAACTCATTCACGTAGTTAAACAGCGCAAAGTTCTCCTCCTCCTTCTTGATGAACTTGGCCACCAACCGATCGATATCATCCTCCCCAGAAAACGCCATGATCCGCGACATGATCTGCTCATACTCCGCGTACTGCTTCTCCAAGTTCTCCAGCATCTTCTGCTTCTTAAGCGCTTCCCGTTCCTCCAGTTCAG…
AALF017698	ATGGATGTGGACATCAACGATGGAAAGGATCGTATCGGACCGATGTACCGGGATCGCCACGTGCTGATCACCGGAGGAACAGGGTTTATGGGAAAAGCACTTATCGAAAAGCTTTTAAGATGTACAGAAGTTGCCAAAATCTACCTGCTAGTCCGAACAAAGAAAGGAAAATCACCAAAGGCGCGATTAGAAGACATGTTTTCCAACCCGCTCTTTGCCCAAGTAATCGAACTCCGTGGGCTCAACACATTGCTGGCACAATGCGTGGTGATACCGGGCGATGTCACCGAACCCGAGCTCGGCATATCGGCGGAGGACCGGAAACGGATCGTCGAGAATGTGTCCATCATCTATCACTGCGCGGCAACGATTCGCTTCGACGAAGCCCTCAAGAAGGCA…
Ae2SigPSigP-254408_FR1_24-151	ATGTCGCTGAAGATTGTGCTTGTTATCGCTGCCTTCATCGGTGCTATTGCTGCCCAGCACTATTACCAGCAACCTCATCACAGTCACCATGAGGAAGAACACCATGCTCCGGCACACTACGAGTTCCAATACGATATCCACGATGATCATACCGGAGATGTGCACGGACAGAAGGAATCTCGCAAGGAGCACCAGACCCAGGGAGAATACTACCTGATTGATGCCGATGGCCACAAGCGCACTGTCACTTACCATGTTGATGGTAAGAGTGGATTCATCGCTCAGGTGCACCGTGAGCCAATCAAGGGATACCAGGCTCCCCAACCAGTGCACAAGATTGTGGTTGCTCCAGTGCAACAGCATCATCATCATTATTAA
Ae2SigPSigP-207648_FR5_1-83	ATGGGATCCCTAATCGTGGTATTGGTCTTGCTAGTACTTTCCAAGACGGTCCTAGGTTCAAGTTCTGACCATCTTTCAGCGGTATCGGACTTGATACACTGTCTAAAACTACCGGTTCGGGTATCGGTGTTGTCCTGTTGGAGCGAAAGCGAAAAGTTGCAATTTTCGAAGGAGCTAAACGGGATTACTGCGGTTCGATTTTCCACTGAAGATCACGGAACAAAACCTTCCCTGGAACGATCGTGA
AALF025659	ATGAATCAAAAACCGGTCTGGGAAGATCGCGAGATCAAATTCGACATTACCAATATTTGCAAAACTATTCGCAGTGGGGAGCAGCCACTAGAAATACTGGACTCCATAGAGGATACCAAGGGCAATCTTGGCGATCGTGGAAGGCTGCTAGTTACCAATCTGCGCATTATTTGGTATTCCGTCACGTCCAATCGGTTCAGTCTTTCGATAGGGTTCACCTGCGTGCTCACGATGAACACCAAAACGGTGGTCTCCAAAGTACGAGGGACGACGCAGGCCTTACACATACTCAGCGTGGGAAACAATTCCAGATTTGAGTTCATCTTCACCAACCTCACCGTGAACAATACCAAGCATTTTTCGGCGATTTTCGACATCTACCGCTTGTATCAAGCATCG…
AALF004843	ATGGGTGGCGTTCGTCGTTTAACTAACTGGCTGAAGTCAAAACTTGGTACTATGGACGATGAAAGTGACTATTTTCGTCAGATGGAATGGGCTCTTATGATAGCAGGCGTTCAGTTACCGTCAGAAAATCCCAGCCACCACAAGTGGCTCTTCTGCTATCGTGTCGCGATTCTTTTCCAATGTTGTATCTGGTGCGATCGTTTCTTTGTGGCCTGCACCGAGTGGAATTCCCCGGCTGAACTGATCGGAGTTTTCAGCTTCGTCTTGGCGCTGGTAATGATCATCTCCAGGGTAATTCTCATGAGAGTATACCTGAAGGATATCCTAAAAGTGCGGAGTTATTTGGAAACTATCCTGAATAAAGATTTGACGGAAGGCCGAGTTCGATCATATCGCTTG…
Ae2SigPSigP-31878_FR1_1-55	ATGTGTCAATATTGTTACAAAATGTTATCTATTTTAATTTTATTTATCTATCTTAATTTTATTTATCTAAAAAAAAAAAAGAAAAAGAAAAAAAGAGAAAAAGATAGAGGTTGGTATGAAAAGGATTTGAGTGAACGAAGCGGACTAGGATGA
Ae2-222993	GTGGGACTAATTCAGGAGCCCTGGGTAAATAACGGTAGGGTAATGGGATGCTCTTTACCGAACTGTAAACTCGTGTATCATGAAAATCAGTGTAAACCTAGAGCTGCAATCTTAGTAAATAGGAGAATGAAATTTGTCCCAATTACTGAGTTCATTTCAAGAGATTTTGTAGCTATCAAGTTGGAGGTNNNNNNNNNNNNNNNNNNNNCTGAGGTATGCATTGCTTCAGCATCTTTCCCAGGAGACGTTGATGATGTGCCTCCATCTAGTGTTGTAAGTTTCATTAATTATTGTAAGAGAATAAACGCTCAATTTTTGATTGGATGCGATGCGAATGCCCATCATACCATTTGGGGCAGTACCGATATTAATAAGAGGGGTGAGAATCTTTTGAACTAT…
Ae2SigPSigP-210907_FR3_1-176	ATGCTACGAGCTGATATGCGAGCAAAATTCCAAAATCGACAAGTTTTGCAAGTTTTACTTCGTTTACTGCTGCTTCGGACCGTTCGTTTTCTGCATACCGGCGATGGTAACGAGCTATGTGCGTTACTTTGGTGGTGCTGGAAACGGCACCGACAACGCCGACAGCAATGA
AALF009991	ATGAAGAAAACGTCAACTCAACCAATTAAAAAACCTACTGTGGCAAAACGACTTCCTCCATCTGCACCAAAACCTGAAGATAATCCAGATACAAAAAAGAAGCAAACTGACCTAACATCCAAGTCTACTTCTCAAAATACAATAAAAAAGACAACTTCTCAACCAACTCAGCCAACTGCAACTAGAATAGAAAGAAAACCCAAAACCGAAGCGGTCAAACAACGTGTGGTAACCAATCCCAAAGCTAGCCTAGCTCAGCTCAAGAAACAACTTCAAGCCACTTCATCAACCAGAAATGTGCCTCAACCAAAGAAACCGACACCTGGAAATTTTAACGTAACCGTCAATTCCCCGCCAAGCAGCCGAAAGCCAACATCGGAGGAACCGAAGGCGCCCACG…
Ae2SigPSigP-214310_FR3_136-217	ATGAACTTTGGTACAAAAATCAATTTTTTCGCTAGGCTACTGATTGCAAAATGTGGACTTTTCTTCAAACTTTTGCTCCTTCTTAGAGAGGGCCGCGGAGCTACCGCGCAACCACGACCTTTCTCGTGTACAATCTCTACTGAAATAGCCACTGGAGAATTTTCATGGCAGGCGAGAACATCTAATTAA
Ae2SigPSigP-29640_FR6_17-105	ATGCGGTGGGTGTCCCTTGAACAGCGTCATCAATGGGCATCCCTTCTGCAGATGTGCCTTCAGCTGTTCACATTCAGCACTGGCGGTCCAAGCCGAAGAGGGACAGTTCGTGAACATCATCGAGGGCAGACATTCCATGAAGCTACCGGCCATAACGCTGCATCCCAGACTGTCCTTCTGTCCTCCCGAGGAAGACACCTGTTGGTAGCATGTGTCGATGGACTTTTTGGCAACTGTTTGCCAATCGGCTGA
Ae2SigPSigP-251861_FR3_297-362	ATGGCGTCGATTTCCTCTTTGAACTTGGCACGTTCTTGGCTCAGCAGTTCGCTGTGTTTCAGTTTCAGCTGCTGCACCTCCAGTTCGGAGTTTTCTTCCTTCTCCCGCAGCAACCGTCGCAAGTCCCGTTTGTCGTTGAGCAGCTCCCGCTCCTGCAGGGAGTGA
AALF010431	ATGAAATCCGAATTCCGTCGTGTGCTGGCCAACTACATCGATGAGTTCGCTTACAAAATCCTGAGCAACATCAACCGGGATATGGAACTGACAGGACTGCTCGAGGTGACGCACAAATACGAGTCGGATGTGTTCAAAATGCAGCTCTACGGGCTCCGGGACATGCCGACCCCTCAACTCAATCCCAAGGAGAAGGCCAAAGAGGACAGCAAACACACAGATATCGATTTCCCGCTGCTGGGCTTCCATCTGGTTCTGCCGGCTGCCGTAAAGTGCCATCATTCGGCAATAAGAGGTTTATGGATAAGTTATGACCATTTCAGCGACTATTGCCCTAGCTACGACATGCCCTATAGGCAGGATCATCGTGCTGATCTGCGTATCATTAGCCGAATCGAG…
AALF012555	ATGGATTTCGAGGAAAATCTTGTCAAGCGACAAAATTCCACCGAATATTTCGACACCGTAATCGGCCACATCGAGGACATCGTCATCGGGGAAGAGTTTCAGACCATGGTGAACCACTTCATGGAGTGCTACTACCACCTTTTCGACCAGGGCGAGGAGAATAAGATCGTGTACACGGAGATATACCAGAAGTACACCAGCCTGATCGAGACGTTCATCGTGGAGAGCTTGAACGACAAGATGAGCTACTTTGATATGGATCGGTTCGCGCTAGAACTGGAGACCAAAAAGTCCCAGCTGGATGGGGAAATTTTCGAGCTGCTGTACACGTTGACCGACTTTCTGGCCTTCAAGGACATGGTGCTGGACTACAAGGCGTTCAAGGAGGGGCTTTATGAC…
Ae2SigPSigP-230604_FR3_67-172	ATGAAGCGGCTTCAACCCGGCTGGATGGCGTTCTTTGTGCTGCTGATGCTGGCGGTGACGATGCCGGCACTAGTTCCTGCTCAACAGTATACCGGCGTAAAATCTGTATCGTCATCACCGGTGGATAGCCCAGTAGGAGAAGCCAAATCACCGGAGAAGGCAGGTGGCGGAACGGCG
Ae2-224715	GCAACGTGGAAAGTTTCATCGGCTAGGTTTTTCGACAGTGTTAGGGAAAAGTTTCACACCGGGGGATTCACGGTGGCCAAAAGTGACATTGTGTTTTCCGGGATTGAGCGNNNNNNNNNNNNNNNNNNNNNNNNNNNNNNNNNNNNNNNNNNNNNNNNNNNNNNNNNNNNNNNNNNNNNNNNNNNNNNNNNNNNNNNNNGTAGAAAAGTACAAATTCTTGTATTGATATTAACGTTGGCCGCGTGTGACCAAGACCTGCATATGCAGAAATTTGTTAAAATTGATGTGTCCAAGATCAACCAGAAAGAAAACAATGAAACAACCGCTACCACACCAGGGAATACCACCGTTGAGGGGACAACCACGAGCCCTTCAACATCTCAAACCACGCCTGCGGTA…
Ae2-27249	CTTAAAGATAGAACAAAATCTATTTCAAATCGACAAAATCTATTTCAAATCGTCAGGAAAGTTGAAAAAATCCGCTCTTTTCAACCACGGAAAATATTTTTATGCTGCGAATTAATGCTTAAAACACGGGGTAGCCATCTAGCCCCTTGTTGCCATCTTGCCCCATAA
AALF014266	ATGCGACGGTTCCAGAAGTCATACGAACTATACGACTACAACCTCATGTTGATTCGAAGGCTGGCTGATATCTGTGGTTTGGATATTATGGCTCAAAACTATAAATTCAACTTACGTTTTCTCGTTGTATCGATTTTGGTTTTGATCACTGCTGCTAGTTTGTTGTACAGTTGCGTGTTTTATTTCCAAAATTGGTATAAAATGTTGGAAATCGCGATATTGCTTGCCCTTGTCATGCAGGCCCTAGTAAAAATGTACATAGCATTTATTCATCGACACTTCTACGAAACTATGTACCGTCGTCTGAGAGATTTCCATTACAAATTCCGCAACCATAAAAATCACGAACAACTTTACAAAACAATGGAAAAGATACATTTGACTACTAAGCTGTTTCTC…
Ae2-13763	GTAAAGTACCATCCAAATCTAATGCTAATTGGCAAGTCCTTGGAGGAACCAATCATGGGAAAACATTATCGAATTTCCCAACGAACTCGACCGCATGAGCTTCCCGTTTTCGATACGTCGTTACTTTATATTCCAATATACTGCCACCTAGTGATATACCCACCATCGGAAATAAGGCGACCGAAGACACCGGAACTGTTGATCAGGGCACGAATGGAAAAAGTGATGGATACCTGGGGCGATTGA
Ae2SigPSigP-36472_FR6_226-311	ATGGGTTGGTTGGGGATCCCATGGATTGGAAATATATCCCGAAGTGCACTTGGGGTCATAGGGCACCTCTTCGCCCATTTCCGATTTGGGCGGTTTGATGAATTCGCGCGTGGAAGCCGTAATGCAATCGTCACCGTAGTGGAACTGCAGCAAAATACGGTTTTCATCCACGTAGCACGTCCTGGTGGCGATATCCCGAACGGCTTCCTTCTCTGGGTTCCGGTGATATCTTTCCGTCATTTGCGTTAG
Ae2SigPSigP-258811_FR1_35-133	ATGATATGGTGCTTCCTGCTAGGTCAATTACTGCTCGTTAATCACCACGTTCTATGCGTGTTGAAATTACTCCGTCCGTCCATCCATCCATCGTGTCCGATGATACCTTCTCCCCTTCACCAACACCTCCGTTTGACACCTTCATTGCTTGTCCATGGCTGTTGCTGCTGTTGGTCCTCATCACCGCTGTTACTACCGTCATCACCACCACCACCACCACCACCATCGTCAGCATTGTGGGTGCGATGGTAG
AALF018056	GGCATCGAAATGGAATCGTACGTAACGAACATCACCCGCCACTGGAAGCCCATGAACCTGTGTCGTAACATCCAAACCAACATGATCTCCGAACCGGTCCACGATGGCAGCGAACCGAACATGATCGATATGCCGGCAATGGACGATCACGAATCCACCAATCTGATCGATACGGAACTGAAAGCCAAGGTAACTCCACGACCGGGAGGCTCCACCTACTCCCAGGGCGGTAATCGTCCAACGTCGGGACGGAGCAGCGGCGTCAGCGGAAGACAGGAAATGGCAGCACTGCGAACGCTTCTGGCCACCGCGATTCTCGCCGCCACAAGCACCGTTGTAATCAGATTAATTTAA
Ae2-220649	ATTTTCCATAAAGTTTTCCAAACATTTTTTCACAGATTCCTTTTCCAGAATTCTTTCAGAATATTCTCCAAGGGATTTTTATTCAGAAATAATTTTAAGGGATTACTGTACGAAATCCTCCAGGGGGTCTTCCAAAAATTTCCTGAAGATTTTTTTTTTCAAAAATCTAACATGGATTGCTTTAAAAATCAATCTGTGATTCTCCTAAGACATTTCTCTCGATATTTATTCAGACATTTCACCATGTACTTCTTTGTATCTTTCTTGTGA
Ae2TE-157291	ATGAATTCGAGATTTCCGTATGCAGGTCATTTGACCATGGATGAAATTGATTATGAACTTAAATTACGTAATTATACTGAAGATTTGGGAAAGGAATTGAACTTTAAACAAAGGCTACTGAGGAGGTTATTTGATGAAGATGAAAACGAAAAACGCGATTACAGAACATCTTTGAGCATCGACCAGGAATTTGAATTAGTTGCTGAACGTGTGAATACGATCAGAGGTTGTTTGGCAAAAGAATTCGATATTAGGCTTCTATCTCGTCTCAAACATTACTACCTGCGGGTGCAACGTTGTACCGCAGGAGACGAAGAAGCAAAGAAAATGAAGGAATTGTTACTTGGCAATATTGCAACCCTACTTTCAAATCAAAACACATTGCAGTCGAAAATGCCT…
AALF027964	ATGGCCGATTCCAAGACAAAATCGCCGCGTAAGCGCCGCACACGTGCTCGTCATCGAAAACGCCAATCGCAATCGAAAATCGTCAAACAACTACAGCCGAACATAACAGCAACGCAACCCGAACCGCCAAAAGAAACTCTAATCGCGAGAAAGCTCAAACCTCAACTCAATCCGGATTACATCCAAGAAGAATTGGAAATAAAATCATCGTTGGAACGGCTCAAGATCGATGACCGAAACGATTCCTTCGATGACTATGCTCGGGAAGTTCTTTTCTTCGTAGACTCTATACCGGAGGTTTATTACGACGCCCACGAGAATCTCGAAGAGGTGACCGAACAAGCGGAGTCCGTTCCGCATGAGAAGTCACCCTCCATTCGAACCGTTTCCAACGCTCAG…
Ae2SigPSigP-18689_FR1_1-77	ATGGCAATTTTTCTCACCATTATCGCGCTTGGATTGGTTTCGCTTTCCTTTGCGAAAAAAAAAACGGCGGAGTTGATCAACCTAGTTGACTGGATGTGTTTGTATAAATATTCTTTGAGTGCCGTACACTGGAGGGAAGTTGATGACTTTCCGACATCTTCTTCGGTTAATTTACAGATTTTATTTGACGGAAACAATGTCGTTTTTTTCGCTTTTAGACAATAA
Ae2SigPSigP-68288_FR4_1-108	ATGTGGTCACTTGCTCCAGAATCCACAATGAGCCGCATCTTCTTATCTTTGCTTCTCTTCTGCTTGTCTTTTGATGGGAAATGGTCCCGCTCAGACCCAGCAACCAGTCCTCGTTCGGATTCAAACTTCTCCCGTCTGTATTCTGCTGGAACAATTTCCTTCTCAGAATCAGCGTCTTCAGTCCGTTGGCGCTTGCGTTCTGCTGGAACAGATTCCTGCTCAGAAACACCAACTAATGCCACATTTGCTCGTCCTGATGGAAAAGGTTCCCGCTCAGAATATTGCCGCTTGTTATTCAACAAGCGATAG
AALF015337	ATGGACACATTTTTTGCAGCTGTATCATTATTTCGTCGTCGGAAATATGACGAGTGCATCGAGGTGTGCAACGAGCTGCTGCAGAATAATGCCCTTCATCAAGGTCCTTGGGAGCTCAAGATGCGATCTATGACCCAGCGAGTGTACATCGACGATATCGAAGCGGACGACGATGTGGCCGAGGATATTTTGGACACGCAGACCATCGCCACGGCCCCCAGACCGGGCACTTCGATCCGCACGGCTGCTGCAATGGCTACCTCGACCGCCGCAGGAAAGGGAACGGCAGCTGGTGCTCGGCCTCGAACTGGAACCGGGAGACCAATTACAGGCATTTCCCGTCCGGGTACGCTTTCGCTGCAACGACCTGGGTCTACCTTGGGCAATAAAACTGCACTG…
Ae2SigPSigP-26270_FR2_86-175	ATGTTTAATTTGTTATTTATTACTTCCTGTGTCCATTTGCGAATAGCCTCAGTTTTTATGCATTCTGTTAATCGATGCAGATTATTATCATTTTTTCCACAATATTCACAAAGTGAGTCCTGTAGTCTGCCAATGCCGTATGCTACCAACTTTTCCTTAGTTGATATAACGTCATTGATCAACAAAAACAAATTGGACCTGTCCTCGGCGCACAGAAAACTGTTACTCAAATTTCTCCACAATGTTACCCAATCAACTTCTGGGTGA
Ae2-234311	GAGCTCCTTTTGAGAATTCTCCACAACTTTCTTCTGGGAATCCTCCCAGAGTTCCCTCTGGCAGGNNNNNNNNGAGTTATTCTTAGAAATCGCTCAGGAGTGTTTTTTTTCCTGATAATCCTCCAGAAGTTCCTTCTGAAAATCCTTCTGGAAGCCTTCCCGGAGTTCCTTCTCGAAATCTTTCAGAAGCTCGCTTTGGAAATTCCCTGGCAGTTCTTTGCGGAAATCCTTCTGAACTTTCTTTTGGGAATCTTTCAGGAGTTTTTTTTTTCTTGGAATTCTCTCGGAATCCTCCAGCAGTTCTTTTATGGATTCCTCCCGGAGCTCTTTCTGAAGTTCCTTATGGGAATCTTCCAGGCGTTTTAA
Ae2SigPSigP-261769_FR3_189-301	ATGTTGCTGCTGCTGCTGCTGTTGACCCTTCTGACCTTTGTCCTTGTTGTGACGCTTGACGTGCTTGGACAGATGATCGGAGCGCATGAATCGTCGCTGACAGACGGGACATACAAACTTCTTCTCGCCGGTGTGGGTTCGCTTGTGGCGGGACAGCTCGTCGGATCGGGAGAACCGAC
AALF022199	ATGAAGCGGGCACTCAAGAAAATCAACAAGGGAGAACCTCTCCAGGAGACGTTGGATGTATTTCTAGCCACGTATCGTTCGACGCCGTGCGGATCCACCGGACAAAAATCACCCAGCGAAATGATGTTCGGTAGACAGATGCGAACGACACTCGACCTACTGCGACCAGTGAGCAAATCGACACACATGTTTGAATCTGGGAAGCTGAGCAACATTAAGCAACCGAGACAGTTCAACGTTGGCGACTTGGTGTACGCGAAGGTGCACAAAGGAAACGATTGGTATTGGGAAGCAGGAAAAGTTATCGAAAGGATTGGAACTGTAAACTACAATGTCTGGCTGAGTGGACAACGATGCGGCTTAATCAGATCTCACGTCAACCAACTTCGTCTTCGACAC…
Ae2SigPSigP-246293_FR3_206-289	ATGGGAAGTAGAGGGTTAGAATGTCTTCCAGGATTTAAAAGATTCCTTCCGTATTTGTTCAAGCTCTTTTTCTTTGTATTCTTTTTTTGCATTTCCCCGGAGGTTCTTCCAGATTCCTACCGGTATTTTTTCAAGATCTTGATAATTTTAAGGATTCCAAAATTCCGACCGATTTCTCCAGGAGTTTTTGACGGGGATTCACAAAATTTCTGTCTAGAATTACTTCCACCATGA
Ae2SigPSigP-21864_FR4_1-165	ATGGCAATGTTTATGTTGGAATACTATTTGTTTTGCCACTTCGTTGATTCGCTGCAGGATGTTGCGGACTGTCTCGGTGATCATATTTTTGAGATTTGTGCTCTGATGCCCTACAGCAAAACGAATCACTCGCAGTACCAAGGGTTCAAAACTGATTTGATGATAGCATGGATTAATACTCGTCATGGGCTGTCCATGAACTGCGTAGGGCTGTTTGACATTTCGACATTCGCTTTTCTCCGCATTTTGAACATTGCCTACACAGTTTTAACATTTCTGATACAATTGAGTCAACTTGAAACCGGTGCTTAA
Ae2SigPSigP-239336_FR5_816-953	ATGGATCGCACTTTCACCGGTTTCCGTTCCATTATGCTCCAACATTTCTGGATTATCATTTCATTTATTTTTTCCTGTCTTACAATGAAACTCAATAGTTTTCCATGCTCTTCTTCCCGTTCAATTTTTGCCTTCTCTTTCATTTGCTCCGTTGTTGACTCGTTCAAGTTGAACGCTTGTATGGGAAGCCGTTGCTCATCCGTTGCAACATCATTGGAATCCAGAAGTTTCCTCAGTTTGCTTTTGATTGACTTGAAATCCTTCATTATTTGCACTCGTTCCGATTTGAATTGCAATTTTTCGCTTTCCAGTTTGCTAATACGCTCCATATCAATCCACCGCGTAAAGGTGAATCCTTTCGGTACGAAGCCAGACGTGGGGTTCTGA
Ae2SigPSigP-88028_FR5_1-59	CATGCGTCTGGCTACAACTCTTTTGTTGGTATTTGATGTACTCAAACTCGATTATTCCTCATTGCAAAGTGAAAGTCTCTGCTCCGCCACGACTGACGCTGAGCGTCCCCCCAGGTCCGCGCTGCTTATTCTCGTGGAAACATCTAATCTTCACCTCGAACAGCCGCTTCAAATC
Ae2-22807	TTTAAGGAAATTTCCTGGAAGACGGCCAAGGGTATGATGTCCGAGGGTAACTTTCTGCAGAGCTTGCAGAAACTGGACTGCGATCAGATCAGCCAGAAACAGGTTGCCAATGTTAGGGCGCATATGAAGAAATCCCAAAAACTCGATGACATGAAATCCATCTCCAAGGCCGGTTACGGTCTACTAAAATTCGTTCGAGCAGTGCTAGGTTATTGCGACGTATTCCGAGAGGTGAAACCAAAAAAGGATCGAGTGGCATTCCTTGAGTCCGAATTAGCTAGCCAAATTAAGCTTTTGAACAAGTTGACCAATGAAATCAATAAACTGGAGTCTGAGCTGGACGCCTTGAACAACCAATACGCCACGGCAATCAAAGAAAAACAGATGCTGCAGGAAATG…
Ae2SigPSigP-240856_FR6_654-753	ATGCTTCTGTTGTTTGTCCTGCTTACTCCGGGTCGCACGTTGAGGGCAGGAATCCCGCCGGTGTCCTACTTCCTGACACAAAAAGCATGTGTCCTTCAGGCCGCTGTAGAAAATCCTCGCTTTCCGATTTGTTACGTCGACCGACGGCGGTATCTCCTTTTCGACGTCGATGTATACACCGCGTACACCAGTGTACATGTGGTCCAACCCCAAGTCCGGCGGGAATTTTTCGCGAACCACAAGTTCAACTTTTCCGTACGACTCGAGCACCTGCGCCAAACTGTCGTCGCTTAG
AALF022966	ATGGTGTTGGCCATAGCGTTTGGAGCGGCCGTCGAGAAACCAGTTAAGGAAGTGGATACAGAAAATGAATCTAAAGTGGAACCGAGTGCGAAAGTGCAGGGCAAACGTGGTCTTTATGATTTTGGATATGGGAGTAGTACACCTGAATTGCAAGGAGGATTCAAGCCTTCGTTTGGATTCGATTTCAGTGAACCGCATCAGTATGAAGTGAAGGAAGATCATCATACGATCATTACCAAGAACATTCCAGTGCCTTATCCCGTGGAAGTGGAGAAGCATGTGTACATAGAGAAGAAGGTTCCAGTTCATATTGATCGCCCAGTTCCTTACCCGGTAACGGTCGAAAAGAAGGTTCCGTACATCGTCGAAAAGCATGTTCCGGTCCACATTGACCGTCCG…
AALF008015	ATGTTAAACGTGCTGCTACTCTGCGCCGGTATTCGAACCCAGCTGGCAGTCGGTTGGACCTGGGAACGTCCCGTTCGATATTTGGTGCATCTGATTTCGGCCTATCATTCGGTTGTGATAATCCTGCAAGCGGTTCATGTGATCGCGGAGAAGAACGACGTCATGGAGGCTGCTTTTTGTCTCATCAAGATCGTCGGGGTGGTTTCGGCGTACATTAAAATTCTCCTGCTGACGTATCATGCTAACTCGATTGACGAGGTAGAATTGTTCATCAGGAGCAAACCCATGGACTCCGGTGATGAGGAGTACGATTCACGGGTTCGGGGAAAATTCTTGCGCTTGACTTTGGTCGTGGTTCGGTATGTGTTTGGAGTGTTGATCGTGGACGAAATCTTGTTT…
AALF024271	ATGGTTGAACCAGGACTCAAGCTATCCAACGGGCCTGGTGCCCTCTGCAAAGTGTGTGGAGATCGAGCATCTGGTAAGCACTACGGAGTTCCATCATGTGACGGTTGCAGAGGCTTTTTCAAGCGTAGCATCAGAAGAAATCTCGAATATGTGTGCAAGGAGGGAGGAAAATGTGTTGTCGATGTATCCAGACGCAATCAGTGCCAGGCGTGTCGTTTCGCAAAGTGTCTGCAGGCCAACATGCGCCGGGAAGCTGTTCAACATGAGCGCGCCCCTCGCAATTGTGCCCCACTTGCCGCGATGAATGGAATAAATCCTTCCGATTTCTACCCCTCGCGAGCCTTCGCCATGCCACAGACAAATCTATTCTTCCCGCTTCCCTTGCACATAACGGCATCG…
Ae2SigPSigP-233829_FR3_94-152	ATGAGAGCTGATTTGTTAAGCATAATTATTTTTTTCTATCCCTATCTGATGTTTCTACCCTATGTGACATCAACCCAATCAAAACTACAAAGATCTATTCAAAAAAATCCTCTGGACTTAGAGAATATCTGCCAAAGGAATCTAGTCAAGAATCCATGA
Ae2SigPSigP-225234_FR5_356-462	ATGTATCTCCACTTCGGAACAACATCTGGCATTCCCTTTTTGGTAGTTTTGATCATGTTCTTCTTTTTTTCTCATTATTGTACAACTTCGTTCACCTTACAACTAGACGCGCTTCTAAAAGTGTACATCTGTGGTTTTGCAGCTACAATTGTTTTCATATTATTGATTCTTGATTTCGCTATTATTATCGACATTTTATCATTATTCTCTCTTCATTATCAACTGTTTTTTTGTTTGGTTTTCACTACAAAAAGGCACGGTTTGATTTTATTCTTCAACGACGATAATAACAACACACTGATGCGCTTTTGA
Ae2SigPSigP-243388_FR4_257-313	ATGTTACTTTACTCTTGTTTGCTCTTTAGTTTATTCCTTGTCAAATATTTATTTACTTCCATTGCTTTTGTGATATATATATTGACCACCAGTAGAGAGTTTGGTGGACTACAAACTAGCACAAGAGTACGATGTGAACTGAATTGCTACCTAACACTGTCAAAATGA
Ae2-58554	TGGAAGAATTCCTCTCATATTCTGGAAGAATTCCTCTCAAATTCTGGAAGAATTCCTCTCGGAATTCTGGAAGCATTCCTCTCGGAATTCTGGAAGAATTCCTCTCGAATTTCTGGAAGAATTCCTCTCGAAATTCTGGAAAAATTCCTCTCGGAATTCTGGAAGAATTCCTCTCGAAATTCTGGAAGAATCCCTCTCGAAATTCTGGAAAAAATCCTCTCGGAATTCTGGAAGAATTCC
Ae2SigPSigP-9336_FR3_1-91	ATGCTGATGGCCGCTGATACTAGTAGCAGCTGCTGTTCTTCCGCCTTCTTCGGCTTTCTTCTTCTCTTGCGGGTGCTCCCTCGTGGCCGCTGCCGTCAAGATTTGCTCGTGCTTCGTAAACCCTTTTGCTCAAACTGGCCGAACTCGTCACTGCCGGCTTCTCCCATATAA
Ae2SigPSigP-137721_FR4_1-51	ATGCGGGAGTCCCTGTTGCCCTGTTTTAGGGCCTTTTTGATGTGTTCGTTCGTTTCTGGATCATGTTTTACACCCGTTCCAGGTGGACGCTTCTTGATGCCGGAACTCACACACTGCTTCCCAGGGGGACCCTGGCATTTATCTTCCACTC
Ae2SigPSigP-70047_FR5_106-170	ATGGCCGGGCCAAAGCTCGGCTCTACTGTGATCCTCTGTACAACATTTCCAATAGGTATTTCAAACGGCTGGTCAATCACCATAAAGCCAGCAAGACTCGAACGGACTCGCGTCGGAATGTGGTCCGCAAAAGCTCGATCCGTAGCGATCG
Ae2SigPSigP-238409_FR6_209-318	ATGTGGATTATGTTCTTCTGGTCGACCTTATCCGGCTTCTTGACGTCGTCAAATGTGATCAGCTCAAGTTTTCGGTTTTGCACAGTCATCCCCAGCGTGGTCCGTTCGAACGATTCCGGAAACTTAGATTCCAACGCATTCAGGTACGCCTGCAGCTTGGAGTACGAGTACGGGAACGTTAACGCGAACTGGTACACCTCGTCTTCCTTGTCGAACCCAAATGCAAAACTCAGTACGTAG
Ae2SigPSigP-77032_FR4_1-56	ATGACGATCGTTATTGCATCCTCTTCGTTTTCTGTAGCTCTGCAGCTTCCTGTAGCTATGTCGAAACATGTGCTGCCTCGGGAGGTATGTGTTGAGGGACAGGTTATTTCCATCTTCTCATGCAAACTATTGAGTAGATGGTCTTTGGTAAGGCCAAGCTGA
AALF028543	ATGCCAAAAAAGAGCAATGTTACCAACACGGGGGGAATAGATAATCCGTGCAAAAAATGCAATCGGAAAGAGGGTGATAATAATTGGGTCTGTTGCGATGTCTGTGAATCGTGGGAACATTTTCGGTGCGCGGGTGTCAGTGAATCGATTGCGGATAAAAGTTGGAAGTGCAGTGATTGTCTTGCTGACTGGGACGGTACCGATATTGCATCAAAATCGGGAGTGTCGTTCAACGAGTCATCGGTCAGTAAGAGCAGTAGCCGAGCATCGCAAAGATTGCAGCTCAGTCTGCAGCATCTGGAAGAACAACGGAGGCTGAGCAAACTGCGAGCGGAAGAAGAACTGAAGCTGAAACAAGTGGAAGAAGCAGCCAAGCTGAAGCAGCTGGACGAAGAGCAG…
Ae2SigPSigP-203538_FR1_103-201	ATGAAGTGCAATTTTTGTTACCTGATGAAGGTGCTTCTGTGGATGCTGGTTGGAGGAATGACCGATGGCGGATGGCGAAGGTCAATGGCAGCGGCCGGATACAGCAGTGATCCACATTTGTTCGAGAATAGAGACGGCTACATAATAGGCAATTACCTGCACGCATCGGAACAGGACATCCGGGACTTTTTCTGGACCGGCTCGGGCGATGGCCCATCGTCGGCCCTTAATCCCTTCGACCGGTTTCCAATCAGTGAGGATGCAATCATCAAAACGG
Ae2SigPSigP-204821_FR5_365-463	ATGCTAATGAGAACAGAATGCATCACAACAATTATCGTTCCTTCCACTACTTTAGCTTCAAATTTGATTGCAGATGGATGGTTAAATAAAATATATCCGACAGGTAGTAAACTTGAAATATTTTCTTTAATCCTAAGCAGTTCATTGCTTGACAGTGGAAATGTTCTAATCCTTCGGTACTTATTTATAATCTCTTCTACCATTTCTTTAGCCAACATAGCTGCTTCCATTAATCTTCCATGTAATATTTCCGTATCATATACTGAATACCCGTGA
Ae2-210469	CCTCCCAAACCCCCGCGAGTTGCCCTGAACCTCGAACGTCTTCCCAACCCAACTCAACCCATGTCCCAATCCATAGACAAAGCGGAAATTCGCAACGCCCTGCAGAACTGGCAGATGTCCCTGCTCATGAATGAAACGGACAAACTGGACCAGAACAAGACTCATCTACGGTTAGCTCGCGGGCCGGCTGACGGCCAGATTGACCAGTCCAACACGACTACGAGTTCATCGCCTTCGTTCACGCCAACCGGTCTGTACCAGAAGAAGGGTGGCGGGAATGGCAACGGCAGACGGCGAGAACCACGAAGACATACGCTGCAGAATGGCGTCGATTACAATATGCTCAAGCGGTTGAAGCAGATCGAACAGGAGAAGGATATCTTGCTGCAGGGACTGACG…
AALF006430	ATGCTCACCGATTCGTGCGACAAAAGCAACACCACACAGGAGGTGGACGAGTCAGACTGGAAAGGCGGCGGAAGAGGCGGCGACACCCGTTCGGCCATCGTTCCCTCGCCGACGCTCGGTGGGGGCAGTCCGATCAACGCCGGCGCCGCGATGCACAACACCGGCAAAGTCAAATTCGACCCGCCAAAGGTCCCGGTCATCTTCGTGCTCGGTGGCCCCGGTAGTGGCAAAGTGACCCACTGCGACTCGCTGATGCAGGAGCGCCGCGGGGTCACCCACATCAACATGATGGACCTGCTGCAGCAATACGCCATCGGGAACGATATGCAGGACTTCTCCCACCTATCGTCCAGAACTGTCACGGAAGTGTTAATGCTTGAAATGAAAATGTCCCCAGCT…
AALF027689	ATGTTATTTTCTTCTCTAATTCCAGGAGGTGAAATTTCTTGCAGCCAGGTATCATGCTACAAGCGACACGATTGTGAACCCAAGTTCATTCCTGGCCGATGCTGTCCAGAGTATGATAATTGTCCTCCTCTAGAAAACTCCAACATCGCAGAGCCCACCTCGCCCAGTGGCGAGTCCAGCGAACTGAAGGAAACCGAAATCGACGCAGATGATCTGCTGGACGCAGAGAACAAGAAACTGTCTGCGATAACATCCAATGATGTCACTACAGCTGGCACAACTACGACCAGCACAACGACCACCACTACCGCCACCACGGAAGGTTCAACACCGGCCAAGCTACAAATCCCAGCCGCCAGTAACAACCCTCTGGGTATCAAAATCAAGGAAATCACCAAG…
Ae2SigPSigP-246694_FR5_535-788	ATGACTGTCTCACGGTTTTTCGGATCTAACTTCTTCCTCAGCTGGTTAGGAATCCACATCATGGCCTTGCACCCGAATATTCGAAGCTTGCTCAGGTCCGGTTTGGATTTCGTCCACAGTTCCACTGGAGTTGCGTTACCATCGATTGCCGTTGTAGGACTCCGATTCAGAATGTATGTGGCCGTTAGAGCCGCCTCCGACCACATTCGTTTGGGCATCTTGGAATCAATTAACATCGACCTTACCTTTTCGACCAGGGTTCGATTGAAACGTTCGGCGACACCGTTTTGTTGCGGAGAGTACGCCACCGTCGGTTGA
AALF008496	ATGTGTCGAATGGTACATGCTGTTACATCGGCACTCCATCTGGAATTCAGAAACATTGTTCTCTGGACAGATTCTCAAATCGTCATTTGCTGGATGAAGAAGGCTCCCCACGAGCTCACCACCTTTGTCGCCAATCGTGTAGCTGAAGCACAGAGGACTACCAAGGGTTATCAATACAAGTACGTTCGATCAGCATCAAATCCAGCGGATATAGTTTCTAGGGGAGCCCTTCCAGAGGAACTGAAGCATAACGATGTTTGGTGGTACGGTCCGACGTTCCTGCGATCTGCCTCGTATCCGGAGTTCGAGTCTGCTGAAGAAGTTGAGTTGCCAGATGTCAAAGCAGTTGCTCTCGCTGTCGTCAACCAGCCGAACGAGTTTCCAGTTCTCGAGAAATAC…
Ae2SigPSigP-248868_FR5_72-155	ATGGGCACTGCCTGTTGCTCAGACTTGCGGTTGTTCACTATCACCACCTCCTTTTTGTATTGTGCGAGTGCCAGTTGTCTCAACCTCATTTTCCGCTATGCGTATTGCATGCGTCGCTGTCAGCTCCACTTCCTCTATCGGTACGCCGTATACCACGAGCACGAGGGTATTGTCGTCGGTACAGCTAACCAACTTTACGTCCGATGGTAG
AALF018024	ATGCCACCATCCAGCGACAACATCTGCGAACAGTCATCGAAGTACCACTTTGTCAACGACTATCTCTACAAGCCAATCAACATGGAAGAACACATGACCAAACCGAATGTCACTTTGAGATACTCAGAGCGCTACTACCCGGAGAACTTCTACGTTGATGAGCGTCACTACGACTACGACCGCCAGCAGCGTGTCCACGAAGAACGCCGTCAACCCGTTCAGCAGCAACCGAAGCAGCAGTACCACGTTCCCCAGCAGCAAATTCGCAAGCAACCCGCCTACGTGGTGTCGTCCACCCCAAGCTACCGGGCAGTGACCCCAAGCCCAACCCACCAGAGCGTGTACCGCAGCCCGGAAGAGATCAACATCTCCCTGCAGCAGAGAAGGCCAAGCTACTCG…
Ae2-228131	TGGGCATCATTTTATCCTTTTGAAATATTGGTATTACTCTTCCTTTCCTTTACAGTGTTACACTTCACTGATTCTTATCTTTTCCAATGCAGCACCCTGGATACTGAACAAAAAACCTTCGAGGGTAACAGCTTCCGGTTAGCCGACTATCCGAGCAAATATCCTTCCTCAATCCCAATCCCAGTAGGCTACGACGAGACGTTGGTAACCACGGTAGCAACCATAATCCACAACAAAGTAGGCACCGCACTCCTGAAACGGACAACAGGTTTCGTCCGTCACAACATCTATAGTAGTAGGCGGCTAAGATGGGAAAGCTCACCAGCCAGCAGCACACATCCGTACGCGGTCACGCTCAACAAGCGAATGTTGTTGGTTGTATCTAACCGACCGACACTC…
AALF008231	ATGGCTTGTAAGATGGACATCACGTTCGAGAACGGGACAAAGATGCCAGCCCTCGGATTCGGCACTTGGCGGGCATCCGATGAAGAGGTGGAGAAAGCGCTCAATGAGGCCCTGGAAGCCGGTTATCGTCACATCGATACTGCACCGGTATATCTTAATGAGAAAACCATCGGCAAGGTGCTGAAAGAGTGGATGGATGCCGGAAAGGTGACCCGGGATGAACTGTTCATTGTGACCAAATTGCCACCTCACGGAACACGAGCCAGCACGGTAGAGAAATTCCTTCGAAAGTCGTTGGACGATCTACAGTTGGAGTATGTGGATTTGTATCACGTTCACGTGCCGTTCACCGTGCCGGAGGTTGACGGTCCATTCCTGGTGGAAGATGGACTGATCGTA…
Ae2SigPSigP-203650_FR5_259-379	ATGCAATGCAATCACACTAATAAAGGAGAAGCAAAACTGATTTTCTTCCGAGCGTTTCTTTTTTTATGTTATATGTTATCCTTTTCATCTCGTTCTTTTGCCATTTCCCGTGTTCAATTCTTTTCCGATTTATTTTTACTTCGCTGCCAATTTCCCCGATACCCGATATCATTGCATCATACCACACACCTGGTCTGTCTTTCCACTGCTCCTTCCTTTCTGTCTGGTTTCCGTTTGGATATGAAATCGATAAATCTCACCTTTCTTCCCCCGGAACGAACGAAGGCCACCGCATTCTCACCCGAGCAGAAGAACGTAACAAATTGA
Ae2SigPSigP-241858_FR4_122-235	ATGTTGTTTCTCCTTCCTCTCCGGTGGATCCTTCTCCGATGGTTCCCAGTTCACCTTCACCTTGACCTTCGGTCCCTTGGTCAGCGGTTGGAGTGCTCGAAGTGGCCGATTCCGAGGCCGACAACGAAGTGTCACTCTTCTTTCCACGGCGTTTCTTTTTGTGCTTCTTCTTTGTTTCCTCTCCAGCTTCCGCCTCTTCTTCAATATTGTCGTAATTTGGCGGAAATAGAAGAGCACATTCTTCCTGGCCTTCCACTGCGTTCTGGCTGA
Ae2SigPSigP-242964_FR4_187-351	ATGAGAAATCGGTTTATTTTCAGCGGACTTCATGGGTTAGTACTTGTTTGTTTACAAATAGTGATTCTTGTGTTTTGTTCTAGGAATTGTGACGATGGGTCCAAACGTCAACTTTGTTCCAAGGTTTTTGTCTCAAAGAGATCAGATTTAAGAGCTTCATTTGCAGCAACAGAAGCGACAGCAGACGTGCGGTTCCGATTCGGCTTCTTTGAGCAGCTTTCGGTTGGTAGTTGTCCTCTGCGGCGCCCAGGGAATACGTTCCTCGGGCACGACCTTGTTCGGTTTGTAAGTGGCGGTGGCGGAACGATTGCTACAGGCACTACAGCGGATCGGTCGACCGGAGGATGA
AALF027386	ATGATGCGATTGCTATTCGCAGTATTCATCACAGATGCAGTTCTACTATGCACTCCATGTGCGGCCACAGAAAAGCTGTTCACCCTGCCGCCACCGCTCTCAGCGGCTGGACCTATAATCTCGCCTATTCTGCACATTTGTTCAGCTCAACTGTTGTTCCTGGGAGCCGTTCCTAAGTTCTTCTCGAACATGGCTTGTATCGGAGCACTGATCATCGGGATGCATACAAAGCTTAAGATCTTGGCTCATCGATGGAATCGTATTTTGAACCACCCACTTGAGACCCCGAAGTGCTATTTCGAACGTATGGATCGAGAAGTGAGAATTGTTCTGGATCAACAGACGGATTACTGGAGACAACTGCAAACCCTGAAGACCCTGGTGGAGAATTCGTTCTTC…
Ae2TE-96075	ACTCCGGATTGGACGGAGGGTGATTCAAGAGCGCGAGCCACCATCGCTTTGCTGGTGGAAGATAACCAACATAACCTCATCATGTCGCAAGCCACAGCGAAAGGAACTTGGGATGCGCTCAAATCTCATCACCACAAAGCCACTCTCACTGGAAAAGTTTCGTTGCTCAAAGAGATTTGCAGCACAAACTATCGCGAAGGTGAGAATATGGAAGAGTTTTTGTACGGTATGGAGGAGCTTTATTCTCGGCTCGAGAACTCGGGCGAAAAGCTTTCCGCGAACATGCAGGTAGCCATGATTTTGCGGAGCCTACCGAAAGCTTTTGATGCGCTCACCACCGCTCTGGAGAGCCGCTCCGATCAGGACTTGACGATGGAGCTGGTGCGAGCCAAACTGATC…
Ae2SigPSigP-229251_FR6_192-328	ATGGGATCCCGGTTCTTTTTGTTGTTCCGCTTCTTCGTCTTCCTCTCTGGGCACGAGTCTTTTCGGTGCCCCTCCTTCCTACACGGAAAACATTTGTCCTTCAGACCATCATGGAATATCCGTGTTTTCCATTCTTCTATATCCAAGGCAGCTGGAATATCCACTTCCATATCCACATACACTCCTCGTACACCGGTAAGCAGATGGTCAAGCCCTAATCCCGCCGGGAACTGTTCTCGAACCATCCGACCAACTTTTCCGAAACTGCTGAGAACAGTCGACAGATCCTTGTCAGGTACCTCCGGCGGGAGATCAAACACCCGCACATATGTCACATTACTTCCCGCAATGGACACAAGAACATCTACTGCTTCGCCGTTCGAGTAG
Ae2SigPSigP-215318_FR1_288-382	ATGTATCTGTTCCAAACAGTTTTGCGATGCGTTCGCCAGAAGGCAATTTTCTTCATGATTTTTCGTTCAATAGTTTTCTGCAGATCGCGAACGTTTAGAGGATTCCTGTACAAGAAGTTGCCGTCGTGTATACAACCAGTCGGGGCTTCATGGGAACGGTTAAACAGCGGTCTCCAATAA
AALF020558	ATGGCCTCGGTAAGCGGTTTGAAGCGCTTGGAGCAATCTGGGTGGAGTGTCCAGTTTGGCTCGTGCTGGAAAGTGATCGAGGGTCACTCGGAGGGTCAAACCAGTACCAGCACGGCGCGTGTAGAGCAAAGGTCCTATTTCTGTACTCCGATCGACCTGCATCTGGCCTGTCGGGGCATCCAGGGTTGGCCAAAGATTCACATCGAAGTGTTCGCGGTGAATTCGTTCGGAAACTATTGGCCCGTGGGGTACGGATTCGCGCACGTGCCCACCCAACCGGGACAGCAACGGGTGCGGGTGGCAACGTGGAAAGTTTCTTCGGCTAGGTTTTTCGATAGTGTTAGGGAGAAGTTTCACACCGGGGGATTCACGGTGGCCAAAAGTGACATTGTGTTTTCC…
Ae2SigPSigP-217810_FR2_24-106	ATGTTCCAATCTTCTTTGATCATGTCGGCCGCTTTTTCGGCTATCATGACCGTCGGTGCATTGGTGTGTCCGGCAGGTACGTTTGGCATAATGCTGGCATCCACTACGCGGAGACCTTTGATTCCATGCACCCGTAAGCGCGGATCGACCACCGCAGTCCGATCCTTCCGGGGTCCCATTTTACAGGTGCCCACGTGGTGGTAG
Ae2SigPSigP-239647_FR4_1-161	ATGTCGGTTGCCCTCGTAGTCGTGCGGTTGCAGAGCTTGGCACTGGGTCAAGTTCATCGGCATCGGGTCCAGGTAGGCGGAGAATTCGTAACGATTCTGCAGCCTACAGCAGGTCAGCGGTACCGTGAGTTCCTTCTTGCCCAAGCTCTGCAGTTTCCACAAGGAGGTGTCGTAGTTGATGGCCGTATTGATGGCACAGCACTCGAAGATGGTTTGCGCCAGGTCCATGGCGGCGGTGAACTGTTCGTGCCCAGGGACACCGTAACTACCCTGCAGCGCTTTGACCATGGCCGTTTCGTCTAG
Ae2SigPSigP-202315_FR4_95-179	ATGTGTTGGCATGTTATCTTTCACACAGAGCTGTTGGCCAATTTTCTGCATGCTGCAGATAGTTATAAGCGTCCATGCACGAACTATCCAAACGCGAATCCAATGGTCATTTTGAACTTACGTTCCCGTGGAATATGGAGCGGACAAAATGCTGACAAGCTGATGGACCATCTTCAAAACAAACCAATAACAATAATGTTTTGA
AALF011209	ATGTCCGGCCACGGACGATCAGTCTTTGCGAACTCCTGCATCAAGAAACCCTTGAGTCCGAGAACTAAACATCCTAATCCGTCGTATCTGATTCCACAGTGTAGCTTGGATCGCGGTCCAGATGACCCCCAGGCCCAAGATAATCTGAACATGATAACCCGAAAAAAGGCCAACAGCAAGTGTCCCCTGGCCAGGACAGGACATCAACGACGTACCAAGTGTTGCTCAATCACGCACCAGCTTAGAAAAGAAACCGATAACTTCCAATCCTTGGTTAAGTTCTACGATAGTATTCCGGATTATGAAGACCTGCACCATCTGCCTAACGATGAATTCTACTGTAAACTTAATACACTTCGTAAGAAGCAACACGAGCTCAGATTTACTTGTTCAAATGGC…
Ae2SigPSigP-26573_FR3_1-179	ATGTATTCCACTGTTCGATTTGTCGTCATAATCATTCTAATTGGAGCCACATTACAAGTAGTTTTCGGCATAAAATGCTGGGAATGTCGCTCAGATTTGGACCCAAAATGTGCCGATCCATTCGACAACAAATCGCTTCCCCTGTCGGACTGCAGCAGAAAATCGCTGATCCATTTACCGAATGTAAGATCAACGCTGTGTCGAAAGGTTCGACAAAAAGTGAACGGAGAATGGCGATATATTCGCAGTTGTGCCTACATTGGCGAACCTGGCATTGGAGGAGACGAACGGTACTGCTTGATGCGAAGTGGAACTTACAACATTTTTGTGGAGTATTGCACCTGTAATAGCAAGGATGGTTGCAACGGTAGTTCAGAACAAGTGCCTTTGATGTATTTA…
AALF019149	ATGTCCGCCCGTACGGATTTCCTTCAGAACCCCCCAGCCTTCCCAATTCTTGGCAACCTCCGCGACCCATTCGCCTTCCAGAAACTGCTGGATCGCTGCATCGGATTCATCCACTGGGATACAAAATCTGCCTTCACCCGGGCAAAACTTCTCCTACTGGCCATCACCGGTGCATACTACACCATGTCGTGTCTGTGCCTGGCCCGGATCAATCCGACCGAAGTACCGCTGGACCATTTCTTCGGCATGTGGTTCCTGGTTGGTGGCGGGTGTTCTTGTTTCTCGCAGTGGTACGTCCTGGCTATTGAACGGCGTCACCTTGCAAAAGTCATCGAATTCTTGTCGGATCTGCAGAGACGGGGGGTTGATCATCCGACTAGAGCTCGCTATCGACCGAGG…
AALF019193	ATGTTGAGTAGTAGCAGGCCGTACTTGCGTATCCATGACAACGGTCTATTGCTAGTGCGGTTCACAACATTGGCCTTCTTCGTCGCCAGCGCGGTCCGGCCTACTGCGTTGGGCCAGACTTTCGTCAGACGAACAGCAAGCGTTTGCCGGACAAACTCCGACTGCCCATCGAACGCATACTGCGAACATTACACTCCGCCGACCGGATTCGGCGTTTGTTCCTGCCTTCAAGGTCACTTTATGCTCACGCACAACAACACCCGAGAGTGTATTCGATTTGCAACTGCCATAGGCGATTTCTGCCAGTACGACGATCAATGCCAGTATCTGCTGAGCACGGACGCGGAATGTCGTGACAATTCGTGTCAATGCCGAGAGGGAACGCACTACGTCGAACGG…
AALF026442	ATGATTTCATTTGAAGTTGTTAGTCCACCCAAAAAGAAAACTATTGTTGTTCAGGAAACGAATCCTCAACTGAGAACTACACCTAATGGATGTACGACTCACGAAGCCCTCGCTCCGATCATATTCGTTGGCCAACTGTTTTCGCTTTTCCCTATTAGTGGATACTTCAGGACACCAGCAACTATGTTAAAATTCACGTTCAAGAGCATACACTTTGCTTACGGGTACTTTACTGTATTTATTATGTGTGCAATAATTTCTATGTTCGTGGCATATCGTATTCAACGAGGAACTATCGGACTTGGAGCTACTGCGACCTGCATCTACTACGCCGTAATTATCACCGCCATGGTGGAGTTTATTATCCTGGCTCGGAATTGGCCGTCAATCATGCAACGA…
Ae2SigPSigP-254843_FR2_268-347	ATGGTTTGTTCGTTGATATTAGTAGTGATCTCCAGCTTGATCCTCTTCTTTGTGGCTTCTTTGGTGATGAAGTCCTTCAAGATGGAAATCGTCGAAATGTTATCACTTCTGAAATCCGCCTCTGCTTTTCCGTACTCGCAAATCAACAGCGTCCCTACGAAAACATGGCGGAACATGATCCGATTTCGTTCATTTCCGTAG
Ae2-218034	ATGAGCGAAATGTTCGTTAATACGGTGCAGTTTCGCTTCCCGCCGGGTAGCCCACGGCCATCCTGGGTGGAAATTGCGGATTTTCTGAAGAGGCTGGACACGGATTTGCTGCAGATGGAAACTGCATATAAAACCGCACATGATCGTTCATTGTTCGTGAAGTTTGTGTCGCGGGATGCCATGGAGGAATCATTGCGGAAGAACACAGAGCCAAGAAGATTTGCTTATTCAAATGGGCAATCAATAGAAGTGCGGATGTGTATCGCAGGCGTCAATATGCGATACATTCGTGTATTTGATTTGCCACCGGAGATTACGGATGAAAGTTTGTCTTTGGAGCTGGAAAAGTTTGGGAAAGTACAACGCGTGATCCGAGAAAGGTTCCCCACGGGACTTGGC…
Ae2SigPSigP-17901_FR6_24-137	ATGATTGCTGTGGTCAAATTCTGGATTTGGCCACTGATGGTCATGGCCGCTCTCAAAGTGGCCCACACGGCACCGGACTACTGTGACCATAAGATCTGCTTCGGTGGAATGACCAACATCGGATGTCGGAACAACGGCAAGCTGAGCAAGTCCTGCCCGAAGGATGCCAAGATCATCGAAATGACCGATGAGCTGAAGCAGCTGATTTTGGACACCCACAATAACTACCGCAGCACGTTGGCTACTGGTGGTGTGAAATGGTTGCCTAAGGCCGCTGCTATGCCCACTCTGGTAAGTTTTTGGGATTTAACGATCTTTTCGTGA
AALF001530	ATGGCGCAGGACGACAGACAAGCCTACTCCGGTCGAACGCAAGACATTCGTTTCGTTCTCGGGTTAACAGCACTAATATCCACGTTGGTCGTGGTCCATTCACAATTTCTGGCCTTCGAGCAACATGGACAGGAGTGCGCTCTCTACGTCAGTGGGCCCGGCAAATCATCTGCCTTCGATTACAATCTGAATCTGTTCCGAGGAACGCCATCACCAATTCACGCTGAACCGACGTCGTGCATCACGTACGATGCCATCAACCAGGCCTACTTGGATGCCCGGAAGCGCATCCGCGTTTCCCAACCCAAGGGAGACTGGAAAACCGAGGATATTGCCACCGTCGGTGAACTGCTGCTGGACGTCTCCATCCAGCTCGCCAGAACGTACGGCCTCTCCTAC…
Ae2SigPSigP-262826_FR2_132-242	ATGTGTGTGTGTGTGTATGTGTTGTTTGTGTGTTATATACTATGTGAAGCCACGGTACATATATCATCTACTATAATTAAACGTAACGTAACGATTAGTCAATCTCCAATCCACGGAATGCCTTTGTCGGTGGTTTTATCGCGTTGCTCTTGTTATCCTTGGGTGCCTCTTTCAGTGCAGCTGTGTCTATCAGCCACTCACGGTAGTCAGATTCGATTTCCTTTTTCTGTTCTGCGTGCATAG
Ae2SigPSigP-223073_FR6_1157-1253	ATGCGAAATACGACGTTTCTTGGCCACAACAGCCTTACGTTGCTCCTTCTTGGTTCTTTTACGTTTTCCTCTACGTTGCTCGGCAGAATAACTCCGTTCCGAATCATGAGTATCATCACTGGCGATACTTACAGCTTCATCCGGAGGATCTCCTTTAGGTTTGCTGTCACCATGCCGACCAAAGGATCTCTCATGTTCCACATTTGCATGAATCAAATAAGAAGTCGATGGTCGTGA
Ae2SigPSigP-235460_FR4_132-259	ATGTCGGGTGTGGGCATTGGGTTGATAGGGATGTGTTTGGATGTGTGTTTTGGAGTGATGGGCTGTGAAGGATCTCGAGGTTTTTGTGGTTGTAGTGATTTGTTGGGAGGAAGGGGAATTTCTTGTAGGGAAGGAGTTGGAGTTAGTTCCATGATTGGCGTTTTGGGAGAAGGAGGAACAGGAGACATCTGTATATTGGGTGGGGTTGGGGGTGCAGGAAACGTTTTACTAGGGGTTTGA
Ae2SigPSigP-236838_FR4_42-246	ATGAAGCTCATACTTCTGTCAACGATATGCTTATTCAGCATCATCGTTCAAACCAACGCTTTACCGATGAAGGTAAGCAAGCCACAAGCCTTGGTCACCAGTCGCGAAGACCGCTCCCTCAGCCCTGTAGCCCCGATAGCTAACGGTGGCCCCATCAATAAGGACATATCCCCACCCACGAAGCCCGGCACCGGGTACTTCATCCGCGTGATCCCCAAGGAGCAGGACGAATTCGAACGTTTGATGGATTTTTTCGCAGTTGGGGAGATCGATTCGCCCAGCGAGTTAGCCGGATCTCCCCAAAAGACGTCTTACGGCTCCTATAGTCCCCGACAGGATGATCTCACGGAACCGCTGCTGCCGCCACCGGTCGAACAGAACGAACCCAACTATTACAGT…
Ae2SigPSigP-222191_FR6_333-428	ATGGTTTCCAATAAATATTTCATGATTTCGCTTCACATTTTATTTTTACCTCAAAGTTCCCTCGCAAAAGTTTACAAAACGAAGTCTCTACCACACGTGGGCTTCGCAGCCCTAGCTTTGATGAAAGTTTCGGTGATCTGTAACGATGAACATCAAAGAAGAGCTAGCGAACTCTCCAGGTCAACGTTGCAAGATCAATGTCTCCAGACAGCGAAGGATGGTGGCTCCAAAGAGGATGCTCTATCAACCGACACAAAATGA
AALF017995	ATGGGAGACTTCGAGAGAACTTTGGCCGTCATCAAACCGGATGCGATGAAACACAAGGACACAATCATCCGTCGCATAAAAGATGCCGGTTTTGTCATTGTTCAATCGAGAATAGTGAGACTCTCTGCGGAACAGGCGTCTGAATTCTATCGTTCGAAACAAACTCACCCGAATTATCATGGTATGATAGTGGCGCTATCCGACGGACCGATACTCGCCATGTGCATTTCGAAGGAACGTGCTATTGCTGATCTTCTGTGGCTCATTGGGCCCGAGCGACATCAAGATGCTGTGAAAAGTGCACCGAGATCTTTGCGTGCCATGTTTGCTGACAGTCACGACGAGCTTCGCAACGCAATTCACGGAAGTGAGGACAGCACAAGTGCGCGTTTTGAAATA…
Ae2-241061	ATCTTCCTCGGCGAATCCGTACAGCAGGATTCGTCCGATACCGGACACAGTGACACGGAATGCCCGAATCCGAACCAATCTCAGCAGCAACAAAACCAACGCAATCAACAGAACCATCCTCACCCGCAACAGCAACAACAGCAGCAACAACACCAGCAGAAACAACCTAATCAACAACAACAACAGCAAGGCAATCAAAAGGCGGAAGCGGAAAATTCGCAACCGGAAGTTGAAAGTAAACCACCCAAACAACCGCAGCCATCATCTTCCTCGTCCTCCACCGGTCGTGACGGTCGTGGCTCATCGCTAGCC
Ae2SigPSigP-256049_FR1_27-371	ATGACGATCTACGCAAACGTGATGGAAATTTTGTACAGTTCCGTTATTTATGTACAGATTGTAGCGATGGTGATTTTGGCTATCACCGCGCTAAACGTCGTTAATCCGCTTAACAAAACGATGATACTTGTGTCTTTCGGAACAATTGTGGCTGTGCTGTTGCGTTCCATATTGTATTGGATTGAGACAATGGTTATTATGACTTACGGTACTGCTAAGAAGATCTGGGTTGAGTTGATATTCCAGAGGTTTGTTAATAACCTCGGAACTGATCCGAACAGAGAACTAAAGCTGTTGATCGTGATGGCAATAATCATAATTTTCATGTATATATGGAAGGTTTGTAAATATTTGCAAAGCACTAAGGTTGTATATGTTGTACCGAGTAAAGTCAAGAAA…
AALF015428	ATGAACTCTGTCCTCGAGGACGACATTTACGGCGGATTCTCCGGCGTTACGAACAAACTATTCAACTACGACATCAAGGAGGACAAGGCATTTCAGAATGCAGTGAAAACATCCAGCTACGGGAAGAAAACTTCGACACCGAAGTTCTACTGGAATGGGGACAAACTGGGATCGGCTGATGCTTCGGCCACTATGGCGCGGCCTTCGACGGCCATTCGAGCCGTGGGATACTCGTCGCAGAGTAGCAAGCTGTTCGATCCATTGAATCAAGCTGCGAAGAAGATTGTGGTGATGGAGAGCAAGAAAGAGGAGACGCCCGAGCAGCGCTACAAGAACATGGAAACCAAGATCTACGCCCTACTGGAGGAATCGATCATCGCCAGTACCGGTCCCAAGCCG…
AALF004238	ATGGTTCAAGCATCTGACTGTCATGCCGAGGACCTGGGATCGAATCCCACTCCCGAAAAACTTACGAAATCCTACGTACGATCGAACGATGTCACCGAAACGCCGGACTTACGACCGGCGCTCGAAACCGCTACCACAGACGAAATCGCCACCGTAGAAAGCATTCATACGACCAAGACGATCGAGGAAATTACCGACAATAGCATTTTCATTAGTCCTACTTCAAGTCAATCTCTCCCGGAATTTGATTCGCATGATTCAAACATCTCTACGTCGTCTGTAGAAGATGTAGATAGTTCCACTAATGAAACATTGGAACTGAACTCTGCATCAAATGAGATAGATGCAGGAATCACCGACCAGCCGGACCAGCCCGAACTGGCTCTGCCAGATGTGGCA…
AALF028089	ATGGGGACAATTGGACAACCCCCGAAGACGATTCTGGTGATAAAAGATCTAGCGCTTTTTGTTTATGCCAAACGAATCAACTTCAAATCGGGTGGCTGTAAAATAAAGGTGACGACCCGTTGTCTGCCCGCTGCTTCAACTGTAACAACGTACAACCTAGAGCCACCGATTATCACACCTCCCCAACCACCTACTCCAACCGAGCACGAAGCGACGGCGGTCACGTTTGAGCTTGGTGCAGGAACAGAAACCGCATCCACCATTAAGTACCATAAGCAGCAACACATCCACTCCGAAACTGCCACCCGAATCGATAATACCGGCAATTTGGACCATACCAACAACAGTCATCACCATAGCTCAACCAACGATTCCGGTATCGACATTCACCATCACGCG…
Ae2SigPSigP-27888_FR6_1-89	GCATGGTGGCCGAATATTGTTTATGTTTAATACTAATAATATTAAACGTGTTCTGTGATGCAACTTCATCCTTGACGCCAATGTTCAACATGACGGAGTACTATAAACTTCCAAAGCTATATAAATATGACGACTTCGATCGCTGTCTGCAAGAATATGATACCAAAGCTGTGTATTGTATAATCGACACCCACATCAAACCTAACATATCCGCAACGATATGGCC
Ae2-218435	CCAGGAGGAATTCTGAAAGAATTCCAGGAGGAATTCTGGAAGAATTCCAGGAGGAATTCTGGAAGAATTCCTGTCGGAATTCTGGAAGAATTCCTGTCGAAATTCGAGAAGAATTTCTGTCGGAGTTCTGGAAGAATTCCTGACGGAATTCTGGAAGAATTCCAGTCGGAATTCTGGAAGAATTCCAGTCGAAATTCTGGAAGAATTCCTTTCGGAATTCCGGAGGCATTTGTTTCGGGATTCTGGAATAATTCCTGTCGAAATTCGAGAAGAATTCCTGTCGGAATTCTGGAAGATTCCCTGTCGGAAATCTGGAAGAATTCCTATCGGAAATCTGGAAGAATTCCTACCGGAATTCTGAAAAAATTTCTGTCGGAATTCTGGAAGAATTCCTGTTGG…
Ae2SigPSigP-232913_FR1_403-527	ATGCTATTCATTAGATTTTTTCACTTACTCGGGTCAAACTATTTCCTTGTTAAACTCACCAAAGCCGTTGCGGAGTTCACTGTGCATTTAGGTCTTCAAGTTCTGAACTACACTATCCATCATCTGGAAGTGTTCGTAGTCCTAAACAGCTTTGCTGGAGATTGCAGCTTCCTATCTGGCTTGAATTTCTTGGTATGTCTAACCAAATTTGTACCGGAAATAACGTACTTACACTGTGTACGTACACTAGCCCCACGTGGTGACAAAATTTGGAACTATGCAATGTATCAACAGAATGCGGCCGTTGTTTTTAACAGCTTGTTTAATCAAATAAACAAACCATTTGTTTCTCCTCTGACATCCTAA
AALF015509	ATGCTCGCCCTATACGTCATAATCATCAAACAGAAGTTTTTCCAAACATCGTTCCAGGAAATCAGTGCTCCAAAGAACTCGAACAACTTCAACCATGCTGGTTCAGTTTACTTCTCTGCCGGCGACCCGGCAATAGTGTATAAAATATGA
Ae2SigPSigP-28201_FR3_1-117	ATGGTACTTTTTCTGAATGGCATGATTGGTCAGGTGCACGGACTCGTGGTAGTTCATAAGATTGTACTGCTGCGAGCTAAAGCGGAGGTAACTTTCCTTGTAGAACCATATTATCAACGGCTGCACGCTGGTGATCATGAACCACTGGCGGATGTCGAACTTGGTGTTGTGTATGATTAG
Ae2-258974	AAAATGTTCTATGGCGTCTGTGAATATTTCAAGGAATTTCTGCTGCGGACTAATCCGAGAAGCTCATTCGAGCATTGCATTACAAAATTCCTACTGGAAAATCATCCAGGAATTCCATTTCCGTGGATTCTTTTTGGGGATTATTTCAGCAATAACTTCCGTGCATTCCTTCAAATACCATCAAGGATTCCTTCTGGGGATTTCTTCAAGATTTCTTTCAGAAGCTTATTTAGGGATGACTACTGGAAGTTCGTCTGCAATTTTTCCATAAATTCTTTCTGGGCAGGAATTTCTTCAGAAATTCCTGGAGGATGCTCAAAATGA
Ae2SigPSigP-173587_FR2_14-100	ATGTCGACACCGGGTGCATTACAAGCCGTGATGACAAACTGTCGAACGATCTTGGTTTTCGTATTGGGGATTGTAATTCTTACGTTATCCCCCATGTCTTCGATGTCGTTCAACTCTAGTTTTAAAAGTTCTTCTTGCCGGCATACCCCATACACTCCAACAAGCAGTACAACCTTAGCCGTAATCAATTGCACCCACGTGATTCATTAA
Ae2SigPSigP-219335_FR5_17-718	ATGGTGACCGAATATTGTTTATGTTTAATACTAATAATATTAAACGTGTTCTGTGATGCAACTTCAGCTTTGACGCCAATGTTCAACATGACGGAGTACTACAAACTTCCAAAGCTATATAAATATGACGACTTCGACCGCTGTCTGCAAGAATATGATACCAAAGCTGTGTATTGTATAATCGACACCCACATCAAACCTAACATATCCGCAACGATATGGCCATTGATTGAAAAATTTTCCAACGACACCAAGCGTAGCTTCCGACACGATCGAATTCAACGGGGTTTGTGTATGAACCTGTGTGAGAAAATAATGGGAAAGTACGATTATGAAACCAAGATGAAGTACTACCTGAAGCAGTTCAATGAAACCGACGAGGTAACATTCGATCCCAAC…
Ae2-28716	AGGCTCAAAGAACTAATCGCAGCTGATATTATTGAACCAGTGTGTGAAGGGATGGATGTCTCATTTTGTTCTTCGATGCTCGCCATTCCTAAAGGAAAACACGATATCCGCCTGGTGATAGATCTGCGAGGCCCAAATCAATACATACAGCGGACACCATTTGCTATGCCAACGCTGGAATCTATAATGGCTGAACTACACGGTGCAAAATGGTTTTCTACCATTGACTTGGCTAATGCTTTTTTTCATATCGAGTTAGATAAGGAATCAAGGCACCTCACGAATTTTTACACTGAATTTGGATTATTCAGATGCGTACGCCTGCCATTTGGATTATGTAATGCGCCGGACATATTCCAAGAGGTGCTACAAAGAGTGATCCTTGGAGGATGTCTGGGA…
Ae2SigPSigP-219006_FR5_719-837	ATGGTTTCAAACATGTTTTATATCTTATTGCTAGCATTTTTGCTATACTTTCTTTATAATTACAATTATAGTGCATGCCCAAAGAAGCCAAGCATTAAGCTCGCTGAAATTCCGCCATTCCGTGGACAGTCGATGAAGCACAGTTATAGTATTTACGATAAGCGAAGCATCAATCTTGGGTATGGTTTAAGTATAAACTTTTCCCCTTTAAATCTAGATGTTTTTACTTCCCGTAGATGTGATAATAAGCGCTTTATTTTTCTTCAACCAAAACAGAGTACGCAAACAAATTTCAAAATTATTTCTAGCTTCCTTCTCGTTTTGTTTCCCTTCCTATAG
Ae2-63355	CAGGAGATACTTCAAGAATTCCTCCAGGAGCTCTTTCAGGAAACCCCCCAGGTTTCTATTTCTGGAATTTTACCAGGTCTTCAGATATTCATCCATAATGTATTTTTTATGGACTTCTCCAAGATAATTTTTTCTGGGTTTATTCATTCCTTCGAGAATTCCACCAGGAGATGCTTCTTTTGGGATTCCTCCAGCAGTTATATTTCCAGGAGTATCTTCGTAAATTCCTCCAAAGGTTTCACCAGTAATTTCGTCAGGGAATCCATCCATCAGGCATTCCTGCTGGTGGAGTTCTATAAGGAATTCTTGCAAAAGTTCCTTGAAAAGCTCCTCAGAGAATTTCTACCAAAATTTGTTTTTAGAAACTTCATGTAA
AALF027078	ATGACATCATTCCGAATGGTGAATGTGACCATTTTTTTGTTGCTGCTTTTCTGTCTGATGTCCGGAGTGCATCCCCAAGAACTGGCAAAAGTTCCGGAAATCAAAGGCTACGAGCTGCACTGCATCGAGGCAAGCGGCGTCACTGAGTCATCGGCGAAGAAGCTTCGCAATGGAGACGACATAGCCAATCCCGATCAGTCGATCAAGTGCTACGTCCAGTGCTTCTTTTCGAAGCTGCGCCTGATGAACGAGAAAGGAGTGGTCCAGAAGGACAAGGTGATTTCGTTTATGACCCTACTGATGCCGGAGGACCAGGCCAAGAAGCTGGCGGATAAGTGCGATTTGAGACGGACCAACCCATGCGATACGGCTTACGCCATGTACGATTGCTACCGCCAG…
AALF021769	ATGCTCGAGGCCATCAATTTCGGTAGTACCGTTTTTATCGTTGACGAGAATGCCGCTTTGCTGTTTCTCGACAACTTCATACGAATGCATGATGAAGCCATGTTTCGAAAACCGGAAAAGTATGTCATTATGACAATGCGATCCACCACCGAACCAAGAACAACCGATATTATAAAGGCTATCCAAAGCCACCCGGCGATCGAGGAAATCGCAAACCTCCTACTAATTGTCCCGAAACAAGATCGATATGAATTTCTCACCCATAGATACGTCGGGAATCTGCCTGAAGCAGTGGACCTTCTGCTTTTGGACACGTATTTCCCAAAGAATGGTTCCTTTTTGGAAGGAGCGTCGCTATTCCCGGACAAACTTAAGGATCTGATGGGGAAAACATATCAG…
Ae2SigPSigP-247771_FR2_9-104	ATGGGATTTCTTTTGGGGATTTCCTATTACAGAAGGGGGTTGGCTATTTTTTTTTTATCTGAACTTTTCCCTTTTCTTCACACGATCTACTGCTGGAACACGGCGCACGCACACTGTCACGTTACTTTCCCGATTTTTTTTCTCGCTTATTTTTGGGATATTTTCCCGGGATGA
Ae2SigPSigP-220222_FR2_722-819	ATGCGGGTGCTCCCAGTGAAATTGAGAGCTAGGCTGTTCCACGTGCTGACTTTCCAATTGCAGGTTCTGTTTCGTATTGTTCTGATGCTGATTTTCCGTGCTGAAGCTTGGAACATCGCCATGGTATTCCAAGCTTCGGCAGCGGATGTAGCCTTACCAATGTGGACCAACTGGGTGTCATCCAAGGTCAGTTCAATTGTCACTAGAGATAGTTCTTTCTTCAATTTCCAGGCAGCAGCTGCGGGATCTGGTTTGGGATAA
Ae2SigPSigP-222232_FR5_96-263	ATGCAGCGGTGGATCGTTTTAAGTGCACTCTTCGTAATCACTTTCTCTGGTCTCATCCACTTAAGTCGAGCATGCGAACTTGACCAGACGCAACATGGCTGTCGGATAGATAACGGACAGTGTACGTGTGCCTTTGGATGCAAATCAGAGTTCCGGTACGCTACCCGTAAGGAATGTCAAGATGCTTTAAAGGGTCGATCAAACGATATTTGCAGCAGACAACCCTGCTTAAATGGAGGATCATGTACACAGGTCAGCACCATGCCACAGTACAAGTGTCGCTGTGAAGGAACCGGATATTGGGGCGGTCGCTGCCAGCGTGTATGTCCCAAACCCGAACAAGTTCCGGCCGGCACAAAATATCCACATGAATGTGTGGTAATTTAG
Ae2-254195	AATACATTTAAATATGGTTGTATATGTATAAATGTGTTTATTGATCTTGTTTTGTATCTTTCATCTGTTATTATTCATTTACCCAAAAAGTACAAGTGTTTTAAAGTTAATTATACCCTGTTGAAATGTGTTTTAATTAAATATCATTCTGTGTTATGTTTTTTTTTTTCGACTAAAAGTCGGTGTTTGTATGGGTGTTTGCGTTTAGAAAACAAGACCTTTAGCAGGTGA
Ae2SigPSigP-219914_FR2_770-837	ATGTTTTTCTGGAAAATCTTGCACAAAATCTACTGGAAATTGTTCTGGATGTTCCCAAAAGTATTCTACAGGAATTTCTTCGAACACTCTTCCGAAAGTTCCTCCGGGATATCTAACGAAAGTTTTGCTGGGAATTCCATTTGGAAACTCTTCCCAATTTATTTTCTTCAAAAGCTTTTTTTTCAAAAGTTCCTGCGGTAA
Ae2SigPSigP-240813_FR4_786-839	ATGCCAAAAATCTCAGTCCAATTTCTTCTCGTTGTTGGACCTCAGAGTACTTCCTTACAAGTACTTGGTTTCGGTTCGAGAGATGTTTGCTCACTATCCTGTGTAATTTCCAGTTCCACTTTTGGCTGCGGTCACGAAGGATCATTGGTGTAA
AALF003508	ATGGCAGCGTGGGGTTCGTTGAAAGTGGGGGGTCCCTCCAGTAACACCCGGCTGACGCGAACCCCCAGCAAGGGTGGAGTCGCAGGGTTGTTCAGTGACACGCTAACGGCTGCGCTGGGAAAGCGAAAGAATCGCTTCAAGGAAATCACCGAAGAGCTCAACCAGCGTATCAACAAGGAGGAAAAGGACGAACCCTACCAGAAGCCGCTGTTCAACACCGACAAAATCAAACGCATCATGGAGCGGGTCATCGAGAAACAGTTCGATGTGGACGAGGAGGAGATGCGCTACATTTACGATCCGTCGAAGAACTTGCAAATGTGTCAGAACATAGCGAAGCAGATCAAGGATCGGATTAAGCACATGAATTATAAGCGGCATCGGATCATCAGTTTGGCT…
AALF013538	ATGATCGCCCTTCTGTGGGTCGTACTGTCGATAACGGTAGCCGTTCTAGTCCAACGCCAGTGGCAGAAGAAAGTGAAGTTCGCGGGTGCTCTTCCTCGGGCGAAACCGTACTACCCGGTGGTCGGCAATCTTCCGTTGGCTTTGGGAAAAAGCCCCGACGAACTGTTCAGTTCTTTGTACGAGTGCTTCCGGCAGCATGATCGGTTGTTCACGCTGCAGTTCAGTACCATTGTGGCGGTATGTCTGTCTCATCCGGAATTGATTCAGCGCGTGCTGAACCACCCGGACTGCCAGGAGAAGCCCGACGTGTACAAAGTGGTGCGACTGCCGAAGGGATTGCTCGCTGCTAGATACGACACCTGGAAAGTGCATCGCAAGACGTTGAACTCAACGTTCAAC…
AALF026195	ATGTTTCGTTATCCCTACCCCACCCACGATCCCATTCTCAAACACGCCGCCCTCCGTGCCACGCCTTCCTCTGTAGTGAACGTAACGGAGAAGACGCTCCAGGAAAGTGAAGACGAACTGAAAGATATTATATCGAATGCGATCTTTCTGAAGCCCATTGCCTCGATCAAAAGCTGCAGCATACTGCACTCGGTCGAAGATCTTAGCACCGATTCAACCTTCGTGTACAAGAACCGCGGCAGTGGATACGACTCCCAGCGGAACAGCAAGCGGCTCAAGCAACGCAACGAGGAGATGTACAACCGCATCCACCAGCAGAAGCATCAACAGCCACAGGACATCCTATTACCACCAAAGACGGAACAGCCTCAACTACCACAACCACCGCAATCGCAGGGA…
Ae2-30518	CTATATTCCTCAGTCTTCCTTGGTAGTCCTGTTGCTGTTGACTTTACATCGACAAGTATACAGGGTGATGCGAGTAATACGAGTATCGGCAGTGGGGAAGGCACGGGGGAGGAGGACGATGATTCCAATGGTAAAAAGAACCAGAAAAAGCGTGGCATATTTCCTAAGGTGGCAACTAATATTCTAAGAGCGTGGCTGTTTCAGCATTTAACGCACCCCTACCCTTCCGAAGACCAGAAAAAACAGTTAGCGCAGGACACTGGACTGACGATATTACAAGTTAATAACTGGTTTATCAATGCGAGGCGAAGAATTGTACAACCAATGATAGATCAATCAAATAGAGCAGTTTATTCTCCGATTTCAGTATACACCCACCCAGGACCATCAGCCGGCTAT…
AALF005055	ATGAATCGATCGGCCTGTGCAGCCATTGCACTTAATTTACTGCCAGAAGTAGTACACGCATTCCAGCTGGGCATCCATCTCAGAGCATCATCCAGCCCAGCAACAACTACCCGTTCATTAGTGATGAAGTGCGAGCGTGTACGGCGCTGGCTGCACTTAGCCGTCCGGAATGTGTTCGATATCTTCAAATCAAAATACCTCCACGTGTTGGGAAACGCTCGGACTCCACATCGGAACCGAACGTGCGGTCTCTTCGCCCGCAACTGCCCGTGGCCGCCTGCCGACGATACCACCAATCAAGCCGAGCGGGAGTCTTCAATCACGATTTATCGCCCGTTACGTGCCCTGACAGCCCTCGGCAAACGAATTCTGAGCTTCCCACTGCACAACGATTTCATC…
AALF008929	ATGAGGGCGATTCCAAAGTGGGTCGAGAAGATCCACGATCCAAACGAGAAAAACGATGTGGCCAGCATTCATTCGATATGTTTCCACCCGGAAGGACTGCAACTGATTGTCGGGGCAGGTGACAAGGTTTTGGTGTACGATCCTGTCGATGGGAACATAATCAGCTCACTGAAGGGCCATAAAGACACCGTTCACTGTGTTGCGTATGCTCGCGATGGAAAGAAGTTTGCATCGGGAAGTGCAGACAAAACCGTCATCATTTGGACAAACAAACTGGAAGGATTACTGAAGTACTCTCACGGTGATTCGGTCCAATGCTTGGCGTTCAACCCCATCTCGCACCAGCTGGCATCGTGTGCCGTGTCGGACTTTTCCTTCTGGTCCTCGGAGCAGAAGGCC…
Ae2-221706	GCAGCCACCAAGATCCAAGCAGCGTTTCGGGGACACCAGGTGCGAGCAAAGACCAAAATGAAGCAAGGGGACGTCACCGGAAGTGAATCGCAGAAAAACGCCGCCACGGAGGAAACCCAACGGGAACCGACAAAGGAAGAGCTGGAGGCTGACTTTGACCCCAACGACGAAGAACTAACCCATGCCGCCACCAGAATTCAGGCGTGCTTCAGAGGGCACATGTCACGGAAAGAAGTCACCGGAGGCAAAAAGGATGAGGAAGACGACAAAAAGGACGTCAACATCGATGAAATAACCAGAAAGGTTGCCGAGGAGCTCGACATTGATATGGATGATCCAGAGCTGCATAAGGCTGCCAGCAAAATACAGGCCTCGTTCCGTGGTCACAAGGTCCGCAGG…
Ae2SigPSigP-2034_FR4_96-283	ATGCTGAGTCTAAGATTTATACTCAAACTGATACTCTTGCCTTTTTCATCAATTTTCAATTCAACAGCGACCAAGTGTGTCTCCCCACGGCGGCCTATCGGAGATTCATCGGCATGGACGATTGGTGCCAGAGCAACTGCCTCCGTTATCCACCCAACTGTCCGGAATCGGTGTGTCACTGCCCCCAAACATGCGAAGCCATCGGCGAGATTGAGGGCCGTGAGGGAGCCGACGTGTATTGTATGGACGAATGTCTCACGTACAAGTCCAAGTGTCCAACGGACCGGTGTCATTGTTACTAGGGAAGGAATCCAGATAGATCCAGATAGACCATGGAAATGCTCAACGGAATTCGTTTTGGATTGGACGCCCTGGAACCGGTGGTGGTCTAATCACCGG…
Ae2SigPSigP-203530_FR1_138-205	ATGCATTGCCAAATGAGCGAATTGTATGTACCTATGCTCTTGCTACCAGGAGTTGTGTACGGGATAACAGCACATACCACAAGGTTCGAGTTTATCCTCCGGCAAATCCTTGTAGTTTATCGTTATCAACTTATTTTTTTTTTTCCTAGGTACCGTGTG
Ae2-227575	GGCGATTCGAGGAGTCTCATGGGCGTTAATGGTTGTTTCAAGGGGGTACCAGACACGATCTCAACGGTGTCTCAGCGGGTCCAAGAGAGCTTCAGGGGGTCACATCATAACTCAACGGTGTTTGAGGGAGTTACAGGGTCACCTCAGGTAGTTAAGGGGTATCAGGAGATCTCAGGAGCATTACAAGAAGGTCAAAGAGGGGTTTTAGGGGGTACCAGGAGGTCTCAAGGGCGTTTAAGGGGATCTCAGAGTCATCTCAGGGAGTTTCGAGAGGTTTACAGAGGCCTTCAAGTA
AALF002784	ATGCCCTTCAGTCTGCTGGTGTGCTTCAAGGTCGTGCAAGAATACGAACGAGCCGTCATATTCCGTCTGGGTCGCTTGGTCCAAGGAGGTGCGAAAGGCCCAGGAATTTTCTTCATCCTACCGTGCATTGACGCCTACGCACGTGTTGACTTGCGTACCCGAACCTACGACGTCCCACCGCAAGAGGTACTGACGAAGGACAGCGTGACGGTGTCGGTGGATGCCGTGGTGTACTATCGTGTCTCGAACGCCACCGTCTCGATTGCCAACGTGGAGAATGCCCATCACTCGACCCGGCTGCTGGCGCAGACGACGCTTCGCAACACGATGGGTACCCGGCATCTGCACGAAATCCTCAGCGAACGAATGACAATCTCCGGCAGTATGCAACTCTCGCTG…
AALF019859	ATGGCCAATCTGCTCTATCAGAAGCGGCATGGCCTCGTAAGTCTCTGCAGCGGATCGTTGATCCATTCGAGGTACGTCCTGACGGCGGCCCACTGCGTGCAGGGTTCTACGAAACCCGTAGCCGTCCGACTGGGGGAGTACGACACCGAAGCTAACCCGGACTGCGACGAAAGTGGATGCGCCGCACCGACTCGGGACTACGGTATCGATAAGCTTATAGCGAATGAGAACTTCAATGGTCGCGATGCGGACTTCGACATTGCGCTGGTCCGACTGCAGCTGGAAGCGGCCCTGAGCGAGGGAGAGATCTACCCGATCTGCCTTCCGCTGACAGAGAACCTGCTGATGCTGAAACCGACCAAGCTGACCGTGACGGGATGGGGTATGACCGAGCGCCAG…
Ae2SigPSigP-225976_FR5_157-216	ATGGACTCTCCACGATCTTACCTTTTCTCGACTTTTGACATCAAATTACACATTTTAGTAGTGCTTTATGGATTGTTGTCCGCCGGACGTGAATTTGATTCTCGTCCGTGTTTTCTTTTCATTCATGACACAGTCTCTAAACAATCACCTTAA
Ae2SigPSigP-243425_FR2_1-187	AATGAGAACTGTGTCAGTGGAAAAGCTGCTCTGGTTGCTCATCACCTACGGTTTCGCCACGGCCCAGGCGGATAATCCTCTGGCCAAGGATGAAGAAGTGGTCAACGCAACTACGGTGATCTTGGAGAACATCTCATCGGCTCAGGCCGCGATCGAACCGCTGAAATCGGACGCGCCTACGACCGATTACTTAAAACTAGGCGCTCAAGGTCTGGTGGAATATGTTTCGAATTTAACCAGCAAATTTACTCCAGTGTTCGAAAAGTTCGAAGAGAATGATCTTCAGCTGATCCAGCAAAACCTTATCGAAGCTATCCGGTACCTGAACGGGTATGAAGTCGTCAACAGCATCACTTTGCTGCAAAACGTGGATTACAATCTCTACAACCATAACCAGTT…
Ae2SigPSigP-31883_FR6_12-107	ATGCCTTTCAAAGGTTTTTTTTTCAAGCTTTGCTGTATACTGGTTCCCAGAATTAATGGTGGTGATCCTCTTGTGATTTTTTTTTCTAGAAGTTTTACCCTGATAACTCATGAAATTTTTACCGGATTCCCTGCTAGAAATTGTCCCGAGATTCTGAGTTTTGCTTTAGGGGTTTCTTGA
Ae2SigPSigP-254762_FR4_1680-1801	ATGGGAGATTTATTGTTACCCCTTTCCGCAGTGTGCACGTTCTCGTTCCCATCGATCGGAGCGTGTGTGAGCACATCGAAACGATTGCTTGTCGAAATGTTTGCTACCGAGTTGTGGATACCATCAACTGGGGTAGTGTGGTTTGCGTCCCGCTGCTCACCCATATTCTTTTGTGTACCGTCTCGTTTGCTTCTCTTTGGAAGCTGTCCTCCACTTATGGAACATTCGCTATCTGATGAAATTTCATCTCGACCATACTTATTGTAG
Ae2SigPSigP-66188_FR3_168-317	ATGGAACTGTTGATCGACTTTCTTCTTGGGCTTAGCTTTCTTCCTTTTTCCGCTGGGTGGTACCGGTCTCGATACAGGAGCTGCGGATTCTCCCGGTTTGGAGAAGCACCCACAATATCCTTCCTTATGCCCCACGTTTCCGCAGCTGCGGCAGGTGTGCGTTGTATACGAGCAGTCAGCAACAAAGTGCATTTGCCCGCACTGCCAACACGGTCGCCGCGGAGTCTTGGATGTTGTCTGCTTCTTCTTCTCCGATGTCCAGTTGGGAGTCCGATTGCTTCGCACTTCGCTGTTCTGCACTGCATCACAGACAGCGAACGTGACAGCTTTTGGATTCTCAATAACAGCTGTGTCGTGTTTGAGATTATCCATTTGCTGACACTCCAGCAGCAACTTCTT…
Ae2SigPSigP-220988_FR1_648-755	ATGCTCGCTTTATACTTCTATCACATTGATTACTTTACTTATATCCTTTTTCCAGGCACCGTGCTTCAATTTCAGGGCACATTTTCATCAACATTTGTAAATTCTCGATTCGACACAATTTTTGCATGTTTCAATTATCAAAAATTCACCATTTTTTTATTCCTAAAGTTCTCTATTTTCGGGATGAATGTACCCACATTCAATAGGTACAATGCGTCAGGTTCTCAAAACACACACACCGAAGAAAAATCACACTCCGAAAACGTTACTTTTCACTTATAG
AALF015476	ATGCCGGCAGCGGTTGTCGTAATTCCCGCAGTTACCGCAACGAAGGAGCTGAAGACGTACCGTATCGCGCAAATATTCGAGAAAGTGAATTCCCTGGACGAACGCAAGAAGTGTCTCCTCTGCGGGAAGATTGTCTGCAACGTACGGAACCACTACTACGTGCACTTTCCCGGGAAATACGCGTGCAGCCTTTGCACGGCCGTCTATACCCGCAGCGATACCCTGCTGATGCACTGCCGTTCCAAACACCCGGAACTGAACGTGTGA
Ae2SigPSigP-240542_FR4_563-627	ATGATGGCGATGATGGCGGTGGTCTTGCTGCCGATGATGGTTGCGCCACAACGAAGGATAAGCGCCGGTACTATCCATATTGTGTGTGTAGCAAATGTTTCACAAATTCTGTGCACCAATCCAAGGCGAAGTAAAACAGAACCGGTGCCAGATTTGAGACCGGGAGTGTGA
AALF002513	ATGGCTACGAAATCTTCTTCGGCGACATTCGCCATCGAAGCTCGTCCCTATTCATCGACAAGGCCAGTCAAGAGTGCCCCTCAGCTACGGCCAGTTCCAGCGTTTTCCATCGAGTCGCTGCAGAAGAATACCTTCGTGATGGGTCCGCCCAAGGCGCAAAAACACAAACATATCATTCAACCGAAGGCCACCTCGTTCCGGATGTACTACGACCGCGGTGATCTACCTATCAAAATGGAGTACCTAACCGGCGGGGACAAAATCGCCTGGACGGTCGACATCGATAAACTCGACTACGGGCTCTATCTGCCGTTGTTCTTCGACGGGCTTTCGGAAACACGGCACCCGTACAAGACGTACGCCCGTCAGGGCGTTCAGGACCTGCTCTCGCACGGAGGA…
Ae2SigPSigP-9859_FR2_39-153	ATGAAACAGTGTTGTGCGCTATCAGTTGGCAGTGGCGTAGGGTTGCCCCCAACATTATCACATCAATTATTTGTTTGTTTGCAGTCAAATGTAATATTGATTGGACAACGACTATCCCTTTCAGTTCGTAAGTGTCATTTGCACCTCGCTGAGATGCTTTCGGTTAGCGAGGTAGACGTCCTGAAGTGGTTACGTTCCATTACACTGACACGGTCAGCAGGTTGTAAAGCAGATTCTCGCATTATTTCGCCCCATACATTTGCATCAGCACGGTGA
Ae2SigPSigP-3380_FR1_133-228	ATGGCTGGTTTAGCAGCTGTATTGAACAGTCTCCTACTTCGTGTGAACCTTGGATCGATCCCAACACGTTTAGAGGACTTCGGAGTGCATGAACTCGAATTGATCAGCTTCGCGAAGTTGGTTCGAATTTCGGCCTTGAGTTCATTCATTATTTCGGTTTTCAGGTTTTTCATAATATCGCTGTGGGAGTTGAGAGCATGCTCTTGA
Ae2SigPSigP-256100_FR2_14-82	ATGTTATTCTTGATTTCAGTCCTTCCCCGCGCACGCCGATCGTGTTGTTTTTATTTAACTGTTTGTTTTTGTTTACGTTTCAGCACATCGGGTACAAACCAGCATCGTATCACGACGGAAAAAGGGAAGAGGATCAAACTCGGACGCGTAGCCAAAGGATGTTTGTACGATCGGACTCTCAACTACCTCAACTGA
Ae2SigPSigP-34517_FR4_117-271	ATGCCATTAATTTCACTCTTGTTCAGTATCAATTTGTCGATATTGTCTTCAATCGAGACATCTTTTTCGATTACGATGAACTCTCCTTCGTGCGAGCTGGCATCTTCGGCCGCATTGTCGACGTCGTCTTTGGACCCCACTTGGGCGTTATCGTCTCTGGTGATTGACTCTTCATCTGCACCGTCGATGGCATCCAGTGGGTTGGTTACCCCGGAAGTGGGGTATCTATCTTCATCGAGGATAACAATAGCCTTGCCGGCATTGTCCTCCCTATCGGCAATATCATCGTTATCATTGTCCCCGTTCGCTCCTGTTGTATCGGGGTATTCATCCTCTTTGATGTCCTTATTAATTTTGCCTCCTAGGTTATCCCCGCCGTACCGTTCGTCGTCTGGCAGG…
AALF011544	ATGCTCAACAGTGGTGGTGGATCTGGGGAACTACAGGCAGTCGGGATGAAATTTGTTAACACATTTTTGGAAAGCGCTGAAAGTGTACAAGTGCGTCTATATCTGCAAGCAGAACTTCATCAGGCAGGACTTGATCCAGCGCAGATGTGCAAAGTCATTTCATCCACCTCACCGTGGTTAGAACGACTCAGGGTGGAGGTAAAAAGGTGGGATGCCATTCGCATTGATATTGAACAGCTTCAGAGTCAGGCTCGCTCCGCTGAACAAGTACGCAGTCGGTTGGTTATTCTCGAGCGAAGAGTACAAATTCTGCATGAGGAGAAGACTGTATTGACAACAATGGAGAGACGGCTGCAGGAACGATGCGCTGAGTTGCAACGAGAAGTTCTTAGACTGAAA…
Ae2TE-43377	GGGATTTCGAAGCCAAATCTGGCCAAAATTTACGGTAAGGCTGTTTCTACGATCTACGAATGGATTGGACGATACGAACGTGATGGTTTGTTCCGAAGGAAGCAGCGAGAGCGGATTTACAAGAAGTTCTGCGTCGAGAAAAGAGATTGGCTGGTGAATCTTTACCGAAACGAACCGATCCTGTTCCTCGATGAAGCGAAGCAAAAATTTCAAAGTTATTTTCAAGTCTCAATAAGCGTCTCGTCAATTTGTACCATCTTGCATGAATCTGGGCTTAGTTGGAAAACTATTGAACGTCGGGCCATACAGATACGTGATTCTGAGATAATAAGATTTGTCCAGGAAATGCTTGCGATTCGATGGGATTTGTATAACTTGGTCTTTCTAGATGAAGTTTCC…
Ae2SigPSigP-225832_FR2_217-295	ATGGAGTTGTCCGATCGGAATCGGTTGATGACCTGGGTGAATATGATTCTACGAACAATAATGGTCCTCGGAGCAAATTACCCGCGCTGCTTAAAGTTCCTGGCAAACAGGCAGGATCGCTCGATAACCTTTCAGAATGTATGCCACCGCGAAAGGACTTTAAGCCACCGACGGCAGCCTTAA
Ae2-235331	ATTGACCCGTATGTACAGGGTACATCGTTTTCCCATTATGTTGAACAAATGGAATACATTTTTTCAAGCAATGACATCCAGGAAGTTAAGAAAAAGGACATCTTTTTGAGCTTGTGTGGGGTTACGGTATTCCATGAACTAAAGCGTCTGTATCCTGCTACGGACCTTAAAACTGTATCATATGCCGACATTATAAAGAAACTCAAAGAGAGGTACGATAAGGTAGAATCAGACATGGTGATGCGTTTTAAATTTCGATGCCGCGTTCAGGGACCGAGTGAAAGTAATGAAAATTTTTTACTTGACGTCAAGTTACTGGCCGAGACCTGTGATTTTGGTGAGTTTAGGGATTCCGCGATTAGGGATCAGCTAGTATATGGTGTATACGATAAAAACTTA…
Ae2SigPSigP-17461_FR4_456-598	ATGTCCATCGTACCACCATTCGCTGCAACAACCTTACCGTTGGCGTTTTCGAGGTTCTCCAGGAGCTGCTTGTTGCTCGTCATGTGCGCATACGCCGCCGAGTCGAAAATCCAGTCGTTCGTGTCCCCCTTGCCAAACGTGGAAAGCACCGTGCAAAACGTCTCACCTTTCCTGGAATCCTTGCAGTCCCTTGCGATGTGTCCATGCTGA
AALF012809	ATGGAAGCTCTGAGTGTGGAACCGAAGGAAGTTGAAGAGCTAAAAACCCTTGAGAAAACATATCAAACCTGTTTTGACAGCATTCCGGCTTCCAAGGAAGAAATCGAAACAATTACAAGATACTTTAATGTTTTAGAAAAATGTGTGTCGGATTTGCTTCCAGAAGCTTACAACTTGAGACGTAACATTCATTCTAACTGGCAGCAGTACATGGAATTCTTAAGCAAAGTAAAAGAGCAAATTGAAAATTATCAAAACCAGTTCAAGCTATCGATGGCCAACGACGTGGCGGAACTTAAAGTTAACGCTTTAGAAATGTTGAAAATGTTAGATGATCAAATGCCCGTTGATGAAGAAATGTAA
Ae2SigPSigP-200757_FR5_34-97	ATGTTGACGGCGGCATTGACAGTGTTGAAAGGGGTGCTGATGGCGTTAGGGGTAGCAGTAACAGTGGTAGTAGTAGTAGTGACAGCAGCAGTCGAAGTGCCCTTACTGTGCATTCGGAGGCGACTAAAGCCAGGCAGGCTGTCGGTTGGTCAGTTTTTTTGGTGGTTTTGGTGGTGGTGA
Ae2SigPSigP-245477_FR1_809-896	ATGAACTCGATCGAACGGTTTGTTTCCAAAAGTGCTTTTTCTTATCAAATTTGGTGGCTTCCTGTTATATTTGGCTTTTTTGCAAATATCGCAGGAGTCAATGAAAATTTTGATTTTTCGTTCGAGTTGGGGAAAATAATGTTTTTGTATTATTTGATTTTTGTTTTCTTTGATCCCTCTGTGTCCGTAGTTATGCGTGTTTCTAACAATTTCGTCCTGTTCCTCGTCTACGCGTACATCATCTAG
Ae2SigPSigP-239442_FR5_3-93	ATGAAAAAAAAGGATCATCCTGTACGCTTACTCGCAGTGATTGTGATGATACTTCATCAGCTGCGTTGCTTTAGAACTATCAGCTTTTTGTCATTTCAAAAAATGCGAGGCAAACAATCACTGAAAAGCAAACATTTAATGATTGTCACCAATTTTATTTCTCTGTTGAAGGTACGAGTTTGA
AALF025137	ATGAATAATGGGAAATACGCTCAGGAGGACCTGGAGATGCAGAAACTCGCAACGGCTGCTACGCCCTTTCCAAATGTTAGTCTAGAACCATCCATTCTATTTCCATCCGCAGTCCACTTCCCGCCGGACGTGTGCCACAGTCCGGAGTGCCTTCGGGCGGCCGCCGCCCTACAGCAGAGCATGGACCGCCGGGTCGATCCGTGCGAAGACTTCTACGCGTACACCTGTGGGAACTGGGCTGACGACCACCCGCGACCGGAGTCCTACAACAGCTACGATTGGTTCAGCGAGCGGCAGGGCCGTATCCTGCGCAACATCCGCCAGTACCTGCAGCAGAACGACAGCTTCGACGATCCGAAACCGGTCATGCAGGCCCGGGCCATGTACCGGGGTTGCATG…
Ae2SigPSigP-229062_FR6_4-86	ATGCCGGGAGCGAGACTAATATTGGTCGTAATTTTTCATCCCAGCCAGCCCCAGAAGTTAGGCAAAAAGTCGGTCGGTCGGTCGGGCGGTTGTTATTGGTCAACCAGCAACCCTTCCGGTACTGGCGATCCAATGACGACACACCGTGTCCAGAACTCTGGTCTCAATTTGAGAGCAGGCAGTGAGGATAAGATAGCAGAAAAAAACTCACTGCAAATATGA
Ae2SigPSigP-254374_FR3_67-161	ATGTGCAGCTGTGGCCGCTGTATTAGGTTGTGGTTTTGGTTTGCTCACTTTAGTGTTACTCTTGGCGAATTCCAAGCGTATTGTTTGGGGCATATCAGGATCGAAGCGTACACCTTGCTGCAGATCCTGCTTGGCCGCCTCTGCTCCGGAACGTGTGCTGAACGTGACAAAGCCCACCGGCGATGCTGTCTTGCCATTTTTGCTGGTAACCTTTAG
AALF008520	ATGGCTGCCGGCGATGAGCAGTCGCGTGCCATTACGAGGATCGTCATACCGGACCAGTACGCGACAACGTTCGAGCGCTTGGAAAACAATGTTGCCCTGCTTGTTCTGGAACAGGACAAAGGCAAACAGCAGCCACCGCTCGATGAGGAAGATAACTCGGTGTTCAAACAGACTCTCTTCAGCAACATCAGCAGAACTGCCGGCATAGCCAACCCTATTCCAGTAGTAGATGCTCCGTCCACCACCCGGCAGCAGGCAGCCCTTGGCAATCGAAGAAACAACTCTTCACCACCCCCGGCGCAGCACCCCCCTTCGGAGAGTTCTGCACCTTCAGACAAACAATCTCACCCGTTCCGTTCCTTGGCCACCGTGTACAATCCACCAAATCTGGGACGCGAC…
AALF017129	ATGCTTTCGCCGACCAGTTTGGACGAAATCAAGGAACGGATTAGCAAAAACGAAGAAAAAATTCACGTCCTGCAAGCCATCAACAACGTTCTAAAGGAGCGCCATGAAATCGAATCCAACTACAAGAACCTGGCGCTGAAGTTCCGCGACATGCAAGAGGAAGAGGCCCACCGGAGGGCGAAGTTCGATGAAGCACGCAAAAGGCAACTGGAGGAACTACAGGCCAAGGGTGAAGCCCTCTGTCGGGAAAAGGCGAAACTGCAGCACCAGATCGAGCACGTCACGTGGCACCTGGAGGGATGCCGGCGGAGGCGACCCTGCTTAGCGCGGTTACCGGAGAACTGTCCGCTCAAGGGGGACGCACCCAGTTGTTTGCCACATTCGCCAGAGAAGCTGAAG…
AALF018350	AAGGAAATTCTCAGCGATGTATCGGGGAAGTTCAAACATGGACGGTTGGTGGCTTTGATGGGGCCGTCCGGAGCGGGCAAGTCATCATTGTTGAATGTACTGGCTGGAATGAATCTATTTGGATTGAGTGGGTCGATTATAATTGGAGATGAGCCGGTGGAGGAGAACGATCCCCGCAGTGTCTACGTAGAACAGGACTGCCCTTTGCTGAGCTACCTGACAGTTCGGGGAACGATGACATATGCCGTGGATATGAAGATGCCCCGAAGTACGTCCACTAAGGAGAAGAGGAACAAGATCAAAGAAATCCTCCAACTATTAGGATTAGAGAACAGCTCATCAACTCTGGTGAAGAACTTGTCCGGAGGAGAGCAGAAGAGGTTATCCGTCGCAGTGGAG…
Ae2SigPSigP-247235_FR3_481-680	ATGCTCCATCGGTTTCATCATAGACGTCAGCTGACTAACGTAGTTCTCATCCTTCTCAATCTTTCTGCGATATCGAACCGTTTGCTCGGGATCCAAGTAGTTTACGTCCTTAGGCCATCCACCCTCCGAATGCAATATCCCACGGTTTTCATATTCAGCGCTTTCCGTATTGACCTCGCTCAAAGCCATCTGATTGCTGTATTGAGTCCCGACGTCCACCGGATCCCGAAGGATGTACTCCTTGAAAAACTCATGGTTGGCGGCTTCCGAAAACTCGACCTTGTTCTTGTCGGAAAACAGACACTGCCGTCCGAACTCGCGGCGTTCCTTCTGATACGGGTATTCGATATCCATTTTTCCTGGAATTTCACAAACTTATTCCGCACTTACTGGAGCCTT…
Ae2SigPSigP-79725_FR3_27-92	ATGTTCATTGCAATTAATCACTTCACTCTTGTTCGATTGTCCAGTCTTCGCTTTGCTTCACTTTTTCCAACTTTTGTGCGGTGTGTGTTTTTGTCTCCAAGCCAGCCACTCCACTCAATCACGCCCAGTCGCGATGCGTTCCAGCCAGCAGCGATGATGAACCAAACCATCCGGTTCGATCGGAC
AALF008761	ATGGCCGACGAATGGGAGACGCCCTCGCGCAGAACGCTAGACTTCCTCGCCGGTAGCGGTGGCAGTAGTAGCCGATCCAGTTCTCCAAACTCCAGCCTCCAGCACATCCCGGCGTACAACTACTTCGACAGTGCCACTCAGCAGCAGCTGCAGCACTATCAACCGTACCCCTACGCTGCTAGCAATAAGAAATTCACCAGCACCAGTGCCACCAAAGCAGCGGACCACCGGAACCGCCGCCACAAGATGTTGGAGCGGGCCGCCTATGCGAACCGTAGTTTTATGCATCACAACGAGTACGATCTGTATCCGTACCAGGAGAAGCACCAGCATCAGCCAACAGTATTTCCACGGGGCGGCGCCGGATATGGGGGTGGGTTCGTGTTCCCATCGTCGCAC…
Ae2SigPSigP-218970_FR2_1136-1257	ATGTTCACATATTTTTGTACAGTTTTGGTTGTTTTCATTTCCTACGTTTTTAAGTTTTCACTTTTTTTCTTTTTATGTTTTTTTTTTTTTTTGTTTCGAATTCTATCATTTCCAAAGTATCAACCCGTTTTTGTTTGTGTTTTATTTATTTATGTTCTGTTTATGTTCCAAATTTTGTTTTTATTTTTGTTTCGTTTCATTTTTTTTATTTGTTTACTTCCACTCTGCCCCCCCTCTAAGTTCCGACTACATTACACACAGGTGCTCAAAAATCAATCCAAAACCTTCAATCTAAGATTCAGCCTCAGAAACTACCAAAACCAACAATCGAACTGCGTGTGA
AALF017034	ATGGCCCAACGCCGGGCAGCCAACATTCGTGAGCGCCGCCGAATGTTCAACCTAAACGAGGCGTTCGATAAGCTGAGACGAAAGGTTCCTACATTCGCCTACGAGAAACGACTTTCCCGCATCGAAACGCTTCGTTTGGCCATCACTTACATTGGGTTTATGGCGGAATTACTGAACGGAACACCGACGCACCATGATGGGCGATCGCCGGAGTTGTATCCGAATCTGGTGCATCCGCACCATGCAAACCATCTGCATCCATCCTTTCATCAGCGGGAATACATCTCCCCGTATGGGACTCATACCGGATAA
AALF005890	ATGTCCAACAAACCGAAAAGATTGCTGGAAAAGTACAACGTTTTGGTGGAGCATCTCGATTATGGTTACATTGGAAAGTGCTCTGACGGAAGCGAGTTGGAAAAGATCGTTAAAATTCTTCGCTCCGGACAGGAGGGTCACTATCCAGATTTAACGGCATTCGCCATGCGTCAGCTGAAATCCGTGAAGCCTGATTCGAAATTGTTCCGCCAAGAAACCCCACTGGTCACACGGTATACTACAACTAGCGAGCATTGGGATCAAATTAGTGAAGATCTGACTAAATGGGAAAATGACATGCAGAACCTACAAAATGAGATGCTGAGCGTGAAGGAGTCTTCGCCTAGAGATTTGCCACCCATAAGAACGGCGTCGTTCAAAGAAGGACAAAGTTTGGAA…
Ae2SigPSigP-225954_FR3_134-321	ATGAATGTGGCAAATTTCCCCTTCCATGTACTCCTTTTGTACTTCTGTAGTCGTCTCCTGCATTTTCTTGGTCCCCTGTGCCTATGTTTCCCGCGCCACTCATGTGAGCTCCTTATTGAAGATTATCGAACTGTTGGAAATCACCTCACGTCGTGTTCGTTCGTAAAAGGTGCCCATCCTTATCGCACTCCGAGGCGACGTTTCTTCTCCCGAAAAAAAATGGGTATACACCTTCCACTTCTGTTCTGCCGGGTCCCATACTGCAGCATTACCATGCGCGCTGCGTTCTTCTCCTCCAAAATTGCTCTGTACTCTTTATCAAACCATTCGTACCGTCACCTCCGTTACACGTACCGGATGGTGCCCTCAGTTCAGTTGATGGCTGATTTTGCTGAACTC…
Ae2SigPSigP-245532_FR3_1-81	ATGAAGCTCCTGCTGAGTGCCGTTCTTTTGCTGACTTTGGCCGTCCTGGTAAGTTTAAGCCACACCATTTCCTGGTCGAAAATCAAACGAATCTTCTACTTTTCTCGGAACGTGGAGGTGAACCAGCCTCGGGCTGAAAATCTCCCTAATAAAGCTAATAATAATAGTAATTTTCTCGGAAGGTCACCCCGCAAGGCATCAAAGAACTGGTAG
Ae2SigPSigP-14339_FR2_180-257	ATGCTATGTTTTGCTATACTATGCTATGTATCTTCTGGAGTTCTTTCAGGAATTCATTCGCAAAATCCTATAGAAATTAAAAAAAAAAAAACTTCCAGTAATGTTATGCAATTTCTCGAAGCACTGCTGCCAAAGCCCTGGAAGAATTTTCGAAAGAAAGCCAGGAGATATTTCCGACGGAATCGCAGGAGCAATTTCAGAAACAACGTTTGCAGGAATTTCTGA
Ae2-170553	TGCGGCAAGTGCAACGGTCCCGATACCGAAGACATGGTGGCCTGCGATACATGCGAAGTATGGTACCACCTGGAATGCGTAAATGAATCACCGGGAGTGGCGAACAGACAATTCATTTGCCCCAAGTGCAACAGTAGAAAGGAGAAAAAGGGCAAAAAGGGGAAGGCAGATGCCAACGCGCCCAAGCAACCCGAAAAATCCCAACCACTGAAACGTCCTACGTCAACCGAGCCCGATGATAATACAAACCAGGTAATGCCAGATTCGAACGTTGCGGGAACCCAGATACCGTATACAACCGAGATTCAATCAAGTAATCAGGAGAAGACATCAACTACCGGTGCAGGTGGGTCGGTGGATCCTGGTAAATCCGAGAGCGAAGCGTCGTCAGGAATACGC…
Ae2-262036	GCGGTTGCTACAGCTCTGCNGCGGGTGTCCGACAACCTATCCAAGGTGCTAGAAAGCTATTTCCTGAACCGAGTCTTGGTCTACCAGACTGGCCTGGGNNNNNNNNNNNNNNNNNNNNNNNNNNNNNNNNNNNNNNNNNNNNNNNNNNNNNTCACGTCGGGAATGCCACAGGGCGCCACACTTGTCCAACGTTGTGGAACAGGATGTACGATAAGGCTGTTCAGAGGAGGAGAGTTCGTTGGCTTTACGAATGACGTCGTCCTAACGATAACAGCTGAGAGTTCAGAAGAAGTGACGGTGGAGACGATTGCTATTATCGAGACTTGGATGAGTTCGATCAAGCTGCAATTAGTTTATCACAAGATTAAGGCAGTGATGATCATCAGCAATTGCAAAACA…
AALF002414	ATGCCGTTTCACGTGGACTACACACCGCACATTACTGGTATGGTGGCCTACCCATCATATGTGTACGACGACTCCCCGGTTGATGAACGGTTTCAGGAAATAGGTTTGGCTTTATGGATGTCCGTGTTGCGAACACTGGTGCTGTTGGCCATCGGTGCCACCGTGGTGCTGGCCCAACGACGACTCGCCCTGCCCGATCCTAGAAGTTGTGCCAACCGCGTGCGGCACGCCACGTACCGAGATGCCCGTGGTGTAGCCCATTCGTACTTCTTCAGCTGGGAGCACAACCCAACCCGCAACCTGGAAGTGGACTGGCTTGATGCCCGTAACATCTGCCGTCGCCATTGTATGGACGCCGTCTCGATGGAAACGCCCCAGGAGAACGAATTCATCAAGCAG…
AALF002103	ATGTCGCCTCAGTGCATGAAATGTTGTGATGTGAATAAAGTTATGCTTACGATCCTAGTGATTATTTTACGATGTGCCACTGTTAGAACGGATTCTGACTTTTTCAACATCAATGAAGTAATTCTTTACGCAACACCGGATGGTTGCCGAAATGGCGAATACTTTGATACTTTTGCCTTCAAATGTAAAATTTGCGACGAAGGATTACATCTTCAGGTGGCAAACGATCATTTGTCCTGTTCCTGCGATGATCGGTCGGTATCATGGCGTGATTATGACAGCTCAGTACAGGGTCCGATTTGTCGCAACCTGAGCGAATTCTTCGACAAGCCGGGACCTCGAATCGAGATCCTAAAGTTTTGTAAAACTCGTCACGTGCGACTACTCAACTCAACGAAA…
Ae2SigPSigP-190479_FR4_28-86	ATGTTCCTAAGCCACGTGGGTTGTTCACCACTCATGGCCAGCGTTTCGTTAACGTGTAGCGACGCGTTGCAGTGTGTTAGGCGATCGTTGAAGTTTAGTCCTACTTTGATGTGCAGCTCGTACCCATTGTTAACCGGTCCTTCGATTTCACTCAACAGCATCGTCTGA
Ae2SigPSigP-245477_FR2_554-657	ATGGCATTATTATTATTATTATTATTAATGTTTAGCGTTTTGTTTTATTTTTTTACGCGGTTTTTGTGGATTTTTATATCATTGACATCTTTGAATGTCAGTTCGTTGTTTTGTTTAACTGATGTTAATTTATATGGGTTTTTATCTTTAGTTAAACGTTGTGAAATTTTTATGTACTTAGTGTCGCCGGTTTTGAATTCTATGGGTTTTTCGTTATCTTCGTTTTGTTTCTCGTATTTACTTTTTCTTTTGTTTAGTTCGACTTTTACTGCGGATTGA
Ae2SigPSigP-254092_FR6_1-241	TCATGAGGCGTGAGAACGGATGGCGCAAGCGGTTTCATATTTGCGGGATAATTCTTCTTTGGTTGGCAGCCTGCGTACGATCGAACTATGTCACCGAAACGCCGGATTTACGATCGGCGTTCGAAACCGCTACCACAGACGAAATCACCACCGTAGAAAGCATTCATACGACCAAGACGATCGAGGAAATTACCGACAATAGCATTTTGATTAGTCCTACTTCAAGTCAATCTCTTCCGGAATTTGATTCGCATGATTCAAACATCTCTACGTCGTCAGTAGAAGATGTTGATAGTTTCACTAATGAAACATTGGAGCTGAACTCTGCATCAAATGAGATAGATGCAGGAATTACCGACCAGCCGGACCAGCCCGAACCGGCTTTGCCAGATGTGACAA…
AALF004847	ATGCGGCCAGACCGGACGCTGCGTAAAACACCGCAGCATGTCACAGCCAAACGCAAGTGTACCTTGCTGGACGAAAAGGACGAGCGCAATGTGTCAGACTTCTTGGTCACTTCGTCTGCCAAGGGAAATTTAGATAATTTGGTAATATTAAAACAGCGTTTTATACGTTACGCGTTTCGGCCTACTATTCTTCAGCCTTCCTCAGACGCCTACAATACATTTATTAGACAATTACAATTTTCGTCAAATTCTTACAAAAAGGGGGGACACTTACAACATGCTGAATGCGACCTTACAGCTTGGTCTGTCACTATTAACTAA
Ae2-240222	ATGCCCCGAGTGCGACCCACAACTAAATTAGGTGTATATGGCCAATACGATTTGAATCCTGAAAAAGCTGTTACATTATATACCGAATCGAAATTGCAAAATCAATACTACATCAAAACTCCCAACTGGGACGTTGCACGGCTGAGCTTTGATCTGAAAGGGATCCAAAGTAACCGGGAGTATGAAGAGGTCACCAAAGAACAGGGCCGGATGCGTGCTCATTCGCATGAGCAATTTCAGCTGAATGAAAAACGGCTGAAGGAGGCCGACAAACTGCTGCAAACTTTATGGGAGGATTTCGTCGAGGTTAACGATTTTCTAAAGGATTGTGAACTAAAGGAAAATGAGTCTTATGGAACTATGGAAAATGAAAAAAGGAAACAGAAAGAATACAATGAA…
AALF023066	ATGAAGCTGGGCAAGATCTTCAACCACAAGTTTGTGCTCGGCAGTTGCAATTTGATTTTCATGCTATGTGGTGTCACACTTCTTGCCACGGGATTTTACATGTTCACCGATGCTCCTCGGATATTGCTGTCCCGTTTGCTGATCTCCGCAACCGAACACCACAAAACTCCTCTGTCCGAGCTGGAGCAACCTCTGTTTTACTATGTGGCTCTGGGACTCACCATAGCCGGCCTGGTAGCCATAACCGCAGCCCTCCTCGGATGCTGGGCATCCTGCATGAATACGTACTGCGTACTCACCATCTACTTCCTCATCATTCTGTCGCTCCTGATCGCGGAGTTCGGTGTGTGTCTGATGATCACCGCTTGGCCACAGTGTCTCGGCCTCAACCTGGACGAA…
AALF017100	ATGCTGATGGGGGGTAGCAAGCATCGTCCACCCACCGACCGCCCACCGTCGACGTCCGTAACCGTCGATCAGTCGGCGCGATGTTTGCGAGTACAGCTGACCGACCATGCCACTAACTACTGGTATGCTAAGCTGGAGCTGGTCGCATCAACCTGTCGGGGCGGGTATGCTCAGGCACAGCATCTGCTGACCCAGGCCCTCTATCTCGGCGACCCCAGCATGTTCAACACGACCAAGGAGGACTGCATCTGGAAGCGGAGCGAGGACCGGTGCCCGGATCCGGACATCAAGACGATCCTGTACACGTCCGGTATTGTGAAGGATAAGTTTCTGTTCAACATGAATCACCCGGATTGGCTGAACGATACCGAGTGGGACCGATCGAAGGAGAATATCATT…
Ae2-235816	TCAGGGCTTCCTTTAGATATCCTTCACTTGATACCTCCAGAGATTTATCTAAGGATTCCTACAGAAATTCCTCTTGCGATTCCTCCAGCGTTTTCTTCAATGATTCCTTTAAAAAAAATCTTTAATATCAGCATATATTTCTACTATGATATGTTGGGGTCCAAAGCATTTACAACTGGGATTCCTCCAGTAATTGCCATTGAGAATCCTTCAGAAATTCCAAATTTCCAGCAGAAATTGCCCGAGGAATCCCAGCAAAGTTTCCTGGTGGATTCTATCGGAAATTTCTGA
Ae2SigPSigP-238673_FR2_270-336	ATGTTTCTTGTATTTACAGTACTTTTAATGCAATCGGTTAAAACTTGTTCACTTGAAATTGCTACTAGTTTGATTTTTCTAAACTTGAGTTCCCACTGCTACGTTGTTGTTTACTATTTCGCTTGTGTGCTGTTTTCAGTTTTGATGTCTGGATAA
Ae2SigPSigP-33973_FR3_1-102	ATGTTGTCCGCCATTCTTGTAACATGCCCTGCCCACCGTATCTTTCTGGCTTTGGCCACCTTCTGGATGCTGGGTTCGCCGAAGAGAACGTTCGCCTGCACACAGCTGAAAATGATGGCCCTTAACACACTCCGTGAGAACACTCTGAGTGTGAATAGGAGTTCGTCGAGCACGGTTCATGTCCATGTCTTATTGGGCCACCAGTCTTATAGGCGTTTAGACTGCTGTTTCCACTAG
Ae2-237785	ATGGCGAGTTTGAATCGTGATTGCTTGAGTGAGCACGACCGACAGGTGCTGGAATCGATATTCAATCCTTCGCAAATTGGCGGAGAAGAGTTGATCTATACTGGGAAGGAGGAGTTTCCTGAAGATCTGCAAGACCTGGCCGAACCGGACAACCCTCACATCCAACAGTCGAAGAAGCTTGAAATCGACGCAATCGAGTTTGCCGAGGGTGGAAAACTGCTGGAAGCGATCGATCTATTCACCAAAAGCATTGCAGCAGCACCGGAACGACCTGCACCGTGGAACAACCGAGCTCAAGCTTATCGGTACTTGGGTAACGAGAAAGGTTTCTTCTCTTCTCGTGCGCTTCGCTTCTGCTTCCGATTTACAGCGGCACTGGAAGACATCGAACAGGCGCTG…
AALF015861	ATGTATCTATTCCAATTCGCAGTCTGCTTCGCCATCGTCCTTTCTCTGGCCTTCGCGGCGGCGCAACGCTTCGGCAGTGGACTGCCAGCGTTCAGCCTCAGCTCACTGACCGGCGACTTTGGAGGACCAACCGCCTTCGGAGGACAGGACTTCAGCTCCGGTAGCTTAACCGCCGCAGCCACCGCCGGTCGTGATCCACGACAGAACCGAGGCCCAGTCGTGTTCCCACCGCCACCAACCGACGGTCCAATGGAGTCCAGCGGAGTTGTCGTTGGCGCTTCCGGCTACGGATTTGTACCTCCAAATGCGCCACAAAAATACCGGAAGAAGTACCCGTACCATCGACACAGGAAGCCATTGTCACACCGAGTAGTTCCGCCAAAGAAACCTCGACCCCTG…
AALF002390	ATGCATCTTCCGGCTAGTAGCGAGTGCCAAACTCCTCCAGAAGCAGCAAAAAGTATGACTGACATGTTCTCGAATCTTCACGACATGCTACAGGAGTACCATGGAGAGCTGGTGCAAACGGGCTCGCCGGCGGTTCTCTGTTCAGCCCTGCCGACGCACTGGCGCTCCAACAAGAGTTTGCCGTGTGCCTTCAAGGTTATCGCCTTGGATGACATCCAGGACGGAACCGTAGTTACAATCAAAGCCGGCAACGATGAAAACTATCACGCCGAGCTGCGGAATTGTACGGCGATCATGAAGAATCAAGTCGCGAAGTTCAACGATCTTCGTTTCGTTGGAAGATCTGGCCGAGGGAAATCTTTCTCGATAACGATAACAATCAGCACGTATCCTTGCCAG…
Ae2-234708	GCATTTTCGAAAAAATCCTGCGAGGATTTCCGGAGAAATCCTGCGAGGATTTCCGGAGAAATCCTGCGAGGATTTCCGGAGAAATCCTGCGAGGATTTCCGGAGAAATCCTGCGAGGATTTCCGGAGAAATCCTGCGACGATTTCCGGAGAAAACCTACGACGATTTCCGGAAAAATCCTGCCAGGATTCCCGGAAAAATCCTGCGAGAATTTCCAGAGAAATCCTGCGAGGATTTCCGGAGAAATCCTGAGAGA
AALF004201	ATGGCTGGTTTCATCACGACGCGCGCCATCAGCAGTACTCCGGCAGTGATGGCCATGATACCGGGCATCTACAAGCACCACCGCTGTCGGAACAACGTCTACCCTCGGTGCGACGTCCGACGCTATCCGGTACCGGACGAGAGCGTTTTCTGGTCCCAACCGTATCCGGACTACCAACCGCCGCTGTACGAGGCCGCCGTGTTGAAGGGCAAAGAGTGGGCTGATCTTGATGTCGATGATCCCGCCTTCGTGGGAAAATGGAATCAGCTGGACGGTGCAGTGAACCGGGTGAGCTTTGTCGGAGAGTACGAGGTGCGTGATGGGTTTCCGATGAACATGTTCGGGCGTACCGGGCTTCGCGGTAGGGGTTTGTTGGGTCGATGGGGTCCGAACCATGCG…
AALF010740	ATGAGGCACACGATATATAGCATATTATTAGGTGTAATCACACTGTCCTCCAACCCCGTGTCTTCCCAGCAAGAAATTTTCCGATTATTTGAGAACTGCCGATGGGGAAAACCCAACTTCGATCCATGCATCAAAAAGGCCTTCAATGCTCTGAGGCCTTGGTTCAAAACAGGCCTCCCGGAGTACAACGTCGCCCCCTTTGATCCCCATAAGGCATCCGTGGTGGAACAGTACCGAGGCGACCGGGATGGACTGGCCGGCTACCATCTCCAACTGCTGAACGTGTCCGAATACGGCTGGTCCGATTCGGAGGTCACCAAGTACAAGACGGACTACAAAAACAATCGCATCATTTACTCGCAGTACTTCCCGGAAAAATCCTTGGATGGGCACTACAGT…
Ae2-257708	TTTAAGGGGCATTCTCCACAAGATTTCAAGAGAAATCTCCACAAAATTCCAAGGGCAATCTCCACGCGATTTCAAAGAGAATTTCTACGAGATACCTGGGGAAATGTGTATGAGATTCCGGGGGAAAACTGCACGAGATTTCAAAGGAATTCTGCACCAGATTCTCAGCAGGAACCTCAACGAGATTCCTGGAGAATTTTCCCGAGATTCCAGGGGAAATCTTCGCTAGGCTCCAGTGGAAATCTCCACGAGATTCTAGGAGAAATCTCCACGAAATTCCAAAGCAAATCTCCACGAGATTCCAGGTGA
Ae2TE-84061	TGGTGGCCAGGCATAAGTACAGCTGCGGAGGCGTACATCAAAAACTGCGAAACCTGCCTATTGCTTTCAAAAAAGAATCCACCGCTTCCTTTGACCAGTAGAGTACTCCCGAACGGTCCATGGGAGGTACTACAAATTGATTTTTTTACTGATAACCAGTTTGGATTCGGAGAATTTCTTGTGGTAGTAGACACCTACTCCCGTTATTTGCACGTCTTGGAAATGCGCCACATAGATGCTGACTCCACCATCGACGCCCTCAACAAAATATTCGCTGTTTGGGGCTACCCGCTAGTTCTACAAAGCGACAACGGTCCTCCTTTCCAGAGCGACAGATTCGTGGAGACCTGGGAGAATAGGGGCGTGAAGATTCGAAAGTCCATCCCCCTAAGCCCGCAA…
AALF013725	ATGATCGAATCATACGTTAAAACAGCTGGTGATGAACTTCAGGCAATCAAGCATGCCATGAAAAGCATCGAGTTGATTTCTTGCGTTCGATTCGTGGAAAGGAAGTATGAAGTAGGCTACGTTCGAATAACAGCCGAATCCACTGGTTGCTGGGCTGACACAGGAAGACCTCTCGGTGTATCGGAACTCAACCTAGGTCCCGGATGCTTCAACTCCGAAGGAACTGTTCTCCATGAGCTTATGCACACGTTAGGGTTTCTACACCAGCACACGCGTCCTGATCGTGACCAGTACGTGCAGATCGTGTACGAGAACATTATCCAAAGACCTGAGATTTTGTTCAACTTTGAAATAATCGAACCGTGGACGAGTTTTGCCTTTCCGTTACCCTACGACTAC…
AALF006885	ATGAGTGAAGAATTTGGAAAATCGGGTCTTTATATCGATGATTTGTACTCTCTTCGAGTGATTGATCCTGAAGTAGCCAGCGAAACTAACGAGCTGAAAGATGAATGTGAGCAGTTCACCGATAGATTAACTGAATTCCGGCGAATAATAGAGCAGTTCACCAGCATTGTGGAGAGTTTTGCAACCGAAGTTGACCACGAGAAAATGCGAGCAATCGGAATTCAAAATTTGCTGAAAACGTTTTCCAAACAAAGAGAATCGGAACAGCAACAAATACAGAGTGAAATAATCGAAAAGATGGTCGAGTTGGACAAACTAAAAATAGAATTTCAATACCTGCAAAGAATAGAATCCGAGCAACAGGAAATGATTGATAATTTCTACCAGAACCAATAA
Ae2-217470	ATGTTGTACGTAATCGATCAGCGCCTGAAAGCACAAGCGATTCCACTGGACAAATCGGCACAAGTTTTACGAGAAATCACCGAAGTACTACTGGATCCAAAATTTCTCCACTATATTTCTACGGCTTACCAACACAATTTGCTTACGGTGCAACAAACACGGATTCTCCTTACTGACATAGCATGCTGTTCACTGATGCGCCTCGATGTGAATTCCATGGATAAATTGTGGGATCTAATGATCATGATCTTCAAATGGCAAATGTATTTAACGAACAAAAGTTCCCAAGCTTTGATGGATCTCACATTTCGTCATCTGGATGGAATTGGCAGGCTCATTCCTGAGATGAAAAAACAGATATTGATTGATAACGTTAAAAAGTCTCTTATTGAAATGTGG…
Ae2SigPSigP-239539_FR1_196-285	ATGGTTAGGCACTTGCTTGCAAAACGTGTGATATGTAGTTTGTGTGTTTTTCGGGGATGCATTGGAACGAGCAGCGGTGGCACATTGTGGTCCTTAAGACCCCATGGATGGTCTTTTTTGGTCTTGGAGCAATTTCTTTGCGTGACGTACGGAGAAGATTCGGTGCAGGCTTAG
AALF001320	ATGTTACGAAGTGCCAACACCGGCACCATCCTGTGTGAAGAACAGTCAAAGTTTATCCTAGACCGAATCAGCACCGTCGAGAAGCATTTCAGCGAACTTTGCGGAGCGTTCGCCGAGTTCACCCGGAAGGTTGCTCGCCTGCGGGACAAATCGGACGAGCTGGCCCACGTGACGCAGGACTATTCCTCGTCGGAAAAGTACAACAAAACGCTGGCCAGCGGACTGTCCAGCCTGTCGAAAGCCATCACGCTGATTGGAGACTTTCAGGATCTGGAGGTGAAACGGCTGGAGAATAGGATCGTTTCGGAGCTGTCCCAGTACGAGGTTGTGTGCAAGCACTGCAAGGAAAGCGTCAAGGATGCCATCATGGCGCGCGACAAGGAGCTGGCCAAGCGGAAA…
Ae2SigPSigP-225179_FR3_677-818	ATGCTGTTGGCGCTGTTGGTCGTGGTGGTGATCTTCGGCCGGGAATCGGTCAGTCGAATCTCTTCCGGCTTGGTGATTTCCTTGATTTTGATACCCAGAGGGTTGTTACTGGCGGCTGGGATTTGTAGCTTGGCGGGTGTTGAACCTTCCGTGGTGGCGGTAGTGGTGGTCGTTGTGCTGGTCGTAGTTGTGCCAGCTGTAGTGACATCGTTGGATGTTATCGAAGACAGTTTCTTGTTCTCTGCGTCCAGCAGATCATCTGCGTCGATTTCGGTTTCCTTCAGTTCGCTGGACTCGCCACTGGGCGAGGTGGGCTCTGCGATGTTGGAGTTTTCTAGAGGAGGACAATTATCATACTCTGGACAGCATCGGCCAGGAATAAACTTGGGTTCACAATCG…
Ae2-221761	GAGACATCGGACAATCTGCAGGACTGGGAATATGTCAAGCAAGGAATCGCACTATGGCTTAACAATCAACCGAAAGCGGCCGAGGAAAGCTTCCACAATCGGGAATCCAGTGTGCACATCGTGGCGGGCCACACATTCATCTCGTTCATGAATGCCGTGATTTCGTGGGAAACGGAAAAGATGAACGAAGCCCAATCCAAGCTGCGGGAGCTGGAGAAAAAGTGTGCCGGTGACATTGGTTGGATCAAAACCATGCGAACGAAACTGTTCGGTAGCTACGAGCCTCGAAAGTCCCTGGCCGATGCCCTTGAAGAGCAGATAATCTTGGCCGACACCCAACTGTGTCTGGCCATTCTGGTGTCCCTTAGTCAAGACATTGGCGGTTTCGTCAAGGGCGGT…
Ae2-21361	AAATTCTGGAAGAATTTCTGGAGAAAATCTGGAAGAATTTCTGGAGAAATTCTGGAAGAATTTCTGGAGAAATTCTGCAAGAATTTCTGGAGAAATTGTGAAAGAATTTCTGGAGAAATTGTGAAAGAATTTCTGAAGAAATTCTGGAAGAATTTCTGGAGAAATTGTGGAAGAATTTCTGCGGAAATTATAGAAGAATTTCTGGAAAAACTACAGAAGATTTTCTGGAGGAATTCCGGAAAAAATTCTGGAGACATTTCGGATGAATTTTGTGGAGAAATTCTGGAAGAATTTCTGGAG
AALF015375	ATGTCTAGCCAGCCGAAGATGTCCTCCGAGATGGGGGCCGCCGAGCAGTACGAGATGGAACAACTTGCCGAGGCCGAGAGCCAAAGGTTGCACAAGTTGCTACGCAATCTGGAGAACGAGCGGGCCGCCTTCCTGGAATCGAAAAACACCTCGATGCGCAAATTCAGAGCCAATGTGCGCACCCTGGAGAAGGAGAAACAACAGCTACAGTTGCAACTGGACTGCGAAGAACATGGTGTTCACTCGAAACGGGAAACGGAGATGGAGTCGGTGCTGGAGTTGACGTATGAGAAGCAGGAGAAGGCGAATCATAACCTGAAGGCGAAGAAGGATGGGCTGAGGGAGTTGGAGAGCCATATAAGGAAGATTCATCGGGAAATTGCGGAGATCAGGAAGAAC…
Ae2SigPSigP-235037_FR5_87-179	ATGTTGACATGCTGCATGAAACACCTCGGCGTATCGCTGTTCATGATCGCCACCAGGTCCTTGAAGGCCCGGTCGTCTCCGGTGGTGTTACGACATTCCTGTTTGACGTCCTTCATGAATTCGGCCGTTTCCAGCGCTGAGGTGGGTTCCGATTCCGGTCTCGCCTCAAGGCTGCTCGTGAAGACTACGAGAAGACCTAGGACGACAACCAATCGAGCAACAGCCATCTCTTCCGAACCGAACTTTCGCAACTCTCGATCTAGACTGACCTGA
Ae2-225091	CGTTTTCCTGTTTGTCTGAGTTTCTCAGGGGATTCCTTTCGGAGATCCCGAGGAAATTCTCCCAACATTCCTTCACTTAGTGGTTTCCTGGATAGGTTAGTAACACCGTCTCTCGGCATTTTTTCAAAGGTCCTCCTGGGATTTCTCCTCAAGAATTTTCCGGAAATTCTCTTGGAGTTTCTCCATGAATTTCTCCTCAAAGGTTTCCTCCCGAAATTCCCCTTATATTTCAACCCTAGATTACTCTATAAAGTTTTTCGCGGGATTAATTCCGAAGTTCCAATTGTTATATCTAAAATAGTTTTTCTTGAATTTTCTCTCGGAATAGTGTAA
Ae2-239710	ATGGTGCTAAAGAAAATTAGGCGCCCTTGGAAGCAATTGTTATACTTTGATATTGATACAGATTACTTTAGTCTCGTCGATAAAATATGTTGGTTATTCGCTCAACGACCTCCCATAACCAAGAATCGAATCTACAAAGGCCTATGGACAGTGTTAAGTGTGCTGCATGGCCTCCAGTATTTCGGTTTTACGATACAAATGATCCGCTGTATGAGACGTTCTCCCAGGGATGTTTCGGAGCTCACCACCATCACAAATATGATTGTTGTGCTAGGAGTTTCCGTTGTTCGCGGTTTATGTTTGGCGTATAGTCATGCTGATTTGTTGAAGCTTAAAACGTTCCTAAACACAAAGTCCTGTCAACGTGATGATGCCAGTGCGTTTCAGCTACGTAAAAGC…
Ae2TE-245477	GATAATAATTTTATTCCGTACGTTTCGATAAATACAACGAAAGGGGAAATGAAGTTTTTAATCGACACTGGAGCGAATAAAAACTATATCTCTCCGGAACATGTTAATATCCAAAATTGCAAAACGGAAACAGGGATTAAGGTTACAAACATCAGTGGCACCCATACAATATCTAAATCAGCTTCTTTCGACCCATTCCAAATCAATAAAAAGTTAAAGTTCTACATTTTCAAATTCCACAAGTTTTTTGATGGGCTAATTGGTTACGAGTCCCTAAGAGACTTGAACGCCAAAATTGATATCAGCAAAAATTCATTGAAAATTGGCAAGAAAACATTTCATATGCTAAAAAAATTTCCGGAGAACCATAAAATCAATCTAACAGAGCAAGGATTTCAA…
Ae2SigPSigP-243093_FR2_8-65	ATGCCGCTCCTGCTGTCAGCTACGCTGCTCCAGTTGCTAAAATTGCAACAGTGTCCGCTCCAGTTGCAAGCTACGCTGCCTACGCTCCGGCTGCCAAGATTGCATATGCTGCCCCTGCATCTTACGCCTCATCCTATTCAACTTCCTCTAAAGTAG
Ae2SigPSigP-219505_FR5_877-970	ATGACGATCGTTATTGCATCCTCTTCGTTTTCTGTAGCTCTGCAGCTTCCTGTAGCTATGTCGAAACATGTGCTGCTTCGGGAGGTATGTGTTGAAAGACAGGTTATTTCCATCTTCTCCTTCAAACTATTGAGTAGATGGTCTTTGGTAAGACCAAGCTGA
AALF020911	ATGGCTCTTGGACTCGCTTCTGTAGCGGCAGTAGCTGGAGGACTCACGCACACCCCGATAGCACTACTGACTCTCATACCACTTATAGCTGTAGGAGTCAATTACTATAGATACCAAAGTGTAGATCCGGAATCGAACCCCATCGACCAACAATCACTAAGACCTTACTATGACTTTATCGTCATTGGTGCCGGATCGGCTGGTGCCGTCATGGCCTCGCGGCTCTCAGAGATAGGAGACTGGTCTGTGTTACTACTGGAAGCTGGTGGCGATGAGACGGAGGTAACCGACGTTCCATCCTTAGCCGGTTACCTCCAGTTGACGGAATTTGATTGGAAATATCAGACGGTGCCGCCTGGAGATCGGCGGTACTGTCAGGCTATGATAGGCGATCGATGT…
Ae2SigPSigP-237388_FR5_316-388	ATGACATTTTCAGCACTGGTATTAACCGTTCTAATGTTCGGACAATCGAATTTCACACGGCAACGCGCGCAGAAGGTTCTACAAATTTCGACACTTCCGGCACCGTTGCAATACCCAGCGGCATGTACTCAAGACACGAAAGCACCCTCGGATGGCACTGAACTACCGGATTTAGCATGA
Ae2-242046	ACGTACCTGGACGAAGCCAACGGCAACACGCTGTTGACCCATCCTTCCTCGCCTTCATCGACGGCATCACTAGCGGCAACGGCAACGGCAACAGTCCTAGACCAAGTGTCGCCCAGTACCACAACTGTAGTCGGAACAACGTCGACCACGACCACGCTGGTAGCAGCCAACGAAACCCTAATCATTCAATCACCCTCGAACGATGACCTCAGCCAGAGCCTTTCCGAGTACACCGATGCGGACGAAAGCATCTCGGCCCCGACCGAACTACTCGCCGAGTTCTTGTCCGCGGTGATGTTACGCGATTACGTGAACGCGCTCAAATATTGCAAGCTAATTTTGCAATACGAGCCGAACAACAGCACGGCCCGGGACTTTTATCCGCACATCCTGTCCAAG…
Ae2SigPSigP-19096_FR2_31-175	ATGACGCTTAGCCAGATTATTCTCTGTGTACTTCGGTGGCAGATAGTTGTTGGTGAGCGGTTGCTCCTTGAAGATCGGAACCTCCACTTCCTGGGTCGGTTCTGGCACAACCGGAGGCACGTAATCCAGTTGAACCGTTGGCTTCTCGTAACTGTAAGGGGCCTGGTAGTCTTTGTGTTCTTCGGTGAGCTGAACACCCTTGACGTCGACGTGAGCCTGAACTGGAAGCACTTCGATAGCCTCAACGATTTCAACTCCCTCATTTTCTATGCCGAAATCGAAGGTGATGTGTTTTTCCACGTGGATGGCCTCGGAGTGGTGCTCAACCGGGTGAGCAGAGTCCTGATGGTGGTGCTCTTCTAG
Ae2-192843	TTTTACCATTCCGGTATTAGTAGGCGAGAAACTGCCAATGTTTTATCAATATTTTTTTCTTTTTTTTACCATAGACTGTTCTTTCAAGTGATACTGATGTGGAAAACAGTGGCTGATCACTCAAACTTATCATTCATTTTTCGGCTTAACGTGGTTCGGCCAATTGGCGTT
Ae2-13489	AAGACTTCCTCTCAGAATTCTGGAAGAATTCCTCTCGGAATTTTGAAAGAATTCCTCTCGAAATTCTGGAAGAATTCCTCTCGGAATTCTGGAAGAATTCCTCTCGGAATTTTGGAAGAATTCCTCTCGGAATTCTGGAAGAATTCCTCTCGGAGTTCTGGGAGAATTTCTCTCGGAATTCTAGAAGAATTTTTCTCGGAATTCTGGATTTATTCCTATCGGATTTTTGGAACAATTCCTATTGGAATTCTGGAACAATTCTTATCGGAATTCTGGAACAATTCTTATCGGGATTCTGGTAGAGTTCCTCTTGGAATTTTGGAAGAATTCCTCTCGGAATTCTGGAAGAATTCCTATCAGAATTCTGGAAGAATTCCTCTCGGCATTCTAGAAGAATTC…
AALF028473	ATGGGTGGCAGCGAAGCGCAAACCTACTGTCTACGATGGAACAACCACAAGTCCAACTTGGTCGAGATTCTCGACGCGCTCATAAAAATGGAATGCTATGTCGACTGCACGATCTATGTCGACGAGCAGGTCCAGTTCAAAGCACATCGTGTTGTTCTAGCGGCCAACTCACCCTATTTCCAAGCCATATTGCAAGACGTCCCCATGGATCACTGTACCATCCTGTTTCCAGGGGTACAGGAGTTCGAAATGCGGGCGCTCCTGGAGTACATGTACACTGGAGAGGTGAATGTCACACAGTCTCAGATTCCTCGGATAATGAAGATTGCCGAACAGCTCGAAGTCAAGGGACTGTTCGACATGGCCGACATAAAGGGACGATTCGAGAAGATGGTTGTT…
Ae2SigPSigP-226180_FR1_288-372	ATGAACGCCTCACTTACATTGAGCGCCGCAGAAAAATGCGGCCTGTTCACTGTACTTCTCTTTCTTCTTTTCGGCAGCTTGACTGGAACATTGGGATGCAAAGTGACCCATTCTCTTGCACCGGTAGCACTTCACGTTGACTTTGTCACTGTTGATCTTTGGTCCTTGATTGGGTTTGCTCAGGAACGCTTCTCCGCCTTGTTTTGTATTGCTTAA
Ae2-10907	TTGAATGTTGTTGGTCCTTCTCTCACTATACTAAAAACTCAATTTTGTTCCGTTTTTGTTGTCTCTCTCACTCTGTCTGTTGCTGGTAACAACTCTTTGGCCGAAAGGCAAACAACAACAACCACATTGATCGCTCATTCAGTCTATATCTGTTCCTATTGCACTGTCGCTGCTGCC
Ae2SigPSigP-76244_FR1_90-181	ATGATCTTTATGTATTCCTGCGAGCAAAGCAACATTTTCATGGGATGCGCTTTTCTGGTTTTCCACTTTACGGGCGTTGCTGCTGTTCTATCTACACGTTTTTCACTATTCGTTGTATCGCAAACCATCTTTCCAAAGCACCTTTCACTTCTCCACCTATACACGTCCACATTCTTGTTCAGTGTGACCAACTAG
Ae2SigPSigP-233124_FR5_14-208	ATGGCACTATCACACGGTCGCACATGCTCCTCGGCTTTGCGGACGATTTGGATTTTATCGGCATCGATCTTAGGCTATGGGCAGGCTTATGTTAAAAAAAATCAAATTATGACTGTTCCTCTGAAGAGCGAGGGAGATAGCGATAATAGACTTGACGATAAATTCAACCAAGACATAATGTACATGATTGCGGGTGAAGGCAGAAGCAGGCCCAGTGATGTTGGTGCTGAGGTGCTCAAAGTAACCAGCTTAAGTCCCATAAATTACAAACAAAATTCGTTCTGTAAAAGACGCTTTTCGGAAATCTTTATTTTAGAGGAGATCAGTCTTACTGTCTTACTGAATCATTATATAAAAAAAAATAGAAAAAGAAAAAGTTTTTTTTGTCTGATGCTGAAA…
Ae2SigPSigP-15582_FR4_15-271	ATGAAGCGGTTACCGGGAGTTGTGGTCCTTGTGACGGTGCTGATTTTAGGATGTGGTGCTGTGAAACCTTCTTCAAATGTGGATTTTACTGATGTGGAAGATCCTGCCGATGATTCTGGGTTCGTCAATGTGTACCGAAACTATCCGAAGATTCAGGTGACGGTTGATACTTCCAAGTTGAAACGCGTTTCGCAAGCGGAAAGTGAAGATAGTAGTTCGGGCAGTTCCGGAAGTTCTGGGTCAGAGTCGGTTGAGCGGCCCACAATCGGGGTGAAAACGGACATTACCATTGAAATTTCGGAAGAATCATTGAATGAAACTAACACAGTGGATGGCAAAAAGGATTCCGGAAAGAGACCCGGTTCGAATGGGAAGAAAAGTGGAAAAAGTGACGATGAC…
Ae2-157440	GGGGCTCTTTCAACGATTCCTCCCGGAATTCCTTCCAGGATTCCTCCATGGATTCTTTTCGGAATTTTCTTAGATGTTCTGCAGCATTTTTTCCATAGAGATCCTCCTGGAATTCCTCAAGACATATTTCTCACCATTCCTCCAGGAATTCCGCCCGGCATATTTTCAGGGATTTTACCTAGAGTTCTTCTACGATTTCCTCCCGTATTCCTTCTTATATTTATCTTGGCATTCATTCTGGAGTACTTCCAGAGATTCTTCGCG
Ae2SigPSigP-255152_FR3_111-216	ATGAAAAAAAGTATGTCTAAACATATCTATTTTTCAGGTCTTTGGTTGCTTCAGTGCCTTTTTTTTGCCAATGCTGACTCTAATTTTGTATCAGATGTAGTAACTAAATTAAGATACGAAGTATTTCAACCTGGTGAGATTAGTAAGATCAAAGAGTATAAAATAATTACCTATTCAAAATTTAACATTGCAGGTGATATTGTAATTAAGGAGGGAACAATAGGATCAAAAATGTATTTTATTCAAGAAGGAATCGTTGACATTGTAATGGCGAATGGAGAGGTAAATACGTTAACACAATAA
AALF015351	ATGGCTATTAATTTCCGCAATTTGTTTTATGGATTAATAGTTTATTTTTTCTTTTGTTTCTTTTCTCTTCGTTTTAGTGAACGACGTCTAGATGTGGCGTCTTTGCGGATGGTCTACTTCCATGATCAGACGGTGGCCGTCGTCGAGCTCGGGCCGGAGAAAAAACTTATCGGATGCGAGCTGATTGAAATCTATAAAGACTCCGAAGGCCACGAGCTGCTGCGGAATCTTTCCTCCATCAACCGCCCGTTGGAGATCTCGTTCCGGGACATGATCAAACTGATGGACCAGTGCGAACAGGTAGATCGAATCTACGCCAAGCACAGCCATCGAGCCAAAACCTCGCCTGCGCAGTCCAAAACGCTGGATAACGTCGGCTACCGGTTGAACGACGGCGCC…
Ae2-240856	GTGAATACAGTACAATTTCGATTCCCACCCGGCAGCCCCCGACCGTCATGGGAAGAAATTGCCAAATTTATTAAGCAGTTGGACACGGATCCACTGCTTATGGAGTGTGCCTATAAAACGGCCCGGGACCGCTCACTGTTCGTGAAATTCAAGAACCAGGATGCAATGATGGATTCGACGAAAAAGAATTCAGAGCCACGGAGGTTCAGTTTCACAAATGGAGATTCGGTGGTGGTACGGATGTGTATAGCGGGTTCCAATATGCACTACGTACGGGTGTTCGACCTGCCACCGGAGCTAAGCGACGACAGTTTGGCGCAGGTGCTCGAGTCGTACGGAAAAGTTGAACTTGTGGTTCGCGAAAAATTCCCGCCGGACTTGGGGTTGGACCACATGTAC…
Ae2SigPSigP-18327_FR5_1-65	ATGATGGTGGTGGTGATGAGCGTGGTGATGGGCATGCTCTCGATGTCCTGCTTGTTGCATACATTTGTTGTGCTGACAGATCTGCTTCCGCAGTTCGGACAATTTCTTCTCCATATCCTTTTTGCGCGCCACTTCATGTTCCAGTTTGTCCTGCACAATGTGAATTTTCTTTCGTAA
AALF013923	ATGGCAAACCCAAATGTTCCGGTTGCGTTCGTTGAGTTCAAGGACGTGGCCAGCGCCGCCGCCGCCATGTGCGCCCTGCAGGGCAAGTACCTGCTCTCGTCGGACCGCGGTGCCATGCGTATCGAGTTTGCCAAATCCAAGATGGCGGCCGACGTTTCATCGCACCACTTTTACCATCTGCACATGCAACAACGAGAACAACAGCAGCAACAATATCAGCAACAGAACCATCACCAACCAACAACAGCAACTGTTATCGACAACTCCTACATCAACGGAACTAACGGAAACGGACTAGGATTCGACTTTGGGAATGGCATATCAACCGGACGTTTCAGTAGCGTCAACAACAACAACAGCAATGGTCTCTACGCGATTGCCGTCCCGCAGCCCAGAGCG…
AALF016193	ATGCTGGGCACCAGATACGACCACAAAATGGGCGCCTTCGATTGGGACCTGCACATGAGACTGCGCGAAAATGGCGCCAGCCAAATTTGCCCTCAGGAGTACAAGCATTGGCGCAGTACCGGAATAGCGTTCACCTTCCCGGAGTACGAACAAAGTGACCCGAACAAAACGTTCGCTGTGGGTTTGGCCCGCAACGGAGATGGTTATATGCATCGCGGAGTGGTTGGCGATGTCAGTACCGGCCCATACGGACCGTTTGGATTGAAATGCGCGGAGGAGAAGCTAACACATTCCATGCACGGAGTCAATGATTTCCGCTCAACCGATGTGACGGAGCGGAACGTGCTCGAAATCATGTATGAGATTCAGGAACGTAAGGATTTTGCTTTAAACGTCAAG…
Ae2-57716	CTTCGATTTTGTTTTCTTCCACTACCCCCACTACACTTTTCGATGACGGTTTTGGCAGCCAATACCGGTGCCAATCTTAGCCTGGCACTTGTAGCCGAATCCAATCCACACACTTTATCACTTTCTCACCACACTCACGGTAGGTCTTGGCATGTCAACTTT
Ae2SigPSigP-248721_FR6_696-790	ATGATAACTATTTCCATTCTACAGACTACTTTTAAATTTTCGATTTTTATAGTTGTTGCTGCTATTTATTTTCAATATTATTCGTTCGGAATATGTAATGTCTACTTTCAAGTTACGGTTGATTTTAGGTTATTCTGGATTTATTTTTCTATACAACCACACTTGAATAGCACGGTAGGTATTGATCCGTTCTCGGGCGAGAGACTTGATATTTGGAAATAA
Ae2-235842	ATTCATCCAGGAGTCTTTTTTTATTCCCCTAGGAATTCCTTCTGTGATTCCTGTTGGGATTTTTTCTGGGATTCGTCCAGGATTTTTTTTCCGAAATTCCTCCGGGAATTCCTTCTGGGGATTCTCAAGGACCTATTTCTTGGATGCCTCACGGATTCTTGCCGCAACTTCTTCTGGGTTCGCTCCAAGAATCAAATTCAGAATTTCTTCCGAAGGTCCTTTAGAAGATCTTTCCTAGATTGCTTCAAGAAATCATTCCGGGACTTTCTTCCTAGATTTCTTCTCCATTTCTTCCAAGTTTCCTTCAAGAATTTCATACAGAATTTCTTTACAATTGCTGTTAGTATTTCTTCAGAATTCCTTCAGGAATTTCATCTCGAGGGCTTTCTTGTGTATTTC…
AALF004072	ATGCCTGGGGTGCTTAAATTTCCGTCCGAAATGAAAATTCTGAGGAAAGAATCCTTTAACAATTGGTACAAAATCCGCACGTACTTTTTCGCAACCATGCTCACTTCATTACCAGTACAGATTTTCTTCTCGATAGTCTACAGCACGATAGTGTTCACCTTGACGTCCCAGCCACTGGAGTACGATCGGTTCATGATGTTCCTAGCGGTCCTGGTACTGACCACCATTGTTGCCGACGGATACGGTCTATTTCTAGGAACGTTTCTGAATCAAATTAACGGAACCTTCATCGGAGCCATCACCACGTGCTACATGTTGGTGTTTTGCGGTTTTCTCATTATGTTCAGCCATATGTCCGAGCTGATGAAGGCGTTTAGCTATCTGTCAACGTTGCGGTAC…
AALF022303	ATGTATGTGCGTTGGTCCCGTCGGAAAGCGAATGCCAAGTATGCCAAAATGTCCGGTCCACGGAAGCTGCCGTTGATAGGGCATGCTCATAAGTTCTTCAGAGCAACACCAGGCCAAATTGCCAACACCCTCAAATATTTCGGTAGCTTCCCATCTCCGGTGTGCATCTACATGGGACCCCTTCCGCACGTTGCCATTTTCGACCCGCAACAGCTTCAGGTGATTCTGCACTCCCAGAACTGCCTAGACAAATCCATACAGTACTCATTTCTGCGGGTTAGCCGTACGCTGATAAGTGCACCCACCTATTTGTGGAAAGGTCAACGAAAAGCCTTGAATCCATCGTTCGGAGCTGCCATTCTGAATAACTTTGTACCCATATTCAACGAGAAATGCGCC…
Ae2SigPSigP-200724_FR2_57-144	ATGGCCCTCTGCTTGCTTACTTGTGGTGCTGCTGCTGCTGCAACTATTGGCACCATATATTTGGTGCGGATTACTTGTTGTACAAGTTCCCAGCGGTCCGACTCGAGCATACACCACAACCAGGCAAGTAATCTCACGACCGATGCAGCTGGGCGAACCAACCCTACTGGTGACGAGCATACCTATTTACTAGTGAACAATCAAAACATGCATAGCTAA
Ae2-14038	TGTTTGGCTTCAATGATGGCATTTGGGACAAGCGTTTCTTCAAGGCCCTCATGTGGCACCCCGCCATCGGGTAGCTATCCGAAAGCGATTCTCTCGTTGGAAATCCCGGTGACGAATCTGTCTCCTGCCTTATTCGTTGTTCTCTCTAGTATTTCCCGGGATCGTCGACATTCTGATGACTCCGGAAGCACTACTACCGAGACTCCAGCCTCCTCTAACACGTAG
AALF007880	ATGGTGTCCCGAGTTGCTGCTACCCTGTTGGTTGCCCTGGCCATGTTTGGATCCAGCGCACTCGCCCGACCAGGATACGCCGTCGATTATTATGATCACCCCAAGTATGCCTTCAACTATGGAGTAGCAGACCACAGCACCGGTGACGTCAAATCACAGCACGAAACCCGGGACGGAGATGTTGTCAAAGGTCAATACTCGCTGGTGGAACCGGACGGTTCCGTCCGTACCGTGGACTACACAGCTGATCCAATCAATGGATTCAACGCTGTTGTATCGAAAACCGCCCCTCTGATCCATCACCACGCCCCGGTGGTGAAACATGTCGCGCCCGTTGTGAAGCACGTCGTCCCCGCGCCCCTGCCCCTGCCGGCCCACAAGGTGGTCTACGCTCATGAG…
Ae2TE-227594	ATGCTCCGTACACCCCCGCCGCATGTGCACCCTCGGGAACAGTCATCCGATCTTCCCAACAATGACCATCCATCTGGTATCGAAGATAAGCAGGTAGGAAAAAGCGTGGCTTCAGGAAAAACTGGCCGAAGTTCACGAGTTAGTAAATATTCGTCGTTGTCGAGCGCTTCTTCGAAACGAATCAGAGAATTAGAGTTAAGACAGCAGTTAGAAGATGAGGAGTACAGGTTATCTCTAGAACAAGATAGGATACAGGCTGAGGTACAGTTAAAAGAACTGCAAATTAAAAGAGACTTAGAGCTAAAAAAGCAGCAGAAGCAGGTTGAGTATTTGAGGAAAAAGCACGAACGTGAAATTCAAATGGATGAGTTGCGATCTCAATCCGAGGTATCGAGTCGG…
Ae2-262270	GAAGTTCCAATTGTTATATCTAAAATAGTTTTTCTTGAATTTTCCCCCGGGATTACACTATTCTATTCCGATTTTCTCCGGGAATTTCTCACGGAGAATTTTTCAGTGGATATCCCAGTGAATATACCGGGAATAATTCATGGAAAATCCGGGAACATAGTTAAAAACGAATACCCGAGAGAAATGCTGATAAGAATTCCACATACATTTCTTGGTTTAAACGTCAAAGGAGCTCAGGTAAATTTCTCGCTAGAAATTTTAGAGGAAATCGATCGGTATTCCGGGATCCTGAAAGATTCTCAAGGTGGAATCCTGTAA
AALF001167	ATGAAACATCTTTTGAATTTATTTCAGGAAAAAGTCAAAATCTGTCGCCGTAAAACCGAAGACCTGGACGATGTCATCCCGAAGCCCGAGTCCTACTACGTCGATCAGCTTCGTGAACATGCCAAACGAGCTCCGGTTCCCAAGATGCTTTCGCGGACGGAAGAAAAAATCCTGTCTTTCGTTCCGAAGCGACTGCGGCAGCAATATCCAGCCGCCCTGAAGAACTACATGGCGGACGTTCACGAAGACTTCGACAAAGTTATGAAAGCTTTCAGCTGCCAGAAAATTTTCAAACCCGCTCCCGACGACTATGTTCCACCGAGGGAAAAGTTTGAGTTCAAGCGACTCGGGAGAACTGCTAATTACAAAAATTTTCTTAAGCATAAGGCCTCTATCCAG…
Ae2SigPSigP-240403_FR1_1140-1245	ATGAAACACATTTTGAATTCATCAAACTTGCTCATTTGCCGAGCACACAAACTTTGTATGTTCACGTGGCAAATATTGATATTCCTATTAGATAAAGCAGAGTGCATCACAGCACGTGGAATATGCGAAAAACCTTCATTTGTACGGACATTCTCATTCACCAAGTCAGCCAACATCAATGGAAAACCGCAAAGAAATCACGACAGGAGTGGACGACAAGAAACTAGACCTTAA
AALF025398	ATGATGAACGACCCTGCAGCATTGGGGATGATCCCCTTCGATACTATTGGATTATATGAGCAGCCAAAGCCTCGATTCATATTCAAAATGCCACGAGTTGTACCAGATCAGAAGAATAAGTTCGAAACAGATGACCTGTTCAAGAAGCTCAGTCGGGACAGTGAAGTTCGATATACCGGTTTCCGCGATCGTCCGATCGAGGAGAGGCGCGGCCGCTTCCGAGCGGGCTGCTGCGAAGGCCACACCGAGATCTCGTTCGCCACCACCGGTATCAACGTGCAGCTAGTGTTCAACCCCAACCACGGTCTCTATCACCACCCGCACCATCACCATCATCACCATCCGGCCCACCTGGGGCTGGAGAAGGAGTGCGACTTTGACAAGGAACACGGCAAGGTC…
Ae2TE-225770	ATGGATCGTTTGGGAATTGCCAAGCTGAATGGAAGCAATTACAGTATCTGGAAGCAAAAGGTGGAGTTTCTGCTAGTTCGCGAAGAATTGTGGCAGTACGTGACCGAGAACCGACCAGAACTGGATGCTGGACCTGGAGCAGCTGATGGAGCAAGAGCGCGATTGTGGGACAACGGAGACCAGAAGGCGCGAGCGACGATTGGCCTGTTGCTTGAGGATAGCCAACTGAACCTCATCAAAGGCACAAAAACGGCTCGGGACACCTGGGAGAGCCTCCGCCGTCACTACGAAAAAGCAACCTTGACATCAAAGGTATCCCTCCTGAAGCAAATGTTTGAGAAGCGGTACAGCGATGGTGAGGATATAGAACGACATATCTTTGAGATGGAGGACCTCTTC…
Ae2SigPSigP-25557_FR6_507-648	ATGGACAAATTTTCCTTCGCTTGGCGGTTTGCTTCTTTCTTCACTGCTTTCCTTCCTTCTATTTCGTCTTCTTCACATGAAGGCGACGCACTTTCTCGCGATCAGCACTGCTGTGTGTGTTTCCGAAATCGATTTTCCAATAGTGATCTCCTTTTCACAATTCGGCACACTCTGCACCACTGCTCTTCTAGGGAACTTCTAAACACATTGCGAAATATGGCTATTTTCTTTTTTATCTCTCTTAAATAA
AALF020290	ATGAGTCGTATTTGCGCAGCAGAGAAAATTGACCTTCACAAACGTGTTCTGAACCAGGAAGCGCACTCGATCATAGAAAGTGAGTCTGCAGGGGGAAGCAATGTAGCTGCCTACCGCACTGGAACGCCCATCACGGGGCAGGAATCGAAATCCTTCTACAGAATAAGCTGTCCAGGTCTGAGTGAATGTGTACCTTTGGAGGAATGTCCAGAACTGTTGCTTGAAACGGCCCGCCAATGCTACCGGGGTGACTTTTCTCTGTCCTGTGGGGTCAACGAACTGGAGCCACATGTATGCTGTTCACGGCAGCAGCAGCAGCAGATCCCACAGCCGGGTGGATTCAACGACCGAAATACCGATGTCGGATGCGGAAAAAGCATCGTCCAAGGCGACTACTAC…
Ae2SigPSigP-241995_FR4_236-305	ATGTTATGGTTATTATTACTGCTGCTGATGCTACCAACCAACCTACTGTACTGTTTGTCGCTACCGGATCGGTATGGGAGGGCGAAGCAAGGCGCGGAAAACTGCGTAAGAAAACCCGAAAAATGTATCAACCACCCAGTAATTGTTAATGAAAAAAAAAAATAA
Ae2-57585	CTCAACTACGACTTCGACATCCAGCACGTTTCAACGAACGATTTTGGCTGTGCGGATATGTTGTCTCGTCTGATCGACCGAACCAACCAACCAGAGGAGGAATATGTCATTGCGGCACTCACCCTGGAGGAGGACATGTCAAGCATTCTTTCCGACGCAACTAAAAAGGTTCCGGTTGCATTCCGGGCATTGCAGAAGGCAACATCGACGAACGCTACACTTCAAACCGTTATCAAGCACATCCGTGATGGCTGGCCCGCCTGCTCCAAGAATCTCACCACTGCAGTTCAACCCTACTTCCACAGACGAGAATCGCTCAGCGTAGTCGACGGGTGCGTGATGTTCGGCGACAGGATCGTCGTTCCCGAGACGTTTCGACAGAAGATCCTGCATCAGTTC…
Ae2TE-158419	CAATCAAACGGCGCTGTCGAAAGGCAAAATAGTGGCATAAAGAAGGCATTAGCGGCAGCACGACTGGACGGAGTAAACTGGAGAGCAGCTTTGGAGCAGTATGTTCATACTCACAACAAAATTCGTCCTCTGTCCCGCCTTGGAGTTACCCCATTTGAATTATTAGTGGGCTGGAAATTTCGGGGAACATTTCCAAGTCTTTGGAGTTCCAACTCATCAGATATGTTAGATCGTGCTGATATTCAACAAAAGGACGCAGAGTCGAAGCTTCAAAGTAAAAAGTACGCAGATGTGCGCAGAGGAGCGCAGTTCTCGGATATCAAGGTCGGAGATATGGTGTTATTAGCGCAGCAGAAAAAGCAGAAATCAGACCCAACTTTTTCGGCGGAAAGGTACATT…
Ae2-20171	GGGACTTATTCTAGTATTCCGTCTGGGATTCAAATATTTTCAGAAAATCCGTTACAGAGCTCCTGCTGGACTTCTACCAGAAGTTTCTTTTCAGGATTCCTCCAGGAACTCATTCTTGGATTCCTCTCCGGAATTCCTCATGGTATTCTCCCAGGAATGCCTTCGAGAATTTCTCCAGAATATCTTATTGAGATTTCTCCTGGAATTCCTTTAAATATACCTCCACGACTTCATTCTAAGATTCCTCCCAAAATTCCTTTGGGGATTCCTCCTGGTTTATGTTGTAACATGTACAAAACTTCACATTTATATGAAGAGAAA
AALF007085	ATGCAGTCGGAAACGATGACTGAAAGCAGCGGGTTCTTCGACCGGATAGTGCAATTTTTCGTAGATAACCAAGATGAGCGCACAAAAGATTGGTTCCTGTCCGGATCGTTGACCCCGCTCATAATGATCCTGGCGACGTACCTCTACTTCTGCCTGTACGCCGGTCCCCGGTGGATGGCCAAGCGGAAACCCTTCAAGCTGGAGAACGTCCTCATCGGGTACAACGCCGTCCAGGTGCTGCTCAGTATCGTGCTGGTGTATGAGGGTATCCAGGGTGGATGGAACGGGCACTACGACTGGAAGTGTCAACCAGTGGACTACACTCGACATCCCATCGCCATGAGGATGGCTCGCGCCGTTTGGCTGTACTACATCTGTAAGGTCGTCGAACTTCTCGAT…
Ae2TE-248000	AGGAGTCAAGCATCGTACAAGGTGCTGGTGGCAAAGTTTAATGACGTCATACTCTCATTCAATGATATCTGGAAGTTCGTCGAGAAGTTTCCGGCGGATGCTACCGCCAGCCAGATTACTGTCCGTTTGGACAGGCTCGACGATTTGTGGGAACGGTTCTCGGAATATCTCATCGAGATCAAAACTCACGATAACCACGATGATGAGGAGAACCCTTACCTAGCTGAGAGGCAGATGTTTAGTGATCGCTACTACGAAGCGAAGGCGTTCCTGTTGGAAAAGGTTAAGTTGAAAAAGGAACCAGAGGACTTGAACCAGTCTGTGAGGGGTCTAAACACGTCTGGTCTTGGGAACCTTGATCATGTAAGGTTGCCTCAGATCAAGCTTCAAACCTTCAGT…
AALF006127	ATGTTCAAGGCTGTGTGTCTCCTGGTTTTGGTTGCGAGTGTTTCCGCAACACCAACTCTGTTGGTCAAAAAACTTGCCCTCAAGAAACTGCTGCTAGGAAAGCTCCATGGAGGTGTAGGTTTGGCCGCTCCCGTTGCCTATGGTGCTGAACCCGTTCCATATGGTCCCGTTGCACCAGTTGCACCAGTTGCTCCCATTGCTTATGCCCAGCCCATTGCCTATGCCCAGCCAGCTCCTGTCTACGCACCTGCTCCAGCCCCACAAGTAGTTGAGGCTCGCTCGGCCCCAGCTCCAGTTCATCACGTCGTGTATCTGGCCCAGCCTCAGCCCCAGCCCCAAGCTGAGGTTTTCCATGAACCCCCGGCCGTGACCTACCAAGCCGCTCCCCAGCCTGCTGCC…
AALF003968	ATGTGGATGGCAACCATCCAGGAGCTACAGGATGTCTCCCGGCAGCCATCTCTGGAATCGCTGACAGGTGGAGATGGTCATCTACATCCGGGCCATGCGTACCATAACGGGCATCGTAGATCGCCAAGTTTGAGGAGGGAATCGCCGCTGGTGCGAACGCCCAGTCCCCGTCGACGGCATCATGACGTCGGTTTCTCCGATACCGTCTCCAACGTGGTCGAAATCCAAAAGGAAGAGCACAAACGCGGTCCACCGGGTCACGTGCAGCATAGCTATCCGGTGCTGGTAGCTCGTCGTCAAGGTCAGGGTCGAAGGCTACCACCGACTCCGTGTAAGCCATCGACCCTTCAACTCAAGCAGACCAACATTAACTTCCCCAAGCTGAACGCCAGCCCAACT…
Ae2SigPSigP-261964_FR6_385-471	ATGGGAGCTCTTTACATTATTCTCCTAGCTCTTAGGCAGATTGCGCGAAGTTCTGCGATTATTGGGCATCACCAGTACACAGGACAGATCTTCGGTGTTACCCTTCATAAGAGACCCCTCCGCAAATGTTGGCTTGTCGAAGCGCAAGGTCAGCCACCCCCGGCTATTGATGACCCTCGGCTGTGGCTGTCTTTCTCCGTGTGCAATCCTGTTCCGAATCTTTAG
Ae2SigPSigP-49358_FR4_1-56	ATGCGAAGATTGCGTGCTTCTACCTCGGTTTGCTTGCTCGTTCTTCACGTGAACGATACATGCGCCTTCTTCAGTTCGCAGCGTTGCGGACTGAACAGGCAGACATCAGTTAATTCAATCGCGACGAGTGCGGTATCGAACAGAAAACTGT
Ae2SigPSigP-257689_FR5_237-288	ATGAACGTCGACCTCGTTAAATTTTCCATAATTTATTTTTGTCACCTTCTATGCGCATCACTACGCCCAGAGAAGAAAAGCACTCCCCCATGTGACATAAACACAAAGACTTGCCATGAACTTGACAAAAGAAAAGCTGAATGCTCCGACGCCT
Ae2SigPSigP-291_FR3_657-730	ATGACACTTCAAGTGGTGTTTTATGGAGTTTTAGGGGTTTTTGATGAAATTTTAGTGTTAGTTTTTTTGAGGAGGTGTCAGGAGGTTTCAGGGGTGTTTCCAGGATGTTTCATAAGATTTCATGGGATTTTCAGGGGAGTTTCAAGAGATTTCAAGGGAATTTCGTGCGGGGGGATTAAGAGAATTTCGAGTCTTCAGTAG
AALF008346	ATGGAAGAACAGGATGCGGACCGTCACCTCAAAGCCGTCCTTCGAACGGTGGCCCTAGCTTCGGTACTGGGCAATGTTACCCAACTGGTCAAACGCCGTCGCGGAAGCCCACCCAAAATTACCAAAGAGCAAGAACTGCAGCAACATCTGGATCGAGCCAAAGATGCCCGGGCCGGTCGGCTGAACGTCATTGGGCCGAAGCATCGTTTCATCCTGGAAGGGGCGGCCCACATCTTGAACTTGGACCCCGAAGTGCTGATAGACTGCGCCGCGGACAAGGATGAATCGGTGCAGAAGATGGAGCGGATGTTCGAGGCGGACGGCATCAAGGGGCTGCTGGTTTACTACGGGATGTATCCGGCGCCGGATTTGACCTCCGGACGGTACAACCCGAAGCAG…
AALF019751	ATGGTGGCACGAATGGCCGGTTGGAAAACCGTACTGCAAAGCTCTCTCCCCTGTATGCTGATCCTGTTCTGGGGTGCGTGGAGCGATCGGCACGGTCGTCGAAAACCGTGCATTCTGATTCCGATCATCGGCGAGTTTACGACGGCCGTCGGTCTCATCTTGTGCACCTACTTCGAGTGGCTTCCGATGGAGGCGGCCGCCGTTACGGAAGCCCTGTTCCCGGCACTTACCGGCGGCTGGTTCACCATGTTTATGGGCGTCTTCAGCTACATTGCGGACGTGACCACCACCGAGGAGCGGACACTGCGCATCGGCATCGTTAACCTGTGCTTCTCGTTGGGTGTTCCCATTGGGATGGCCTTTAGCGGCGTTCTGCTCAAGAAAATCGGCTTCTACGGC…
Ae2SigPSigP-247438_FR4_74-246	ATGTTTTTTTTTCTGATTGTACGTGTGCTGTTCACATCGGCTACTATACTTTTTATTTCCTCTGGAACAAAACAAACGATAAACGCTGGCTTTTGCTGTGATTACAAGCCTATATGTTTACTTCTTTCTGGTATCTCTGATGGGATCCCTCAGGTTTACTTGTCGGGATTGCTCCAGAAATGTATTATGATATTTATGTTGGATTGGGTTGCTTCAGGAATTGTTGTCGGATTTCTCCATCAGAAACCCTTAATGCATTCGAGATGGGATTTCTCCAGAAATGATTGCTGCGATTCCTTCAAGAATTTTTGCTTCGTTTTTTCTAGGTATTTTTGCGGGTGTTTTTCCAACAATTCCGTCGGCAATTATTTCAGCGGATTCTATACCGATTCATTCAGA…
AALF011917	ATGGCTGTGCTGCAATCGATAATCCTGGCCAGTGTGCTGCTGCTGTCGATCATCGCGCAAAAAGGTGATGCGATCCGGTGCTTCACGTGCAACAGTGCGGATGACTCGATGTGTTCGTACGATAAGCCTCCGTCGGACATGCTGGTTGACTGCGACACCCACAAGGATGGCAACAAGTACACCTTCTGCCGGAAGATCGTCCAGTCGATCGAGTTCTCCGTCAACAACCTGCCCCCAGATACCAGAATCATCCGTGGTTGCGGCTGGGATGAATCGTCCTACAAGGGCAAGTGCTACCAGCGTTCCGGCTTCGGCGGCCGTCAGGAGGTCTGCGCCTGCTACGAGGACAGCTGCAACGGTGCATCATCGGTGCAGGTCACCATGGGATTGGTGTTGGCA…
Ae2-233054	CTGGCCTACCACGCTCCAGTCGTGAAGAGCATCGCCGCCCCAGTTGCCTACCATGCCCCAGTCGTTAAGGCCGTCGCTCCATTGGCCACCTCGTACGCCAACACCTACAAGGTCTCCGTCAAGGCTCCAGTCGCTTATGCCGCCCCAGCTTACGCTGCCCCAGCCTACCATGCCCCAGCCGTCGTTGCCCATGCTCCAGTTGTGGCTGCCCCAGCTTACGCTCACGCCTACGCCGCCCCAGCCTACGCTCACGGATACCTGCACTAA
Ae2SigPSigP-225305_FR4_266-330	ATGCTTTTTAATCTTATTTTATTCATGCATTTTAACTTCACACTGATATTCTTCCTCGGAATATTCTGTCAGATATTCTTCCATCATTCTTTTAGGAAATCCATCCGGGAATTCGCCCGGGCTTTCTTCAGACGTTCATTCCGGAGAAGCCTACAGAGATTTCTCTTAGGATTCCCCCATTAA
Ae2SigPSigP-222318_FR4_153-230	ATGTTTTCTTCTTTGATATTACTCTCAATCCAGGTACTCTCCTATCTACAGGGGACAGGTTTATGGTCGTTTCATTTTTGTTCATCAGCACCAGAAACCATCTTGTTTGTTTGTTTTTTGTTATTCATTGGAGGAAGCTTCACTCATACATACACAGCAATAGAACAAAAACATAGGCTCGGAATGTGCTGCTAA
Ae2-18115	ATTCCTTGGGAATTTCAGAAGGAATTCCTTGGGAATTCCAGAAGGAATTTCTTGGGAATTTCAGGAGAAATTCCTTGGGAATTCCAGAGGGAATTCCTTGGGAATTTCAGAAGGAATTCCTTGGGAATTCCGTGGGAGTTCCAGAAGGAATTCCTTGGGAATTCCAGAAGGAATTTCTTGAGAATTGCAGAAAGAATTTGTTGGGAATTTAAAAAAGAATTCCTAGGGAATTCAAGAAAGAATTCCAGGAAGAGTTCCAGAAGGAATTCCTCAAAGACTTATTCAGGGGATTTTTCTAAAAGTTCCATAAGGATTTCCTAG
AALF010082	ATGCGTTTGATCGATAAAGTCAGGGAAGTGGTCACGGTCCCCGTGTCGCCCAAGTACCTTCGCATTTCGACCATTCTGATTGCGATTTATAAAGTGCTCATCGCCCATATCCTGCTGTTCATCATGCTGCTGGGGTTGGCTCACGCCGAGGAGATGAGTGCCATACTCGGGGCGGACATTGCGGACCAGAAGGAGCGCGAGGAGTATGTTTACATCCCGACCAATGCCAAAGGCGAGACCATGAATCAGTTGCGGTTCAAATCGGCTGCCAGCTTGGCGTCGGTAACGCTGTATATGCTCTACATCGGTACCACCTTGGCAACGATCTATGTCCTGAGCTGCCTCGGTCTACTGATTGGAACGCTTCGCAATCGGCATGAGTTCTTCATCCCCTGGATG…
Ae2SigPSigP-248580_FR6_72-133	ATGGGTCAGCATGTTTTAAAAAAAAATTTTTTTTTAAGGTTAGACCTAGGGTTAGACTGGTTTACTACTTTGTGCAAATACTACCCAACCTACCAACATAACAAAAGAGCCTGCTACTTAACTTATTGCTTTACGATTTTTTTCCATTGTTATGCCCGGTCGGCATAA
Ae2TE-224731	CCGAGCGTACGAGCATTGCAGTTCAAGCTCAAGGAGATCCTGCTGATGTTTAATGATATTCAGCTCTTCGTATCGAAATTTAAGGATGATACAAGCGCAATTCAGATTCAGGTTAGATTAGGCAAGGTAGATGAGCTGTGGAATATGTTTAGCGATACTTTGGTAGAGATTATTTCTCATGAGGATTATGTCGCAGACGAGGACAAATACGCTAAGGAAAGGCAACAATTCAGTAGTCAGTACTACACTGTTAAGGCATTTTTGTTAGAAAAACTGGAACAAATTCAGCAAGCAGCTAGTGATCGGTCAACTAGTGTTCATGACAGCTCCACTATGAACATAACGGAGCATGTAAGATTACCTCAAATCAGATTACAATCGTTTAAAGGGGATATAGAT…
Ae2-220315	ATGGCACCGAACGTCCTTGGCAATACGTTACTCCTGGCGGAGGCATGCATACAACCGGAAGATCCCAACAACAACCAGATCAAAGCCAACAAATCGATTCTGAATGTGCGAACCACCACGGCAGAGCCTACTGCGACGGCGATAGTGACAGCAGCGAAGACATGGGCCCAGGTTGACGACTTCCAGAAGACTGAATCCAGCAGTAGCACCAGAAGCAGTAGTAGTAGTTCCAGTAGCTCCTACTTCCAGGCTGCTTTGGTGTGGCGAAATATTATCGCTTTCGTGTATCTGCACGGTGGATTCCTGTATGGACTGTATTTGGCGTTTACCGTTGCCAAGGGGAGCACTATTGTATTAGCTTTCGTCCTGGGAATGTTCGGTGCTTTCGGCATT
Ae2SigPSigP-240397_FR3_320-382	ATGATAAAAAGATCAAGTCTTCTGCTGCTATGGACGGCAAAATCGAGTTCGATAAGAATATGCTGCTGCTGCTCCTGGAAAATTATGGTGAATGGATGTTTGACAGCTGCCCGTGAGAGCAGCAGTTTGTTTTCGTTTACATTGGCGAAAACTCGGTACAGGAGCAATGATTACTGA
AALF012810	ATGGCAGATAATACAGCGGAAAATTTACCTGATAATGTCAGTGAACTATCCAGCTTTTCGGACTCTAGTGATGAAGGAAAAAGGATTGAGGAAGTACTTCCGATTGCGGAAGAGGAAGCAGACAAGCCGGCTTATAACGATGAAGATTTGGATACATTAGTGGGATTTATTCGTAACATGATATATCTATTCGATTATGACTCAAACGATTTCAACGATGAAGTGGCTGAAGTGATCAAACTCTGGCTGATTGACGTCAATTATCCGTTAATGTTCATTTATTACGATGGGGACCTTCTTTCTGCTTCACTTTCGTTTCCAAAATGCACTTTCAACGATCTAATGTACTTCATGCGCGAACCAGATCAGCTATTCAACGTGATTGAACGTTTTCACGAT…
Ae2SigPSigP-215638_FR6_1-107	ATGTTACTTGCACTTTTTCGTCCAGTACCTCTTGAGATAGTGCTTTGTAGGAGGTGCCTTTCTTGGCCGCCTCCTTCTTCAGCACTAGCATCATCTCTTCAGTCCTGGTACGACGGATGCTTTTTACATTCGCGCCTAGTTGTGAGACGATTTTCACCTCGCATGGCCCTCAGCACCACGGCGTATGTGTCTGTTTCGGTTTTGAAGACCAGCGCGTCACTTCGTTCGCATTTGGGGTCTTACAACCTTATTTTCCTTTTCTATAGAAAAGGATAA
AALF015685	ATGAATCCTCGAAGAAAAGTATCACGGATCGGATTTTTTTGGGACAGAATTCTAGAAAAAAAAAATCTTGCAGGAGTTCCTGAAAAAATCTCAGAAAAAATCCCAAAAAGGAAACCGAGTAAGGATAAATCTCGGGATTCCTTTTGGGAATACCGGGATGAACCTTTGAAAGAATCCCAGCATGCACTTGATGTGCTACGATCGTCGGTATTTAGTTCGGGACTTCGAAACGTTATGGTTCTGCTTGTTTTGTTGGCAATCGTTGGTGCTTATGCTACCGCCTTGTGGACTTTGGAAAATTTGATCGTACCAGGTGTTGGGATCCTGTGGAGATCCATACGTCTCCGGAAGAAATCACTTCGCCAGCGGTATGGGAAATGGGCGGTTATTACCGGTGCT…
Ae2SigPSigP-224741_FR1_619-693	ATGACATCCTTAACTTTCCTCAGCGTGGGAGCTGGTTCGTTTCTGTCCTCTACTGCACCAAACATATTTATTTCCTCCCCAGCCTTGATTCCCGTACTTACATTCTCTTCGCCATTCAGGTGCTTGCCCAAGTGCTGCTTCCACCTTTTGATCACCTCACCCCATCCTTATCCCTGCAGATTTCGGCTTGCAGCACGAAGCCTTTGCAGGATGCGTTGA
Ae2-222949	CTTCCGGTGGAAGTGTTGGAACACATATTTTCATTTCTGCCGTTGTCGGACCGTAAATCCGCTTCGCTAGTGTGTCACCAGTGGGAAAAGCTGACCTTCAGTCGTCGATTCTTGGGTGAGGTAAAACTTGAACTTCGACTTTGGTGTAAATCCCAGCAAACCTTTCTGCTAAGAAGCAGTCGCCGCTATAGACATTTGTCTGGTTTTATGGACGTGTATGTTGGCAAAGAGTCCTGTTTCAAATATATGTTGGAGATTGTGGATCTGTTCGGTCAAGATGTGGAGAGCTTGCAGTGCCAGGGACATTTTACCACAGACCAGTTGTTTTTGGTATTGAGCCGTTTGCCAAATCTTCAGCAGTTGATAGTCGGATTGCACAGGTGGAACCAGAGTATCAAA…
AALF022279	ATGGAGAAAGAAAGTCGTTCCAAACCGATTTCGATCGTTCCGAAGAACGTGTTCGGGCTGCGAACGGATATTGTGGGAAATGTACATTTTACCACGAAGCAGGAGATCATTTACCCGGTGGCGGGGGTTCTGGCCATCCACGACTTTGCCACCAATAAGCAGAAGTTTTTGAGGTTTCCTGAGAATTATCACCCGGAGAGGATTGTGATTTCTCCTGATCGAAGATACATCGCCATATCCGAAAAGAGTGGCGACAGCAAATCCCTTATCAACATCTACGACATCGCAACGCTGAAGAAACGTAAGACCCTACAACTGCCACCAGACTGCCCCAACACCCAGATAGGCAACATTTGTTTCACGTACGACTCGCGTGGCATTGCCGTCCTCTCCGTAGAA…
AALF013828	ATGCCTCCAAGTCTCCGGCAGATATTGTCGTCGCGGTTGAAACCCGAAGTTTCCCCACATCCGACAATCGAATTTTCTCAAAATCCATACGTGAAATCCAACGTCGGACGTAGGGCGCTGGACAGCGGGCCTGGCCCTCTATCCAGCGCACTGTACCCGACGGTATCAACCGAATCAGTCGACGCTTTGGAAGGTGAAACGGCCACACAGCGGGGGCCACGGGAAGCCCATCAAATGCGACCGAAGACGGCGACGAAGAAGATTTGCCAGTCCGAAGCTGACGTGATGATAGACAACGACGACGAGGATGACTACGAAGGATACTTTCTTCGGCCCGCCAACGAGTACAATATCAAGGAGAAAATTAAGCTTGCGAATCAGGAATCCTTCGCAATACCG…
AALF007737	ATGAAACTGACTCTGGTTCTTCTGTTCGTCGGATTGGTGTGTGCCGTGTACGCTCAGGACGCTGCCAAGGATGTTAAGGATGCTGCGGGCAAGGCCAAAGCCGATCTGCCTGACGCACCCAAGCTGGATAAGGATGCTGTAACTACTCCGGATCCAAAGGATGCCCAGAAGAAGGTCGATGATGCCGCTGGAAAGGCAAAGGATGCTGCGGCCAAAGCCAAGGATGATATCTCCGGGCTGGGCAAGAAGCTCCAGGATGGATTCAAGCTTTGA
Ae2SigPSigP-26067_FR3_1-67	CAATGCTTATTTCTTTGCTTCACTGGCGCATTAAGTACCACAAAAGATTTTTGTACCACATTCTGTTCATCGCATGCTCGATTCTTTGTTCTATCCATGTGACAATTGCGATATTGATCGCTTGCATTTTTTACATATTTTACATTAGACTCAATAACGTTGGTCCGATTCCTCCTGTTAAAGCTTTT
AALF007974	ATGCGGTCCATCATCAAACTTCTGCAGTGGTTGGGCTTCTGGACGCAACCCTATCAAACTCGCAGCAGTTCAAAACCACTGGCCTTCACAGCCCTTTACATTGGATGGTTGCTGTTCCCGGGCATCATCTACATCTTTCGACAGCAGCCCAGCTTTGCAGTTATTACTAGGACCGCCGTCGAGTCCATGTCCATTGCTAACATAACCATGCTTATCGTGAGCACCATCGTTCATCAACCGGTACTGGAGAAGGCCTACGGTGATGTCCGATTCGGTTTGGCAGCTGTTTCCGACAGTTTGGACAGGGAGTTGCAACGCACGATCGATCATCTGGGGACATCTACGGATCGGTTCTTCAAAGTCTACATTGGATTTCAAATGACTGTTGGTTTGATATAT…
Ae2SigPSigP-226602_FR6_426-516	ATGTTTTGCAGTTCTTCAATTACATCTTCGATAGTGGCATTCGTATCGTCATCATTGTTACTCACGTCATGCGTCTGCTCGTCGTTTTCTTGGTTCAGAGAGATACTGAACTTATGGGAATTTGTGCTTGACCCATCCTTGGTTGGGAATACACGTGGGGGCTCTGGGGTTGATGATTGTCCAGTTTCTGAACTACTGATACCTTCGTCATCGTTTTCAGAGGTATTTCTCTTAGCTTGA
AALF010216	ATGGGACGAGACGAAGATCAGCAGCACAATATGAAAAAACGTCCCGCAAGTGCATCTCCCTATGCGGAAAACTACCGAGTGCCGATGGACATTTGCCAGCGACATTTGATCAACCATCGGTTGATGGTGTCGAAACTGAGCCGCCGCGAGTTGGAAGACAAGTACATCAGCTTGTGCGACGAAAATTTCTCCATGAAGAAGCGCTACCAGGAACAAGAGGAGCAGATCAAAAAGCTTAAAACCAAGTTGATGCGCTTTTCCAGCCTGGAGAGCAACAAGACGAACAAATCGGATATGAAGAGCAATCAGAGCAGCAAGTTGCAAGATCTGGAGGAACAACGTCAGGAGTTGCACGAAAAGCTGAAAGCCTTGCGAAACAATCAGAAGAAGAAGGAGGCA…
Ae2SigPSigP-223948_FR2_329-411	ATGGCGTTTGAGGGGGTTTTAGAGGCTTTCTGGGTGTTTCAGGGGGTTTTGCTGTACGTTTTAAGGAGTTTCACGAGGTTTTACAGAAGCTCCAAGAGTGTTCCATGGGTGTTCCAGGAGTTTTCGAGGACGTTGCATGCGATTTCAGGGGCATTGCAATGTGCTTAA
Ae2SigPSigP-255127_FR3_263-364	ATGGTTCTGTTGCTGATATTGTTGCTGCTGTTGCTGATGGGGTCAAGTTGTAGCCATCAAGTAGGTGTTGAGATCGGTTCGTTCACTCTTCTTCCCCAAATGGTGTTCCATTCTTGGCTCCAAACCCGCTCCCTTGGTGCATTGGCTGCTGCTCGAGAACTTTGTCCGTATTTAGTCAGAGGTAGGAGCGTACCGGGACCTGAGGATGCAGTGCCGGATGGACGAGTGTCGCATGCTGCAG
Ae2SigPSigP-248056_FR3_136-228	ATGCAATTTTCTGTTGTTAAATCTGCGTATCCTGCATTTCAGTACGTCTTGCTAAGACATTTGTGCTTACTGTCGAGGTGCACCACGCAAGTGAATTTTCTTGACAACTGTATAGAAATGTGCGAAATGGAGTCAGCTCACACCGAAAATCAACATTTTTCTTCAAATCCTGAAATGAGTTACTGA
AALF011652	ATGGCAGCCTCGAAAAGCAGCGACAAACCTGTGTTGGTCGCTACAGATTCAGCTAGCGTTCTTCTAGCTCTGGAGTCGCCGAAGTCAAAACATCCCTGGATCCAGAAAACTCAGAAGTTTCTGGAAGAAGAAGGTCACCGTATAATTTTCACGTGGGTCCCGGGTCACTGCGGAATCAGTGGTAACGAAGAAGCCGACACCATGGCAAATATAGGACGGACAGGACGCCGCCGCACCCAGCATGTGCCCGGAGCGGACGTGAAATTGTGGTGCAGACGGACTATTGAAGACGCATGGTCCGCGGAATGGAGGGCAAACAGGTCCTTATTCTTCCGGAAAATCAAAGGGGACACCGAAACCTGGAAAGACCGTCACAACTGGCGAGAACAAGTTATTTTA…
Ae2SigPSigP-221952_FR2_176-233	ATGGATGCATTTTTTTGTTGTATTTTACTGATGTTCACTTTTTGCACACGTATTTTTTTTCTTTTGATTTATTGCTGCAAATTGTTTCCGGTTCAGGATGGGTTCGTTTATGATCGTGTTCGTTCCGCATGGTACGCTATTTTTTTTTGCATGCCTGAAGCTGTTGGATGA
Ae2SigPSigP-234113_FR3_538-679	ATGCCAAGACTACTCTCTCCTCGACCCAGAGTGGTCCTCACCTCTCCCTTTGTCCTCGGAAGGCGGGCAGGGTCAACTCCGCCCGCACCTAACTGTTTTGCAGACATCAAGAACTTATGCCTACGTTCAACCAGATCTGACCTGCTGAAGACAAAGATATCACTACCCTTCAGGCCCTATCAGCTGCACCAGACGGTTGCTGACAGTAGGGTCTTCACTTGCCTCGGCCCTTACCGGGGACCCCTTTCCAATAGCGGGCTTGGATCCAAACGAGTAGACCTACGCCACGACAGCAACGCTACCAGAACTTCCTCTCCGCGGCCACTTAATCGCTATATGTCTATTTCGACCGCAGGACACCGGCATGACCTACGAGGCCGACTCCGAACCCCTGGGCCA…
Ae2SigPSigP-247332_FR4_1178-1283	ATGAAAAAGCATTTCATAGCTCTTGTTTCACTGGTACCGTTTAATAAAACACGAGGGGCCGACTTCAGCCAGATGCCGCACACATTAAACATTACTAACACAAGAAAACAAGCAACACACATAACACACAGTGGTCGTTTGAAGGAAAATGTTCCGCTACTGGAGCGGGGATTGATTACACTTTTCGTGGTCTTCTGTATGCCTAGACGACTAACGTTGCTAACTGTACGATGA
AALF004553	ATGTGTGACTGCCTGCTGCCGAACAACGTCTCGCTTTCGTTCCTGGCACTATCCATTTCGGGCTCACCAGATAGCAGTCGTTTGAGCTCCCGACAAGACACCGTATCGCCAACGGATACGGCATGCTCCTCCGAATCGCCGGCGTTTCTGGGTGCGGCCTCACATCTGCTCCTGTACGACCAGAACAGTTCCGAAGAGGAGCTGGAAGTCATCAACGGTAGTGTTCTGGAGGCGAGCAGTGAAACCGAAGGCGATGGGGGCGGAGATGGCGGCGGGGGTGGTGCTGACTGTGCCAGCGGTATTGACCTAGGAAGCAGCGAAAGTCTCAGTCGGTTGGCCTCGGGACACCACCCGGAACTGGCCGAGGTAGACTTCAGTAGCCCTGCGGGCGATGAGCTA…
AALF005410	ATGAAGGGCTTAACGATATCGTTCCTGTTAGTAACGCTAAGCGTAGCCGTTCTTGGGGATAACCGTAATGAACAACAGAATTCGGATACAACCGTCCAGGTTCAGAACAACGAAGGATCGATTTTGGAAGGCGAAAAGAAGACTTCAAAAAGACATCTTTCGTTAGGTTACGGAGGCGGACTCGGGTTTTCGGGAGGTATCTATGGAAGTCACTCGGCTGGATTAGTTGGGAAAAGTGTTGGTCTTAGCTACGGTGGAGGCTACGGAGGATTGTATGGACATGGCCACGGATATGATGGTGGATACCATGGTGCTGGTTTTGGTTACGGATATGGCGGCGGTTACGGCGGAGGATACGGTGGTGGATATGGCGGAGGGTATGGTGGAGGATATGGCGGA…
Ae2SigPSigP-244899_FR6_5-155	ATGACGTCGATTAGATTGCTCGGTTTGATTGTTTTTGCAGGTGTTTTAGGTCAATGTGCGTCGCAAATTTCCAGCGACGATGCTAAGAAAATTGATGATTATCGAAAAGAGTGCGTCGAGTTGAGTGATGTCAGCGTAGAATCGGCCGTCAAAATTCACTCTGGTGTGGAGATTGAGGATCCCGATTGGTCTACTAAGCGCTATGTGCAGTGCTTCTTTCAGAAAATGCAGTTCATGGATGAGAACGGTGTGATGCTCAAGGATGCCGTTGTGGAGTTTTTTAGTCGGATTCAAGATGAGAGCAGAGCTAAAGCTATGGTGCAGAATTGTGACATTCAGAAGGAGAATCCCTTGGATACGGCCTACGCAGTGCTGGTTTGCTATCAGCGCAATAAGAAT…
AALF014430	ATGACTCTTGGAAACGTGAAGGCCATTCTTCTGAAGGCGAAGGAAATCTTCTTGGATTTCGCCTCCAAGACCTCGATCCACGGGGTGAAGTACTTCGGCTGTCCGGATCGTAATTGGTGCGAAAAGTTCTTCTGGATTACGGTGTTTGCCCTGTCGGTGTGCAGTGGGGCTCTGCAGATTCGTAAGGTATACGAGAAGTGGGACCAAACTCCGGTGATTGTGAGTTTTGACGAGAAGTTCACCCCAGTATGGCAAATTCCTTTTCCGGCGGTTACTATCTGTCCGGAAGCGAAGACGCCGATTTCGGTGTTGAATTTTACGAGGGAGTTCCATCGTTTTGTGGATCAATTTTCGAAGAGGAATCATCAAGCGAGGGACGATGCTCTACTGGCGATGATG…
Ae2-239270	GAAATGGCCACGAATTTTTTCAAGAAATATTTAGATATGTTTCCTAGGAATTTCTACCGGAATTCCTTTCAAAGTATCCTAAGAGTTTTCCTAGAGATCTTCAAAGAAGCTAATCAAGGCGTTTTTCCAAGTATTCCTACCAGTATTTCTTCGGGAATATGTCCACCCACAGATAGCTCCAGGAGCACTTTCATAAACTCCCCCAAGAATTTTATCGATGAATTTCACTATGAGCTTTATTTCATTACCCGATGA
AALF011402	ATGTTGTCGGCGGCGGATATCAAAAAGCTGGAAGCGGAATGCCTGGAGAAAATCCAGGGCGACGAGCTGTACCAGCTGCGGAACGATGCCAAGTTGAGGGCGGTCTATGCAGCGAAGAACTACGATGAGTTTAGTACCGATATCAACGAGTGCGCCAACTTCCCCTGCCGGAACGGGGGCGAGTGCGTCGATCTGATCGGCAACTTCAAGTGCATCTGCCCGCTCGGCTACTCCGGGACGCTGTGTGAGGAGGCGAAAGACCATTGCACCTCGTCGCCGTGCCTGGAGGGACGGTGTCTGAACACTCCCGGCGGTTACTACTGTCACTGTCCGCCGGGGCGAGCCGGCAAGCACTGCGAGTTCCTGCGGATGCCGTGCGATTCGCCACCCTGCTTTAAC…
Ae2SigPSigP-220356_FR1_441-564	ATGTTAGGCCTGTTCAGGAACATTCCCCGACCCGTATTGCTGCTGGTCTTCCTCAGCCATACTTCTAACAGCCACATCAAGCACTGCCACTTTAGTAACAGGACGCCTGAATATTCCCTTAACAGTCTGCACCTCTACTGCTCGAATTCGACCATCTTTTCCTGGAGATACCTTCACGATCTTGCCACGGATCCAACTGTTTCGGACGCCTTCCTCGACAATGACTACCAGGTCTCCGGCTTTCACTGGTGTGGTATCGTCGAACCATTTTGTACGACGACAAATCGTTGGCAAGTATCCCTTGATCCACTTTTGCCAAAACTGATCCAACAGGTTCCGTATTAG
Ae2SigPSigP-254762_FR4_133-245	ATGTATTGCTTGACAATTTTCTTCGCGTCCATCGCCGGAATTGGTATATTGAGCTCAGCGCCTAGGCGCCCCGTTGCAGCGAGTCGATCCGCTTTCTCGTTTCCTGCAATGCCCACATGTGCAGGTACCCAGCATAATGTGGTGTTTTTATCTCTCGCAAGAATTTCTATTTGCTGTATCCAGGGATGA
AALF022310	ATGGATGGGAACAACCCGGACTGCATTCAACCACCGTCCAGACTTGGACCCGTCAACATCACTGAATTGACCATCAATTCTCCACTTGCCATCCGAAGTCAGTTCAATCCATTCAGTCTGATACCTCACACTCCAGTTAGTGAGTGTGGCGTGGCAAAGCCAGAACCAATATCGGTTCGAATTTTTACTTGCACCAAGTGGCAGCGGCTTGCCTCTGCTGCACGCCCACAGGTCCTGGACGAGGATGAGCTGCTAGTGAACCGGTTGGGCATGGTGGCCGGAGCGGTAGGCAACACTCTGTCGCAAATCTTTTTCGGTACGAACGAACTCCGGTCGGAGGTAACGTTCTGGTGTGCCAATCGGGATCACGGCGATTACATGCAAGTGACGATAAACGAC…
Ae2-223387	CTGGAGGAATCCTTAGAAATTCTTGTGACAAACCTTGAAAGAACTCTTCCAAGAAACTCATTCAATAGTTCTTCCAAGGATTCCACCAGGAAATTTGCCAAAAATTTAAACAAGGACACGTTTAAGAACTTCTTCAGGATTTCCTCCAAGGATACCTCAAGGAAAAACTCCAAGGATTCCTCCAGGAAATCCTCTAAGGATTCCTTCAGGAAATCCTGCAAAGATTCCTGCAGGGATTCTACCAATTATTCCTCCAGGATTTCTTCCAGGGATTCCTCCGGGAACTCTTCCAAGGATTTTTTTATCAATTCTCACAAGGATTCTCCCATGAAGGATTCCATAGGAAATCTTTCAAGGATCCTCCCAGAATTCTTTACAGGATTTTGA
Ae2SigPSigP-35750_FR6_55-118	ATGGCCCTCAGCACCTGGGCGCACGTATTCGTCTCAATTTTGAAGACCAGCGCGTCGATCCGTTTGCGCTTGGGTTTCACGTTTCTCAACGATTTCTTTTTTCCAACCGTAACCCAAGGGTTCTCTTTCCCTTGGTTCCCGTTTCTCTGCTCGAATCAGTTGCACTCCGCTCTTTGA
Ae2-26931	AACTTTTTTTTTAAGATACAGCATTTGTGTCACATTCCAGTATTCCAGATATCCACAATTTACACTACAGCTAACGTCTTGCTGCAATTGTCGGTTTGTTATTCTTCTCGTTATCATGCAGTTACAGGAATCACTAACTCGTCGATATGGTTATATTTGAGAATGAACTTTTCTGTTCATCCAATAATAATAAGAAAAAATGCTACTAGTAACGAGAAAATCTACCACTTTAACGTGCACACCGCTTCTTTCCACACATCCAACCGATTAGATGCG
Ae2SigPSigP-221706_FR1_239-334	ATGCAATCTACGATATTGTTTTATATTATTTTATTATATTTAATTATCCAAATGCTTCGAATGCAACTTCCCATTCTACTTGCTGTCCGATGTCGAGGCAGGCACATCCCTGCGGACCTTGTGACCACGGAACGAGGCCTGTATTTTGCTGGCAGCCTTATGCAGCTCTGGATCATCCATATCAATGTCGAGCTCCTCGGCAACCTTTCTGGTTATTTCATCGATGTTGACGTCCTTTTTGTCGTCTTCCTCATCCTTTTTGCCTCCGGTGACTTCTTTCCGTGA
AALF028192	ATGAACAATTTGTCTCGCCATCGTTCCAATCCAAGCGGCAGGTTGTTTGCAGCGACATATTTCCCAGAGCTCATTGCTTCCTGTTTCGCTTCCTGTGAGGGCCAATCGTACTCCACTTCACGCCATTTGAACTTTTCTTTCAGCTTAACCGCATCGACCGTGGACACCATCGCCACAATTGCTGCTGCGAGCAAGCAAAACGTAACGATCGGTTCTTGGTTTGACCTCATCGTTGTGCACTTCACCTTTCGCTGTTCAGACCCGTTGCTCTATTTTTCGCAAATGTACCCCTCAAGCCACTACAGCAGTTCTAGCCACTAA
Ae2SigPSigP-254161_FR4_183-349	ATGTGCTCCTTCAGGGGAACATTCTTCAGCTTGAGTTCGCCGTACGCCTTGGCAATGATCAGAATCTCATCCTCGTACTTGAGACGTTTGATCGAGATGAGAAACTCCAACAGCTGCAAGTTGCCCCGCCGAATCAACAGAAAGTACGCCAGGTGGTTGTCGATGTGCTCGGTTTCCCTCAGGATCATATGTTTGGCAAGGTCATCGAGCTTCTTCTCCAGCGCCAACTCTGAAGCCGTAAGGTACTTCTTGTTCAAAGCGTTGCAGTCGGCTCCTCGGGAAATCAACAGATCGATCAGTTCGGGCCGATTGCGCTGGGCAAAGATGGACCGGTGCAGGGCGGTGTTGAAGAATTTTTCGTCCCGCTCGTTGACATCGGCACCGGTGTCCAGCAGGACG…
Ae2SigPSigP-236981_FR1_389-510	ATGTTATCGTCCTGCTTGTCGCTGTTTACCGCAGCTTGTACCTGTTTCCTCAATTGCTCTTCCCTATCTTCCAAACTTCTCTCCAACAGCTTGATTCGTCCGTGGCATTCCGTCAGTCGACTCTCCGTTTCCAGAAGCAGTGCACTTCTGGTAGAAGCCAACATCATGGCTTGCTTCAGCTGGGATTCCAAAGATTTTTGCAATGCCGATGGAACGGATATTGGCAACTGGGTTTCGGTCAGTAAGTCATCGGTCATCTGGCCAGCGTCAGAAGTTTTCCTTACTGGCGATTGCTGA
AALF024678	ATGTCCAATCGGCATCAACGTGGTGACAATGACGATGGTGCGGTGATCCAAACTTACCCAGTGATTCCAGTGCAATCCAATCCGATTAGCAGTATCGATGAGCTGTATCGCAGTATCCAGCAGGAGATTCAGTGCTACCGGAAAGAACACGACTCTATTAGGGCGGATTTGAGCCGATTAATTCAGAGCAATCAAGCGTTTGGCGGTGCGGCGAATGGGGATGGGACTGGTGGTAACGGCGACGGAGGTTTTGATCCCGAAAATTATAATAGGATATCGAATGAAGTGATAACGAACTTGAAGAATCAACTGGAGATTGTTACGGATGAAAAGAATACCCTGGAAAGCCTCTGGAGGAGCTCTCAGAAGACAATCCAAATACTCGAGCTGGAGATAGGC…
AALF011816	ATGGGGGAGCTGCCTAGGGAACGAGTAACGGTATCACGCCCATTCTCCCGGACGGGCATAGACTTCTTCGGACCAGTCTATGTCAGGCCAGGACCAAGACGAACAGCCGTAAAGGCATATGGCGCTATTTTCGTATGCTTTGCGACAAAGGCCATACATATAGAGCTAGTCTCCGATCTATCAACCGACCGGTTCATCCAGGCGTTACGGCGGTTCATGGCTAGGCGAGGAAGATGCGCAGAAATATTTTCTGACAATGGTACCAATTTTGTCGGTGCACGGAATCGAATGCGGGATCTGTTACAATTGCTGAAGGATAAGGACCACAAGGAGAAGGTGGATAACTATTGCCTCGATGAAGGCATAAAATGGCACTTCAGTCCTCCAAGTGGGCCTCAC…
AALF020914	ATGAAAGCGGTGTGTTTATTGATTCTAATAGTTGTATACGAAACCAGCAGCATCGTTATCAGCAGAAGTGAAAATTTCGAAGCAATTGGACAGAATGTAACCGAGAGTAAGCAGTTACTTTTGCGGAAGAAACGGTTTCTGCTTTTCCCGGTTGGAGCCGCGTTTCTGGTGACGGTAGCGTTTGCCAAAGGATTGGTACCTAAAGCCCCTACGGGCAATTTTGCCATTTTGGAGTTGGATATGTATCACCCGCTTCCAGACTATAAGAATCGCATCACTCAATTCAAACTAGGTGAAATATCTTACCCACCAAAACCCAACGCCAAGCCTGCACTACCACCGACTCCTCCACCACGATCAACACCGCCACCAGTTCCTGCACCATCTCCTCCTCCCCCA…
AALF004573	ATGTCCTCCAAACCCGCGACGCCGCTCGAGCAGCGGCGCGCTTTTCCGGGCGAAAGCGACAGCACCCGTATCCCGGTGCTTTCGCCGACCCCTTTTCGCCGGTCGTACTCCTTGCGGATGCGCACTAGCCGGAGCTTCCATGACTACCAACATTACCGCGAGTGGGAGTGCGACTGTGGTGGTGCAAATATGCATCATCCAGCGAATTTGTCCGGTCCGTCGTCGTCGTCGTCCAGCGTAAAAGTGAAAAATTCCCTCGCCAATGGGGGCAAATCGATCAGCGGTAGTTGTTGCCAGCAGCGGGCCGCCACAGCGGAGCCTTTCGGAGTGGCGAAGCCGGTCGTCGGCAGCAAGGATACGTCCCCGTCGGCTGGCTGCAGTGTCAGTGCTTTGCTACCC…
Ae2-220544	GAGGAATTCTGGAAGAATTCCAGGAGGAATTCTGGAAGAATTCCTATCGGAATTCTGGAAGAATTCCTATCGGAATTCTGGAAGAATTCCTATCGGAATTCTGGAAGGATTCCTATCGGAATTCTGGAAGAATTCCTATCGGAATTCTGGAAGAATTCCTACCGGAATTTTGGAAGAATTCCTGTCGGAACTCTGAAGGAATTCCTGTCGGAATTCTGGAAGAATTCCTGTCAGAATTCTGGAAGAACTCCTGTCGGAATTCTGGAAGAATTCCTGTCAGAATTCTGGAAGAATTCCTGTCGGAATTCTGGAAGAACTCTGGAAGAACTCTGGAAGAATTCCTGTCAGAATTCTGGAAGAATTCTTCTCGGAATTCTGGAAGAATTCTTCTCGGAATTC…
Ae2SigPSigP-940_FR6_83-160	ATGGTGGTGATGGTGATGATGATGCTGTTGCTGATGCTGATGTTCGAGCAGATGACGAACCTGGGGAGGGTTGCGAAAAGAAAGATTGCTGTTAGTGAAAAGTTCTCTTTGTTCATTTGCATCATTGCTATGAATGGTGGTTCTCAGACTACAATTGCCTATTTGCCATGCGTTCTTTGA
Ae2-20249	CTCTTTTTGTTGTTGTTTCTTTTTCTCTCAGTATTCTGCGTTATACTTTTAAATTCTCTCCTCACGACGTTTCAACATTTTTCTTCAATTGTCTTTTTTTCTTTGTGTAAATTTCACGTTTACTTTTTGTATGCATTCTTTTTTGGTGAAAATAATTTGATTTTTCGTTTTTTTTTT
AALF009743	ATGACCGGCCGTTCCATCTCCCTGAACAACCGGGCCACGGCCAAGTACGTGCTGCACAAGAACTGCACGCCCACGCGGTGCAAGGTGCAACCGACCACGCCGGAGCACGGCAGCAGCAGTTGGCTGTCCCCGGAGGAATCGCCGGCCGTGCGGCGCCGGTTGGACTTCGACTCGAAGCCGGACGTTCCGGAAATTCCGGCCACGCAGAACAACTACCGGGTGAGTCGCGACGGCAAGAACGCCCAGATGCAGAAAAAACGCACCAACATCAGCAACAACAAGAACGTGAATCTGCGGAAGTGCTTCCGGATGCGGAAGGGGTTCAAGGAGGAACTGGTGGACGAGGAGGAGGTGAACAACAGCAGTAGCGCGGGTGTGGGTAAGTTGGACAAGATTAGC…
Ae2TE-244209	GAAGAACATTTGACGCTAGAATTCGTAAAGTGTCGTTTGCTCGACGAAGANNNNNNNNTGCAGTGGATTGCAGATTCGGGTGCCTCGGAGCATATGAGCAACAACAAGAATCTCTTCGAAGAGCTGGTACCATTGAAGGATCCAGTTGAAATTGCTGTCGCATTGAACGATAAATCTGCGATCGCAAAGTGTTCTGGCTCGATTAGGATGATTGCCGTTAGTGGAAGCAAGAAGCGCGAGTGTACTTTGGAAAATGTTCTCTACGCACCGGATCTCCGTTGCAATTTGTTCTCGATCCGAAAAGTGGAAATGGCGGGAATGGAGGTCGTGTTCAAGGACGGTGGTGTGAGAGTATTGAAAGATTCCGAAGTGGTCGCGTGTGGACGGCGTCGTGGTTTG…
AALF021738	ATGTCAATGATAGAACGGGAGGATATTCTTTTCAACTGGACTGAACCGATTTATATGAACTTCACTCATGTCGGCATAATGAACAAAATGGATAGCATCTTCCGCACAAAGGTCAACGGACAGTTGGTCGGCCGCATCTACGGGGACATTTACGTTCATGAGTGCCCATCGGAGCTGGAGCTCGAGCTGGAACCATTGCCGAACAACGAAGCCACCATTCAGCACCTGAAACTGGCAAATGTCAAGGACATCCACGATTTGTATCCAGCGCGAGATATCGAAAGTGCGGAACTGTTCGAGAAGTTGATGGATCAGCTGCCCGGATTTGGGGTTTTCAGTAAATCCAACGATGAACTGGCCGCGTGGAGCTTGCAGTCGTACTATGGCGGGATGTTTTCA…
Ae2SigPSigP-240778_FR4_460-519	ATGGTTTGTCTTTGTTTTTTATTTTTGCTTGGTAAAGGTGGTGGTCCTGACCTGCGGTTGACCAGATTGTCACGGTACGGATCTCTCGGGCGGCGCTTCATAATGTCGCTCTCGGCGGCTTCGTATGCCAGCGAAATGGCCGGTACCATGTCAGTTCCCAAA
Ae2SigPSigP-250098_FR1_18-95	ATGCAGGCGTCTTGTGCGGTACTGGTATGGATGCTGGGGAGTTGCTGCTACCATACTCACGCGCAGGACAGCATAATGTCTGTGATTGAGTTCCTCCAGGATGGAGGCAAAAGATTGGATAGAGAGCTTCCTGATCGAAAAAACCTGAATGAAGAATACGACTTTGTGATAGTTGGTGCCGGATCAGCGGGCTGCGCTCTAGCAGCCAGACTGTCGG
Ae2SigPSigP-221194_FR5_393-468	ATGTTTGCCTCCTCCTGCCAGTTTCTCTGTTTCATTTCCGGGTCTTCCTCATGCTGTTTTATTTCCTTCTCTGCGAGCGTTCGCTTTCAACGACTGCGGAGTTTTGAATTATTGCTTGTTCCGCACATTCATTCTCAAGTTTTCGCCCGCAGAATCTCAACCTTCCTCGTGACTTAG
AALF016273	ATGAAGCGATTGTTGGTGTTTGCCGCCCTGGTGGGTCTCTCGATGGCCCAGTTCCCGAACGGACGTGTGCTGGAAGCTCCCAATCCGCAGCTTTGCGCCAACCGAATTATTCACGAGCGAGCTCCCGATGGCAAGGGATACTTCTTCTCGTGGCGCGACCCAACCCTGCAGGGTGCGGAAAAGGACTGGCTGGACGCAAGGAACTTCTGCCGCCAGCGGTGCATGGACAGCGTCTCCGTCGAAACCAGCCCGGAAAATGAGTGGATCAAGCAGAGGATCGTCGACGGCAAGCAAAAATACATCTGGACCAGCGGCCGCCAGTGCGACTTCAAGGGCTGTGACCGACCGGATCTCCAGCCGGTGTCCGTCAACGGGTGGTTCTGGACCGCCGAGCTGCAG…
AALF017016	ATGGACACCAACCTGTGGCAAACGCTCTGCAAAATGAGACGCATCAAGATGGAAAGTGAATTTCGGCTTAAAAGTTGTGAAATTCAATTAGCAGACTCGGAAGCAGCCTTGAATGCATTTCAGAAGGAAATAACTTCGAAACGTAATTCATTAACGGCACTTGAGTCTAAACTACAAGATTTGTTGAACAAAAAGTTCGAGGATTCCACTAACCGAAACGTACAAATTGTAATGAAACGTGGCCTCATAGAAGTTCCCATCTCCGGAAAGATGGTCGACTTCAACAATTGTATTCTGATTCATCGTACCGATGTGGACGACATCAACGTCGTAATAAAACAAGCTGGCTCCAAGAAGCTCAAAGCCATGATCAATGCAGCTCAGTTCAGGAGGAAAATC…
Ae2SigPSigP-224067_FR6_438-500	ATGTTGGGGATGCTGGTGGGCCAAGTTTACGTCCAGGTTCTATTGTATTTTATACTGATGGGTCCAAGATGGGTGAAAATACAGGAGCCGGTGTTTTCGGCCCTGGTATCAGTAAGGCTATACCAATGGGATGCAGTCCCACTATATTTCAAGCGGAAGTTCAAGCCATTCTAG
Ae2SigPSigP-211739_FR5_1-53	ATGTGTAATGTTCTGCACGCCAGCAAGAACTCAACGCTTGCTCTGATCGCTTTGCTGATTTCTCGTTTAGCATTAATCCCCTCCATCAACGGTATAATCCTCTTTTCGAACATAACAATTCGAGGCGGTGCAGTTTGCATTGTTTATGACACCTAG
AALF009676	ATGTCCACCGCGGCGATCAACAAGTGTCCGATTCCGGATTACCTGAATGAAGAACTGATTAGGGAAACGCTCCGCAAGGAATTCAAAAGTGAGGACATCGTGGTGGAAGAGTTCGATGTTTCTCCGGCTACATCGGCTGGGGACAACTATATGAGCGATGTTTTTAGAATACCCGTTAAATATCGGCTATCGCCGACGGAGCAGAAGAGTGAACACATATCTTTTGTGGTCAAGTGTCTCCCCGATACTGGTAGCCGGGGCCCGGTCATCGATGAGCTGAATGCATTCCACAAGGAGGCCCAGATGTTTACCCAAGTGATACCTAAACTGTCGAAAATTGCTGGCGATGAGTTTTTCGCGGCCAAATGTTTCCACACAACGGAAGCTCCCAATCGCATG…
Ae2-216992	AACCATGCAGAGATCGCGAGATATTTTTCTATTGACTTTTCGAGAGGTTTGTTGCTCTCAGGTGAGTGTCACGACTTGGGGTTTTCAAAAATAACTCAAAAGGACGCATTGAAACGAACACTTTGTCGTGATGAGTGCCAAATGAGTTCCCTTCATTCAAGCATTCCTTCTTCTAGAAAGAATTTTAACGGACATCCAAAAAGACCTCCCTCCCTACTGATCAAAGAGCGCCATGGTGTTGAGTGCCTCAGAATACAGCTGCGCAACTGGGTGACAGTGATGAGTGCTCAATTCCCTCTGTTTCTGAATGAAAACTCGGATACAACTTTGAAACATCCCGCTACAAAGTCATGA
Ae2SigPSigP-247235_FR6_357-424	ATGAGCAGGACCTATCGCGTTCATATGGTGTCAGTTGCTTGGAGTATGAGACTTCTATTCCTACTAGGTTCATGTGTGGGACGGAACAGGGAATGCTGTTTTCCTGCAACCGCAAGGGCAAATCACCACAGGAGAAGATTGTTTATAGGCTTCCATGCCACACCGGACCGATTTACTCCCTGA
Ae2SigPSigP-261486_FR1_54-138	ATGACCATTGCAAATGTGACCAAAAATCTTCTTATTCTTCTTTTTATTCTCCCTATTTTTTCATATTCTTATACTTGTTCTCCCTATTTTTTCATATTCTCTTGTTCTTGTTCTTGTTCTTGTTCTTGTTCTTGTTCTTGTTCTTGTTCTTGTTCTTGTTCTTGTTTCACCGGAAAGTTCTGGAACTTACCAGGATCACTCATCGGAACGTTCCATGCCGCACTATCGCAGAAGTAA
Ae2-258632	AGAAAAGCCGAAAATAAATATCAAGAAATATTAACAGCAACCTGTACGAGGTTGTTTAAAGAGTTTTTTTTGATGAAATTTCGAGAAAAAATACCTGCAAAAAATTTGAAGAAGTATTTGGAAGATTTGCGAAAAAAAACCTGGAAGAATTTCTGA
Ae2SigPSigP-241861_FR6_321-401	ATGGCGGGGGTTGGTTGCATCACTTTGTTGGCGGCCAGTTGTTTCGTATCCTCTTGGCAGTCCACATGCACTTCGTTCGTTGCTATACCGGCACAGCCCCGAGCAGAAGGTGGCGCAATTACCACTAGTAAAAGCACTGCTGGAAATGTCACTAACAGTTCCACACCCATTCCGGGTTCGCTTTATATCGGAACTATCACGGCAACCGTATTCGATGGAATTGAGCATTAG
Ae2-214601	ATGGAGGCGGCATATAGAACGGCACAAGACCGGTCACTGTTCGTAAAATTTACGAGCTTCGATGCAATGATGGAATCATTGAAAAGGAACTTGGAACCGCGCAAATTTAGTTACACAAACGGAGACTCGGTTATGGTACGCATGTGCATAGCCGGTATCAATATGCAGTACGTCCGAGTTTTCGATCTGCCGCCGGAGCTGGACGACGAAAAGTTAGCGGAGGTACTTGGATCGTATGGAGATGTGGAACGCGTAGTTCGTGAGAAGTTTTCCGCGGATTTGGGATTGGCTCACATGTTTACCGGTGTGCGCGGTGTGTACATCAATGTGAAAAAGCCAATTCCACCATCACTCGATGTTCTGAATAGGAAAGGAAGGATTTTTTACACTGGACTAAAG…
Ae2SigPSigP-252969_FR3_47-112	ATGTTTTCTTCTTTGATATTACTCTCAATCCAGGTACTCTCCTATCTACAGAGGACAGGTTTATGGTCGCTTCATTCTCATGTTCAACAGCACCAGAAACCATCTCGTTTGTTCGTTTTTTGTTATTCATTGGAGGAAGCTTCACTCATACATACACAGCAATAG
Ae2SigPSigP-244854_FR5_544-629	ATGATAAACATTAATTTAATTTATTACTTGCTGCTTCTTCTGATACTTAACCTCTTTTGTTTTTCTCTAGGTTCTATTACAATTATATATAAGACTTCCATAAAAAGTTTCAATATTATTTCCTTTCCTTCTTTTTTCAATATATTTTATCACTTTTTAAGAATAGATAAAAATATTTGTCAAAAATTTCCTCTTGTTCATATATCGTACAATTAA
AALF011561	ATGTCGAAAAAACTAGCCGCAGAGAATAGCGTTCACAAGGAGCAAGAACCAGGTGTAATTAGCAATGCAATGCTCACGAAGGCCATCATCGAGCAAGGCCATAAGGGGGAAGCCGGCCGGTTGGCGCGCATGGATGAGATTCAGTTGGATCTGATAACCGTCATTCGGTTAGAGTTTCAAAATATTCTCAAAATTGATCACCTCTGGGTACTGAAGAATTTGGAAATTCTATCCTTGGCGTTCAACAAAATCGATAAAATTGAAAATCTTCACCGGCTCACCAGACTTAAAGAGCTGAACTTGTCCTTCAATTTCATTGAGAAAATTGAGAACCTTGACCAGCTGGTGCTACTGCGAACGTTGTCGCTGTTTGGAAACCGTATCAAAAGGCTGGAGAAT…
Ae2SigPSigP-207473_FR6_13-137	ATGAGATTCGGTTACAATGTTGCCCTTACCGGGTTATTGCTCGTGATTGGTGTAGTTCAAGTGCGCAGTGATACATGTCCGGTGTTTTTGACCCTGTCTTCGCTAGCGAGGCACATCGAAGATGCATTTTTGGTAATAAATTGGGGCCCAGATTGTGAGACACCGCCCGATTGGATAGGACTTTACACGACGAATCCCGCATTGTCTGACGAACCTCCGGTAATGAAAGTTTACGTAGAAGGTCAAAAATCTGGTGAAATAGTGACTGAAGTCAAATTTGGCAAGCCACGCCTCCCGGGAGGATGGAGCTACGACGAAGTCCTGCGTCACATCCCTAAACGACGAGCCA
AALF008424	ATGCCCATTACACCAGAGATTCGAAACATTAACGCTGAATTAGGAATACAAGCTGGCTGCGACGCAGATTTTCAAGATTTGGACAACATTGTGTTTGGACGGAACTTTAACGGGACTCCCTTTTGCATCGATTTACTCCGCCATATCTCAACCAAGGTTGCAGATGCGAAGATACCATCGGTTATCGGACCCGTGGAGACCGTAGTCGGATCTCAAACACAGCTAGGATATGCCGTTGCTAACGACGACCAACTGCCCCGTAATCTCCGACCCACCCAAGGAATAGTATCTGTTAGATGCTACACCCAGCTGATTTCGCTTAGAGTCACAGCTGTCGCAGTGTTCAAGCCTCGAGTAGAGTACGTTAACCTACCGCGTAACTACATCTACCGTTTCGAG…
Ae2-86529	ACATCTCCAAAAATCCCAAAGTCGCTGAATATGTTCCCCGATTTCTCAAAACTTCCCCCAGCATCTCCTGAAATTACCAAAGTCACCTTTGGAATCTCCAACATCTCTTACAATTATCGCCGACACCTCCTAAAAAACCCAAAGTCGCTGAATAAGTTCCCCGATTTCTCAAAACTACCACTAGCATCTCCTGAAATTACCAAAGTCACCTTTGGAATCCCCAACATCTCTTACAATGATCGC
AALF018055	ATGGCGCTCGAGATACGGATGTTGGAATGTGGTTTGCCTTCTCCCAAGAAAGAGAGAGTGAAGTGGATGCTGGCTGATGCTGTTTGTTACGAACCCGTATTCGATTCATCTACCAGCGTGCTCTACCTGAACCACATGATCCTGTACGAGTGCCAGGGCCTTTCCAACGAGCTCGAAATGCTCTCTCGACGGCACGGCCAACCCTGCTTCCAGTTGAAGGCGGCCCACTGCAACACCGTCGTGGCTAACTGGGCACGTGGATCAGACGGCTTCAGCTTCCCGCAGGAAGCCGGCTACCCGCTGGACTCACACCAAGCCACCTATTACTTGCTGGAAACGCACTACAACAATCCGGACTATTCGTACGATTTCTCATCGTTGTACCGGAAGAATCTGAGC…
Ae2SigPSigP-241555_FR3_228-297	ATGCATTTGCTGGTTTTTGTACTCGAAGTAGTTGCTGTCCTGGGTGAATGGATCAATAGCTGGAAAACCTATCGATGGAATGCCATTCACCAATTCTGGAAGCAGCCGTTGAATAGAGTCCTTGATACACTGCCCAAGTTCAGGGTCGTTGCGATTGCATATGCGCATGAACGATGCTGTAACGAACGAGAAACGACGATTTAA
Ae2-37731	TTTAAGAGGGGCGTGAGGGAGCTTAAAAGGATCTTAGGTAAATGTCGCGGAGGTTTTATAGGGATTTCAAAGACGTTTCAAAGCGTTTCAATGCATTTCAGGAGATTTCAAAGGAATTTTAGGGGGCTTCAGAGACTCTTAGGTGACTTTCACGGAGGTTTCAAAGAGGTTTTAGAGGCGTTTCAAAGCGTTTCAAGACATTTCAAGGCGTTT
AALF014156	ATGAAGAACAAAGTAGGCTGGCTGGACGCGTTGGCCGAGGCCACCCAGGAGTATTACTACGCCAACAACACCGGTGGAGGTCCGTCGATAAAGTCACGATACGTGACGGCACTGTACTTCACCTTTACCTCGCTGACGTCGGTGGGTTTTGGGAACGTGGCTCCCAATACGGACGCCGAGAAGATTTTCACGATATGCGTCATGTTGGTTGGATCCCTCATGTACGCCAGCATCTTCGGTAACGTTTCGGCCATCATCCAACGGTTATACTCCGGCACGGCACGATATCACACACAGATGTTGCGTGTCCGCGAGTTCATTCGGTTTCATCAGATCCCCAACCCACTGAGGCAACGGCTGGAGGAGTACTTTCAGCACGCGTGGACCTACACCAATGGT…
AALF024629	GTTTCCTTTTTAGAACCATTGAACCTACAACAACCCTTGTCAGCAGTTCCGACCAACAGTTTGGGAACGGTAACAGTCGGTATCGGCACTGGCGTGGGCATTTTGGGCACCGGTACACTCCAGCATCAACATCAGCATCAACCGCAATTACCACCCTCGTCCAATCTTCCACCGTCATCCATTGGGACGGGTGCTGCTGAAATCGCCGCAAATGCAGTAGCAATTAAAACGGTCGAAGAGATATTCGATACCAAACGTAGTTACAAACGTAGCACAGGGCGATCCAAGCAGCGGCAACCACGGAGACCGAACAGCACATGTGAGGTGAAGTACATCAACGAGAATTTCAGTTCTGGATCATCTGCCCCTATAACATCCGAAGAGGAGGATAACGACGAA…
Ae2SigPSigP-7444_FR6_1-81	ATGCTCTTTAAATGTATAAAAGAAAGATTGAAAAAAAAAACTCAATTGGCAACATTTTTATTTATCATCCAATTTCTTGTTCTAGCAGAATTCCTTAGAGGACATGAACCGGAATTGGCAGACAATTTTCTGGGAAAAAGTTTAATAAAATACATACCGATGTACAGAACCAAATTTGGCATCACTTCAAAGATCTAA
AALF017571	ATGAGTCCACGGGTGGCATCGCAGCCCATCCAAATCCCAGAGATTCCACCTTTCCGCAAGCAGGCACATTCCACCATGCACTCGCCCGTCACTCAGAGCCCACAGAACGTTTCCTCGGCGAACGCTTCGCCACCGAGAATACCGGAAATACCTCCCTTCCGGCCACGCATCAAATCCAAAGAATGGATGCCCAACATCGAGGTGAGCCGACTCAAGCACACCGAACACCACCTCACGATTGGGCCTAGTGGAGGTGCCGAGTGGGCGAAGCGTTTGAAGGCGGCAGATCCTTCGATAATTCACAGAAGCACCGACTGCATTGTAGCGAAGCAACAAGAGTTGGCGATTGGAGGTGAATCCGAGTTGCTAAAAGGAGCGCCCTCGTGGAGCAATGTGGCA…
Ae2SigPSigP-248029_FR6_415-487	ATGAATTATAAAATAGTCTATTTACTCGTCGTTAATAACATAAGAGCAGTCGTGATTATATTCGTCATTATCGAAGAATTCAAACAACAACGCTTCGTACTGAACTCACATCCACGACTTTTTTTTTCAGATCCGATGTATCAAGGTCGTTTGTATAGAAAGCTTGTCACAATCCTCTCTGACGGAATGCTGCTGCATGGTATCTGA
Ae2-14365	AATTCCTTTGCACCAAATATCTCAACGAGGAATTCCTGCAAAACGCTCAAATGTCCCCAGTGCAACTGGCACTACAAGTACCAGGAAACGCTGGAAATTCACATGCGGGAGAAGCATCCAGACGGAGAGACAGCCTGCAGTTACTGCCTGGCTGGCCAACAACATCCGCGTCTGGCACGGGGCGAATCCTACACCTGCGGCTACAAGCCGTATCGTTGCGACATCTGTAACTATTCCACCACTACGAAGGGTAACCTGTCTATTCATATGCAAAGCGACAAACATCTGAATAACATGCAAGATCTGAACGGGATGATGAACAAGGGTAATCAGAACTTCTTGAATCTTGCAACCCTTCAACCAACCGAGAAGGTTAACACGTCTCGCAACCAATACATG…
Ae2SigPSigP-14649_FR4_88-155	ATGTGCACAATTTCACGCATCCTGGCTGTGCTCTTGCTTCTTCCAAAAAATTCCGCTGCTTCCGACTTTCTTCAGGATGGGCTTGAAAGTCCAAATCACACGTCCGCGTTCCTCGGTGGTGAAAATCGAAGTGAAAATTTTTCCAACTGTCCTCCAGGCAGTCAAGGAGACGGTTACCTTTCCATGACACACTCTGATTGA
Ae2SigPSigP-241877_FR2_85-227	ATGAGCCTCTGGGTCTGCCTCTGCTGCGATGTCCTGCTGGTTTCCAGTCTAACGCTTGTTTGCAGATTTCGTTTCCGCCCCTGCGTGGAGTGTGGCCGACCCACCTCCACTTTAGCTCCCGAATTTCTGTCGCCATCGGCATTTGATGACATCGACGATGGAGCTCCACGTTGGAGAAGGGCATTCCTTATGTAA
Ae2SigPSigP-93372_FR5_9-109	ATGTATGTATTAGTAGTAATTCTTCCAGCAGAGCTTCTTCCGTTACGGTCCACCAACGGCTGGAACAAGGCAATGTCTTCCATTCTGGAACTCCATCCAATTATCGGTTCGCCTCTATTTTGCAGCTCCAACCATGCTTCCAGGGGTCTGAAAAAGTCCAACAGCGGTTCCACAGAGAGACGAGACGTTTTACCCCTTGTCAAAAGCTTCATCAACTGTGTCGATGTGAGAGAAGCCCCTTGCTGCATCACGTCACTCAATATTCTGCCGGCT
Ae2SigPSigP-65415_FR3_94-164	ATGCTTCCTTGGCGGTTTTTTGTTTTCTTGATGAGGCTGTACTGGGTAGACTCGATAAGAAGCCCCTTGAGCGTTTGTGTGTCTGTTCCACTCCCAAAGATTCGCTTCGTTGCCTTGAGTAGGCGCTGTATCAAGTCGCTCCACAGGCCGGACTTCAGA
Ae2SigPSigP-247332_FR1_49-167	ATGTGTGTTGCTTGTTTTCTTGTGTTAGTAATGTTTAATGTGTGCGGCATCTGGCTGAAGTCGGCCCCTCGTGTTTTATTAAACGGTACCAGTGAAACAAGAGCTATGAAATGCTTTTTCATTTTTTTATACGTGTTTTTTATACCAAAGAATACAAACTCCGATCGAGATAAACTTTTTAGTCTTGCATTTTGTTTTACGTATCAATACTGTATCACATACAACATTTAG
AALF016456	ATGCGAAGTGCGTATCTAACAGTGCTGCTATGCCTGGCGGCAGTAGTCACCTCAGTTCTGTCACAGGACGATCAGCCAAAGACCGGTAGTCGGAACAATCTGCTTCTGCGGCGGAACAATGGTGGACGACCGAACCCACTCGCTAAGACGACCACGACGACACCGGCGCCTGAATACCCAGAGGAAGAGTACGTGGACGAGGAAGGAGAGCAACTCGAGGGCGAAGAAGGAGAAGAAGGCGCTGCCAAGCCGGTACCCACGACCACGACCACCACCGAAGCGCCAAAGAAGATCCGGCCCAGCATCCGTCCATTCCGCAGCAACGATGACCTTCTGTCGGCACTCAAGAAACGTCGGCTCGAATCGAAGAACTCCAAACCAGCACCAGTGAAGGAATCT…
Ae2SigPSigP-234022_FR5_424-517	ATGGTAACTCACCGAAGGTGTCTGGCACATGCAAACCGTTTGCTGGCATGTCTGCAAGCTTGGGTTGCGTACAAACTCCCGTCGGACATTCTCCACTCCAAGGGCCCCAACATCGACAGTTGGAGCCCTCAGCAAGTTTCCCGAGTCATTAAAACTCATAGCATCGCGAGGCGCTAG
Ae2SigPSigP-229634_FR2_238-334	ATGACGGCTCCCATTCGGTGCTTTTATTGCTTTCTCGAATTTGTTTCATCTTGTTCGGTTTTTATTTCACTAGGGCAAGCAAAATCCTTTTCATCACCGGCGTTTCGAAATTGTAATAAAATTGCAAACGATCGAATTCGTTTTTTTTTTTTTGTGCAGGGCTGCAGATTTGCAACTTTTCTAATTTCGGCACCCGCGCGCGGTCAGCGTTCACGTTCGGTTCCTATCGGTTGTGGATTTAATTATTTTGCTATCATATTGCATTTGCCGTCGATGTAG
AALF027718	ATGGCACTGTTCAGTTACAACATGTTTGTGATCTCGTCCAAGGACTTTCCGGCCCTGTTCGAGTCCCACTCAAGGCCAGACGATGATGACTCGCGGCAACGCACGGGTGACGTAACGAGTTTGGCCCTCGGAACGGATTCGACGACCACGGCCGCGACCGGTAATGGCAATGTGACCACCACCCGGAACGGCAACGGATCGCTGGCTAACGCGACGGCAATTGCTATCGGGGAAGTGGATTCCGACTCCTCGGATGATGACGAATCGGTACCGGAAATGGACCGGAACGGACGACCGAAACCAAAGTGGCCGCACATGCTGTCCCGGGCGATGGCCTGTAGCTTCTGTACGCTTGGTCTGTTCAACATGTCCCGATTCGCCATTTTCAGTATTCATTTT…
Ae2TE-239430	TCTACCGCAAAAACTATAAAATCTACGACAAGCTCATCTCGTACGGAAGCAGAGCCTACAAAAAGTACGACAAATACATGACCTATGGCACGATCTACGAGATTCTGCACCGGAAGTCCGACGCCGCCGAAGACATCTTCTTGCGAAAGCGAGCTCTCTCCGAAAAATTCGCCAAACGAAAGCACAGCGTCAGCTCCCACTACAGCTCCCTTAAGTTTGGCACCATCTACGACATTCTGCAGAGCAGAAACGCTGCGTTGACAGCCGAACCAGAACCCAGTGAGACCTTGTCCAGCAAGGCCCCCGAAACGGAAAGCCCCAGCAACTCCACCACTCTCTCCACCATCTACGACATCATCCACAAAAAAGCCGATTCCCCCAAACAGCAAACCAAGAATC…
Ae2SigPSigP-228741_FR5_301-376	ATGCATAGAATGGCAGTGCAGTTGTTAACCACCACCACCTCCGTTTTGTGGTGTGCGATTGCCAGCTGTCCCGATCTCATCCAGTCCTCCACTATGCTAATTGCGTGCATTGCTGTCAGTTCCTCTTCCTCTATTGACTCGCCGTACCTCGAAGGTAATGACACCGGCAAAGCCGACCAGCTTTACGTTCGGTCGTCGTCCCACAGGGTTTGA
Ae2SigPSigP-247764_FR3_647-702	ATGCTAGTTGTTGTTCTAGTTATTACTGTTATTCGTGCTCTTCCTACTGATATTTCGATTTACCATTATGCATTCTGTTATTCTGTTTTTCTGTTGTTGCATACTTCAGCTATTCTGGTATTATTCTGTTGTTCTTGTTTGTGTTGTTTTCTGTAA
AALF002419	ATGAAATCCCTCTGCCTGATTGTGTTCGGCGTGGCCGCCCTAGCCGCCACCGTGTCCGCCCAGCAGCAAAAGTACACCGACAAGTTCGACAACATCAACGTGGACCAGGTGCTCAGTAACGATCGGATTCTGAACAACTACCTCAAGTGTTTGCTGGAGAAGGGACCCTGCACCCAGGAGGGTCGGGAACTGAAAAAAACCCTCCCGGACGCCCTGCGCACCAACTGCGAAAAGTGCAGCGAAAAGCAGCGAACCAACTCGCGCAAGGTGATCAGCCATCTGGAATCGAAGAAACCGGCCGAGTGGAAGAAACTGCTGGACAAGTACGACCCGGAGGGCATCTACAAGAGCAAGTTCGAGAAGCTCAACAAGCGAACCTAA
Ae2SigPSigP-250077_FR2_639-711	ATGTTAATTATTTCCATTCTACAGATTACTTTAAAATTTTCCTTTTTTTTTGTTGTTGCTGCTATTTATTTTCACTATTATTCGTGCGAAATGTGTAATGTCTACTTTCAAGTTACGGTTGATTTTAGGTTATTCTGGATTTTTGTTTCTATATAA
Ae2SigPSigP-227269_FR5_162-246	ATGCGTTGGTCCCGCCTGTTCGGCAGGTCCTTCCAGCTATCGGTGTGGTTTTTTACTTTCCGCGTGAAGCTGTCTCTATCATGGTGCCATTCGATGGACCATGCTTCTTTCACCTTCCGTTTCAGCCATAGCTTTACGTCCGCAGCAGGGGTGCTCCGTGTAAATAAGCGGCCGCTACGGCCCACATCGGCTAACCGATTTGCTTCTTCATTACCTGGAATCCCTTTATGA
Ae2-98414	GGATTGATGATGTCTGGGTTGTTGGGGAAGCACCCGGGTGAAGACGTGTACGGAAACGGAACAATCGGGATACCGACGGACCGCAGCAGTCCAGATGTGGCTAGTAGTGAAGCACGATCGAGTCCAGAGTCGCTGATGATGGTGCAACAGAAGGAGCGTGAAGATGATCGCATGAGCTGCTGTAGTGACGATAGTGAACTGTCGGTAGGGCAAGAAGGACTAGAAGAAAAAACTATGAACAGTGATGAAAAACTGAGTGTAATTAGTGCAAATTCACGAATGGCTGCCGTGGACGTTGAAAAGCTAATCGAGAGGCATAATGTTGAAATGGGTGATGAAATTAGCAACGATTCTTCGCGGTATTCGAGCTCCAAGGATCCGTCGGAAGATTACATGAAG…
AALF009208	ATGCTATCGAAAGAGCAGGTGCATTACAACTTCGCAGACTGCGTCATCGAGTTGGAGTTACTGGAGAAAAATCCCGTTGGACAACGGCAGCTGGAGGAGCCGACCACCGTGAGCAACCTATGGAACTATCTGGCGTTTGTGGCGTTCGTCGTGGTGTCCGCTCTAATACCGATCCGCAAGCGACTATGCAGCCGGAAGGTCAAAACCAAGGAGGACTACGTCTTCGGCGCTGGTCACATCTCGATGCTAGCGATGATGCTGTCGATTGCTCGGGGTACCCTCGGAGTTATCTCGGTGCTGGGTTACCCGAGCGAGTTCTTCTACCGGGGGACGGCTATGTGGGAAACACTGTACGGGATGATGACCGCCTATCCGATCATCTGCTTCGTGTTCATTCCG…
Ae2SigPSigP-221194_FR6_323-466	ATGCCTCGCTTTCTCCGTCTTCTCTTCTCCAACTTCGGACTTTCTTTCATTTGGTTGAGGAACAACTGTTTGTCTGTTCAGCATCTTCAACCATCATTGATGATACCGACGATTTTCTTCTTCAGTAATATCCTATTGTCCTCCACTCCTCCTTCTAAACCTACTGCTGAATTTCCACAGCTCACCATCCTTTGCTCTCTTTCCCGTTCGTTCCACTTATGTTTGCCTCCTCCTGCCAGTTTCTCTGTTTCATTTCCGGGTCTTCCTCATGCTGTTTTATTTCCTTCTCTGCGAGCGTTCGCTTTCAACGACTGCGGAGTTTTGAATTATTGCTTGTTCCGCACATTCATTCTCAAGTTTTCGCCCGCAGAATCTCAACCTTCCTCGTGA
Ae2SigPSigP-224796_FR3_11-71	ATGGCGACCGTTACAGGTTTTTTTTTAGTTTCTTTAGAGCTTAGAGCTAATTCTTCACAAATCGTTACTAGTTGCAAGCTAATATATATTGCCCTGATGCCAGCTTCATTTTCAATAGGATGTTTCGTGACAAGCAAAGTTCGAATTATTTAA
Ae2SigPSigP-26587_FR2_67-185	ATGTGTGACTGGATGCTGCCACTGATGCTTCACAACACGGTTTTCTCTTTTTTTCTTCGCTATACCGAGGTTTACTCGTCCGCAATATTGTTTTTTTGCCTTCAACACTTGCTCAACACTATCTCTAGTTTCTCACAAGATTTTCATCGATGTTCCAATACTGCATCGCAATCTGCTTCAATGCAGTGGAAACCCGTGGAAATTCCTTCACAGACAGTGCTGCACAAATCACTTTGCCACAGAATAAACTTTTTGTCTCTCTTTTTTCCTTTCAAGGATTTCGAGCTTCCCCTGCAAACAGCTTTTAATCCCTTTCCAATGTCACCGTCGTCGTCACTGAATCTCCAAGAATAG
Ae2SigPSigP-240620_FR4_1730-1851	ATGACCACCCACCGTAAGCTCTTGACTATTGGATTCAAGGTGAATGACTTCTGGCTGGTAATGCTATTGCTGATGGGACTACCAGATTATTACATGTCCAAGATCATGAGCTTTGTGGCTTCCTGCAAGACTAACGTCGGATTCCGTTTAGGCGAAGATCCTACAGAATGGCATGGTGGAGAGAGAGGGTCGAAAACGTGTAGCGATGACCGGGAGCTCTGTACACTCGCGAAGCGCGTATCCGAGTAA
Ae2-241278	AAGCACCACTACGGCAAAAGGTTTACACATTCATCGAAGAGAATGAAAGAACATCTTTCCTTTTTAGCTAGAAATGCCATCTTGTTGCTTCGAGATGACGTTTCCAGCCAAAAAAACGGAAAGCTTCTAACGGGTAGAACAATATCGGTTTCACTACTTTTT
Ae2SigPSigP-252975_FR1_286-367	ATGACCCACCCATCGATGGGTCATCTATCGATCACGTGCCTCTCCATCACGATGACAGCAGTGTTATCACAGCTCTGGGACCTAGATGATATGGGTCATGTCATGCACACTTCCTTCTACAGCAGTCTTTCCATCAATAATCTAATTTTCAAATTCTGTCCTTTGTTATATAGCATAAATATTTACCAAATGTATAATCCTAGTCAGATGCTGGAGTCAATATAA
Ae2-16837	GATTTCCGGAGAAATCCTGAGAGGATTTCCGGAGAAATTTTGCGAAGATATCCGGAGAAATCCAGCGAGGATTTCCGGAGAAATTCTGCGGGGATTCCGAAGAAATCCTACAGGACTTCCAGAGAAGTCATGCCGGGATTCCCGGAGAAATCCTGCGAGAATTTCCAGAGAAGTCCTGCGAGGATTTCCGGAAAAATTCTGAGAGATTTTATGAAAACCTTCGAAGGTTTCTTAGGACATCCGAAGAAAATTCCGAAACGACCT
Ae2SigPSigP-222315_FR1_340-425	ATGTTGAAGTGCAAAACAGAGGACTTGTCGTCATTTCCCGTTCTTTCTTATTTGTTAGTAGCATTCATTACTTCTCTATTTCTTTTATCTTTCGTTCTCGGCCTTAATCCGCAGTCGATGGTAGATAGTAACGAACGATTCTGTTGGTTTCCATTCAATGTACAATGCCAAAGCAACTCACATACATAG
AALF006469	ATGAAGAAGCAAAATGTCCGGACTATTTCGCTGATTGTGTGTACCTTTACCTATTTACTAATTGGGGCAGCCGTGTTCGATGCCCTCGAGTCGGAAACAGAGAAGAAACGCTGGAAGGCCCTTAGTGCAATCGAAAATGTACTCATCTCGCGGTACAACATATCGGCCGAGGACTTCAAGGTGATAGAAACAGTCATCATGAAGTCCGAGCCGCACAAAGCCGGGCAACAGTGGAAATTTTCCGGAGCTTTCTACTACGCTACAACGGTGCTGACCACCATCGGGTATGGGCATTCGACGCCGTCGACCGTCAGTGGGAAGATCTTCACCATGTGCTACGCCGCCATTGGGATTCCACTGGGACTCGTTATGTTCCAGAGCATTGGCGAACGGGTCAAC…
AALF005422	ATGCTTCCGAAGGTGCCGGTCCCAACTTTGGACCAAACCATGACCGAATATCAGCGAGCCCTTCAACCCATTCTAACACCCCAACAACTGGAACGCGCTCGGACCATCATTAGACAGTTTACTGCCCCCAATGGGCTTGGCACGACGCTGCAGCAGCACTTGCTGGACAAACGGGAAGCCGAAGACAACTGGGCGTACTACTATTGGTTGAACGATATGTACATGGACAACCCGCTCCCATTGCCCATCAACTCCAACCCGGGCATGGTTTTGCCACCTCGGAAATTTACCACTGTCAATGACCTGGCACGGTTCGCCGCCCGGCTCGTGGACCATCTCGTCAGCCACAAGGAGATGCTGGACAGCGGGGGTTTGGCACAGGAGCGCGCCACATCACGC…
Ae2SigPSigP-30002_FR6_178-299	ATGGCGCTCCAGCGTGTACATCTTATCATTCTGTTTATTTACCAGCATCTCCATCTGGTTGATTCGCATCTTCAGCAAACTTTTCTCCACCAACCGTTCCTGATTTTCCGTCGTACACTGCCTCATCTTCTTCTCACCACCCTCGACCATCAACGACTTTTCCTTCAACTTTCCGATCATTCTCTCAATCTCCACACAATCCTGCTGATAGATTGCGTTCAAATTCCGGAAATCGATTTGAATTTTCGCAATCTGAGCCTGCAGCAACGAGTGATTCTGCATACGCGCGTAGTAAATCGCCTCCGCCTGCACTAA
Ae2-224577	GGAAAATTCCAGGAGGAATCTCCGGGGGAATTACTGAAGGACTGGAGAATTCCAGGAGGGGTTTCAGGAGGAATCTCTGGGAAAATTCCAGGAGGAATCCCCGGAAGGAATCGTAGAGCAATTTACGAGGAAATTCTAGGAGTAATCCCCGGGGGCATTCCATGA
Ae2-206109	TTTGTGGTGCAGTTTTTGAACGGCTCGTGGCATAACATCTCCGCAGAGCAGATCAATCAGCAAGTGTTTCCGGTGGGGACCTATTCGTACGGGATTCAGTTGGTGATCACGTTTCTGATTACGGACTATTTTCGGTACAAGCCGTTGATTATCCTGTCGGGACTGGCCGGGGTTGGTTACTGGGGGTTGTTCGTTGGGACGAAGGATTTGCCGTGGCTGCAGGTGGCCGAAGTGTTCTATGGGACTTATAAGTCCGCTGATGTGGCCTTTTGGTCATACATTTACGCGAGAGTGGATAGAAGCTGCTATCAGAAGATCACATCCTACACGAAGTCGTCGTCGCAGTTGGGGAAGTTCGTGGGCGCCGTTGGAGCACAGGTCCTGTTGTTCTATGGATTG…
Ae2-76499	GAACAATCGCATTTGAACCTATTTGCCAACCGACCCCAACCAAAGAAGAAAAGGAAATCCCGGACGGCCTTCACCAACCACCAGATCTTCGAACTGGAGAAGCGATTCCTCTACCAAAAATACCTGTCGCCATCGGATCGGGACGAGATCGCGGCGGCCCTCGGTTTATCCAATGCTCAGGTGATAACCTGGTTCCAGAATCGGCGTGCCAAACAGAAGCGCGATCTGGAAGAACTGAAGAAGGATGTGAACGCCGTCGAGGTGCTCTCGGCCCACAAAACCTTTCTCGAGAACATNNNNNNNNNNNNNNNNNNNNNNNNNNNNNAAGTGATAACCTGGTTCCAGAACCGCCGGGCCAAGCTCAAGCGGGACATGGAAGAGCTGAAGAAGGACGTCGAA…
Ae2SigPSigP-233484_FR3_122-177	ATGGCTATCCATTTGATAGTCATCATTATCAGCGTCAGCGGGACACTCCTTCTCCAGTCGAGCGGCGCAGATCTCAAAACGGGTCCAACGACGGCAAAGGCAACCAACGATCCGGTGAGACGTATAATACTGAATACCAAGGTAGTGCTCGGATCCAAGTAA
AALF019482	ATGGAGGACGGAATCAATAGCTGTAGCAGCAGTAGCAACAGCAACAGCAGCAGCAGTAGTACCAGCAGTACAGTTGGTGATAGTGATAAATGCTCCGATGCTGGTTCTAGTTCCAGTGAAAAGGATATTGAAAGTGAAAATGACAAGGATAATGAAGGCAGCCGACCGGACAGCAATGTAACGGAGAATGGAACGAAAAGAAAAACTGGAACTACCAACAATGGCAGTGGAAATGACGACGATAAGGAGGTCAAAACGGTGGCAGTTAAGACTATCGAAGGCAATGTGGGTCCGCTAACGGCGACGGTTAAATTCATAAATCCTTTCAAAAATAACTGGATCAATGCGGACCGACTGAATGAGCTCAGGAAGAAGGTGCAGGATGCCTCCAAACATCAC…
AALF024186	ATGAACAACCAAGTTTTCCCAATCGACGATCTTCCGGTGGAAGTGTTGGAGCACATTTTCTCATTTCTTCCGTTGTCGGATCGTAAGTCCGCTTCGCTAGTGTGTTCCCAGTGGGAAAAGCTGGCCTTCAGCCGTCGATTTTTGCGCAAGGTGGCACTCGAAATTCGACTTTGGTGTAAGTCCCAGTTAACGTCCCTGCGCAGAAGCAGCCGCCGTTATAGACATTTGTACGTAATTTTTAATATGAATGTTCGTAACGAGTCCTGTTTCAAATATATGTTGGAGGTTTTGGAGCTGTTTGAAAAGGATGCGGAGAGCTTCCAGTGTTTGGGACATTTTACCACAGAGCAGCTGTGCTTGGTATTGAGTCGTTTACCAAACCTTCAGCAGTTGGTAGTC…
Ae2SigPSigP-166_FR5_148-226	ATGGGCATGCGCATTGTGCTCTCCAGAAGGTTGTTGTGCATCGTGTTTGCTGCCTTCAGACAACCTAAGGCCAGCACAATGGACGCTCCAAGAAGAGCGAAAGACTGTAATCCTCCCAGACCACCATACACTCCAAGGTACATATCTCTTACGGAAGTATCAGTAGCCGCTTCAGGATCCTCGGACCAATCCGTGAGCCAGATGTTACCGTAG
Ae2-220920	ATTCAACTGACAGACATCGTTGGATATGCTGCAGGAGGAACTAGGCTTATAGTTGAAGGCGAGCGGGTATATCAAGCCAAACATTTGCTGTTGGTCGGTGTCCAAGCAGTTTATGATGACGGTCTAGAGCTGTTTGCTTCCTGCCTGAAATCATCGTCCCCAAGTTCGGAGCCTCATAAAATCCACATTCGAACCAAAGGTGCATTCGAGAATTGGATACTCCGATGCTCTTGCAAAGCGGGTCTCGGAAAATGCAAACATGTTATGGCGGTACTGAAGCATCTTTTATTATATCCTTCTATCAAACGATTAACCGTAACGGATGTGCAGCAAAAATGGGGCAAAGTTGCCCAGAAAGTGGCTAACGATATGTATAAAGCTACGAAATTGAATGACTTT…
Ae2SigPSigP-643_FR3_1-225	ATGTACCTAATGGTGGCGGCATTCACCTACTCGATATTCTGTGTATTTGGATTGATTCACTCGTACGCATCCAGCGCGAATGCCATCACAATTCGCATGTCCTGGAACAACATGATCTATGACTTGGGCTACCTACAGATCATGCTACAACCGATTGTGCTTTCGGCCCTAGTCTACAGAGCAAGCAATAGAGTTTCCATATCACTCAACAAAGACGTGTGTTATCGACCATACCAAAACCGGACATTTGAACAACTGCGTGCCCTGTCAATGCAGATATACCATCGTGAAGCGAAGATTTCCTGTGGAGTCATCGACATCGATTGGGTCCTTTTGTACACACTGGCAGGATCATTCACAACATACTTAGTAATACTTCTACAGTTCGACTTGGCCAAC…
Ae2-3325	CTTTACTTACGATGTACATCGTTTCTTTTTTTCAGATTTTTCTGTCTTCTCTCCTGTTTTGTTTACATTCTTTTCGAACCAAATTTTCACTTATTTTTGATTGCAATAAAAATAAATAAAAGTGAATGTTTTAAGTCATCGTTAAGGTTAATTCTTCTGTGTTTCAAAACCATTCACCTGCTCTTACACTGCTATACC
Ae2TE-17784	CTTTGCCCGGCTATGGCGCTCTTTTCGTTATTGAAATCCTGTGAAGCCGCTTTCATCAGGCTTAAACAACTTCTCTGCACGGCACCGGTCCTTAGCACTCCAGATTACACGAAACCATTCTCAATATCCTGCGATGCCAGCGATGTTGCTCTTGGAGCCGTACTTTCCCAGGACCACGATGGAAATGAAAAAGCGATTGCCTACTTCTCCCAGAAACTATCTCCATCGGAGAGAAAATACTCAGTTACGGAGCGAGAATGCTTAGCTGTAATAAGAGCAATCGAAAAGTTCAGGGGATATGTCGAAGGTACAAGATTCACAGTTTACTGTGACCATTCTAGCCTTACTTATCTAAAAAGCATGAAGAATCCTACTCCCTTGATGGCTCGTTGGATTCTG…
Ae2SigPSigP-236411_FR2_188-256	ATGTGTTTTGTGTTATATGTTTTCTGTTTTGCTTGGCCTAATAAATACGGTTTCTCTATATGTACGCCATTTTATTATCTCGTTCCGCAGTGTGTTGCATTTTGCTTTGTCTTTGGGTATTTAGACTCCATCAAAATAGAGATAAACTTAACACGAAATCCTTGTGTGCCGTTTTGCTAG
Ae2-249012	AGTTGCTCCCGGGTTACAATAAGTTGGTTTCCCAGGATTGCTTCAAGAACTTCTCTTCGAACTTCTTCAATACTTGCTCTTGTGATTTTCCCTGAAACTTTTCTCAATATTTTTCCGGCATTTCTTTTAACATTCATGCCGAAACATGTGTTTTCTCTTGTGCAACAATATAATGAAAAGAATCTTCAGTTAAAACTGAACAACAACTGCGTGTTGTTAAACCATACACCACTTCAATGA
AALF007135	ATGGGATTCAGACGCGTTACGGAGGACTTTTCGGAGGATTCGGAGCGTCTCAGATCCAAATCGAGTGAGAACAAGGCCAAAGCTAGGGAATACACATTAGCGATTTCGATGAATTTCGGTGGTGGCCCTCACGAGGTCATCAACTATTACCTGCTATCGCTGGGCGTTGCCGATCTACTATGCGGTCTGCTAATCGTACCGCTGTACGTTTACCCCACATTCTACGGCGACTGGGTGTACGGAGACGTGCTATGTCGGATAGTCGGCTACCTGGAGGTGACTCTGTGGTCCATCTCGGTGTACACCTTCGTGTGGATCTCGGTGGATGCCGACTTGTCAGTTAGGAAACCGCTGCGTTATGAAACGATCCAAACCAAAACCAGATGCCAATGCTGGATG…
Ae2SigPSigP-230054_FR2_309-458	ATGGTTGATTTTTTTTTTCAATATATTTTAGTATTTTCTATCATCCGCACATTGGGCGAGCTTCCATCACAAATACATACTACGGAAAAGGAACACAGAGGGAACCTAGTAGAAGAACTGCTTAATTCCTACGAAATTCTAGTTTCGGAAAATGGCAACACTGCACCTAAGGTGGGGTCATCTAAGCCACACGTATGCGCGGCGCTTCTTTTACTGGAAACCTCAAGCTGGTTGGTGGTTTGCATTGGATTTTGTAGATCGCAACGGTTCAGGCACGTATCTTGTCTTGTCTGGAAAATCTATTTCTCAAGAATGTTACTACGATTATGCGAACCTTAA
AALF016922	ATGGATTTGTACAATTACTACGTGTGGGAGAATGCAGATCCCCGGACACACGACTGGTTCCTCGCAGGCTCTCCATTCCCCGTGCTGGGTGTTATCGTCGGCTACCTCAGCTTGGTATACTACATAGTTCCTAAGTACATGGAAAATCGCGAACCGTACAAGATGAAAACATTTCTAGGGTTTTACAATTTGTTTCAAGTAGGATACTGTGTGATGGTAGTTGTTAAGTGTTTCCAAGCCGGTTGGACGCCTGACTATTTTTACCGATGCTATGAGACAGATTATTCCTACAGCCCAAAAGCTTTGAAGATGGCTGAAGTAACGTGGTATATCTTGTTTATTAAGTTTGTGGAGCTGCTGGAGACTATTCTGTTCGTACTACGCAAAAAACAAAACCAG…
Ae2SigPSigP-218970_FR6_822-906	ATGCCGGGAGCGAGACTAATATTGGTCGTAATTTTTCATCCCAGTCAGCCCCAGAAGTTAGGCAAAAACTCGATCGATCGGTCGGGCGGTTGTTATTGGTCAACCAGTAACCCTTCCGGTACCGGCGATCCAATGACGGCACACCGTGTCCAGAACTCTGGTCTCAATTTGAGAGCAGGCAGTGAGGATAAGATAGCAGAAAAAAAAACTCACTGCAAATATGATTAA
AALF022022	ATGGATCGATACGAGAAACTAAGCCGCTTGGGAGAAGGTTCCTACGGTGTTGTCTACAAGTGCCGCGACCGCGATACCGGCTCACTGGTTGCGGTCAAACGATTCGTCGAGTCCGAGGACGACCCAGCGATACGGAAAATCGCCCTACGAGAGATACGGCTGTTGAAAAACTTGAAGCACCCCAATCTGGTGTGCCTGTTGGAGGTTTTCCGGCGGAAACGAAGACTGCATCTAGTGTTTGAGTTTTGCGAACATACCGTGTTGCACGAGCTAGAAAGGCACCCGGAGGGCTGCCCGGATAATCTCACGAAGCAGATTACATTCCAGACTATTCAGGGGGTTGCATACTGTCACAAGCAAGGATGCTTACATCGTGATATCAAACCTGAAAACATTCTA…
Ae2-245467	GAACTTAATTGTTGCATTTTTTTTCTTCATCTTCATGTTTCGTCATTTTTTATTTTGTGTTTTCATTTGCTTTTTCTCCTCGTGTGTTTTAACATCTTCCAAAAATTGTTTGATTTCATGTCCAATCTTTTGATCCGTGTCGTTTTCATGTGCCTTCGAAGGGGATTCCAACTTTTGTAG
AALF010878	ATGGCACTCGCACTTTGTGCGATTTTCGTAAATGTCGTTCTGCTGTTGACGACGGCTGTTCAAACACAAGATGTGCGCGAGGATCGACCCAGCTATCGGCTTCCGCGGGAAGTCGTTCCGGAACATTACGATCTGGAGGTGCACACCCACCTGGGCGATGACGACGAAGGGTTTCGGTTCTTCGGTGTAGTTAACATTACGGTTACATCGATGTACGACTCTTCCAGTGTGACGCTTCACTCCAAAGATCTCACCATTGACGAAAACAGAACTGCCATCGTCAATCTGAACACCTCGCAGCCGCTGCCAATCGACACGGTCGATTACGATCCGCAAAATGATTTCCTAATCATCCGTATAGGAGGCGGAAGTGAAATGCTACGGGCTGGCGAACAATAC…
Ae2SigPSigP-6643_FR4_118-237	ATGGCCGGATATGTGTGTCATATTTTACTATTCTTTCTCTTCGCCCAGGAAACGGCTTACGGCACATCGTACGGTAACTCGCTGTCCGATCCGCTGTCAGATCCAGACTTTATCGACAACCCACCGATGATTCAGCCCAAGTTCACCTCCCGGTCCCAGTCGATACGGGCCGTCATTGGCGATACGATCACGCTACCGTGCGAGGTAGATAATCTGGGCAACAACATTCTCCTGTGGCGACGAGGGAGTGCCGTCGTGACGGCATCCAACCTCATTATCACCCGCGATCTGCGTTTCAAGCTGCTCAAAGGCTACACGCTGCAGATTAAGAACGTCCGACCGCAG
Ae2SigPSigP-234246_FR5_27-97	ATGTATGCATCTTGTTACTTACTTTTGTGTCCATTGTTACTGTCAAGTCCATTTGAAATCAAAGGATCCTATCTGAGCCGCAGTTGTATTTATCACATTTACGGGAAAATCCCAACTATGGAAACTTCTTCTTTCAATTACGGAGCATTTCAGTCCTCTGAAACACATCCTTCTTATCTAGACTTCATAGACTGCGGTATTCTCAACTGA
AALF007287	ATGCGTGCGAACGATCGTCTACCGCCGCCGGAGCAATCGTCATCGATTGGGATGGACTTCCTGCTTGGGGGATGCGCGGCGACCTGCGCCGGGCTGTTCAGCAATCCCTTCGACGTCATCAAGACCCGGCAGCAGTTACAGGGTGAACTGATGGACGCGGCGTCAAAGACGCAACGCAATCCATACCGATCGATCTTCAAGTCCATCGAATCGATCCTCAAGGCGGAAGGCATATCCGGGCTGCAGAAAGGGCTTGTATCGGCGTTGGCGTTCCAGTTCACGATGAACAGCATCCGGTTAGGGATTTATCAGACGGCGGAGAACTACGAGTGGACTCGAGGTAGCAGCAAGTTCGGGACGTTGATGTACTCGATCTACTGGGGTGGGTTCAGTGGAGTG…
AALF026196	ATGGCATCGCAGGTCTGTCTCGATCAACCCATCAGACCCCAGAGTCTCATATCGGACGACCTCAAGATACAGCCAAAGTACGAGAACAAGTTCCTCCATGCCGTGTATCACCCCTCGATGCCGGACCACTGCCGGGCCCCGCTCAATGCGGCCCTGCTGGCCGAGTGCGACAACAGTGGTTCGTTGTACTCGATCCAGTCCGCACCGGTGGTCCAGACAACAACCCTCGGCACTGGCGAGTCCACCCTCAACGGAGACATTCCTGGCGGCACCCTGCTACCGATCGACCCCATGGGAGTGGACGCCAATCTGGACCGGCAGCGGGATTCCTACCCGGGAGCCACGGGGCCACTCATCAGCCCGCTTCACTGCAACACCCTTCCCAAGGAGGACCATCGC…
Ae2-2572	ATATCTAAAAGATTCACAGGAGAAATCCCGGATGGAATCTCTTCAAAAATTCTGCGAGGAAATTCATTGCGGAATAACAAGAGATGTTCCTGTAACAATCCGCAAAGGAGCACTAGGACGAATACAGGAATCCCGAGAGAAATCCCAGAAGGTAGTCCTGAAAGAATCCGGAGTGAAATATCCATTAAAATCTTCGAAGAAATCTCTAACAGGTCAGGGAGAATATCGAGAGAAATCTGTACAGGGACCACAGGAAGAATCTACAAAGGAATATCTACAGAAATCAACAAGTGGTTCCTACCGAGGTTAGGAAATTGA
Ae2SigPSigP-253027_FR6_163-222	ATGCACTTTTCTTTCGTTTTTTTTTCTGCTTTGTTTCACGGAATTTTTCAAGCTTTTATCATTAGTATTCCGAAAGAATTCCACTGTAAAGTGGGGAGGAAGTTTTTTTCTCATGTTTCTTCCGAGAATTCGCTGGTTATGTTCATTTGTTCTCCATCGTGA
Ae2SigPSigP-241380_FR4_90-843	ATGATCGTGGTTAGATCATTACTGTACAAGTTTACGCTAGGAATACTACTACTAGCGACACAGAATGCGGTATGGGCCCAGATTCAGGACGTCACCATTGTTCTCAGTCAGGGGACGATCGTCGGGCTCAAGGTCTTCCCGGAAACATCCCGAATACCGGTCTTCACCTATTTGGGCATCCCATACGCGAAGCCTCCGCTGGACGACCTCCGCTTTGCATCCCCTCAGCCGAGTCCAGGATGGAATCGAACCCTGTACGCTCGAGACTTCAAACCAATCTGCCCGCAGCTGGAACACAACAGCTACGATGACGTGGACTCCCAGGGCCACTACAAGATCCGCGAAACAAGCGAGGATTGTCTTTACCTGAACATCTGGATGCCGGAGACGGCCATCCGA…
Ae2-225303	AATTTCATCATTGATTCTTCCATATGCTTTTTAATCTTATTTTATTCATGCATTTTAACTTCACACTGTGATTTTTTCTCGGAATACTCTGTCAGATATTCTTCCACCATTCTTTTAGGAAATCCATCCGGAAATTCGCCCGGGTTTTCTTCAGACGTTCATTCCGGAGAAGCCTACAGAGATTTCTTAGGATTCCCTCATTAA
Ae2-257294	ATGCTGCCCAGACTGAAATGGCTGGTGCTCGTTTTGGTGGTGTGCAAATTAGAGTTTAGTCGGGGCGATGATTTTCCTTCGTTGATCTCCGCCAATGCCTCAATTGCGGTTATTCTGGATCGAGAATATCTGGATACTCAGTATGACGAAATTTTGGAAGGAACCAAACGGCTGTTTGAACGGCTGCTACGTGATAACTTCAGAAACGGTGGTCTTATAGTCAAGTATTTCTCCTGGACCAGCATTAACTTGAAAAGAGATTTCACGGCAGTGCTTTCGGTTTCCAACTGTGACAATACTTGGGACGTGTACAAAAATGCAGCCAAAGAAAACTTGGTTATAATGAGCATCACGGACTCGGATTGCCTCCGTTTACCACTGAACAACGCAATTATGATT…
Ae2SigPSigP-255204_FR3_707-858	ATGTGGTTGCTTTTATTGTTGGTGTTCATTCTGACGGGCCTGACTTTGGTGTATTCATACGTTCAGTGGACTCGAAGAAAAATGTACGCCATGTTGGCCACCATGTCTAGCCCCAAAACGTTGCCAGTGATTGGACATGCTCATAAATTTTACAACTTATCGCCCAGTAAGTTTCAACCGTTCCCGTCAACAAGCCAACCTCAAACCAATGATCAATCCTTGATTCCCAGAGGGCATTGTACATACTCTACGATATTTCGGAAACTTTGCGTCACCGGTTTGCATTCACATGGGACCGTTGCCTCACGTCGGCATTTTCGACCCCAAATCGTTGCAAGTTGTCCTCAACTCCCAGCACTGTCTTCAGAAATCTCATCACTACTCATTTTTCTGGATTCC…
Ae2SigPSigP-224809_FR3_1-93	ATGGTTTCTTTCAGAAATATTTCCAGACTTTGCATCCTATTTAGTTGTTTGCAAGATTTCTTGCATAGTGATTCTCCTGAGATTACTTTTTTTTGCAAAATTACTCGGGATTATTCCCAGAATTCTTCCTGGAATTCCCAGAGTTGCAAGCATTATTCCAGGTATTTTTTTTTATAA
Ae2SigPSigP-229180_FR1_38-100	ATGCTAGTTATTCGATTTCGATTACATATTTTTTTTGTTTTGTTTCTGTTCTCTTCTGCGTCTATCTCCGGTTTTATTTTGTTTGGGACTGTGTTCGATCACCGACCGACCGGCTTCGTCCGTCGGCTTGCAGATCGATTGCCAAAAGCTCGATAA
Ae2SigPSigP-28039_FR3_38-108	ATGGGTGTTGCAAAATGTTGTCACAACTTTGTTTGTTTACTGTATTGGTTTTTCAAATCTTGTTTCAAAGTGTGTGAGTGTGTGTGTGTCGTACACATCGACTACGCTTTTGTTTGTTTTCCCTTCATCAATCTGTCACATCTTGACACTATAGTTCAGCGCTGTACC
Ae2-229494	CTAGAAGCTTTTCTTCAGGAACTCCTGCAAGGAATGCTCCAATTTTTTTGCTGGTATTCCTGCAGGACTTTTTCCAAAAATTTCCACATAAACTCCTACAGCGATGTATCCAGAGGTTTCTTCGAGGATTTCTGCAATAAATCCTCCTACAATTGCTACGTGGATTTATCCAGGGATTTTTCTAGCGATTCATTCAAGACATCCCGCTGGGATTTATCCATGCATATCTGCTTTGATAGTCCAGGAACTTCTGCTGGAGTTCCTCCAAGAATTTTTCGGGGAATTTGTATTGGAACCCTTTCAGATATTTCCCCAAGAGCTGTTCATGCATTCTTCCTATGA
AALF010860	ATGGACGACCTTCCGAAACTGCCGGGAAACGATTTTGCTAACCGACTGCGCCAGAAACATCACATCCCGCAGTGCTTCAAATACCTCAACGGCTATCCCATCCCGATGAAACCGATCTGCGGCCTCGGCGGCGAACAGCTCAACGAAGACTCCATCTACTACTGCACCGATGAAACGGATTCCGTCCTCTACGACCCGATTCTAACCTACGGACGCCTCCGAAAGCTCCCGGTCAAACCCTACCGGCCGCACTTTGTACTCTACGACCAGAAAACCCTCAAATTCAACGCTTTCTTCCGGCAAGCGGTTCCGGAATCGCCCAAGGAAACGTTCCGCATCCGGTACGTCAACATTTTGTACTTCCTGGAGGACGACACCATGACCGTGCTGGAACCGGTC…
Ae2SigPSigP-249631_FR2_1-89	ATGGAATTGGTTGCTGTTTGTTTCATTCTTTCATTTAGCTTCTCCTCTTTGTTTCATGGTTACCTTTTCAATGTTCTTCTTCCTCTACCTATTTCGCACGTACAACTTTCGAGACTGAGGGGTAAATACTTGTTTTCACGTTCTGTTGTTTTGAAATGTTTTCTGTTTGTTTTTTTTATACTGATTTGTTACTGA
Ae2SigPSigP-221707_FR2_527-617	ATGTTCTCCAGCAGAATCTTATTGATTCCACGCATCGTTTCCACTTCCTCTTGTTCGACCTTGAGTTTGGCTTTCCACAGGAAGTCGGTCCGCGAGACGTACTCACCCTGCCGGTCCAGGGTATGCAGGACGGATGCTATCAGCAACAGAAACAGGCCACCTTGGAATGCTAGAGGCCATGAATTATTCAATATCTGGTAG
Ae2TE-260817	GAAATGGCGCGGCGCGAAAATACATTTCGTATCGACTTGGCGAACGTTCCAAAACGACCAAGCTACGAGGAGATACACCATTTTGTAGCAACCGAGCTTGGACTGCAACGTCATCAAGTACAGCGGATTCAGTGTAGTCGGAGTGCGAACTGCGTGTTCGTTAAAGTCACTGATCTCGAACTAGCGCAGAAAATTTGCGAAGAACATGACGAGAAGCACGGCATCGAACTCGACGGACAACGACATGTGCTCAGAATTCGGATGGAGGATGGTGCAGTGGAGGTAAAACTCTTCGATCTTCCCGAAGATATCTCCGAACTGTGCATCACCGAATTCTTGAGTTCGTTCGGTGAGGTACTCTCGGTACGAGAACAGATGTGGACCGACCAATACACCTTT…
Ae2SigPSigP-90817_FR3_1-108	ATGTTGCTCTCGGCTACGTCGTTGATGACTGCTTTAGCTGTACTCCAGCAGCCCTTTAGGTCTGGCAACGATGCCTCGAGATTCTGCACTTATGCTGAGCCGACATCCAATTGCTTCATTCGCTCAAGGTTGTACCGTGGCAGTCGCCGGTACCGGACATTGTTGATGACGGAATGTTTTGGGCTTAGTTTTATCATCATCAGGTAG
Ae2SigPSigP-235163_FR6_586-656	ATGAGGCTCAAACTGAATACAATTTTCACCATATGGATAACACAAGTTGCAGAAGCCAAACAAACCCAAATTCTTAAGGAAAAGGCTTTGAATGGGTCGTATGGAAGATTAGCATTTCTGGAGAAACTTATTCCAGTAGCGTGGACAAACGTATTATGCAAACCGAACAATTGA
Ae2-231545	AAATCCCCTGGGGAGTTCCAAGAGGAATCCCTGTGCAAATTCCCAGAAGAAATATCTGAAAGAATTCCCGTAGGTTTCCCTGAGGGAGTTTCTAGAGGAATCTCTGAGGAAGTGCATAGAGGTATCAATCAAAGAGTTCCTGGAGATATCTCTGAGGAAGTTTCTAGAGTTTCTTCCCAGACTCCTCAGGATTTTTTTCCCTCAAAGTACTTCTTCTGA
AALF028133	ATGGGAGTCCTAGATGAAATCCTGGGGAAATTTCCGGAGGAATCCCCGGAGGAATTCCTGGAGGATTTTCTGGAGAATTTCCAGGAAAAACTTCTGGAGGATGTCCTAGTAGAATTCCCAGTGAAATTGTTGGAAAAAATCCTGGCAAAATTCCCCGAAGAACTCCTATGCAACTTCAAGGCCTACTGTCTGTTCTCATTCCTGAACACGATCGTCTACTGTATTCCAGCTGGGTGGGTCTGGGGTGAACATGGATTCCTCAGTAATTTGGGAGTGGTGGACATCGCAGGCAGTGGACCCGTACATCTCATTGGAGGATCTTCAGCATTCGCGTCTGCCATGATGCTGGGGCCACGGCTTGGTCGTTATGCAAAAGGGACGGATCCACTACCGTTGGGC…
Ae2-246982	ATGGCGATGTCTAATTCAAAGGACACATTCGTCCTAATGGCAACCAACGTTAAATTGTGCAAGTTTTGTGGGCTTTGGGGTGGCAAAGATAACCTTTCCCACGACAAGAGACCTATACTGTTCTCATTTTGCCTAATTTTGTGGTACATCGTGCCAAGCGTGACGTTCATGATCGGAGAAGAACCATCCTTCATTGTGCTGATGAAACCCATTTTGGAGTTTTTCGCCATCACGATGTTCGTTCTCCGAATTGCAAACCACGTAATGCACCGGGAAACGTTGTATGAGTGTTATTGGGATTTACAGCAAGCGTACGATCGCTTTGCGGGATATCTATATGAAGACGTTGGAAGTATCGTGCGTCATGTGCGACGTTCGGCGGAGCTATTGACCAAGATA…
AALF017284	ATGGCCGCCTGTGTATGGAGTTTCGTTTTCGTTTGGATTTCCCTAATGATCCGGTCGGGAAAAGGTCAAAGTTTCGAACCGTATGAGACGTCGCACGTGGCTCTGATCGGATGGACTCAACGTAGCGGCGCCATCAAGTTCGATTGCGCGGGATCGTACCTGGGGAAGAACATCATTTTGACCGGAGCACGCTGCCTGGAACGGGACGGAGCGCTCGCTGATGTCGTTCGGCTGGGAACGGCGATGGGATCGCCGATGGATTTCCACGTTCACAACGTGACCGTCCATTACCGGTACCAGGCGGAGTACTACTATCACAATATGGCAATTATCATCTTGGAGGAGGATCCTCAGGCAGTGTCCAGTAGGTTCAAACCGGCTTGCATCTACTCGCACGCA…
Ae2SigPSigP-197628_FR1_1-58	ATGTACAGCATTCTGTGTGCCGTCGGAGTGGCATTTGTGATAGCCGTTGTGCCGGAAACGAAAGGACGCGATCTGGAAACAATTCACAAGTTGTTCGAAAAGCGGCCGTCGTCGGCGTCGGCGAGAAACGACAACGTGGAAACTGGTTCGAAGCATGGTCATGACAA
Ae2-59638	GTAACGGACGAGAAGGAGGAAATGCTCATAACAGCCATCTGGGACTGTACCACCCACGAATTTCTGAATCAAGAGAATACTTTATTTAGAAATTCAAGGTCATCATCGAATTGGGGCACTTATTCCTACGTTATGTTCAACGTATGGGCAGAGCCGAAAGTATCAGACCTTTTAGTTGACTGCTTGATAATCTTCACT
Ae2SigPSigP-220304_FR3_427-524	ATGTCTAATATTTATCTATCTAGATTTGCAATTTGCACTTGTTCTCAAATGTTCTTATTGCTAATCATGTCAATACACTTTATCCTGCTCATCGAGGGTCGCAGCATGACGTGTAAGGCCCATGCCATGTTGGTTCGCTCTGTTATTAGTCGCCGTAGTGCTGTGCCGGCTAGTGTTGCCAGTACCAGGGGTCCTGTCGGCACAAAGGGAATGTTAGAGTTATTGCATATTTACATGACATATCGTGTAAAATTGCGTAACAATCGTGTAAATTTCCGCTAA
Ae2SigPSigP-237236_FR6_57-139	ATGATTACTGCTACTACTACTGCTAATGTTTATTGTGTTACTATTGTTATTGCTTTTGTTACGGTTATTACTATGTATATTTATATTAGCACCAGAACTCGAGCATTTCTTGTCATAATTAAGTTTGTTGAAGTTGATGTTCTTATTATTAGATGA
Ae2SigPSigP-224792_FR2_116-223	ATGATTTTCTTCTTCTGTATTATCCTATCTTCCTTCACTTCTCCTTCTACTCTCCTACTGCCCTGCGACGTTGCACAGCTCATGGTTCTCTTCCTCCTCCATTTCTCTGGTTTTTTTTTACGCCCTCCTGCTAGTTTCTCCATTTCGTTTCCAGGTCTCCCTCGTATTTCTGATGTGTCCCTCACCCTCTCTATGACTCCTTTAATCTTTAATCAAAGGTCTATCTTTTCACACGTTGTTTTTCTACACATTCTGTACTAG
Ae2SigPSigP-218788_FR5_6-101	ATGCAGATAGCAAAAATGATGACTGTGATTTTACATTTCCAAGTCCTCAGTCGATTCGGCCTCGCGAAGAAGCAGCCGCTGCTCGGATTTCTTCTTGGTGTTCAATTTTTTCACCGTCCGTCGATTTCGCACACCGTCTTCCTCGTCCATCATGCGAAGGATCGTGGTCTGATCCGAACAATCCATCGGAGCAACGGAAATGTCACGCACGGCACGGAAATTACCGCAGTTGTTTAA
AALF023728	ATGCACCGCCGGCCTTCTTCGCTACGTGCTCGCCCGACGCTGAAGCCCGCACAGAACATCGTTTCGAAGGCGCAGGAGTTCATCGACATCTACCGCTATCCACCGAGCCGCCCCGAACCTCTATACCCACAGCCGACCCCGGACAAGACTGCTGCCAAGTGCCGTAAGGACGTGTGCCTGCTGCCGGATTGCTACTGCGGCGGAAAGGACGTCCCCGGAGAACTGCCCGTCGAGCATGTGCCCCAGATTGTGCTGCTGACCTTCGACGACTCCGTCAACGATCTGAACAAACAGCTCTACCAGGACCTGTTCGAGCGCGGACGTGTCAACCCGAACGGTTGCCCCATTTCGGCCACCTTCTACGTGTCGCACGAGTGGACTGACTACAGCCAGGTACAG…
Ae2SigPSigP-255127_FR3_99-198	ATGTATTATTTTTGTGTGTGTTGCACGTTTGTGCTTGCCTTTCCAAAGGGAGCTTTACCATCGTTCCACTACTCGAATTGTATATTTGTCGTAAGTACGGTTCAACGAAAAAGCAATAGGCTGATAACAGCTGTAACCAAGAAGGAAATTGAAAAAGTTCAACATAGCTTTCGTATAAAAATCGTTCTAGGGCACATTATGGTTCAATTGGGGGGCCAAACATGGTCTTCATTTATCACATTTACACATCAACTAAATGATTTCGATTCCTCTAGGATGAATTGA
AALF004591	ATGGATCAAATCGTTGAGGAAAGTGGGGAAGACTCCCAGGCGCCAGAGTCGACGTTCGAGGATGACCTTATTCCGAAAGAGATATCCGACGAGTTCTTCGAAGAGATGTGCTCAAAAGCCAATCTGACGGTGAAGGACTTGCAGGGAAACCAACAATATGCCTTAGCTGAGGATTTTCAGAAGTTGTTGCTCACAAGCCAACAGTTACGGCAGCAGTTGTTGGACGAACAGGACAAGATAGAAAAGATGCAGGATGAAGTCTCGGCCGCCGCAGGGCGAGTTTCTCAGGCGTTGGCTATATCGCAAAAAGATCAAGAACAAATTCAAGCACTGCGATCCGAGATTGAGGATGCTTGGAGAAGAGCTGATGCAGCACAATCTCGTGAACAGACGGCACAA…
Ae2-224669	GAGGAACGGGAAGCGCTCAAGAAGCAGAAGATGTTGGAGAATTTGGAGAAGCAGTACGCGGAGTATGAGCAGATTATGTCACGGATCATGGCGTTTTCCGGGGAAGACGATATAGACAGGTTGGTGGCCAAGTTCATCAAGAAAGAGGAGGAGAACTTTGCACTGTTTAACTACGTGAATGAGCTGAGTCACGAGGTGGAAACGTTGACGGAGAGTGTGCAGTTGTTGCAGGACAAGATCACTGAGCAAATTGCCATAAATGAGTCGAAGGAGCACTCCCAAGATGACAACATCGATGCTCTTCGCTTGGAGGAGGTCAACAGTAAACAGGCGGCTGATGCTGCCTTCGAGATCAAGCAAGTCTGGGATGTGAAGCTGGATGAGCTGCTGAGAACTGCC…
AALF003412	ATGCGCCTCCAACGGTTCATCACGAACCGGCTGCTGCAGATGGACAACCTTCCTCTGGATGTCTGCTGTGCCGAACCGTTGGTAGAACCTGTTGAAGCAGAAGCCGCCCCCGTCCCGTGCACCACCGGAAGTGCCCACGTTGACGACGATGGTGTTCCGTGTGATTTCGTAACGCAGTGTGCCACTGGCAGCGTGTCACAACCGGCCATGACTGAATGCTGCGGGGGAGGCAGCCCAGCAGCAGCAGCGCTTCCAAGGCAGCGGTCACAAGGCAACATGCCACAGCAGAACTGCTACAATTGTTCCTGCGGGCGGCCGGATTGCGCTCCAGTTAAGAAAGTGCGTTACGTTCAACCAGCGAGGCGCCAGCCCTGCAAGCCGGTCTCGTGCTACAAACCA…
AALF000278	ATGATCAACGAGAGTAGATTGGAGATTCTGATGAACACCATCCAGATCGGTGCCGGGTTGATCATTGTCCTTTGCCGAACACTAGTTATCGGATGGAACTACGAGAAACTCATGAATCTGCGTCGCTATCTTAACAGCCGGAAGTTTTATCGAGAAGATGAAGTCGCATTCAAGATTCGACGTAAAGTGTACCTCTTTATCCATCGAATTGTACTTCTATTTGTCATCAACTCTTGCCTCATGACCGCTCCAATTTTCATAATTCAGCCCACAGCACCGCTTCGAATTCCTTTCAAATTCGGAAGCTACGTGCTTGACATCGTAGCTCAAAAGATCTACCTTCTGATGATCATCCAGATAGTAATCGACCTCGCAACAAACTTTTTCGTAATCGTTATG…
[truncated: 32,643 more rows]

## Sheet: PEP
Contig ID	Peptide Sequence
[truncated: 33,846 more rows]
