# Supplementary material for: Deciphering the olfactory repertoire of the tiger mosquito Aedes albopictus
Source: BMC Genomics. 2017 Oct 11;18:770. doi: 10.1186/s12864-017-4144-1 (PMC5637092; doi:10.1186/s12864-017-4144-1)
Supplement: Supplementary file 15 — Dataset S5. Mapping of chemosensory genes on Ae. albopictus genomic scaffolds. (XLSX 79 kb) [file 12864_2017_4144_MOESM15_ESM.xlsx]

## Sheet: OBP
OBP name	Ae. Albopictus ID	Scaffold I	%	Scaffold II	%
AalbOBP57	AALF021771	JXUM01S005311	97				<80%
AalbOBP56	AALF026945	JXUM01S007267	70				80%<x<90%
AalbOBP27	Ae2SigPSigP-218581_FR4_17-171	JXUM01S002156	71				>90%
AalbOBP4	Ae2SigPSigP-245019_FR5_303-456	JXUM01S007267	71
AalbOBP11	AALF007517	JXUM01S075273	100
AalbOBP13	AALF019175	JXUM01S004531	85
AalbOBP9	AALF024996	JXUM01S000799	84
AalbOBP15	AALF019178	JXUM01S004531	100	JXUM01S007425	100
AalbOBP35	AALF013191	JXUM01S002902	100
AalbOBP12	AALF019174	JXUM01S004531	100
AalbOBP65	AALF019177	JXUM01S004531	98
AalbOBP17	Ae2SigPSigP-70660_FR2_3-125	JXUM01S001748	43
AalbOBP18	Ae2SigPSigP-221527_FR6_753-897	JXUM01S000699	94
AalbOBP19	AALF023074	JXUM01S000699	100
AalbOBP21	AALF014342	JXUM01S000358	100	JXUM01S000326	99
AalbOBP22	AALF014341	JXUM01S000358	100	JXUM01S007581	100
AalbOBP20/59	AALF005057	JXUM01S001436	77
AalbOBP2	Ae2SigPSigP-245707_FR2_11-195	JXUM01S011598	85
AalbOBP39	AALF005090	JXUM01S001428	95
AalbOBP80	AALF015707	JXUM01S003585	93	JXUM01S000680	92
AalbOBP79	AALF022738	JXUM01S003585	88
AalbOBP10	AALF027078	JXUM01S000915	53
AalbOBP37	Ae2SigPSigP-225473_FR6_9-169	JXUM01S002080	98	JXUM01S000123	99
AalbOBP36	AALF009587	JXUM01S002080	97	JXUM01S000123	99
AalbOBP38	Ae2SigPSigP-224714_FR1_155-257	JXUM01S000123	56
AalbOBP1	AALF023075	JXUM01S005765	99
AalbOBP83	AALF018890	JXUM01S000035	100
AalbOBP81	AALF007787	JXUM01S001748	96
AalbOBP55	AALF021480	JXUM01S000622	100
AalbOBP3	Ae2SigPSigP-246894_FR3_61-234	JXUM01S005765	99
AalbOBP34	AALF028521	JXUM01S001428	64
AalbOBP60	AALF002302	JXUM01S000123	100	JXUM01S002080	99
AalbOBP78	AALF008469	JXUM01S000200	86
AalbOBP77	AALF024997	JXUM01S000799	100
AalbOBP76	Ae2SigPSigP-244899_FR6_5-155	JXUM01S000915	99
AalbOBP69	Ae2SigPSigP-30328_FR1_5-140	JXUM01S007152	100	JXUM01S014576	100
AalbOBP5	AALF026669	JXUM01S007152	88
AalbOBP72	AALF013104	JXUM01S002896	78
AalbOBP73	Ae2SigPSigP-31227_FR4_1-172	JXUM01S002896	83
AalbOBP25/24	AALF018602	JXUM01S000517	77
AalbOBP48	AALF018600	JXUM01S000517	100
AalbOBP26/23	AALF018601	JXUM01S000517	92
AalbOBP54	AALF020570	JXUM01S000579	48
AalbOBP75	AALF020567	JXUM01S000579	77
AalbOBP49	AALF020568_novel_annotation**	JXUM01S000579	81
AalbOBP74	Ae2SigPSigP-29640_FR2_1-211	JXUM01S000579	55
AalbOBP51	AALF020569	JXUM01S000579	100
AalbOBP70	AALF020565	JXUM01S000579	100
AalbOBP47	Ae2SigPSigP-237436_FR3_27-219	JXUM01S001116	97	JXUM01S000579	99
AalbOBP62	AALF001353	JXUM01S001116	100	JXUM01S001812	97
AalbOBP63/42	Ae2SigPSigP-217188_FR2_96-312	JXUM01S000579	87
AalbOBP90	AALF008134	JXUM01S000203	100	JXUM01S000460	97
AalbOBP89	AALF006399	JXUM01S000167	100
AalbOBP97	AALF017937	JXUM01S004199	99
AalbOBP112	AALF017939	JXUM01S004199	69
AalbOBP7-N1	AALF017938	JXUM01S004199	100
AalbOBP106	AALF013134	JXUM01S000318	100
AalbOBP98	AALF013138	JXUM01S000318	100
AalbOBP105	AALF009317	JXUM01S002027	100	JXUM01S000318	98
AalbOBP111-N1	AALF003184	JXUM01S009824	100
AalbOBP111	AALF003679	JXUM01S001290	100
AalbOBP16	AALF018393	JXUM01S004323	100
AalbOBP100	AALF017970	JXUM01S004207	100
AalbOBP101	AALF010900	JXUM01S002363	100
AalbOBP102	AALF011068	JXUM01S002410	100
AalbOBP104	AALF013136	JXUM01S000318	100
AalbOBP33	AALF022642_novel_annotation*	JXUM01S005623	100
AalbOBP28	AALF022644	JXUM01S005623	100
AalbOBP113	AALF000521	JXUM01S001050	100	JXUM01S000365	97
AalbOBP40	AALF008889	JXUM01S001952	100
AalbOBP44	AALF015687	JXUM01S003574	100
AalbOBP46	AALF013004	JXUM01S002850	100
AalbOBP103	AALF013003	JXUM01S002850	100
AalbOBP58	AALF021668	JXUM01S000627	100
AalbOBP110	AALF021669	JXUM01S000627	100
AalbOBP108	AALF014080	JXUM01S003134	100	JXUM01S004777	99
AalbOBP107	AALF014081	JXUM01S003134	99	JXUM01S004777	98
	*AALF022642 is a wrongly annotated chimera that probably fuses orthologs of OBP33 and OBP32
	>AALF022642 - 31917: 32945 MW: 37260.367
	MTFLIGLFIAAIVATASAVYYPPSVPVDVEESHFAYQLKSFRQELDECAEYLQVSPASVENLVAYNYVTDDPSLKCLIRCAGINAGWWSVGGNNSGLHGPVIESYFAPGCGDTCYVKRTQDCVSANVAPCQDDCTQAYQAFLCYYHQYGNLKSSEEYIPLPQLDAVQAAVDCMLILRTPKELLEQYAQNVFPEVPETQCLFRCQYLAEGLYDGVTFNLTRKYIREFAIPSPQLKDPATQACVDSALAAPNCNECARFWAGRACIKDYGVLNHIESYFQVAAGLVLAQRTCLDEDLNPRYNA
	**AALF020568 is wrongly annotated chimera that probably fuses orthologs of AAEL011484 (OBP49) and AAEL011489.
	>AALF020568 - 195409: 196098 MW: 20605.064
	IYSQPPPDDKACFQGNKVDANGCCELPRFVAREINTKCDEKYKPLSPRLPPGIQPYEGSCVIECLFNTTGMFKDGKLLQDKIQQQLKKTIGADKNFAPLLNGVVADCYRYVMDNPANSFKPLPMTPGRPGCSFIPQAYMNCIKSELFENCPKANWTAADGCDLLKQKLNVGCSYYSIMIGVKGLKS

## Sheet: OR
OR name	Ae. albopictus ID	Scaffold I	%	Scaffold II	%	Scaffold III	%
AalbOr83c	AALF012785	JXUM01S002795	100						<80%
AalbOr42	Ae2SigPSigP-212053_FR3_1-374	JXUM01S003757	94						80%<x<90%
AalbOr63	AALF012784	JXUM01S002795	59						>90%
AalbOr63-N1	AALF026720	JXUM01S007163	94
AalbOr69	AALF019062	JXUM01S004492	100
AalbOr70-N1	AALF019061	JXUM01S004492	100
AalbOr70	Ae2SigPSigP-43314_FR6_155-284	JXUM01S004492	98
AalbOr49	AALF025037	JXUM01S001941	86
AalbOr92a	AALF010815	JXUM01S002609	73	JXUM01S002346	100	JXUM01S000016	98
AalbOr59	AALF000962	JXUM01S008529	97	JXUM01S012725	96
AalbOr23	AALF018383	JXUM01S000507	93
AalbOr-N1	AALF001943	JXUM01S009074	100	JXUM01S008990	99
AalbOr37	AALF000551	JXUM01S008328	100
AalbOr34	AALF000550	JXUM01S008328	98
AalbOr85	AALF019254	JXUM01S004540	98
AalbOr39	AALF019769	JXUM01S000059	90
AalbOr-N4	AALF004018	JXUM01S001331	97	JXUM01S000789	97
AalbOrco	AALF000221	JXUM01S001037	100	JXUM01S000638	100
AalbOr2	AALF011758	JXUM01S000830	86
AalbOr10	AALF007898	JXUM01S001768	90	JXUM01S000270	97
AalbOr9	AALF007388	JXUM01S002546	90	JXUM01S075262	98
AalbOr-N2	AALF012996	JXUM01S002921	99
AalbOr74	AALF012994	JXUM01S002921	96
AalbOr58	AALF012995	JXUM01S002921	99
AalbOr13	AALF017037	JXUM01S003936	93
AalbOr15	AALF010978	JXUM01S000263	90
AalbOr30	AALF020411	JXUM01S004865	83
AalbOr9a	AALF004497	JXUM01S010762	99
AalbOr55	Ae2-89582	JXUM01S002911	100
AalbOr27	AALF019852	JXUM01S004703	96
AalbOr50	AALF007974	JXUM01S001777	99
AalbOr50-N1	AALF019855	JXUM01S004703	100
AalbOr26	Ae2-246982	JXUM01S004703	99
AalbOr11	Ae2-240598	JXUM01S016713	98
AalbOr62	AALF000278	JXUM01S001043	97
AalbOr48	AALF015303	JXUM01S003467	95
AalbOr8	AALF006802	JXUM01S001711	100
AalbOr31	Ae2-241221	JXUM01S006929	87
AalbOr76	AALF019149	JXUM01S004518	95
AalbOr75	AALF000084	JXUM01S008079	98
AalbOr79	AALF019151	JXUM01S004518	99	JXUM01S008079	96
AalbOr78	AALF000088	JXUM01S008079	100	JXUM01S004518	98
AalbOr52	Ae2SigPSigP-256023_FR6_86-173	JXUM01S001740	69
AalbOr125	AALF008015	JXUM01S001787	100
AalbOr88	Ae2-216959	JXUM01S003402	93
AalbOr4/5	Ae2-239510	JXUM01S006321	95	JXUM01S008686	95
AalbOr104	Ae2-229490	JXUM01S001078	97
AalbOr97	Ae2-5507	JXUM01S003295	85
AalbOr119	Ae2-15544	JXUM01S002637	92
AalbOr60	AALF003917	JXUM01S001317	100	JXUM01S001110	97
AalbOr84	Ae2SigPSigP-208879_FR6_150-233	JXUM01S004540	98	JXUM01S008858	98
AalbOr47-N1	AALF019854	JXUM01S001777	96	JXUM01S004703	100
AalbOr47	AALF007975	JXUM01S001777	99
AalbOr113	AALF027387	JXUM01S007443	100	JXUM01S008535	99
AalbOr113-N2	AALF027388	JXUM01S007443	94
AalbOr72	AALF004843	JXUM01S000168	100
AalbOr72-N1	Ae2-230246	JXUM01S003723	80
AalbOr91	Ae2SigPSigP-221634_FR2_1-400	JXUM01S006931	92	JXUM01S002494	91
AalbOr46	AALF013594	JXUM01S003011	97
AalbOr111	AALF016854	JXUM01S003903	99
AalbOr111-N1	Ae2-259585	JXUM01S003903	99
AalbOr94	Ae2SigPSigP-73945_FR4_1-319	JXUM01S000059	94	JXUM01S001947	97
AalbOr80	Ae2-239710	JXUM01S006305	99
AalbOr99	AALF017530	JXUM01S000504	92
AalbOr67	AALF014651	JXUM01S003271	100
AalbOr61-N2	AALF003919	JXUM01S001317	100	JXUM01S000525	98
AalbOr61-N3	AALF003920	JXUM01S001317	100
AalbOr61-N1	AALF018936	JXUM01S000525	100	JXUM01S001317	98
AalbOr61	AALF018937	JXUM01S000525	78
AalbOr-N3	AALF014266	JXUM01S000359	100	JXUM01S004845	97
AalbOr81-N1	AALF005181	JXUM01S011264	82
AalbOr81-N2	AALF027084	JXUM01S000915	87
AalbOr81	Ae2SigPSigP-1103_FR4_35-441	JXUM01S002205	98
AalbOr115	Ae2-171283	JXUM01S010300	90	JXUM01S001967	90
AalbOr117	AALF010412	JXUM01S016113	91
AalbOr95	Ae2SigPSigP-93163_FR5_1-272	JXUM01S000079	83
AalbOr18/19	AALF013368	JXUM01S002948	100
AalbOr6	AALF017217	JXUM01S000457	87
AalbOr24	AALF021484	JXUM01S005204	100
AalbOr71	AALF008906	JXUM01S000798	78
AalbOr117-N1	AALF010302	JXUM01S002235	93
AalbOr113-N1	AALF027386	JXUM01S007443	99	JXUM01S011743	96

## Sheet: IR
IR name	Ae. albopictus ID	Scaffold I	%	Scaffold II	%
AalbIr41a.1	AALF009939	JXUM01S002156	100				<80%
AalbIr41e	AALF024313	JXUM01S000763	93				80%<x<90%
AalbIr41j	AALF009943	JXUM01S002156	89				>90%
AalbIr41d.1	AALF021769	JXUM01S005311	95	JXUM01S000763	93
AalbIr41a.2	Ae2-248662	JXUM01S005268	98	JXUM01S000763	95
AalbIr41i	AALF009940	JXUM01S002156	99	JXUM01S000763	98
AalbIr41p.1	AALF024315	JXUM01S005311	87
AalbIr41k	AALF009942	JXUM01S002156	83
AalbIr41n	Ae2SigPSigP-238240_FR4_1-432	JXUM01S002156	87
AalbIr41d.3	AALF021770	JXUM01S000763	83
AalbIr7j	AALF019121	JXUM01S004512	96
AalbIr7l	AALF019122	JXUM01S004512	92
AalbGlur5-6-7	AALF021686	JXUM01S005290	100	JXUM01S004015	100
AalbGlur5-6-7	AALF026077	JXUM01S006850	97
AalbGLURIa	AALF018661	JXUM01S004404	96	JXUM01S005447	96
AalbGlur5-6-7	AALF004844	JXUM01S000168	99
AalbIr8a	AALF001584	JXUM01S008873	96	JXUM01S005846	99
AalbIr111.2	AALF015887	JXUM01S003653	100
AalbIr111.2-N4	AALF002596	JXUM01S001203	100
AalbIr111.2-N1	AALF002597	JXUM01S001203	100
AalbIr111.2-N3	AALF002624	JXUM01S009495	100
AalbIr111.2-N2	AALF002594	JXUM01S001203	100
AalbIr7y.1	AALF026222	JXUM01S002408	95	JXUM01S006932	100
AalbIr7k.1	AALF011117	JXUM01S002408	100
AalbIr7q.2	AALF011116	JXUM01S002408	100
AalbIr7q.2-N1	AALF026221	JXUM01S006932	100	JXUM01S002408	97
AalbIr7z.1	AALF011115	JXUM01S002408	97
AalbIr93a	Ae2-257294	JXUM01S005774	91
AalbIr68a	AALF019550	JXUM01S004623	100
AalbIr75l	AALF011749	JXUM01S002567	91
AalbIr76b	AALF014911	JXUM01S003334	100
AalbIr120	AALF009308	JXUM01S002035	94
AalbNMDAR2	AALF008566	JXUM01S001892	98
AalbNMDAR1	Ae2-221592	JXUM01S013414	100
AalbIr75d	AALF007079	JXUM01S001665	100	JXUM01S001234	99
AalbIr25a	AALF021738	JXUM01S005302	89
AalbIr75e.3	AALF002385	JXUM01S001183	90
AalbIr64a	AALF007249	JXUM01S000180	70
AalbIr92a	AALF003583	JXUM01S001291	99
AalbIr103	AALF006904	JXUM01S075215	100
AalbIr87a.2	AALF012561	JXUM01S000330	64
AalbIr87a.1	AALF012562	JXUM01S000028	97	JXUM01S000330	96
AalbIr107.1	AALF000280	JXUM01S001043	100
AalbIr31a	Ae2SigPSigP-240093_FR3_145-224	JXUM01S004428	71
AalbIr75i	AALF014034	JXUM01S003116	91
AalbIr21a	AALF023729	JXUM01S000722	100
AalbIr75o	AALF008803	JXUM01S001935	89
AalbIr75k.1	AALF008804	JXUM01S001935	91
AalbIr40a	AALF022986	JXUM01S005746	85
AalbIr40a-N1	AALF015195	JXUM01S003426	100	JXUM01S003426	100
AalbIr7s.1	AALF011118	JXUM01S002408	100
AalbIr7y.2	AALF026333	JXUM01S002408	96	JXUM01S006961	96
AalbIr7r.1	AALF011121	JXUM01S002408	96
AalbIr100a.1	AALF002292	JXUM01S009264	59
AalbIr100e.1	Ae2SigPSigP-173750_FR3_1-66	JXUM01S007125	100
AalbIr100d	AALF002291	JXUM01S009264	97
AalbIr100c.2	AALF026646	JXUM01S009264	61
AalbIr41-like1	AALF009945	JXUM01S002156	88
AalbIr41-like2	AALF026946	JXUM01S008973	65
AalbIr41-like	AALF021623	JXUM01S005268	100

## Sheet: GR
GR name	Ae. albopictus ID	Scaffold I	%	Scaffold II	%
AalbGr6	AALF007327	JXUM01S001688	86				<80%
AalbGr64e	AALF027206	JXUM01S007399	92				80%<x<90%
AalbGr4	AALF027205	JXUM01S007399	100				>90%
AalbGr7	AALF007326	JXUM01S001688	87
AalbGr9	AALF003503	JXUM01S010062	100
AalbGr10	AALF024475	JXUM01S000783	100
AalbGr34	Ae2-100900	JXUM01S004102	100	JXUM01S003900	98
AalbGr2	AALF019900	JXUM01S001788	95	JXUM01S004724	100
AalbGr1	AALF013834	JXUM01S000338	91
AalbGr45	AALF018950	JXUM01S000525	88
AalbGr41	AALF018954	JXUM01S000525	100
AalbGr64	AALF016270	JXUM01S000423	94	JXUM01S005126	92
AalbGr20	AALF009050	JXUM01S001970	100	JXUM01S000806	98
AalbGr76	AALF028583	JXUM01S001010	100
AalbGr3	AALF019265	JXUM01S004546	92
AalbGr53	AALF008393	JXUM01S001870	94
AalbGr73	AALF023741	JXUM01S005993	87
AalbGr11	AALF026442	JXUM01S007030	99
AalbGr14	AALF004249	JXUM01S010573	97	JXUM01S010587	96
AalbGr25	AALF019938	JXUM01S004729	86
AalbGr26	Ae2-30210	JXUM01S001276	99
AalbGr23	AALF019937	JXUM01S004729	100
AalbGr46	AALF018952	JXUM01S000525	100
AalbGr61	AALF009051	JXUM01S001970	98	JXUM01S000806	95
AalbGr61-N1	AALF025226	JXUM01S000806	54
AalbGr71	AALF017431	JXUM01S004045	99
AalbGr78	AALF025209	JXUM01S000845	100
AalbGr58	Ae2SigPSigP-643_FR3_1-225	JXUM01S001276	75
AalbGr35	Ae2SigPSigP-91626_FR6_1-238	JXUM01S002118	67
AalbGr63	AALF021200	JXUM01S005126	100	JXUM01S000919	98
