# Supplementary material for: Deciphering the olfactory repertoire of the tiger mosquito Aedes albopictus
Source: BMC Genomics. 2017 Oct 11;18:770. doi: 10.1186/s12864-017-4144-1 (PMC5637092; doi:10.1186/s12864-017-4144-1)
Supplement: Supplementary file 16 — Comparison with previously published A. albopictus OBP. (XLSX 14 kb) [file 12864_2017_4144_MOESM16_ESM.xlsx]

## Sheet: OBP
Query NCBI ID	Publication	Percentage	Ae. albopictus ID	Ae. albopictus name	Cys N	Subfamily	TPM FA	TPM FP	TPM MH	TPM FB
>gi|199593963|gb|ACH90468.1| atypical odorant-binding protein 68 [Aedes albopictus]	Armbruster, 2009	97	AALF010900	AalbOBP101	17	two domains	0.078349	0.143036	0	0
>gi|199593965|gb|ACH90469.1| atypical odorant-binding protein 67 [Aedes albopictus]	Armbruster, 2009	99	AALF003679	AalbOBP111	14	two domains	0.135897	0.124049	0	0.17258
>gi|199593967|gb|ACH90470.1| atypical odorant-binding protein 46 [Aedes albopictus]	Armbruster, 2009	98	AALF013004	AalbOBP46	19	two domains	0	0.0703218	0	0.163056
>gi|378793409|gb|AFC60562.1| odorant-binding protein 1 [Aedes albopictus]	Li, 2012	100	AALF014341	AalbOBP22	6	classic	68.731	51.1285	102.986	40.4762
>gi|378793411|gb|AFC60563.1| odorant-binding protein 2 [Aedes albopictus]	Li, 2012	99	Ae2SigPSigP-246894_FR3_61-234*	AalbOBP3	7	classic	13655.7	315.247	387.695	92.9032
>gi|378793413|gb|AFC60564.1| odorant-binding protein 3 [Aedes albopictus]	Li, 2012	99	AALF026945	AalbOBP56	8	classic	5797.14	949.022	104.033	48.5562
>gi|378793415|gb|AFC60565.1| odorant-binding protein 5 [Aedes albopictus]	Li, 2012	98	AALF005090	AalbOBP39	6	classic	9041.53	165.81	207.476	83.6235
>gi|471178521|gb|AGI04310.1| obp5 [Aedes albopictus]	Deng, 2013	100	AALF026669	AalbOBP5	13	plus C	10.9159	1.92962	5.15445	9.78163
>gi|471178523|gb|AGI04311.1| obp10 [Aedes albopictus]	Deng, 2013	100	AALF027078	AalbOBP10	7	classic	520.158	371.911	52.7024	29.114
>gi|471178525|gb|AGI04312.1| obp11 [Aedes albopictus]	Deng, 2013	100	AALF007517	AalbOBP11	6	classic	723.754	3285.73	100.392	237.975
>gi|471178527|gb|AGI04313.1| obp13 [Aedes albopictus]	Deng, 2013	100	AALF019175*	AalbOBP13	7	classic	835.005	59.7835	5.27493	5.96689
>gi|471178529|gb|AGI04314.1| obp14 [Aedes albopictus]	Deng, 2013	99	AALF019175*	AalbOBP13	7	classic
>gi|471178531|gb|AGI04315.1| obp19 [Aedes albopictus]	Deng, 2013	99	AALF023074	AalbOBP19	4	classic	7.78031	1.11842	0.980814	1.55597
>gi|471178533|gb|AGI04316.1| obp20 [Aedes albopictus]	Deng, 2013	99	AALF005057*	AalbOBP20/59	7	classic	1043.56	22.5371	31.6155	7.64881
>gi|471178535|gb|AGI04317.1| obp21 [Aedes albopictus]	Deng, 2013	99	AALF014342	AalbOBP21	14	classic	23.7807	36.1787	17.5932	13.8169
>gi|471178537|gb|AGI04318.1| obp24 [Aedes albopictus]	Deng, 2013	99	AALF018602*	AalbOBP25/24	10	plus C
>gi|471178539|gb|AGI04319.1| obp25 [Aedes albopictus]	Deng, 2013	100	AALF018602*	AalbOBP25/24	10	plus C	4.0683	20.7124	48.1318	69.9048
>gi|471178541|gb|AGI04320.1| obp37 [Aedes albopictus]	Deng, 2013	99	Ae2SigPSigP-225473_FR6_9-169	AalbOBP37	8	classic	1939.05	37.2865	47.3276	13.8461
>gi|471178543|gb|AGI04321.1| obp38 [Aedes albopictus]	Deng, 2013	98	Ae2SigPSigP-224714_FR1_155-257	AalbOBP38	4	classic	5045.22	115.731	131.742	36.3841
>gi|471178545|gb|AGI04322.1| obp39 [Aedes albopictus]	Deng, 2013
>gi|471178547|gb|AGI04323.1| obp42 [Aedes albopictus]	Deng, 2013	100	Ae2SigPSigP-217188_FR2_96-312*	AalbOBP63/42	13	plus C	9705.97	33100.1	398.916	116.557
>gi|471178549|gb|AGI04324.1| obp43 [Aedes albopictus]	Deng, 2013
>gi|471178551|gb|AGI04325.1| obp55 [Aedes albopictus]	Deng, 2013	99	AALF021480	AalbOBP55	7	classic	15404.8	198.504	98.1004	87.5004
>gi|471178553|gb|AGI04326.1| obp56 [Aedes albopictus]	Deng, 2013	99	Ae2SigPSigP-246894_FR3_61-234*	AalbOBP3	7	classic	13655.7	315.247	387.695	92.9032
>gi|471178555|gb|AGI04327.1| obp59 [Aedes albopictus]	Deng, 2013	96	AALF005057*	AalbOBP20/59	7	classic
>gi|471178557|gb|AGI04328.1| obp61 [Aedes albopictus]	Deng, 2013	100	AALF019175*	AalbOBP13	7	classic	835.005	59.7835	5.27493	5.96689
>gi|471178559|gb|AGI04329.1| obp62 [Aedes albopictus]	Deng, 2013
>gi|471178561|gb|AGI04330.1| obp63 [Aedes albopictus]	Deng, 2013	100	Ae2SigPSigP-217188_FR2_96-312*	AalbOBP63/42	13	plus C	9705.97	33100.1	398.916	116.557
							percentiles
							10	50	90
