# Supplementary material for: Deciphering the olfactory repertoire of the tiger mosquito Aedes albopictus
Source: BMC Genomics. 2017 Oct 11;18:770. doi: 10.1186/s12864-017-4144-1 (PMC5637092; doi:10.1186/s12864-017-4144-1)
Supplement: Supplementary file 17 — Comparison with published A. albopictus OBP and OR in Chen X-G et al. (2015) [48]. (XLSX 67 kb) [file 12864_2017_4144_MOESM17_ESM.xlsx]

## Sheet: OBP and OR
Query OBP	Subject (trancriptome)	Identities (Query length)	Percentage	Expect	Trancriptome OBP	Gene stable ID	InterPro short description	Gene description
CCG000094	AALF000094	362/362 (362)	100	0.0,		AALF000094	PBP_GOBP
CCG024478	AALF000094	303/312 (332)	97	0.0,
CCG000521	AALF000521	273/273 (273)	100	0.0,	AalbOBP113	AALF000521	PBP_GOBP
CCG014691	AALF000521	266/273 (273)	97	0.0,
CCG001999	AALF001999	97/97 (97)	100	2e-66,		AALF001999	PBP_GOBP
CCG002302	AALF002302	145/145 (145)	100	9e-104,	AalbOBP60	AALF002302	PBP_GOBP	odorant binding protein OBP60 [Source:Projected from Aedes aegypti (AAEL015499) VB Community Annotation]
CCG003184	AALF003184	291/291 (291)	100	0.0,	AalbOBP111-N1	AALF003184	PBP_GOBP
CCG003679	AALF003679	338/338 (338)	100	0.0,	AalbOBP111	AALF003679	PBP_GOBP
CCG004000	AALF004000	371/371 (371)	100	0.0,		AALF004000	PBP_GOBP
CCG014636	AALF004000	362/371 (369)	98	0.0,
CCG005057	AALF005057	166/166 (166)	100	1e-122,	AalbOBP20/59	AALF005057	PBP_GOBP
CCG005090	AALF005090	183/183 (183)	100	6e-126,	AalbOBP39	AALF005090	PBP_GOBP	odorant binding protein [Source:Projected from Aedes aegypti (AAEL006454) VB Community Annotation]
CCG006396	AALF006396	294/294 (294)	100	0.0,		AALF006396	PBP_GOBP
CCG006397	AALF006397	294/294 (294)	100	0.0,		AALF006397	PBP_GOBP
CCG006398	AALF006398	294/294 (294)	100	0.0,		AALF006398	PBP_GOBP
CCG007451	AALF007451	273/273 (273)	100	0.0,		AALF007451	PBP_GOBP
CCG007517	AALF007517	137/137 (137)	100	4e-98,	AalbOBP11	AALF007517	PBP_GOBP	Obp11 [Source:UniProtKB/TrEMBL;Acc:M4W725]
CCG007787	AALF007787	151/151 (151)	100	4e-112,	AalbOBP81	AALF007787	PBP_GOBP
CCG007857	AALF007857	330/330 (330)	100	0.0,		AALF007857	PBP_GOBP
CCG017194	AALF008134	194/201 (247)	97	3e-145,	AalbOBP90	AALF008134	PBP_GOBP
CCG008468	AALF008468	136/136 (136)	100	9e-101,		AALF008468	PBP_GOBP
CCG008469	AALF008469	135/135 (135)	100	1e-91,	AalbOBP78	AALF008469	PBP_GOBP
CCG008470	AALF008470	116/116 (116)	100	1e-83,		AALF008470	PBP_GOBP
CCG008607	AALF008607	287/287 (287)	100	0.0,		AALF008607	PBP_GOBP
CCG021149	AALF008607	285/287 (287)	99	0.0,
CCG008888	AALF008888	292/292 (292)	100	0.0,		AALF008888	PBP_GOBP	odorant binding protein OBP41 [Source:Projected from Aedes aegypti (AAEL009599) VB Community Annotation]
CCG008889	AALF008889	291/291 (291)	100	0.0,	AalbOBP40	AALF008889	PBP_GOBP	odorant binding protein OBP40 [Source:Projected from Aedes aegypti (AAEL009597) VB Community Annotation]
CCG009315	AALF009315	269/269 (308)	100	0.0,		AALF009315	PBP_GOBP
CCG013137	AALF009315	260/269 (308)	97	0.0,
CCG009316	AALF009316	289/289 (289)	100	0.0,		AALF009316	PBP_GOBP
CCG009317	AALF009317	273/273 (305)	100	0.0,	AalbOBP105	AALF009317	PBP_GOBP
CCG013135	AALF009317	268/273 (305)	98	0.0,
CCG002301	AALF009587	146/147 (155)	99	2e-108,
CCG009587	AALF009587	152/152 (152)	100	1e-113,	AalbOBP36	AALF009587	PBP_GOBP	odorant binding protein OBP36 [Source:Projected from Aedes aegypti (AAEL008011) VB Community Annotation]
CCG010900	AALF010900	293/293 (293)	100	0.0,	AalbOBP101	AALF010900	PBP_GOBP
CCG010901	AALF010901	267/267 (267)	100	0.0,		AALF010901	PBP_GOBP
CCG011068	AALF011068	301/301 (301)	100	0.0,	AalbOBP102	AALF011068	PBP_GOBP
CCG013003	AALF013003	296/296 (296)	100	0.0,	AalbOBP103	AALF013003	PBP_GOBP
CCG013004	AALF013004	298/298 (298)	100	0.0,	AalbOBP46	AALF013004	PBP_GOBP	odorant binding protein OBP46 [Source:Projected from Aedes aegypti (AAEL010872) VB Community Annotation]
CCG009318	AALF013134	271/306 (303)	89	0.0,
CCG013134	AALF013134	306/306 (306)	100	0.0,	AalbOBP106	AALF013134	PBP_GOBP
CCG013136	AALF013136	316/316 (316)	100	0.0,	AalbOBP104	AALF013136	PBP_GOBP
CCG013138	AALF013138	310/310 (310)	100	0.0,	AalbOBP98	AALF013138	PBP_GOBP
CCG013191	AALF013191	131/131 (131)	100	2e-77,	AalbOBP35	AALF013191	PBP_GOBP	odorant binding protein OBP35 [Source:Projected from Aedes aegypti (AAEL002606) VB Community Annotation]
CCG013539	AALF013539	129/129 (129)	100	7e-77,		AALF013539	PBP_GOBP
CCG013541	AALF013541	191/191 (191)	100	1e-128,		AALF013541	PBP_GOBP
CCG014080	AALF014080	278/278 (278)	100	0.0,	AalbOBP108	AALF014080	PBP_GOBP
CCG020118	AALF014081	278/283 (292)	98	0.0,	AalbOBP107	AALF014081	PBP_GOBP
CCG014341	AALF014341	138/138 (138)	100	8e-88,	AalbOBP22	AALF014341	PBP_GOBP	Odorant-binding protein 1 [Source:UniProtKB/TrEMBL;Acc:H9A9Y0]
CCG027709	AALF014341	138/138 (138)	100	8e-88,
CCG013211	AALF014342	192/193 (215)	99	1e-142,
CCG014342	AALF014342	246/246 (246)	100	0.0,	AalbOBP21	AALF014342	PBP_GOBP
CCG015686	AALF015686	189/189 (189)	100	2e-124,		AALF015686	PBP_GOBP
CCG015687	AALF015687	278/278 (278)	100	0.0,	AalbOBP44	AALF015687	PBP_GOBP
CCG015707	AALF015707	152/152 (152)	100	2e-110,	AalbOBP80	AALF015707	PBP_GOBP
CCG022739	AALF015707	150/152 (152)	99	9e-110,
CCG016091	AALF016091	259/259 (259)	100	0.0,		AALF016091	PBP_GOBP
CCG016092	AALF016092	270/270 (270)	100	0.0,		AALF016092	PBP_GOBP
CCG017319	AALF017319	127/127 (127)	100	1e-90,		AALF017319	PBP_GOBP
CCG017320	AALF017320	122/122 (122)	100	2e-87,		AALF017320	PBP_GOBP
CCG017321	AALF017321	122/122 (122)	100	4e-88,		AALF017321	PBP_GOBP
CCG017322	AALF017322	134/134 (134)	100	8e-97,		AALF017322	PBP_GOBP
CCG017937	AALF017937	307/307 (307)	100	0.0,	AalbOBP97	AALF017937	PBP_GOBP
CCG017938	AALF017938	310/310 (310)	100	0.0,	AalbOBP7-N1	AALF017938	PBP_GOBP
CCG017939	AALF017939	299/299 (299)	100	0.0,	AalbOBP112	AALF017939	PBP_GOBP
CCG017970	AALF017970	285/285 (285)	100	0.0,	AalbOBP100	AALF017970	PBP_GOBP
CCG018602	AALF018602	200/200 (200)	100	9e-116,	AalbOBP25/24	AALF018602	PBP_GOBP	Obp25 [Source:UniProtKB/TrEMBL;Acc:M4VSM7]
CCG018890	AALF018890	306/306 (306)	100	2e-141,	AalbOBP83	AALF018890	PBP_GOBP
CCG019174	AALF019174	132/132 (132)	100	4e-79,	AalbOBP12	AALF019174	PBP_GOBP	Putative odorant-binding protein 56e [Source:UniProtKB/TrEMBL;Acc:A0A023EDR0]
CCG019175	AALF019175	133/133 (133)	100	2e-94,	AalbOBP13	AALF019175	PBP_GOBP	Obp13 [Source:UniProtKB/TrEMBL;Acc:M4VRD7]
CCG019176	AALF019175	129/133 (188)	97	1e-91,
CCG019177	AALF019177	122/122 (122)	100	5e-88,	AalbOBP65	AALF019177	PBP_GOBP	odorant binding protein OBP65 [Source:Projected from Aedes aegypti (AAEL002618) VB Community Annotation]
CCG019178	AALF019178	136/136 (136)	100	7e-86,	AalbOBP15	AALF019178	PBP_GOBP	odorant binding protein OBP15 [Source:Projected from Aedes aegypti (AAEL002598) VB Community Annotation]
CCG019526	AALF019526	261/261 (261)	100	0.0,		AALF019526	PBP_GOBP	odorant binding protein OBP6 [Source:Projected from Aedes aegypti (AAEL000821) VB Community Annotation]
CCG020567	AALF020567	193/193 (193)	100	2e-129,	AalbOBP75	AALF020567	PBP_GOBP
CCG020570	AALF020570	185/185 (185)	100	5e-136,	AalbOBP54	AALF020570	PBP_GOBP	odorant binding protein OBP43 [Source:Projected from Aedes aegypti (AAEL011481) VB Community Annotation]
CCG021480	AALF021480	151/151 (151)	100	2e-108,	AalbOBP55	AALF021480	PBP_GOBP	odorant binding protein OBP55 [Source:Projected from Aedes aegypti (AAEL012377) VB Community Annotation]
CCG021668	AALF021668	261/261 (273)	100	0.0,	AalbOBP58	AALF021668	PBP_GOBP	odorant binding protein OBP58 [Source:Projected from Aedes aegypti (AAEL014430) VB Community Annotation]
CCG021771	AALF021771	133/133 (133)	100	9e-90,	AalbOBP57	AALF021771	PBP_GOBP	odorant binding protein (Obp57) [Source:Projected from Aedes aegypti (AAEL000035) VB Community Annotation]
CCG022642	AALF022642	636/636 (636)	100	0.0,	AalbOBP33	AALF022642	PBP_GOBP
CCG022643	AALF022642	307/320 (339)	96	0.0,
CCG022644	AALF022644	334/334 (334)	100	0.0,	AalbOBP28	AALF022644	PBP_GOBP
CCG015708	AALF022738	154/154 (163)	100	4e-113,	AalbOBP79	AALF022738	PBP_GOBP
CCG022738	AALF022738	154/154 (154)	100	6e-113,
CCG023074	AALF023074	93/93 (93)	100	9e-53,	AalbOBP19	AALF023074	PBP_GOBP
CCG023075	AALF023075	235/235 (235)	100	1e-174,	AalbOBP1	AALF023075	PBP_GOBP
CCG024477	AALF024477	321/321 (321)	100	0.0,		AALF024477	PBP_GOBP	37 kDa salivary gland allergen Aed a 2 Precursor (Protein D7)(Allergen Aed a 2) [Source:Projected from Aedes aegypti (AAEL006424) VB Community Annotation]
CCG024996	AALF024996	132/132 (132)	100	6e-96,	AalbOBP9	AALF024996	PBP_GOBP	odorant binding protein OBP9 [Source:Projected from Aedes aegypti (AAEL002596) VB Community Annotation]
CCG024997	AALF024997	151/151 (151)	100	6e-100,	AalbOBP77	AALF024997	PBP_GOBP
CCG025127	AALF025127	142/142 (142)	100	2e-103,		AALF025127	PBP_GOBP
CCG009948	AALF026945	147/147 (147)	100	6e-96,	AalbOBP56	AALF026945	PBP_GOBP	odorant binding protein OBP3 [Source:Projected from Aedes aegypti (AAEL000051) VB Community Annotation]
CCG026945	AALF026945	147/147 (147)	100	6e-96,
CCG027078	AALF027078	140/140 (140)	100	5e-102,	AalbOBP10	AALF027078	PBP_GOBP	Obp10 [Source:UniProtKB/TrEMBL;Acc:M4VPE3]
CCG028521	AALF028521	130/130 (142)	100	9e-81,	AalbOBP34	AALF028521	PBP_GOBP	odorant binding protein OBP34 [Source:Projected from Aedes aegypti (AAEL014082) VB Community Annotation]
CCG001738	Ae2SigPSigP-218581_FR4_17-171	116/116 (116)	100	2e-83,	AalbOBP27	Ae2SigPSigP-218581_FR4_17-171
CCG009946	Ae2SigPSigP-218581_FR4_17-171	119/119 (119)	100	1e-85,
CCG023073	Ae2SigPSigP-221527_FR6_753-897	130/143 (143)	91	2e-84,	AalbOBP18	Ae2SigPSigP-221527_FR6_753-897
CCG009949	Ae2SigPSigP-245019_FR5_303-456	120/123 (126)	98	7e-86,	AalbOBP4	Ae2SigPSigP-245019_FR5_303-456
CCG026944	Ae2SigPSigP-245019_FR5_303-456	121/123 (126)	98	4e-87,
CCG003160	Ae2SigPSigP-245707_FR2_11-195	103/104 (104)	99	5e-72,	AalbOBP2	Ae2SigPSigP-245707_FR2_11-195
CCG005538	Ae2SigPSigP-245707_FR2_11-195	103/104 (104)	99	5e-72,
Query OR	Subject (transcriptome)	Identities (Query length)	Percentage	Expect	Trancriptome OR	Gene stable ID	InterPro short description	Gene description
CCG000221	AALF000221	464/464 (464)	100	0.0,	AalbOrco	AALF000221	7tm6_olfct_rcpt	Odorant receptor [Source:UniProtKB/TrEMBL;Acc:A0A182G0T7]
CCG000278	AALF000278	345/345 (345)	100	0.0,	AalbOr62	AALF000278	7tm6_olfct_rcpt	Odorant receptor [Source:UniProtKB/TrEMBL;Acc:A0A182G0W1]
CCG000550	AALF000550	388/388 (388)	100	0.0,	AalbOr34	AALF000550	7tm6_olfct_rcpt	Odorant receptor [Source:UniProtKB/TrEMBL;Acc:A0A182G194]
CCG000551	AALF000551	286/286 (286)	100	0.0,	AalbOr37	AALF000551	7tm6_olfct_rcpt	Odorant receptor [Source:Projected from Aedes aegypti (AAEL003369) UniProtKB/TrEMBL;Acc:Q17FL9]
CCG000712	AALF000712	416/416 (416)	100	0.0,		AALF000712	7tm6_olfct_rcpt	Odorant receptor [Source:UniProtKB/TrEMBL;Acc:A0A182G1H8]
CCG000962	AALF000962	415/415 (415)	100	0.0,	AalbOr59	AALF000962	7tm6_olfct_rcpt	Odorant receptor [Source:UniProtKB/TrEMBL;Acc:A0A182G1T1]
CCG006796	AALF000962	408/415 (415)	98	0.0,
CCG001781	AALF001781	362/362 (362)	100	0.0,		AALF001781	7tm6_olfct_rcpt	Odorant receptor [Source:UniProtKB/TrEMBL;Acc:A0A182G321]
CCG002781	AALF002781	262/262 (262)	100	6e-169,		AALF002781	7tm6_olfct_rcpt
CCG001075	AALF003917	405/418 (418)	97	0.0,
CCG003917	AALF003917	418/418 (418)	100	0.0,	AalbOr60	AALF003917	7tm6_olfct_rcpt	Odorant receptor [Source:UniProtKB/TrEMBL;Acc:A0A182G6B9]
CCG003918	AALF003918	257/257 (257)	100	0.0,		AALF003918	7tm6_olfct_rcpt
CCG003919	AALF003919	421/421 (421)	100	0.0,	AalbOr61-N2	AALF003919	7tm6_olfct_rcpt	Odorant receptor [Source:UniProtKB/TrEMBL;Acc:A0A182G6C1]
CCG003920	AALF003920	376/376 (376)	100	0.0,	AalbOr61-N3	AALF003920	7tm6_olfct_rcpt	Odorant receptor [Source:UniProtKB/TrEMBL;Acc:A0A182G6C2]
CCG004497	AALF004497	583/583 (583)	100	0.0,	AalbOr9a	AALF004497	7tm6_olfct_rcpt	odorant receptor [Source:Projected from Aedes aegypti (AAEL010415) VB Community Annotation]
CCG016233	AALF004843	136/162 (189)	84	4e-97,	AalbOr72	AALF004843	7tm6_olfct_rcpt	Odorant receptor [Source:UniProtKB/TrEMBL;Acc:A0A182G7V2]
CCG016235	AALF004843	336/412 (412)	82	0.0,
CCG005181	AALF005181	204/204 (204)	100	7e-152,	AalbOr81-N1	AALF005181
CCG006802	AALF006802	1488/1488 (1488)	100	0.0,	AalbOr8	AALF006802	7tm6_olfct_rcpt
CCG007974	AALF007974	377/377 (377)	100	0.0,	AalbOr50	AALF007974	7tm6_olfct_rcpt	Odorant receptor [Source:UniProtKB/TrEMBL;Acc:A0A182GDC1]
CCG008906	AALF008906	377/377 (377)	100	0.0,	AalbOr71	AALF008906	7tm6_olfct_rcpt	Odorant receptor [Source:UniProtKB/TrEMBL;Acc:A0A182GF92]
CCG010302	AALF010302	321/321 (321)	100	0.0,	AalbOr117-N1	AALF010302	7tm6_olfct_rcpt
CCG010412	AALF010412	327/327 (327)	100	0.0,	AalbOr117	AALF010412	7tm6_olfct_rcpt
CCG011520	AALF010815	316/333 (434)	95	0.0,	AalbOr92a	AALF010815	7tm6_olfct_rcpt	Odorant receptor [Source:UniProtKB/TrEMBL;Acc:A0A182GJ55]
CCG010978	AALF010978	403/403 (403)	100	0.0,	AalbOr15	AALF010978	7tm6_olfct_rcpt	Odorant receptor [Source:UniProtKB/TrEMBL;Acc:A0A182GJF0]
CCG011758	AALF011758	395/395 (395)	100	0.0,	AalbOr2	AALF011758	7tm6_olfct_rcpt	Odorant receptor [Source:UniProtKB/TrEMBL;Acc:A0A182GL25]
CCG012994	AALF012994	401/401 (401)	100	0.0,	AalbOr74	AALF012994	7tm6_olfct_rcpt	Odorant receptor [Source:UniProtKB/TrEMBL;Acc:A0A182GNK6]
CCG012996	AALF012996	377/377 (377)	100	0.0,	AalbOr-N2	AALF012996	7tm6_olfct_rcpt	Odorant receptor [Source:UniProtKB/TrEMBL;Acc:A0A182GNK8]
CCG013214	AALF013214	200/200 (200)	100	7e-139,		AALF013214	7tm6_olfct_rcpt
CCG013368	AALF013368	251/251 (251)	100	5e-157,	AalbOr18/19	AALF013368	7tm6_olfct_rcpt
CCG013594	AALF013594	384/384 (384)	100	0.0,	AalbOr46	AALF013594	7tm6_olfct_rcpt	Odorant receptor [Source:UniProtKB/TrEMBL;Acc:A0A182GPT6]
CCG014266	AALF014266	354/354 (354)	100	0.0,	AalbOr-N3	AALF014266	7tm6_olfct_rcpt	Odorant receptor [Source:UniProtKB/TrEMBL;Acc:A0A182GR54]
CCG014651	AALF014651	383/383 (383)	100	0.0,	AalbOr67	AALF014651	7tm6_olfct_rcpt	Odorant receptor [Source:UniProtKB/TrEMBL;Acc:A0A182GRV2]
CCG015303	AALF015303	397/397 (397)	100	0.0,	AalbOr48	AALF015303	7tm6_olfct_rcpt	Odorant receptor [Source:UniProtKB/TrEMBL;Acc:A0A182GT56]
CCG016854	AALF016854	379/379 (379)	100	0.0,	AalbOr111	AALF016854	7tm6_olfct_rcpt	Odorant receptor [Source:UniProtKB/TrEMBL;Acc:A0A182GW61]
CCG017217	AALF017217	275/275 (275)	100	0.0,	AalbOr6	AALF017217	7tm6_olfct_rcpt	odorant receptor - partial [Source:Projected from Aedes aegypti (AAEL017548) VB Community Annotation]
CCG018383	AALF018383	349/349 (349)	100	0.0,	AalbOr23	AALF018383	7tm6_olfct_rcpt	Odorant receptor [Source:UniProtKB/TrEMBL;Acc:A0A182GYY3]
CCG018936	AALF018936	186/186 (186)	100	2e-130,	AalbOr61-N1	AALF018936	7tm6_olfct_rcpt
CCG018937	AALF018937	254/254 (254)	100	0.0,	AalbOr61	AALF018937	7tm6_olfct_rcpt
CCG019062	AALF019062	341/341 (341)	100	0.0,	AalbOr69	AALF019062	7tm6_olfct_rcpt	Odorant receptor [Source:UniProtKB/TrEMBL;Acc:A0A182H058]
CCG019769	AALF019769	457/457 (457)	100	0.0,	AalbOr39	AALF019769	7tm6_olfct_rcpt	Odorant receptor [Source:UniProtKB/TrEMBL;Acc:A0A182H1D4]
CCG019852	AALF019852	330/330 (330)	100	0.0,	AalbOr27	AALF019852	7tm6_olfct_rcpt
CCG019854	AALF019854	114/114 (114)	100	5e-78,	AalbOr47-N1	AALF019854	7tm6_olfct_rcpt
CCG020411	AALF020411	384/384 (384)	100	0.0,	AalbOr30	AALF020411	7tm6_olfct_rcpt	Odorant receptor [Source:UniProtKB/TrEMBL;Acc:A0A182H2J1]
CCG008907	AALF025037	391/401 (401)	98	0.0,
CCG025037	AALF025037	401/401 (401)	100	0.0,	AalbOr49	AALF025037	7tm6_olfct_rcpt	Odorant receptor [Source:UniProtKB/TrEMBL;Acc:A0A182HA12]
CCG027084	AALF027084	401/401 (401)	100	0.0,	AalbOr81-N2	AALF027084	7tm6_olfct_rcpt	Odorant receptor [Source:UniProtKB/TrEMBL;Acc:A0A182HDA8]
CCG007975	Ae2-241229	263/287 (384)	92	0.0,
CCG026720	Ae2SigPSigP-261786_FR6_1-222	184/198 (373)	93	8e-130,
