# Supplementary material for: Deciphering the olfactory repertoire of the tiger mosquito Aedes albopictus
Source: BMC Genomics. 2017 Oct 11;18:770. doi: 10.1186/s12864-017-4144-1 (PMC5637092; doi:10.1186/s12864-017-4144-1)
Supplement: Supplementary file 23 — Sensory genes in Ae. albopictus transcriptome. (XLSX 52 kb) [file 12864_2017_4144_MOESM23_ESM.xlsx]

## Sheet: sensory genes
Ae. albopictus ID	Ae. aegypti ID	%	protein family	TPM FA	TPM FP	TPM MH	TPM FB
AALF007540	AAEL000534 - new?	63	ppk	0.0100325	0.512835	0.0428323	0.101924
AALF007539	AAEL000547	85	ppk	0.0109898	0	0.0586492	0.0186084
AALF017786	AAEL000552	79	ppk	0.0336108	0	0	0.0379408
AALF007361	AAEL000582	89	ppk	0.0427358	0	0.228068	0.0904525
AALF014430	AAEL000873	89	ppk	0.294776	0.307513	4.31487	0.0178259
AALF014432	AAEL000926	85	ppk	0.700516	1.80547	1.07755	0.401195
AALF003289	AAEL004091	91	ppk	0.254058	0.425163	0.225972	0.304712
AALF008757	AAEL006258	90	ppk	1.08775	0.116812	0.671555	0.433368
AALF005496	AAEL008053	70	ppk	1.47536	4.21393	0.685759	1.14834
AALF020814	AAEL011000/AAEL014233	66	ppk	0	0	0	0.0738695
AALF023313	AAEL011002-new?	59	ppk	1.41099	0.418849	0.489756	0.796378
AALF023311	AAEL011002/AAEL014232	76	ppk	0.0687041	0	0.0666642	0.0634541
AALF025753	AAEL012760	65	ppk	0.0676352	0.0352789	0.185631	0.44173
AALF025754	AAEL012760-new?	60	ppk	0.281184	0	0.048019	0.38089
AALF025921	AAEL014009	89	ppk	0.0652275	0	0.0198914	0
AALF015653	AAEL014010	72	ppk	0.0500753	0	0.0534473	0.0678315
AALF023314	AAEL014228	79	ppk	2.3167	0	0.056519	0.0896623
AALF023312	AAEL014230	96	ppk	0	0	0.131945	0
AALF007847	AAEL004928-new?	47	CheA	0.280151	0	0.0996719	0.790603
AALF008710	AAEL004928-new?	45	CheA	0.782426	0	0.0668091	0.529933
AALF012531	AAEL004928-new?	47	CheA	1.47545	0.402031	2.46798	1.02542
AALF012537	AAEL004928-new?	46	CheA	0.249023	0	0.066448	0.368948
AALF012539	AAEL004928-new?	49	CheA	0.185763	0	0	0.629082
Ae2SigPSigP-17433_FR1_20-201	AAEL006481	66	CheA	0.637228	0.12926	0.566782	4.91535
AALF008148	AAEL006503	80	CheA	0.0658132	0	0.175612	0.557187
AALF008501	AAEL007754-new?	62	CheA	0.0307949	0	0.0657373	0
AALF013529	AAEL007754-new?	52	CheA	0.0311279	0.113655	0	0.474362
AALF024213	AAEL007754/AAEL014731-new?	54	CheA	0.061921	0	0	0
Ae2SigPSigP-204624_FR6_8-206	AAEL009978	86	CheB	3.64511	1.00657	2.58281	8.66159
AALF024523	AAEL010055	67	CheA	0.035768	0	0	0.0605638
AALF021726	AAEL012061	68	CheA	17.1816	0.45959	0.201523	5.54142
AALF008356	AAEL012061-new?	66	CheA	0.631085	0	0.210494	1.80323
AALF008357	AAEL012061-new?	64	CheA	0.782426	0.228546	0.167023	1.21885
AALF024214	AAEL014731	60	CheA	0.0309605	0	0	0.629082
AALF004427	AAEL014731/AAEL007754-new?	60	CheA	0	0	0	0.105987
AALF008253	AAEL007748	83	SCRB10	7.92636	6.55571	1.58919	2.70649
AALF017851	AAEL008370	96	SCRB17	37.5114	2.34058	4.25347	33.3408
AALF008251	AAEL005979	93	SCRB3	30.6768	28.0162	9.55746	9.69849
Ae2SigPSigP-244179_FR1_474-635	AAEL011222	73	SCRB5	263.138	923.547	77.5939	96.9488
AALF000554	AAEL002741	90	SCRB6	0.48767	40.4613	2.4918	3.81247
Ae2-238543	AAEL000227	92	SCRB8	5.3265	41.0984	6.75786	51.4936
Ae2-230804	AAEL000256	98	SCRB9	36.3978	24.0127	4.61278	15.1596
AALF011199	AAEL009420	86	SCRBQ1	28.0361	12.7784	18.3239	69.5591
AALF000533	AAEL009423	89	SCRBQ2	67.9675	29.1132	38.6259	121.901
AALF011200	AAEL009432	75	SCRBQ3	0.683031	0.429984	0.125694	79.7809
AALF002502	AAEL005374	94	SNMP1	419.026	29.9205	5.23263	3.52063
Ae2SigPSigP-245751_FR4_194-748	AAEL005981	88	SNMP2	34.3641	12.3415	4.56529	4.2748
AALF009534	AAEL006498	93	GPROP1	281.835	367.509	20295.2	3050.14
AALF017696	AAEL006259	97	GPROP2	802.655	518.235	26483.5	4071
AALF009531	AAEL006484	94	GPROP3	38.3296	36.9501	1459.85	237.997
AALF009532	AAEL005621-new?	78	GPROP5	1.61303	3.02734	155.463	25.6022
AALF012988	AAEL005621	96	GPROP5	19.4873	17.2135	449.395	85.5208
AALF005632	AAEL007389	93	GPROP7	0.135321	0.219595	0.69007	0.101836
AALF007320	AAEL009615	94	GPROP8	26.178	45.4497	2261.16	257.054
AALF018340	AAEL003035	92	GPROP9	17.9863	21.7437	1201.85	180.94
AALF009656	AAEL005322	94	GPROP10	0.0725271	0.0529628	0.170304	2.30875
AALF013213	AAEL005373	88	GPROP12	4.41986	3.41509	2.21193	3.07429
AALF002722	AAEL012033	93	Arrestin C	1.11458	0.135653	1.14998	2.45342
AALF000534	AAEL013535	98	Arrestin1	87.3396	108.088	7614.49	1318.01
AALF016704	AAEL003116	97	Arrestin2	36.1684	58.0724	4816.51	901.055
AALF008804	AAEL007547	91	CIC-b	12.1652	5.82073	6.19193	17.0621
AALF018200	AAEL008630	97	Concertina	1.49461	0.695524	0.359715	20.1466
AALF008939	AAEL013123/AAEL013124	94	Ga73B	1.43966	0.711826	1.66466	9.64921
AALF026109	AAEL011168/AAEL009037	99	Gia65A	5.22213	1.50187	2.23333	37.489
Ae2-226545	AAEL008641	98	Goa47A	32.4005	2.12625	24.3786	15.3383
AALF002308	AAEL008641-new?	52	Goa47A	43.8144	43.3555	1459.06	380.665
AALF017266	AAEL006868	94	GPRK1	4.57632	0.558668	1.81127	9.96275
AALF019312	AAEL006110	98	GPRK2	2.08996	0.109798	0.529589	3.76792
Ae2-255677	AAEL003989	99	Gsa60A	49.2485	8.48715	7.98717	25.6212
Ae2-225994	AAEL012004	95	Kurtz	13.0196	1.01576	6.20582	24.2121
AALF008685	AAEL013704/AAEL012004	99	Kurtz	4.71838	0	3.33097	12.7704
AALF015652	AAEL014009-new?	83	Kurtz	0.0288413	0	0.0205223	0
AALF002945	AAEL006169	97	LAsP	287.691	228.039	861.777	497.44
AALF025147	AAEL004852	94	mrityu	11.7326	3.09498	5.4284	18.4764
AALF020672	AAEL006809	98	narrow abd.	34.8517	7.4453	44.4227	16.6479
AALF013379	AAEL006433	88	Piezo	22.465	2.35879	4.05561	20.0014
AALF020136	gi|108874530/1/2	97	PLC	9.08934	0.86378	23.8017	24.0133
AALF025387	gi|108874530/1/2 - new?	56	PLC	4.40983	0.508846	4.83959	24.87
Ae2-223684	AAEL001123	97	Nanchung	54.5304	0.6716	2.86179	1.30569
AALF014710	AAEL009258	93	Inactive	111.641	1.32102	7.06894	1.42943
AALF014891	AAEL009529	88	No	3.86422	4.93232	1.37864	53.7751
AALF026362	AAEL009536	59	No	0.674483	2.96643	0.34359	13.8518
AALF003907	AAEL009536-new?	59	No	1.07177	3.44692	0.569005	21.4479
AALF025847	AAEL005014	99	TRP?	28.8296	24.8251	17.0706	17.2687
AALF001374	AAEL005014-new?	70	TRP?	2.75298	0.0485594	0.581995	0.562978
AALF009808	AAEL005437	93	TRP	0.340153	0.45481	10.0122	2.01992
AALF000689	AAEL005586	91	TRPL	9.13873	9.09287	647.876	120.363
AALF005999	AAEL001557	93	TRPML	26.5589	11.2366	21.427	44.5709
Ae2-255426	AAEL009419	91	TRPA1	23.1621	4.61139	17.5241	22.9153
AALF016048	AAEL004179	95	Pyrexia	0.186969	0.0455113	0.119736	0.495981
Ae2-220550	AAEL006835	86	Painless	24.5092	16.3055	7.22057	30.4357
AALF008397	AAEL011679	92	NOMPC	32.4127	7.18205	4.80687	5.17537
AALF002821	AAEL003920	97	GPRDOP1	1.79628	0.771605	0.225557	0.178913
AALF002924	AAEL003920	98	GPRDOP1	1.54803	1.0174	0.0660907	0.209694
AALF015996	AAEL014373	82	GPRDOP3_1	0.0876952	0	0.218401	0.197985
AALF025624	AAEL017166	98	GPRDOP3_2	0.0371526	0	0	0
AALF007951	AAEL005945	90	GPRDOP4	1.37945	0.919398	0.502465	3.52214
AALF003376	AAEL014224-new?	80	GPROAR1	0.025594	0	0	0.0866736
AALF003375	AAEL014224/AAEL016990	83	GPROAR1	0	0	0	0.0988254
AALF024663	AAEL004396	88	GPROAR4	0.0349716	0	0	2.78312
AALF012364	AAEL006844	92	GPRTYR	1.30426	0.524647	4.44761	2.9009
AALF021291	AAEL017019	54	No	0.284648	0	0	0.407827
AALF007869	AAEL008360	75	GPR5HT1	1.15745	0.469568	0.228776	0.459714
AALF025238	AAEL017162	98	GPR5HT2	2.9945	0.420525	2.73516	2.73022
AALF026921	AAEL011844	95	GPR5HT5	0.603633	0.0881603	0.20617	0.163535
AALF026534	AAEL015553/AAEL002717	92	GPR5HT6	5.74362	2.47044	2.68004	2.62227
AALF020590	AAEL009573/AAEL016993	97	GPR5HT7	0.544905	0	0.0793089	0.0838776
				10	percentiles
				50
				90
